# Supplementary material for: Genomic Rewiring of SOX2 Chromatin Interaction Network during Differentiation of ESCs to Postmitotic Neurons
Source: Cell Syst. 2020 Jun 24;10(6):480–494.e8. doi: 10.1016/j.cels.2020.05.003 (PMC7322528; doi:10.1016/j.cels.2020.05.003)
Supplement: Table S1. List of Quantified ATAC-Seq Peaks and Genes on RNA and Protein Level, Indicating Differentially Expressed Genes or Peaks in All Conditions, Related to Figure 1 and STAR Methods [file mmc2.xlsx]

## Sheet: ATACseq peaks
chr	start	end	day0vsday12_FDR	day0vsday12_Fold	day0vsday4_FDR	day0vsday4_Fold	day0vsday8_FDR	day0vsday8_Fold	day4vsday12_FDR	day4vsday12_Fold	day4vsday8_FDR	day4vsday8_Fold	day8vsday12_FDR	day8vsday12_Fold	NearestTSSgeneID	DistanceToTSS	DistanceLess1.5kb
chr17	17738443	17740655	6.27e-76	4.51	3.1e-53	3.05	5.64e-73	4.32	1.94e-06	1.47	1.53e-05	1.28	0.757	0.19	ENSMUSG00000092120	34501	no
chr2	149982236	149983757	2.73e-44	3.15	2.43e-48	3.12	3.14e-46	3.26	0.935	0.03	0.678	0.13	0.832	-0.1	ENSMUSG00000074737	151022	no
chr1	139494313	139495208	1.51e-71	4.68	4.47e-48	2.84	9.1e-66	4.69	5.49e-08	1.84	1.34e-07	1.85	0.972	-0.01	ENSMUSG00000026368	6493	no
chr1	131970357	131972902	0.0231	-0.51	4.47e-48	-2.66	4.48e-22	-1.92	4.33e-72	2.15	1.35e-11	0.74	7.72e-20	1.41	ENSMUSG00000026435	7389	no
chr10	79900772	79901660	0.577	0.19	1e-47	-3.48	0.149	-0.47	5.33e-97	3.68	5.15e-77	3.01	0.0229	0.66	ENSMUSG00000013833	7262	no
chr9	3562595	3563667	7.5e-58	4.57	1.62e-46	3.38	1.37e-57	5.16	0.00414	1.19	0.000222	1.78	0.504	-0.59	ENSMUSG00000041624	29816	no
chr2	31904034	31905063	0.00206	1.11	5.59e-43	-3.14	0.0386	0.8	8.67e-83	4.25	1.27e-67	3.94	0.593	0.31	ENSMUSG00000026840	16742	no
chr2	134960063	134961272	9.13e-66	4.64	9.93e-42	2.69	2.34e-67	4.39	2.08e-08	1.95	8e-08	1.7	0.737	0.25	ENSMUSG00000051177	173995	no
chr14	118977066	118977983	1.34e-56	4.78	1.24e-41	2.91	7.64e-57	5.67	3.63e-06	1.87	1.16e-09	2.76	0.31	-0.89	ENSMUSG00000022136	39089	no
chr5	131583863	131585278	1.37e-06	-1.58	1.48e-41	-3.73	1.09e-18	-2.5	2.48e-31	2.15	2.77e-12	1.24	2.53e-05	0.91	ENSMUSG00000034040	275365	no
chr11	11098135	11098865	1.97e-41	4.11	2.12e-41	3.87	5.85e-42	4.19	0.667	0.24	0.576	0.32	0.938	-0.09	ENSMUSG00000050830	15357	no
chr12	65593382	65594644	1.06e-81	4.56	5.98e-41	2.52	3.96e-71	4.28	6.5e-13	2.04	5.41e-10	1.76	0.605	0.28	ENSMUSG00000035560	367864	no
chr16	81480846	81481558	6.52e-47	5.44	1.39e-39	3.65	2.51e-45	5.38	0.00134	1.79	0.003	1.74	1	0.05	ENSMUSG00000022762	280148	no
chr3	37569575	37570603	0.000722	1.29	3.66e-39	-2.94	0.000335	1.46	5.12e-76	4.23	7.5e-70	4.4	0.861	-0.17	ENSMUSG00000037211	69343	no
chr10	108286560	108287905	4.8e-62	3.77	1.75e-38	2.67	9.32e-64	4.25	0.000228	1.1	1.57e-06	1.58	0.334	-0.48	ENSMUSG00000035873	44215	no
chr9	102211175	102212431	0.000496	-0.9	2.75e-38	-2.97	9.81e-06	-1.22	4.04e-44	2.06	3.07e-22	1.74	0.228	0.32	ENSMUSG00000032537	142261	no
chr2	135072127	135073558	7.81e-68	4.76	1.87e-37	2.74	3.65e-62	4.69	4.78e-09	2.02	4.91e-08	1.95	0.929	0.08	ENSMUSG00000051177	286059	no
chr1	150496704	150497506	7.32e-59	5.12	2.55e-37	2.77	1.8e-59	4.45	6.53e-08	2.36	5.81e-06	1.68	0.387	0.68	ENSMUSG00000006014	30538	no
chr11	111043204	111043818	8.53e-43	5.36	3.01e-37	3.48	1.05e-41	5.14	0.000931	1.88	0.00342	1.66	1	0.22	ENSMUSG00000041695	22345	no
chr3	7166334	7167222	5.66e-49	4.04	3.01e-37	3.21	4.03e-50	3.99	0.0449	0.83	0.0574	0.78	0.939	0.05	ENSMUSG00000027499	199446	no
chr5	98292582	98293941	0.333	0.28	3.23e-37	-2.86	0.000347	1.07	6.64e-68	3.14	5.49e-79	3.93	0.0153	-0.79	ENSMUSG00000057816	35362	no
chr9	48674773	48676066	8.4e-12	-2.52	1.65e-36	-3.96	1.87e-36	-3.72	3.01e-14	1.44	0.135	0.24	2.67e-11	1.2	ENSMUSG00000032271	69619	no
chrX	23953929	23954807	6.61e-50	5.41	7.68e-36	3	8.56e-51	4.59	1.47e-06	2.41	0.000253	1.59	0.321	0.82	ENSMUSG00000090102	4126	no
chr8	87151824	87153121	0.542	-0.19	7.68e-36	-2.82	0.468	0.29	8.26e-49	2.63	5.29e-18	3.11	0.252	-0.48	ENSMUSG00000031652	266565	no
chr17	84148565	84150727	0.211	0.43	8.16e-36	-2.84	0.0184	0.76	3.14e-67	3.27	4.47e-81	3.6	0.482	-0.33	ENSMUSG00000045817	37219	no
chr2	107515270	107516000	4.84e-54	4.36	1.12e-35	2.67	6.5e-52	4.24	3.58e-06	1.69	1.47e-05	1.57	0.895	0.12	ENSMUSG00000042604	224630	no
chr11	117277994	117278952	0.0847	0.77	4.51e-35	-3.1	0.487	-0.28	5.34e-54	3.87	4.63e-41	2.82	0.0162	1.05	ENSMUSG00000059248	78332	no
chr11	61016723	61017517	0.473	0.42	7.45e-35	-3.52	0.866	0.13	1.19e-46	3.93	2.01e-46	3.65	0.677	0.29	ENSMUSG00000042529	5046	no
chr1	6457833	6458523	6.36e-43	3.93	1.17e-34	2.98	8.19e-46	5.19	0.0182	0.95	1.05e-05	2.21	0.0779	-1.26	ENSMUSG00000033740	28707	no
chr4	136904602	136905749	0.0175	0.92	3.4e-34	-2.88	0.0004	1.35	2.53e-66	3.81	7.22e-70	4.23	0.465	-0.42	ENSMUSG00000036887	5798	no
chr19	15495269	15496101	4.88e-41	4.19	3.44e-34	3.55	9.79e-41	4.67	0.188	0.64	0.0383	1.12	0.558	-0.48	ENSMUSG00000024640	451235	no
chr5	133743631	133744797	2.09e-43	4.2	1.06e-33	3.1	2.7e-42	4.29	0.0132	1.1	0.0113	1.19	0.937	-0.09	ENSMUSG00000015944	354913	no
chr4	111963172	111964124	1.03e-49	4.54	1.23e-33	2.97	7.34e-47	4.56	0.000309	1.57	0.000707	1.6	0.989	-0.03	ENSMUSG00000049214	8798	no
chr5	13981977	13983324	1.66e-49	3.18	1.64e-33	2.38	6.6e-21	1.91	0.000912	0.8	0.0214	-0.47	1.9e-08	1.27	ENSMUSG00000063531	41951	no
chr12	79718372	79720791	0.866	-0.07	2.81e-33	-2.98	2.82e-06	-1.26	3.16e-76	2.91	1.44e-41	1.72	1.61e-08	1.19	ENSMUSG00000021127	392221	no
chr4	16954320	16955488	6.24e-52	4.39	6.39e-33	2.49	5.53e-58	4.2	6.24e-07	1.9	6.36e-07	1.71	0.784	0.19	ENSMUSG00000041135	790672	no
chr1	157449424	157450673	2.94e-05	1.37	9.76e-33	-2.67	0.000164	1.25	2.05e-79	4.04	6.2e-71	3.92	0.843	0.12	ENSMUSG00000033488	7903	no
chr15	62958421	62959496	3.61e-39	4.04	1.14e-32	3.38	2.9e-36	3.6	0.176	0.66	0.649	0.22	0.528	0.44	ENSMUSG00000079025	849262	no
chr6	60646836	60647730	4.19e-38	4.1	1.83e-32	3.45	4.41e-36	4.47	0.22	0.65	0.0988	1.01	0.719	-0.36	ENSMUSG00000025889	182124	no
chr14	34693898	34694507	2.55e-35	4.51	2.62e-32	3.57	1.29e-34	3.99	0.106	0.94	0.432	0.42	0.573	0.52	ENSMUSG00000041408	19969	no
chr11	10087934	10088494	3.01e-37	4.18	3.89e-32	3.29	1.98e-36	4.81	0.0726	0.9	0.00809	1.52	0.503	-0.63	ENSMUSG00000004668	895991	no
chr1	160734544	160735246	2.33e-33	3.91	4.18e-32	3.42	7.71e-36	4.34	0.339	0.48	0.0915	0.92	0.638	-0.43	ENSMUSG00000026721	57964	no
chr7	17903001	17903952	2.6e-41	4.17	6.54e-32	2.94	1.64e-41	3.82	0.00701	1.24	0.0368	0.88	0.648	0.36	ENSMUSG00000030368	68171	no
chr18	70380607	70381631	5.61e-71	4.62	7e-32	2.38	7.91e-67	4.7	4.06e-12	2.24	6.16e-12	2.32	0.939	-0.08	ENSMUSG00000079608	90822	no
chr5	145906733	145907432	4.63e-39	4.38	7.78e-32	3.14	1.69e-15	4.52	0.0194	1.24	0.0152	1.38	0.9	-0.13	ENSMUSG00000056035	26768	no
chr8	92071317	92072738	1.15e-11	1.85	1.07e-31	-2.21	1.28e-15	2.32	7.21e-111	4.06	1.02e-103	4.53	0.323	-0.47	ENSMUSG00000031734	269249	no
chr6	121329470	121330513	0.422	-0.32	1.08e-31	-3.08	0.461	-0.29	1.69e-37	2.76	1.46e-37	2.8	0.967	-0.03	ENSMUSG00000030109	12562	no
chr4	51868354	51869344	3.55e-52	4.28	1.26e-31	2.76	3.87e-40	3.43	3.24e-05	1.52	0.0552	0.68	0.0721	0.85	ENSMUSG00000028312	569898	no
chr17	22876237	22878132	8.42e-49	4	1.29e-31	2.62	1.76e-36	3.37	0.000129	1.38	0.0404	0.75	0.245	0.63	ENSMUSG00000059142	9102	no
chr2	163031329	163032342	4.47e-52	4.56	1.29e-31	2.66	1.46e-12	4.54	6.71e-07	1.9	3.49e-05	1.89	0.97	0.02	ENSMUSG00000017858	13974	no
chr16	29860009	29861360	0.0617	0.73	1.29e-31	-2.88	0.000453	1.35	8.94e-73	3.62	3.7e-78	4.24	0.192	-0.62	ENSMUSG00000075286	100946	no
chr15	50900264	50901123	2.74e-32	3.89	1.43e-31	3.97	9.65e-31	3.69	0.915	-0.09	0.64	-0.28	0.809	0.19	ENSMUSG00000038679	9800	no
chr14	25396853	25398318	6.17e-09	-1.45	2.04e-31	-2.59	4.28e-25	-2.47	3.08e-16	1.14	0.48	0.11	3.7e-09	1.02	ENSMUSG00000007817	60866	no
chr19	7583013	7584300	1.78e-33	3.37	2.83e-31	2.74	1.53e-42	3.73	0.1	0.64	0.00862	1	0.593	-0.36	ENSMUSG00000024972	22892	no
chr19	13805298	13806228	2e-48	4.12	3.03e-31	2.63	1.38e-48	4.88	4.69e-05	1.48	2.26e-07	2.24	0.307	-0.76	ENSMUSG00000044040	7095	no
chr17	86378893	86380473	0.462	0.26	3.25e-31	-2.66	0.00333	1.06	6.2e-59	2.93	6.31e-73	3.72	0.0442	-0.79	ENSMUSG00000071036	124758	no
chr4	124441484	124444731	3.25e-10	1.56	5.22e-31	-2.18	2.54e-16	1.95	4.28e-148	3.74	1.16e-168	4.13	0.269	-0.39	ENSMUSG00000051219	166071	no
chr7	41581888	41582841	5.95e-49	4.68	6.41e-31	2.8	1.36e-48	4.4	2.79e-05	1.88	0.000146	1.6	0.767	0.28	ENSMUSG00000090744	8225	no
chr19	23087402	23088186	5.07e-46	5.01	7.02e-31	2.73	2.62e-45	4.61	9.72e-07	2.28	1.84e-05	1.88	0.678	0.4	ENSMUSG00000033863	53039	no
chr5	98309735	98311011	3.18e-10	2.09	8.07e-31	-2.33	1.64e-12	2.52	1.06e-95	4.42	2.03e-87	4.86	0.561	-0.44	ENSMUSG00000057816	18292	no
chr4	45967380	45968429	0.359	-0.48	9.84e-31	-4.04	0.314	-0.57	4.79e-36	3.56	2.1e-12	3.48	0.902	0.09	ENSMUSG00000035517	2045	no
chr5	82253486	82254297	4.86e-47	4.94	1.32e-30	2.83	4.71e-47	4.38	3.1e-06	2.1	8.94e-05	1.55	0.505	0.56	ENSMUSG00000049537	1100897	no
chr16	84769007	84770680	7.47e-64	4.83	1.77e-30	2.34	2.6e-57	3.94	1.81e-13	2.5	6.11e-08	1.6	0.0765	0.89	ENSMUSG00000053062	3442	no
chr1	128000664	128001482	6.38e-56	5.56	2.36e-30	2.55	2.25e-49	4.41	6.51e-13	3.01	1.01e-06	1.85	0.102	1.16	ENSMUSG00000036086	101564	no
chr17	40495328	40496091	1.56e-39	4.69	3.17e-30	3.05	3.87e-38	4.51	0.00146	1.64	0.0039	1.46	0.89	0.19	ENSMUSG00000090747	23930	no
chr17	53561352	53562168	1.17e-46	3.82	3.68e-30	2.94	3.44e-51	4.76	0.0275	0.88	8.74e-05	1.82	0.132	-0.93	ENSMUSG00000000708	4692	no
chr1	6447867	6449439	4.41e-65	3.96	4.14e-30	2.81	5.34e-57	3.75	0.000862	1.14	0.00681	0.94	0.706	0.21	ENSMUSG00000033740	37791	no
chr5	72464459	72465504	1.79e-43	4.61	4.41e-30	3.1	4.28e-43	4.04	0.00126	1.51	0.0189	0.94	0.461	0.57	ENSMUSG00000005220	38968	no
chr18	51932267	51933331	1.18e-49	3.83	5.88e-30	2.39	2.88e-53	3.92	5.79e-06	1.45	9.94e-07	1.53	0.922	-0.09	ENSMUSG00000069379	66385	no
chr4	12770322	12770968	1.09e-38	3.75	6.58e-30	2.84	1.94e-37	3.25	0.0317	0.92	0.272	0.42	0.409	0.5	ENSMUSG00000055963	135869	no
chr7	76438326	76439014	0.645	-0.25	1.18e-29	-3.33	0.618	-0.26	1.16e-36	3.08	3.82e-36	3.07	0.979	0.01	ENSMUSG00000025754	208438	no
chr11	16607727	16608648	5.02e-34	3.08	1.18e-29	2.67	2.27e-38	3.57	0.248	0.41	0.0187	0.9	0.358	-0.49	ENSMUSG00000078974	99242	no
chr9	76401655	76402680	2.81e-45	3.76	1.36e-29	2.53	6.44e-48	4.17	0.000486	1.22	1.37e-05	1.64	0.531	-0.41	ENSMUSG00000032360	77798	no
chr2	165161471	165162748	0.000751	1.05	2.14e-29	-2.52	0.117	0.47	4.66e-77	3.57	9.2e-62	2.98	0.0876	0.59	ENSMUSG00000078935	70720	no
chr4	84662163	84663249	2.12e-43	4.66	2.44e-29	2.92	2.23e-43	4.04	0.000325	1.74	0.00844	1.12	0.41	0.62	ENSMUSG00000028487	12025	no
chr9	10448947	10450159	9.44e-31	2.78	2.46e-29	3	2.33e-09	1.26	0.598	-0.22	6.44e-09	-1.74	1.44e-08	1.52	ENSMUSG00000039488	454615	no
chr6	100377789	100379226	1.22e-66	4.63	2.72e-29	2.67	1.43e-50	4.04	1.67e-08	1.96	9.5e-05	1.37	0.266	0.59	ENSMUSG00000072872	90303	no
chr9	3871900	3872749	2.07e-36	4.06	4.45e-29	2.78	1.17e-39	4.24	0.0041	1.28	0.000905	1.46	0.858	-0.18	ENSMUSG00000041624	339121	no
chr15	66139775	66140650	0.00274	1.21	1.24e-28	-2.91	0.00317	1.28	6.36e-61	4.11	1.35e-54	4.18	0.943	-0.07	ENSMUSG00000056258	145991	no
chr3	119094913	119096000	5.65e-05	0.92	1.51e-28	2.92	6.24e-07	-1.06	4.06e-13	-2	2.57e-78	-3.98	6.88e-30	1.98	ENSMUSG00000033308	532783	no
chr16	84778495	84780159	7.65e-27	3.13	1.6e-28	2.9	1.27e-33	3.25	0.632	0.22	0.384	0.35	0.839	-0.12	ENSMUSG00000053062	4371	no
chr3	135545947	135547744	2.51e-77	4.15	1.72e-28	2.07	8.27e-73	4.38	1.31e-18	2.09	1.21e-19	2.31	0.668	-0.23	ENSMUSG00000028164	60335	no
chr11	47640339	47641073	4.29e-10	1.6	3.38e-28	2.82	0.588	-0.13	5.94e-05	-1.23	2.26e-46	-2.95	1.36e-18	1.73	ENSMUSG00000020354	347895	no
chr19	29007843	29008649	1.53e-38	3.79	3.68e-28	2.82	1.55e-38	4.17	0.0191	0.96	0.00325	1.35	0.618	-0.38	ENSMUSG00000024780	17490	no
chr18	84933622	84935129	2.41e-53	4.17	4.64e-28	2.48	1.69e-47	4	7.41e-07	1.69	1.23e-05	1.52	0.814	0.17	ENSMUSG00000034391	0	yes
chr4	26944276	26945127	3.3e-55	4.4	5.79e-28	2.43	1.09e-53	4.15	1.72e-07	1.97	2.26e-06	1.72	0.732	0.24	ENSMUSG00000040520	597384	no
chr11	81771218	81772196	0.193	-0.53	9.77e-28	-2.96	0.723	-0.14	8.75e-28	2.42	2.48e-28	2.82	0.497	-0.39	ENSMUSG00000020703	88476	no
chr13	58932910	58934002	0.141	-0.49	1.11e-27	-2.58	8.35e-09	-1.55	4.64e-27	2.09	5.08e-09	1.03	1.26e-05	1.07	ENSMUSG00000055254	126340	no
chr16	90418437	90419263	6.08e-08	-1.63	1.27e-27	-2.94	5.43e-11	-1.87	5e-12	1.31	1.78e-08	1.07	0.373	0.25	ENSMUSG00000053414	32039	no
chr5	5698536	5699573	1.43e-15	4.34	1.35e-27	2.85	1.91e-41	4.23	0.00284	1.49	0.00111	1.37	0.943	0.11	ENSMUSG00000015653	3957	no
chr9	72806131	72808069	0.136	-0.41	1.44e-27	-2.14	1.32e-10	-1.4	1.86e-29	1.74	1.74e-10	0.74	6.39e-07	1	ENSMUSG00000036030	0	yes
chr15	87986846	87987896	0.406	-0.39	1.51e-27	-3.17	0.00664	-1.13	6.41e-32	2.78	4.47e-16	2.04	0.0683	0.73	ENSMUSG00000054863	442546	no
chr7	77738588	77739705	7.31e-24	3.38	1.65e-27	3.82	1.15e-28	3.5	0.514	-0.44	0.644	-0.31	0.899	-0.13	ENSMUSG00000059146	998306	no
chr11	15088556	15089993	2.75e-44	3.54	1.88e-27	2.32	3.25e-47	3.91	0.000263	1.22	6.24e-06	1.59	0.528	-0.37	ENSMUSG00000084135	489279	no
chr1	59697497	59698207	1.68e-49	4.37	2.31e-27	2.43	1.64e-49	4.78	2.4e-07	1.94	7.64e-09	2.36	0.631	-0.42	ENSMUSG00000026020	12525	no
chr11	30491356	30492502	5.9e-55	4.38	2.35e-27	2.22	2.64e-53	4.28	8.62e-10	2.15	3.63e-09	2.06	0.901	0.1	ENSMUSG00000040919	19528	no
chr1	73743879	73745347	0.267	0.39	2.44e-27	-2.76	0.154	0.52	5.95e-46	3.15	3.56e-44	3.29	0.827	-0.13	ENSMUSG00000055322	379101	no
chr10	12608454	12609233	1.04e-31	3.66	3.07e-27	3.19	4.77e-33	3.94	0.357	0.47	0.149	0.75	0.724	-0.28	ENSMUSG00000019820	260131	no
chr13	105256477	105257468	4.64e-20	2.09	3.26e-27	2.46	2.04e-05	0.89	0.184	-0.37	8.5e-14	-1.57	5.18e-09	1.2	ENSMUSG00000021720	37346	no
chr10	95891221	95892794	4.64e-40	3.62	3.69e-27	2.74	4.87e-45	4	0.0228	0.88	0.00216	1.27	0.584	-0.38	ENSMUSG00000036499	47855	no
chr6	133313642	133314410	5.01e-42	3.97	3.7e-27	2.87	9.55e-44	3.99	0.0101	1.09	0.00802	1.12	0.99	-0.03	ENSMUSG00000055594	21425	no
chr15	84300920	84302169	0.293	-0.45	3.75e-27	-3.07	0.527	-0.29	8.31e-28	2.62	2.33e-29	2.78	0.783	-0.16	ENSMUSG00000022439	21856	no
chr3	133524381	133525313	2.51e-26	3.41	5.38e-27	3.57	2.99e-26	3.84	0.751	-0.17	0.703	0.26	0.629	-0.43	ENSMUSG00000040943	19825	no
chr1	169235051	169235855	0.516	0.22	5.5e-27	-2.47	0.0653	-0.58	8.85e-49	2.69	9.25e-26	1.89	0.00621	0.8	ENSMUSG00000026683	295608	no
chr6	75036892	75037903	1.29e-22	2.69	7.67e-27	2.64	6.03e-21	2.15	0.873	0.05	0.147	-0.49	0.21	0.54	ENSMUSG00000072476	1459880	no
chr3	14445975	14447172	5.77e-38	3.84	8.04e-27	2.66	1.9e-42	4.22	0.00308	1.18	0.00013	1.55	0.621	-0.38	ENSMUSG00000039710	33524	no
chr3	20023537	20024327	2.24e-39	4.05	8.17e-27	2.65	2.14e-39	4.09	0.000807	1.41	0.000702	1.44	0.968	-0.04	ENSMUSG00000027615	10987	no
chr2	180854366	180855944	0.247	0.29	8.57e-27	-2.1	0.438	-0.2	2.94e-64	2.39	2.5e-39	1.9	0.0325	0.49	ENSMUSG00000038848	65004	no
chr4	85208437	85209019	1.54e-28	3.75	1.2e-26	3.78	5.85e-28	3.89	0.982	-0.03	0.858	0.11	0.896	-0.15	ENSMUSG00000028488	3310	no
chr16	21664577	21665888	2.81e-11	-1.92	1.28e-26	-2.88	1.66e-09	-1.88	1.15e-08	0.97	1.03e-06	1.01	0.935	-0.04	ENSMUSG00000043391	28776	no
chr7	134021940	134022876	2.24e-35	4.98	1.3e-26	3.01	5.04e-35	4.71	0.000627	1.96	0.00227	1.69	1	0.27	ENSMUSG00000054555	209269	no
chr1	166124665	166125793	8.43e-63	4.25	1.3e-26	2.05	8.96e-59	4.49	2.07e-13	2.2	6.88e-14	2.44	0.739	-0.24	ENSMUSG00000026564	2128	no
chr12	41729528	41730287	8.44e-40	4.19	1.76e-26	2.82	1.78e-34	4.28	0.00176	1.37	0.00464	1.46	0.969	-0.09	ENSMUSG00000036295	243096	no
chr1	113959205	113959809	1.2e-38	4.43	2.3e-26	2.83	3.09e-12	4.51	0.00113	1.59	0.00334	1.68	0.93	-0.09	ENSMUSG00000070695	1724946	no
chr3	156414093	156415016	1.8e-35	3.83	2.42e-26	2.91	2.12e-38	4.07	0.0294	0.91	0.0079	1.16	0.782	-0.24	ENSMUSG00000040037	146777	no
chr4	24437191	24437804	6.69e-27	3.84	2.91e-26	3.81	1.29e-28	4.09	0.954	0.03	0.634	0.28	0.783	-0.25	ENSMUSG00000045751	58646	no
chr8	36538924	36539900	3.19e-33	3.61	3.53e-26	2.71	3.08e-37	4.26	0.0378	0.9	0.00128	1.55	0.404	-0.65	ENSMUSG00000039620	81375	no
chr9	118537443	118538413	3.75e-27	3.54	3.69e-26	3.07	2.01e-32	3.58	0.342	0.47	0.288	0.51	0.987	-0.04	ENSMUSG00000038708	31175	no
chr7	14399200	14400169	4.81e-41	4.21	4.19e-26	2.51	7.69e-43	4.58	3.15e-05	1.7	9.56e-07	2.07	0.66	-0.38	ENSMUSG00000030378	46599	no
chr2	160656049	160656641	1.28e-32	3.88	5.24e-26	3.19	1.35e-28	3.75	0.213	0.69	0.363	0.56	0.902	0.13	ENSMUSG00000070544	10160	no
chr8	16314219	16315038	0.258	0.56	5.51e-26	-2.84	0.0342	1.01	4.3e-41	3.4	1.27e-45	3.85	0.489	-0.45	ENSMUSG00000060924	1220547	no
chr11	41826061	41827040	2.41e-15	1.75	7.44e-26	2.43	0.727	-0.09	0.0226	-0.68	2.11e-27	-2.52	3.99e-17	1.84	ENSMUSG00000020436	173816	no
chr8	12429468	12432204	0.00808	-0.59	7.5e-26	-2.12	1.63e-09	-1.29	2.23e-26	1.53	2.26e-08	0.83	0.000125	0.7	ENSMUSG00000096014	34172	no
chr2	33580223	33583057	0.451	0.19	1.67e-25	-2.34	0.0024	0.78	2.99e-59	2.53	3.23e-73	3.12	0.0158	-0.59	ENSMUSG00000038765	57453	no
chr15	7088415	7089205	0.931	0.05	3.45e-25	-3.93	0.543	-0.44	1.32e-32	3.98	8.57e-30	3.48	0.54	0.49	ENSMUSG00000054263	1408	yes
chr11	12467119	12467697	1.27e-27	4.18	3.54e-25	3.78	8.57e-23	3.35	0.527	0.39	0.487	-0.43	0.282	0.83	ENSMUSG00000020173	2158	no
chr8	104212547	104213591	0.000288	1.5	3.54e-25	-2.79	0.000376	1.68	4.16e-53	4.29	4.18e-18	4.47	0.82	-0.18	ENSMUSG00000035824	34966	no
chr5	53466584	53467566	8.66e-41	4.13	4.01e-25	2.65	3.16e-33	3.68	0.000842	1.48	0.0245	1.03	0.596	0.45	ENSMUSG00000039191	431	yes
chr4	20021993	20022788	3.39e-37	4.22	4.01e-25	2.61	3.56e-27	2.88	0.000475	1.61	0.506	0.27	0.0152	1.34	ENSMUSG00000073988	14054	no
chr2	91469988	91470737	0.687	-0.19	4.32e-25	-2.92	0.00414	-1.05	3.93e-28	2.73	6.51e-18	1.87	0.0228	0.85	ENSMUSG00000027253	12476	no
chr1	122607230	122607889	1.76e-39	4.68	4.69e-25	2.55	5.39e-38	4.51	4.81e-06	2.13	2.47e-05	1.96	0.892	0.17	ENSMUSG00000001674	1039240	no
chr8	57489170	57490490	4.83e-40	3.33	4.69e-25	2.23	2.24e-07	2.27	0.000397	1.1	0.894	0.04	0.0158	1.06	ENSMUSG00000031609	1309	yes
chr19	12730916	12731717	1.59e-32	3.65	5.29e-25	2.69	7.14e-33	3.76	0.0229	0.96	0.0187	1.07	0.937	-0.12	ENSMUSG00000079415	33914	no
chr14	91478111	91478959	5.71e-44	4.62	5.83e-25	2.53	6.11e-42	4.53	6.94e-06	2.1	1.75e-05	2	0.96	0.1	ENSMUSG00000055421	2411719	no
chr16	83578937	83579651	1.09e-30	4.1	7.73e-25	2.89	1.92e-34	4.79	0.0215	1.22	0.000938	1.9	0.546	-0.68	ENSMUSG00000094030	750554	no
chr2	115747503	115748151	2.11e-51	4.91	7.99e-25	2.69	8.92e-50	5.15	1.96e-07	2.22	3.9e-08	2.46	0.799	-0.24	ENSMUSG00000040282	165786	no
chr2	146062250	146063489	7.17e-14	1.78	8.56e-25	2.59	0.00781	0.63	0.00317	-0.8	2.81e-18	-1.96	2.24e-08	1.15	ENSMUSG00000001767	127235	no
chr2	20654572	20655722	4.12e-67	4.12	1.09e-24	2.2	7.95e-69	4.89	1.66e-11	1.92	1.07e-16	2.69	0.119	-0.77	ENSMUSG00000036591	313158	no
chr1	54484588	54485478	1.53e-69	5.01	1.12e-24	2.46	4.77e-67	4.68	4.91e-12	2.55	3.57e-10	2.22	0.625	0.33	ENSMUSG00000041303	45616	no
chr19	45606983	45608069	0.846	0.11	1.27e-24	-2.88	0.889	-0.06	1e-31	2.98	3.31e-30	2.81	0.798	0.17	ENSMUSG00000041035	46367	no
chr6	80589632	80590333	6.71e-41	3.92	2.1e-24	2.56	2.29e-41	3.85	0.00122	1.36	0.00166	1.29	0.938	0.07	ENSMUSG00000052581	570754	no
chr13	107828678	107829238	3.9e-31	4.11	2.15e-24	3.12	2.39e-30	4.53	0.0607	1	0.0198	1.41	0.698	-0.42	ENSMUSG00000071180	215207	no
chr4	136104492	136105460	0.661	0.16	2.64e-24	-2.61	0.378	-0.34	4.06e-37	2.77	9.6e-29	2.28	0.189	0.5	ENSMUSG00000007872	38036	no
chr1	137173894	137174721	4.09e-48	4.34	2.71e-24	2.79	1.57e-40	3.84	0.000458	1.54	0.0205	1.05	0.459	0.5	ENSMUSG00000026398	213445	no
chr1	96874491	96875097	2.6e-31	3.86	3.97e-24	2.45	4.89e-33	3.14	0.00204	1.41	0.0606	0.69	0.267	0.71	ENSMUSG00000040693	2319	no
chr8	61629298	61630108	0.0379	-0.83	4.27e-24	-2.95	0.814	0.15	2.73e-21	2.12	6.16e-31	3.1	0.0225	-0.98	ENSMUSG00000031641	141563	no
chr6	148956795	148957645	5.69e-30	3.59	4.3e-24	3.06	1.08e-34	3.69	0.283	0.53	0.202	0.63	0.94	-0.1	ENSMUSG00000039985	10327	no
chr13	75765678	75766729	2.43e-38	3.05	4.88e-24	2.44	5.83e-15	1.5	0.0657	0.62	0.00045	-0.93	2.34e-09	1.55	ENSMUSG00000001542	58920	no
chr2	102745112	102745929	0.86	0.07	5.03e-24	-2.6	0.87	-0.07	1.54e-27	2.67	3.49e-28	2.53	0.8	0.14	ENSMUSG00000005089	86452	no
chr5	142415910	142416838	0.025	1.16	5.64e-24	-2.56	0.00194	1.34	1.79e-10	3.73	6.37e-43	3.9	0.854	-0.18	ENSMUSG00000056493	14412	no
chr17	15194985	15195616	0.626	-0.28	8.47e-24	-3.12	0.0362	-0.92	3.52e-24	2.84	2.6e-22	2.21	0.198	0.63	ENSMUSG00000079707	153425	no
chr2	69047567	69048467	2.15e-26	3.52	8.47e-24	3.09	2.22e-28	3.5	0.345	0.43	0.345	0.41	0.988	0.02	ENSMUSG00000034738	87332	no
chr17	32685181	32685817	0.548	0.33	8.72e-24	-3.02	0.132	-0.66	3.39e-32	3.35	2.72e-20	2.35	0.0398	1	ENSMUSG00000073424	0	yes
chr6	67111111	67112200	6.36e-43	3.6	9.47e-24	2.27	2.84e-47	3.88	8.83e-05	1.33	2.39e-06	1.61	0.636	-0.28	ENSMUSG00000036390	73653	no
chr15	25331803	25332898	8.92e-50	3.73	9.71e-24	2.14	2.37e-37	3.1	4.22e-07	1.6	0.00167	0.97	0.157	0.63	ENSMUSG00000045763	80865	no
chr8	64366228	64367342	1.78e-16	2.01	9.71e-24	2.45	6.79e-06	0.97	0.191	-0.44	2.08e-08	-1.48	7.89e-05	1.04	ENSMUSG00000053626	159956	no
chr8	68420016	68421162	2.36e-41	3.43	9.94e-24	2.48	3.23e-47	4.2	0.00703	0.95	1.75e-05	1.71	0.165	-0.76	ENSMUSG00000053886	143448	no
chr15	9452589	9453363	7.83e-33	4.1	1.05e-23	3.2	1.57e-34	4.76	0.115	0.9	0.0111	1.56	0.466	-0.65	ENSMUSG00000039676	16560	no
chr8	34703163	34704004	2.99e-05	1.64	1.15e-23	-2.46	0.000779	1.36	7.94e-51	4.1	3.45e-44	3.82	0.7	0.28	ENSMUSG00000031530	103292	no
chr10	60115206	60116144	9.82e-05	-1.38	1.22e-23	-3	0.542	-0.26	5.65e-14	1.62	6.93e-28	2.74	0.000518	-1.12	ENSMUSG00000058297	8986	no
chr17	85472601	85474776	0.000221	1.31	1.26e-23	-2.72	0.000922	1.12	6.36e-26	4.03	1.83e-25	3.84	0.755	0.19	ENSMUSG00000038805	138831	no
chr2	163776675	163777622	0.101	0.78	1.42e-23	-3.03	0.0382	1.11	1.93e-55	3.81	1.46e-51	4.14	0.686	-0.33	ENSMUSG00000017697	26435	no
chr19	34655191	34655814	7.98e-27	3.95	1.46e-23	3.52	8.27e-26	4.48	0.492	0.43	0.207	0.96	1	-0.53	ENSMUSG00000034459	14319	no
chr10	27994103	27995071	8.12e-40	4.02	1.64e-23	2.33	2.44e-20	2.27	2.35e-05	1.68	0.843	-0.06	5.52e-05	1.75	ENSMUSG00000019889	79748	no
chr17	93482217	93483001	2.21e-36	4.16	1.69e-23	2.6	6.45e-37	4.31	0.000292	1.55	8.12e-05	1.71	0.838	-0.16	ENSMUSG00000024256	282794	no
chr17	27733959	27734950	0.0107	1.19	1.8e-23	-2.55	0.0876	0.83	4.64e-41	3.74	2.05e-13	3.38	0.657	0.36	ENSMUSG00000024215	5007	no
chr19	21817856	21818769	2.94e-42	3.85	1.8e-23	2.27	1.3e-44	4.24	1.08e-05	1.58	2.32e-07	1.97	0.607	-0.39	ENSMUSG00000024754	39513	no
chr10	101166581	101167566	6.6e-34	3.87	1.9e-23	2.55	2.49e-37	4.08	0.0039	1.32	0.00105	1.52	0.847	-0.21	ENSMUSG00000019888	513920	no
chr4	133292324	133294315	0.878	0.04	2.02e-23	-2.66	0.0746	-0.58	1.27e-70	2.7	8.72e-46	2.08	0.0105	0.62	ENSMUSG00000028857	14531	no
chr16	46500581	46501458	5.21e-60	4.81	2.16e-23	2.25	5.23e-59	4.8	1.54e-11	2.56	1.33e-11	2.55	0.988	0.01	ENSMUSG00000022656	2055	no
chr9	78368797	78369731	1.27e-30	3.49	2.37e-23	2.86	9.33e-33	4.29	0.159	0.63	0.00673	1.43	0.267	-0.81	ENSMUSG00000060461	619	yes
chr1	140188104	140189142	1.71e-46	4.17	2.51e-23	2.41	5.93e-53	4.19	8.54e-06	1.76	1.21e-06	1.78	0.973	-0.02	ENSMUSG00000026365	4339	no
chr13	35852574	35853838	8.6e-52	4.1	2.62e-23	2.35	9.07e-45	3.85	5.61e-08	1.75	5.03e-06	1.51	0.687	0.24	ENSMUSG00000021418	52520	no
chr8	36593554	36594520	5.04e-33	4.12	2.64e-23	2.88	4.14e-33	4.13	0.00896	1.24	0.0098	1.25	0.999	-0.01	ENSMUSG00000039620	136005	no
chr10	4289263	4290546	2.41e-53	3.81	2.89e-23	2.34	1.06e-51	3.92	7.62e-06	1.48	4.09e-06	1.58	0.878	-0.11	ENSMUSG00000038587	22882	no
chr12	98139676	98140691	3.47e-64	5.07	2.94e-23	2	1.19e-68	4.5	1.41e-21	3.07	1.26e-20	2.5	0.359	0.57	ENSMUSG00000021003	118767	no
chr3	68564878	68565896	1.47e-30	3.21	3.04e-23	2.36	5.33e-42	3.82	0.0168	0.84	3.85e-05	1.46	0.26	-0.61	ENSMUSG00000027776	124747	no
chr12	40995567	40996463	1.49e-35	4.04	3.24e-23	2.65	2.69e-32	3.69	0.000931	1.38	0.0115	1.04	0.66	0.35	ENSMUSG00000056899	27626	no
chr18	17418682	17419384	1.09e-29	2.92	3.65e-23	2.55	6.23e-15	1.76	0.292	0.37	0.00738	-0.79	0.00014	1.16	ENSMUSG00000024304	609435	no
chr1	59591747	59592729	0.02	0.96	4.21e-23	-2.48	0.000181	1.7	4.5e-43	3.45	8.24e-46	4.19	0.251	-0.74	ENSMUSG00000047361	75482	no
chr17	76499790	76500813	2.89e-37	3.99	4.44e-23	2.28	5.94e-43	3.64	1.7e-05	1.71	4.9e-05	1.36	0.6	0.35	ENSMUSG00000002017	947843	no
chr12	84746199	84746763	0.5	0.46	5.18e-23	-3.44	0.654	0.3	3.52e-29	3.9	3.42e-27	3.74	0.907	0.16	ENSMUSG00000021242	26388	no
chr4	124965027	124965673	0.137	-0.63	5.9e-23	-3.01	4.07e-06	-1.62	1.21e-21	2.38	9.37e-10	1.39	0.00216	0.99	ENSMUSG00000028871	20756	no
chr12	80545140	80546105	0.000975	-1.78	6.18e-23	-3.76	0.129	-0.79	0.00233	1.98	1.27e-19	2.97	0.257	-0.99	ENSMUSG00000021130	26862	no
chr17	90390225	90391426	2.5e-42	3.33	7.11e-23	1.9	1.65e-51	3.33	6.3e-07	1.43	2.77e-08	1.43	0.995	0	ENSMUSG00000066878	479775	no
chr11	21988410	21989028	4.24e-24	3.37	8.32e-23	3.2	1.81e-27	4.01	0.802	0.17	0.176	0.81	0.408	-0.65	ENSMUSG00000005917	13868	no
chr17	16996988	16997800	8.13e-44	4.14	8.35e-23	2.36	1.17e-39	3.86	7.05e-06	1.79	0.000225	1.5	0.672	0.29	ENSMUSG00000096696	66312	no
chr19	37880510	37882443	9.17e-10	1.81	9.11e-23	-2.16	1.27e-09	1.84	7.59e-105	3.97	8.79e-93	4	0.934	-0.03	ENSMUSG00000048612	161133	no
chr8	8466359	8467272	5.79e-05	1.57	9.65e-23	-2.37	0.019	0.93	4.04e-55	3.94	5.45e-41	3.3	0.25	0.64	ENSMUSG00000001300	193969	no
chr4	10031481	10032238	0.0121	1.25	1.19e-22	-2.97	0.00562	1.6	3.6e-45	4.23	2.6e-15	4.57	0.686	-0.35	ENSMUSG00000051279	187108	no
chr4	32176334	32176954	3.41e-11	1.86	1.3e-22	3.35	0.00873	0.74	0.00027	-1.49	1.38e-12	-2.61	0.000393	1.12	ENSMUSG00000040270	61849	no
chr1	87226260	87227078	1.41e-29	4.06	1.35e-22	2.67	3.94e-34	4	0.0072	1.39	0.00587	1.33	0.928	0.06	ENSMUSG00000026254	12345	no
chr3	156199605	156200405	8.02e-18	3.07	1.55e-22	3.47	3.17e-19	2.74	0.519	-0.4	0.166	-0.73	0.674	0.33	ENSMUSG00000040037	361388	no
chr16	48303201	48304410	7.18e-29	3.29	2.38e-22	2.44	3.89e-34	3.4	0.0376	0.85	0.013	0.96	0.866	-0.12	ENSMUSG00000072419	6066	no
chr15	15617791	15618567	1.01e-35	3.95	2.53e-22	2.43	5.98e-34	3.5	0.000219	1.52	0.00446	1.07	0.53	0.45	ENSMUSG00000025370	1110188	no
chr5	59940754	59941300	7.35e-26	5.01	2.54e-22	3.68	1.74e-25	3.9	0.108	1.32	0.775	0.22	1	1.1	ENSMUSG00000089992	1867515	no
chr3	6922362	6923420	1.39e-61	3.98	2.84e-22	2.1	1.98e-52	3.25	1.99e-10	1.88	1.17e-05	1.14	0.0403	0.74	ENSMUSG00000069118	301918	no
chr11	29597017	29597671	6.97e-36	3.8	2.92e-22	2.54	1.68e-36	4.1	0.0034	1.26	0.000691	1.55	0.722	-0.3	ENSMUSG00000020460	48907	no
chr11	96368695	96369380	0.33	0.56	3.08e-22	-3.27	0.729	0.2	2.89e-32	3.83	7.7e-28	3.46	0.676	0.37	ENSMUSG00000018973	2942	no
chr8	75025847	75026714	4.26e-33	3.61	3.36e-22	2.69	6.87e-34	3.93	0.0291	0.92	0.00631	1.23	0.662	-0.31	ENSMUSG00000042870	6990	no
chr11	102595040	102596186	6.64e-06	1.54	3.42e-22	-1.91	0.00045	0.94	2.11e-54	3.46	2.03e-59	2.85	0.146	0.61	ENSMUSG00000050288	8209	no
chr12	118766393	118766935	1.22e-27	4.53	3.5e-22	3.46	9.72e-27	4.83	0.0948	1.07	0.0494	1.37	1	-0.3	ENSMUSG00000048562	79393	no
chr1	186236321	186237205	9.77e-38	3.99	3.53e-22	2.46	2.18e-37	4.52	0.000333	1.52	1.72e-05	2.06	0.52	-0.54	ENSMUSG00000039246	119010	no
chr5	53555439	53556514	1.04e-40	3.94	3.55e-22	2.33	7.16e-41	4.05	8.45e-06	1.61	4.42e-06	1.71	0.915	-0.1	ENSMUSG00000039191	89286	no
chr2	149296765	149297460	1.33e-27	3.71	4.46e-22	3.25	1.02e-27	3.96	0.374	0.45	0.196	0.71	0.76	-0.26	ENSMUSG00000033156	107596	no
chr4	117409079	117410306	0.414	0.37	4.56e-22	-2.76	0.00605	-0.95	4.52e-30	3.13	9.13e-16	1.81	0.000297	1.32	ENSMUSG00000028677	86745	no
chr13	105238958	105240119	1.4e-28	3.6	6.89e-22	2.73	3.06e-32	3.82	0.033	0.87	0.00914	1.09	0.811	-0.22	ENSMUSG00000021720	54695	no
chr19	12069466	12070142	8.64e-39	3.77	7.13e-22	2.23	5.84e-13	4.48	6.06e-05	1.53	4.13e-06	2.25	0.386	-0.71	ENSMUSG00000067528	6783	no
chr6	83233972	83234863	0.634	0.16	7.2e-22	-2.35	0.000269	-1.13	5.49e-36	2.52	1.42e-09	1.22	3.95e-06	1.3	ENSMUSG00000068323	14143	no
chr10	17820343	17821228	5.97e-46	4.43	7.76e-22	2.23	3.02e-43	4.02	1.9e-08	2.2	1.12e-06	1.8	0.614	0.4	ENSMUSG00000039891	24116	no
chrX	162505039	162505786	8.43e-39	4.59	7.79e-22	2.87	9.32e-37	4.16	0.000544	1.71	0.00681	1.29	0.616	0.42	ENSMUSG00000040855	137862	no
chr18	89071206	89072028	2.21e-15	2.03	8.57e-22	2.3	9.46e-23	2.29	0.443	-0.27	0.942	-0.01	0.61	-0.26	ENSMUSG00000023066	99415	no
chr9	75564815	75565450	7.41e-25	4.18	9.28e-22	3.29	2.71e-23	3.5	0.151	0.89	0.685	0.21	0.464	0.68	ENSMUSG00000058587	5157	no
chr5	12846980	12847792	3.37e-33	4.09	9.34e-22	2.51	4.17e-34	3.96	0.000553	1.58	0.000769	1.45	0.928	0.13	ENSMUSG00000028883	277621	no
chr15	19984825	19985590	6.41e-33	3.56	9.4e-22	2.6	2.86e-36	4.09	0.0279	0.96	0.00161	1.49	0.488	-0.52	ENSMUSG00000040452	463674	no
chr2	63541619	63542421	7.19e-50	4.45	9.5e-22	2.25	7.26e-49	4.66	6.15e-09	2.2	1.56e-09	2.41	0.831	-0.21	ENSMUSG00000059742	357331	no
chr14	123587340	123587946	3.4e-31	3.63	9.62e-22	2.79	4.13e-21	2.84	0.0524	0.84	0.909	0.06	0.157	0.79	ENSMUSG00000000197	39197	no
chr8	14014411	14015545	1.26e-34	4.12	9.88e-22	2.6	2.23e-27	3.07	0.000863	1.51	0.246	0.46	0.0715	1.05	ENSMUSG00000050052	39378	no
chr5	69488923	69489630	5.52e-09	3.88	1.03e-21	2.97	3.56e-25	3.63	0.129	0.91	0.22	0.66	0.825	0.25	ENSMUSG00000029158	53017	no
chr14	47572580	47573313	8.17e-27	4.08	1.2e-21	3.28	2.23e-22	3.43	0.145	0.8	0.806	0.15	0.395	0.64	ENSMUSG00000037526	1930	no
chr5	97226272	97226944	3.6e-46	5.06	1.23e-21	2.28	1.95e-41	4.45	2.85e-11	2.78	7.84e-08	2.17	0.505	0.61	ENSMUSG00000055725	114675	no
chr3	33873317	33874002	5.77e-20	3.27	1.36e-21	3.3	2.15e-22	3.28	0.915	-0.03	0.956	-0.03	0.975	0	ENSMUSG00000027676	29006	no
chr4	83329417	83330915	3e-37	3.54	1.45e-21	2.37	3.51e-39	3.71	0.000433	1.17	0.000104	1.34	0.821	-0.17	ENSMUSG00000038172	5161	no
chr6	7822725	7823714	1.26e-38	4.09	1.63e-21	2.4	6.32e-36	3.84	5.36e-05	1.69	0.000548	1.43	0.773	0.26	ENSMUSG00000042460	21127	no
chr1	133180780	133183964	6.7e-23	-1.89	2.05e-21	-1.79	1e-24	-2.1	0.353	-0.1	0.0157	-0.31	0.251	0.21	ENSMUSG00000041757	16569	no
chr4	120588553	120589496	0.0133	1.22	2.23e-21	-2.7	0.19	0.65	7.6e-41	3.93	1.62e-32	3.35	0.448	0.57	ENSMUSG00000091297	0	yes
chr5	86406859	86407893	1.83e-39	3.68	2.53e-21	2.16	4.03e-42	3.68	1.75e-05	1.52	6.11e-06	1.52	0.984	0	ENSMUSG00000061259	33438	no
chr5	127638894	127640047	3.96e-42	4.4	2.73e-21	2.23	3.02e-36	3.6	8.47e-08	2.17	0.000246	1.37	0.209	0.8	ENSMUSG00000029416	5996	no
chr5	104433947	104435308	6.73e-35	3.31	2.85e-21	2.22	3.68e-37	3.36	0.000955	1.09	0.00055	1.15	0.966	-0.05	ENSMUSG00000029304	0	yes
chr12	41052750	41053443	4.04e-22	3.52	2.87e-21	3.42	4.43e-22	3.67	0.879	0.1	0.683	0.24	0.872	-0.15	ENSMUSG00000056899	28659	no
chr12	61609795	61610567	3.45e-26	4.6	2.87e-21	3.4	1.96e-24	3.8	0.0654	1.2	0.497	0.4	1	0.8	ENSMUSG00000035653	86644	no
chr2	177129035	177129981	2.61e-29	3.14	3.13e-21	2.43	4.71e-36	4.09	0.0547	0.71	8.54e-05	1.66	0.0875	-0.95	ENSMUSG00000078872	54714	no
chr7	85104325	85105001	6.35e-31	4.07	3.13e-21	2.74	1.79e-30	4.31	0.0062	1.33	0.00357	1.58	0.84	-0.25	ENSMUSG00000095664	50900	no
chr9	77616528	77617453	4.91e-44	3.78	3.33e-21	2.03	2.61e-39	3.65	2.72e-07	1.75	3.46e-06	1.62	0.897	0.13	ENSMUSG00000044938	19046	no
chr2	29565354	29566549	3.62e-06	1.42	3.38e-21	-2.05	0.355	0.29	5.28e-65	3.47	4.09e-34	2.34	0.000515	1.14	ENSMUSG00000039844	53170	no
chr13	11933276	11934973	6.37e-45	3.43	3.38e-21	2.24	9.15e-41	3.38	9.48e-05	1.19	0.000289	1.14	0.944	0.05	ENSMUSG00000021313	171971	no
chr5	60988895	60989914	3.43e-31	3.43	3.57e-21	2.46	4.75e-33	3.52	0.0209	0.97	0.0125	1.06	0.924	-0.09	ENSMUSG00000089992	818901	no
chr14	27669677	27670475	7.84e-30	3.53	3.76e-21	2.77	1e-32	4.44	0.0984	0.77	0.00168	1.67	0.207	-0.91	ENSMUSG00000040640	47248	no
chr19	44514539	44515547	0.168	-0.54	3.78e-21	-2.63	0.879	-0.1	2.19e-22	2.09	6.95e-25	2.53	0.29	-0.44	ENSMUSG00000036961	21066	no
chr15	41882425	41883180	2.47e-47	4.3	4.38e-21	2.32	6.66e-47	5.09	8.43e-07	1.98	9.84e-10	2.78	0.3	-0.8	ENSMUSG00000042895	12704	no
chr10	130419598	130420619	1.77e-50	3.62	4.47e-21	1.82	1.03e-51	3.61	1.03e-11	1.8	2.66e-12	1.79	0.999	0.01	ENSMUSG00000092048	8992	no
chr4	13096085	13096660	4.11e-29	3.39	4.67e-21	3.16	8.82e-28	3.21	0.641	0.23	0.906	0.05	0.802	0.18	ENSMUSG00000055963	189246	no
chr3	92815650	92816533	6.8e-34	3.54	4.75e-21	2.43	5.75e-42	4.79	0.00598	1.11	6.12e-07	2.36	0.0624	-1.25	ENSMUSG00000095870	7758	no
chr2	177079667	177080517	4.97e-34	4.34	4.84e-21	2.6	9.47e-35	4.56	0.000311	1.74	6.79e-05	1.96	0.83	-0.22	ENSMUSG00000078872	5346	no
chr3	51739023	51739933	0.0124	-0.8	5.19e-21	-2.54	7.27e-05	-1.13	1.97e-15	1.74	1.23e-11	1.4	0.272	0.34	ENSMUSG00000074604	78662	no
chr5	112237121	112238321	0.00358	-0.86	5.42e-21	-2.53	6.59e-14	-1.9	2.13e-19	1.67	0.000289	0.63	2.51e-08	1.04	ENSMUSG00000066975	14196	no
chr3	32762811	32763566	5.76e-24	3.02	5.65e-21	2.64	1.7e-30	4.48	0.375	0.38	0.000579	1.84	0.0252	-1.46	ENSMUSG00000037531	25205	no
chr4	44601989	44602945	0.078	0.79	5.74e-21	-2.65	0.54	0.24	3.04e-51	3.44	3.09e-47	2.89	0.223	0.54	ENSMUSG00000014030	107541	no
chr7	127617733	127618546	0.427	0.39	6e-21	-2.82	0.36	0.47	1.72e-36	3.21	5e-34	3.29	0.906	-0.08	ENSMUSG00000045639	1935	no
chr9	48895707	48896589	0.000592	-1.22	7.05e-21	-2.69	9.2e-16	-2.55	6.28e-12	1.47	0.551	0.14	2.46e-07	1.33	ENSMUSG00000032269	14509	no
chr17	57166537	57167424	0.415	0.3	7.34e-21	-2.3	0.208	-0.39	1.09e-32	2.6	1.92e-21	1.91	0.0324	0.69	ENSMUSG00000019489	16759	no
chr1	51535986	51536828	1.18e-43	4.02	7.62e-21	1.99	3.88e-44	4.65	1.5e-08	2.03	7.64e-11	2.67	0.433	-0.63	ENSMUSG00000026107	57560	no
chr1	71645852	71646501	4.64e-32	5.34	7.68e-21	2.53	2.37e-32	4.51	1.56e-06	2.81	0.000174	1.98	1	0.82	ENSMUSG00000026193	6698	no
chr6	82174570	82175514	1.23e-28	3.69	8.23e-21	2.8	1.01e-29	3.94	0.0437	0.89	0.0168	1.13	0.789	-0.24	ENSMUSG00000035104	133526	no
chr2	86441931	86442991	9.79e-48	4.03	8.23e-21	2.13	2.53e-33	3.37	1.13e-07	1.91	0.000938	1.25	0.271	0.66	ENSMUSG00000111306	7599	no
chr10	60952337	60953133	7.05e-05	1.7	8.23e-21	-2.83	0.000299	1.56	2.9e-50	4.53	2.2e-26	4.38	0.876	0.14	ENSMUSG00000020099	120755	no
chr6	29707741	29708395	0.0451	-0.98	8.88e-21	-3.45	1.93e-05	-1.69	6.24e-15	2.47	2.42e-10	1.76	0.0785	0.7	ENSMUSG00000001763	13518	no
chr5	24603976	24605636	7.23e-10	-1.43	9.43e-21	-2.02	7.18e-19	-2.01	4.23e-06	0.58	0.996	0.01	0.000322	0.57	ENSMUSG00000038181	17234	no
chr7	144894704	144897432	0.396	-0.2	9.43e-21	-1.79	0.987	0	1.39e-42	1.59	3.85e-41	1.79	0.426	-0.2	ENSMUSG00000031073	0	yes
chr6	109268954	109269666	1.95e-30	4.29	9.58e-21	2.7	3.33e-30	4.23	0.00251	1.59	0.00527	1.53	0.937	0.06	ENSMUSG00000030104	440312	no
chr5	72902195	72902873	1.83e-41	4.24	9.58e-21	2.24	1.88e-23	2.7	2.32e-07	2	0.198	0.45	0.00101	1.54	ENSMUSG00000036087	11430	no
chr4	136134330	136136712	8.79e-09	-1.48	1.05e-20	-2.02	9.05e-29	-2.28	0.00229	0.54	0.0504	-0.27	1.61e-05	0.8	ENSMUSG00000007872	6784	no
chr2	20652904	20654409	1.84e-31	3.44	1.11e-20	2.27	2.13e-32	3.18	0.000474	1.17	0.00259	0.91	0.646	0.26	ENSMUSG00000036591	314471	no
chr4	145271523	145272220	2.55e-36	5.07	1.2e-20	2.72	6.55e-37	4.66	3.02e-05	2.35	0.000131	1.94	1	0.41	ENSMUSG00000028599	24652	no
chr2	119463513	119464415	2.03e-30	3.6	1.24e-20	2.76	2.46e-30	3.82	0.0469	0.85	0.0187	1.07	0.754	-0.22	ENSMUSG00000034154	13271	no
chr13	114025964	114027246	1.33e-29	3.27	1.45e-20	2.81	3.02e-31	3.44	0.33	0.47	0.191	0.64	0.819	-0.17	ENSMUSG00000042348	231458	no
chr8	87199370	87200371	0.00074	-1.43	1.51e-20	-2.91	5.8e-06	-1.75	6.35e-08	1.48	8.07e-06	1.16	0.492	0.32	ENSMUSG00000031654	272237	no
chr14	111429177	111430012	4.13e-36	4	1.51e-20	2.17	7.49e-45	4.33	2.01e-05	1.83	4.92e-08	2.16	0.737	-0.33	ENSMUSG00000033214	245084	no
chr5	85173603	85174315	4.14e-36	4.28	1.51e-20	2.36	8.88e-34	5.29	1.8e-05	1.92	9.17e-08	2.93	1	-1	ENSMUSG00000029245	756220	no
chrX	103472177	103472823	3.46e-30	5.18	1.62e-20	2.65	2.37e-29	5.32	1.39e-05	2.53	1.5e-05	2.67	1	-0.14	ENSMUSG00000098078	50166	no
chr1	188853912	188855000	1.31e-38	4.13	1.64e-20	2.15	1.99e-38	3.81	1.31e-06	1.98	1.62e-05	1.66	0.667	0.32	ENSMUSG00000026608	152840	no
chr3	88571654	88572527	1.82e-29	3.75	1.65e-20	2.46	4.52e-15	4.09	0.00206	1.29	0.000231	1.63	0.722	-0.35	ENSMUSG00000041355	3348	no
chr17	82272546	82273450	4.46e-30	4.33	1.65e-20	2.63	3.87e-27	3.31	0.00113	1.7	0.113	0.68	0.158	1.02	ENSMUSG00000073371	265807	no
chr8	63929276	63930437	4.05e-52	3.75	1.75e-20	2.09	1.74e-51	3.44	1.12e-08	1.66	3.02e-07	1.35	0.494	0.31	ENSMUSG00000094443	21810	no
chr3	81021529	81022682	2.87e-30	3.59	1.76e-20	2.93	5.46e-26	3.06	0.187	0.66	0.796	0.13	0.409	0.53	ENSMUSG00000028019	13733	no
chr4	76014101	76014884	5.72e-31	3.83	1.81e-20	2.61	4.32e-31	4.5	0.00874	1.23	0.000432	1.89	0.432	-0.66	ENSMUSG00000028398	735795	no
chr4	53775911	53776563	2.59e-08	2.6	1.83e-20	-2.3	3.52e-09	2.84	3e-50	4.9	4.07e-48	5.15	0.874	-0.24	ENSMUSG00000028417	3141	no
chr19	60054948	60055856	6.11e-27	3.48	1.86e-20	2.64	1.02e-24	3.02	0.0648	0.83	0.371	0.38	0.509	0.46	ENSMUSG00000040022	111293	no
chr7	73343868	73344565	0.989	0	1.99e-20	-2.64	0.0186	-0.87	7.77e-25	2.65	8.92e-15	1.77	0.0241	0.88	ENSMUSG00000070509	30943	no
chr2	116242895	116243798	1.97e-39	3.77	2e-20	2.61	3.02e-38	4.04	0.00529	1.16	0.00224	1.43	0.75	-0.27	ENSMUSG00000027210	177055	no
chr4	45764973	45767154	0.602	-0.16	2.13e-20	-2.17	0.231	0.39	6.16e-26	2	5.04e-33	2.56	0.0842	-0.56	ENSMUSG00000035561	31867	no
chr14	69965399	69966173	0.0881	0.82	2.27e-20	-2.75	0.0244	1.18	6.09e-32	3.57	5.76e-32	3.93	0.666	-0.36	ENSMUSG00000033730	111029	no
chr13	26004555	26005659	1.15e-12	4.1	2.53e-20	1.88	2.42e-60	4.47	0.000151	2.22	2.39e-17	2.59	0.656	-0.36	ENSMUSG00000048978	734052	no
chr8	12400560	12402184	0.0925	0.41	2.67e-20	-1.89	0.00354	-0.65	5.79e-46	2.3	1.38e-15	1.24	1.65e-07	1.06	ENSMUSG00000096014	5264	no
chr6	96876576	96877821	3.43e-36	4.41	2.68e-20	2.58	4.12e-31	3.45	0.000276	1.82	0.0569	0.87	0.162	0.96	ENSMUSG00000046500	182591	no
chr6	92495363	92496086	4.12e-28	4.68	2.7e-20	2.95	1.52e-25	3.8	0.00361	1.73	0.109	0.85	0.35	0.88	ENSMUSG00000030020	210068	no
chr10	110855418	110856398	2.58e-56	4.48	2.72e-20	2.3	1.37e-46	3.96	9.88e-09	2.18	1.19e-05	1.66	0.439	0.52	ENSMUSG00000020186	63390	no
chr6	68852304	68853379	3.87e-67	4.4	2.73e-20	1.72	1.23e-65	5.03	2.41e-20	2.68	2.91e-24	3.31	0.323	-0.63	ENSMUSG00000051397	1316507	no
chr13	102105964	102106717	3.71e-30	3.68	2.86e-20	2.66	2.56e-25	3.43	0.0312	1.02	0.148	0.76	0.758	0.26	ENSMUSG00000041417	337746	no
chr5	25554619	25555414	2.98e-29	3.9	3.07e-20	2.77	1.6e-27	4.18	0.0191	1.13	0.0114	1.41	0.777	-0.28	ENSMUSG00000038044	38551	no
chr5	21826159	21826970	4.26e-44	4.43	3.27e-20	2.2	4.29e-43	4.02	9.62e-10	2.24	5.44e-08	1.82	0.535	0.41	ENSMUSG00000029015	38633	no
chr9	96230082	96230812	3.88e-29	3.84	3.34e-20	2.75	4.96e-30	3.36	0.0388	1.1	0.199	0.61	0.518	0.48	ENSMUSG00000032411	33806	no
chr19	21894653	21895279	2.2e-05	3.79	3.43e-20	2.94	1.58e-28	4.63	0.206	0.85	0.00392	1.69	0.441	-0.84	ENSMUSG00000024754	116310	no
chr16	84824896	84825417	1.42e-17	3.06	3.48e-20	3.7	2.55e-13	2.61	0.292	-0.64	0.0939	-1.08	0.633	0.45	ENSMUSG00000008976	9507	no
chr11	115174661	115175427	3.92e-06	2.17	3.58e-20	-2.52	0.000136	1.59	1.66e-26	4.68	2.7e-51	4.11	0.453	0.58	ENSMUSG00000020733	11319	no
chr8	92070450	92071194	0.788	0.19	4.23e-20	-3.4	0.198	0.95	5.04e-26	3.59	1.07e-27	4.35	0.389	-0.76	ENSMUSG00000031734	268382	no
chr3	94372556	94374427	1.11e-07	1.5	4.24e-20	-1.86	2.74e-06	1.17	4.03e-74	3.37	1.46e-71	3.03	0.403	0.34	ENSMUSG00000028150	0	yes
chr14	72142832	72143524	0.0899	-0.99	4.52e-20	-3.57	0.76	-0.23	2.4e-18	2.58	2.25e-24	3.34	0.193	-0.76	ENSMUSG00000109446	348313	no
chr2	166488893	166489926	0.589	0.24	4.59e-20	-2.47	0.813	0.13	1.13e-31	2.71	3.68e-28	2.6	0.829	0.11	ENSMUSG00000039621	223905	no
chr15	86858177	86858988	0.39	-0.6	4.59e-20	-4.02	0.236	-0.82	1.16e-21	3.42	2e-19	3.2	0.8	0.23	ENSMUSG00000051864	643717	no
chr3	88575352	88576070	1.18e-29	3.72	4.6e-20	2.44	3.29e-32	4.47	0.00439	1.27	9.15e-05	2.03	0.415	-0.75	ENSMUSG00000041355	0	yes
chr16	76685579	76686168	1.95e-07	1.68	4.65e-20	3.91	6.23e-14	2.54	2.33e-05	-2.24	0.0214	-1.38	0.0963	-0.86	ENSMUSG00000050299	281866	no
chr10	21701454	21702175	9.52e-32	3.38	5.1e-20	2.38	3.25e-30	3.13	0.00983	1	0.0451	0.74	0.705	0.25	ENSMUSG00000050844	108308	no
chr4	29090594	29092297	1.91e-34	3.16	5.17e-20	2.18	2.02e-48	3.57	0.00467	0.98	4.26e-05	1.39	0.468	-0.41	ENSMUSG00000028289	277462	no
chr1	105070658	105071547	1.73e-39	4.14	5.93e-20	2.55	1.77e-39	5.02	0.000582	1.59	3.21e-06	2.47	0.28	-0.89	ENSMUSG00000047496	285162	no
chr7	106745246	106746419	9.62e-30	3.37	6.2e-20	2.67	2.72e-31	3.59	0.109	0.7	0.048	0.92	0.794	-0.21	ENSMUSG00000051591	2802	no
chr9	96436924	96438987	3.94e-05	1.02	6.5e-20	-1.85	1.47e-05	1.08	4.65e-84	2.87	1.37e-79	2.93	0.898	-0.06	ENSMUSG00000051234	39687	no
chr12	12580377	12582460	1.96e-11	1.7	6.55e-20	-1.79	3.08e-06	1.23	2.4e-101	3.49	1.04e-67	3.01	0.166	0.47	ENSMUSG00000020589	318237	no
chr12	101735489	101736873	2.55e-38	3.79	6.55e-20	2.28	6.12e-40	4.21	2.56e-05	1.51	9.16e-07	1.92	0.57	-0.41	ENSMUSG00000021187	16965	no
chr3	27063317	27064292	6.05e-31	3.73	6.98e-20	2.37	8.7e-28	2.98	0.00274	1.36	0.125	0.61	0.233	0.75	ENSMUSG00000027699	89585	no
chr2	106561414	106562127	2.05e-29	4.5	7.23e-20	2.74	2.05e-27	3.36	0.00324	1.76	0.174	0.62	0.162	1.14	ENSMUSG00000016386	131141	no
chr12	79812266	79814941	6.67e-16	-2	9.76e-20	-2.07	1.91e-49	-3.43	0.664	0.08	2.87e-21	-1.36	1.12e-16	1.44	ENSMUSG00000021127	298071	no
chr17	3616308	3616857	8.94e-33	5.14	1.04e-19	2.53	3.96e-32	4.29	1.1e-06	2.62	0.000231	1.76	1	0.86	ENSMUSG00000036983	58594	no
chr17	37990405	37991132	2.37e-44	4.56	1.19e-19	2.2	5.64e-42	5.34	1.54e-09	2.36	2.44e-11	3.13	0.414	-0.77	ENSMUSG00000109376	37325	no
chr10	17579356	17579878	2.15e-29	4.33	1.3e-19	2.85	1.13e-27	4.89	0.00871	1.48	0.00185	2.04	1	-0.55	ENSMUSG00000039910	143339	no
chr11	117626623	117628800	0.165	-0.38	1.38e-19	-2.06	0.0219	0.66	1.59e-34	1.68	4.93e-60	2.72	5.4e-06	-1.04	ENSMUSG00000025571	25488	no
chr14	43361616	43362600	2.1e-23	3.1	1.42e-19	2.51	7.67e-31	3.56	0.125	0.58	0.00713	1.05	0.466	-0.47	ENSMUSG00000095384	13804	no
chr2	161705518	161706169	0.665	-0.33	1.51e-19	-3.84	0.805	0.25	1.52e-22	3.52	1.96e-23	4.09	0.561	-0.58	ENSMUSG00000057133	596442	no
chr13	15821851	15823054	2.16e-45	4.01	1.52e-19	2.07	1.68e-41	3.79	6.4e-09	1.94	1.74e-07	1.72	0.784	0.21	ENSMUSG00000041324	188796	no
chr5	139538325	139538843	0.394	-0.62	1.53e-19	-3.9	0.0544	-1.3	9.03e-20	3.28	7e-12	2.6	0.365	0.68	ENSMUSG00000029546	4650	no
chr2	65841556	65842078	3.39e-22	3.94	1.54e-19	3.38	5.44e-20	3.63	0.37	0.57	0.71	0.25	1	0.32	ENSMUSG00000044647	3688	no
chr16	71835264	71835816	2e-27	4.08	1.57e-19	2.84	1.03e-27	4.52	0.0217	1.24	0.00608	1.68	1	-0.44	ENSMUSG00000022883	827332	no
chr9	3871149	3871680	5.87e-32	4.39	1.8e-19	2.44	8.44e-32	4.07	7.84e-05	1.95	0.000502	1.63	0.747	0.32	ENSMUSG00000041624	338370	no
chr5	131490743	131491637	1.18e-31	3.91	1.82e-19	2.74	8.6e-34	4.54	0.0129	1.17	0.000758	1.8	0.481	-0.63	ENSMUSG00000034040	182245	no
chr9	11440984	11442042	4.75e-30	2.51	1.84e-19	1.72	1e-07	1.21	0.000507	0.79	0.0181	-0.51	0.000282	1.3	ENSMUSG00000039488	536208	no
chr6	91609764	91610397	0.255	0.75	1.87e-19	-3.3	0.294	0.65	5.08e-27	4.05	3.09e-27	3.95	0.95	0.1	ENSMUSG00000030096	73655	no
chr18	80184523	80185092	2.47e-24	3.99	1.87e-19	3.03	2.91e-24	3.98	0.103	0.97	0.104	0.95	1	0.01	ENSMUSG00000024570	15565	no
chr17	17017954	17018526	2.99e-24	3.52	2.04e-19	2.87	1.95e-21	3.15	0.205	0.65	0.577	0.28	0.665	0.37	ENSMUSG00000096696	45586	no
chr17	80635508	80636547	3.37e-34	3.93	2.06e-19	2.38	1.09e-39	4.04	7.22e-05	1.55	5.41e-06	1.67	0.893	-0.12	ENSMUSG00000033966	71673	no
chr5	76321215	76322304	3.27e-32	2.83	2.09e-19	1.99	5.22e-18	1.73	0.00418	0.84	0.287	-0.27	3.68e-05	1.1	ENSMUSG00000029235	8851	no
chr1	96482745	96483350	6.78e-24	4.5	2.26e-19	3.3	5.22e-21	3.29	0.0678	1.2	0.982	-0.01	0.126	1.21	ENSMUSG00000040693	388820	no
chr2	93232115	93233054	0.0162	-1.45	2.41e-19	-3.78	0.0717	-1.2	1.58e-15	2.33	1.13e-16	2.57	0.691	-0.25	ENSMUSG00000068735	44566	no
chr4	140624396	140625503	0.000142	-1.05	2.44e-19	-2.28	2.36e-23	-2.42	8.34e-13	1.24	0.426	-0.13	3.76e-15	1.37	ENSMUSG00000040964	40508	no
chr6	143142073	143142723	1.92e-35	4.32	2.49e-19	2.44	1.27e-29	3.56	7.43e-05	1.89	0.0145	1.12	0.326	0.76	ENSMUSG00000030275	24497	no
chr18	82618175	82619025	2.27e-23	3.33	2.66e-19	2.79	2.59e-22	3.12	0.227	0.55	0.463	0.33	0.78	0.22	ENSMUSG00000041258	73857	no
chr8	43320633	43321331	7.85e-33	4.89	2.9e-19	2.52	5.12e-33	5.29	4.56e-05	2.37	2.05e-06	2.77	1	-0.4	ENSMUSG00000051176	13652	no
chr1	195000885	195001657	3.52e-32	3.8	3.24e-19	2.48	2.89e-34	4.33	0.00147	1.32	5.01e-05	1.85	0.501	-0.53	ENSMUSG00000016494	62065	no
chr13	112770362	112771374	1.12e-26	3.07	3.6e-19	2.36	9.72e-23	2.47	0.0349	0.71	0.689	0.11	0.122	0.6	ENSMUSG00000021759	29417	no
chr5	18083674	18084346	5.95e-31	4.47	5.69e-19	2.75	1.75e-11	4.08	0.000514	1.72	0.0119	1.33	0.742	0.39	ENSMUSG00000028777	121124	no
chr5	132728584	132729221	1.09e-25	3.59	5.83e-19	2.75	4.39e-28	4.21	0.0858	0.84	0.0061	1.46	0.44	-0.62	ENSMUSG00000029673	185239	no
chr13	62181802	62182621	2.59e-10	3.92	6.52e-19	3.06	1.78e-26	4.26	0.151	0.86	0.0415	1.21	0.776	-0.35	ENSMUSG00000074867	51915	no
chr8	78537677	78538555	2.54e-27	3.44	6.52e-19	2.49	3.97e-25	3.22	0.0269	0.95	0.1	0.73	0.769	0.22	ENSMUSG00000031684	28330	no
chr4	12662931	12663776	5.92e-29	3.13	6.52e-19	2.4	4.23e-34	3.91	0.0539	0.73	0.000668	1.51	0.203	-0.78	ENSMUSG00000055963	243061	no
chr2	65421048	65421782	5.74e-20	2.93	6.57e-19	2.78	3.93e-11	1.8	0.757	0.14	0.0124	-0.99	0.0112	1.13	ENSMUSG00000061171	57013	no
chr1	192795953	192797431	0.00569	0.92	6.69e-19	-1.97	0.000183	1.2	8.65e-47	2.89	1.38e-56	3.17	0.6	-0.28	ENSMUSG00000037375	24729	no
chr17	45933666	45934496	0.93	-0.05	7.18e-19	-2.9	0.53	0.35	1.54e-23	2.86	1.98e-26	3.26	0.539	-0.4	ENSMUSG00000023951	97872	no
chr11	21168947	21169859	1.62e-16	2.76	7.26e-19	3.13	9.63e-17	2.41	0.516	-0.37	0.149	-0.72	0.601	0.35	ENSMUSG00000020128	69421	no
chr6	83136680	83138492	0.12	-0.4	7.76e-19	-1.8	1.31e-09	-1.22	4.6e-17	1.4	2.77e-05	0.57	1.63e-05	0.82	ENSMUSG00000034930	1216	yes
chr5	97203543	97204118	9.49e-32	4.32	8.29e-19	2.81	8.3e-30	4.71	0.0069	1.51	0.00273	1.89	1	-0.38	ENSMUSG00000055725	91946	no
chr5	16838896	16839922	2.28e-33	3.09	8.52e-19	2.34	3.45e-45	3.95	0.0529	0.75	8.66e-05	1.61	0.089	-0.86	ENSMUSG00000109903	47085	no
chr15	61978757	61979363	4e-11	2.03	9.22e-19	3.41	3.96e-05	1.18	0.00318	-1.38	1.39e-07	-2.23	0.0234	0.85	ENSMUSG00000022346	6027	no
chr17	33599712	33600333	2.67e-24	3.6	9.54e-19	3.02	1.93e-25	4.7	0.317	0.58	0.0149	1.68	1	-1.1	ENSMUSG00000073423	28756	no
chr9	56609379	56609970	0.0799	-1.03	9.54e-19	-3.57	0.234	-0.75	4.42e-16	2.54	3.17e-18	2.82	0.701	-0.28	ENSMUSG00000049556	186497	no
chr11	28170949	28172573	2.43e-44	3.68	9.59e-19	1.91	5.43e-43	3.66	6.95e-09	1.76	1.6e-08	1.75	0.971	0.02	ENSMUSG00000032889	167293	no
chr7	106760497	106761623	2.83e-44	4.31	1.04e-18	2.44	4.08e-47	4.49	5.01e-06	1.88	5.38e-07	2.06	0.867	-0.18	ENSMUSG00000059087	5099	no
chr11	105164408	105165890	2.73e-29	3.18	1.05e-18	2.21	2.69e-28	3.04	0.00928	0.98	0.023	0.83	0.859	0.14	ENSMUSG00000020694	12916	no
chr17	82200016	82200558	2.33e-22	4.17	1.07e-18	3.3	3.01e-20	3.57	0.168	0.88	0.693	0.28	1	0.6	ENSMUSG00000073371	338699	no
chr7	15880930	15881833	0.493	-0.41	1.08e-18	-3.48	0.242	-0.65	2.71e-20	3.07	2.39e-18	2.83	0.72	0.25	ENSMUSG00000074365	783	yes
chr2	36415086	36415921	5.35e-48	4.37	1.12e-18	1.93	2.64e-36	3.77	2.52e-11	2.43	1.15e-06	1.84	0.414	0.6	ENSMUSG00000094464	3025	no
chr1	4972307	4972907	2.54e-24	4.11	1.16e-18	2.99	1.14e-24	4.85	0.0451	1.12	0.00446	1.86	1	-0.74	ENSMUSG00000033793	97110	no
chr13	89661383	89662158	2.19e-35	4	1.21e-18	2.25	7.33e-36	4.71	4.77e-05	1.75	1.17e-06	2.46	0.467	-0.7	ENSMUSG00000021614	80350	no
chrX	166618934	166619642	4.17e-20	3.75	1.22e-18	3.33	1.07e-21	4.78	0.527	0.42	0.0474	1.45	1	-1.03	ENSMUSG00000000402	33213	no
chr2	177835991	177836676	1.35e-20	3.34	1.22e-18	2.82	2.24e-22	3.33	0.328	0.52	0.341	0.51	0.983	0.01	ENSMUSG00000095362	3659	no
chr6	22346995	22347994	3.99e-30	3.29	1.24e-18	2.36	3.03e-34	3.58	0.0241	0.93	0.00385	1.22	0.694	-0.29	ENSMUSG00000029672	8248	no
chr11	63213874	63214524	5.08e-21	3.38	1.35e-18	2.91	1.36e-24	4.93	0.403	0.48	0.00385	2.03	0.0834	-1.55	ENSMUSG00000018217	84891	no
chr5	89407663	89408347	6.69e-23	3.43	1.4e-18	2.88	1.93e-26	4.74	0.29	0.55	0.00418	1.86	0.128	-1.31	ENSMUSG00000035540	49550	no
chr12	93960792	93961604	3.74e-29	4.8	1.47e-18	2.96	8.57e-29	4.72	0.00349	1.84	0.00627	1.76	1	0.08	ENSMUSG00000047414	1730621	no
chr12	29161048	29162040	0.301	0.53	1.5e-18	-2.83	0.403	0.48	2.02e-28	3.37	3.14e-25	3.32	0.944	0.05	ENSMUSG00000061911	366343	no
chr3	108310590	108311231	0.0807	0.96	1.55e-18	-2.79	0.13	0.84	5.68e-28	3.76	1.61e-26	3.63	0.925	0.13	ENSMUSG00000068747	26507	no
chr11	35972090	35973803	0.162	0.46	1.7e-18	-2.2	0.327	0.35	4.07e-30	2.66	1.08e-24	2.55	0.839	0.11	ENSMUSG00000018849	6723	no
chr5	139869900	139871300	1.6e-08	2.25	1.73e-18	-2.21	9.6e-07	2.09	2.48e-52	4.45	4.89e-21	4.29	0.871	0.16	ENSMUSG00000048988	36642	no
chr2	170529688	170530483	4.88e-39	4.39	1.75e-18	2.1	1.06e-38	4.28	2.28e-08	2.29	5.78e-08	2.18	0.909	0.11	ENSMUSG00000038567	32542	no
chr5	137745467	137746896	0.32	-0.24	1.91e-18	-1.74	0.00454	-0.63	1.35e-39	1.5	1.8e-22	1.11	0.0236	0.39	ENSMUSG00000029723	0	yes
chr5	18565039	18565978	1.6e-49	4.2	1.92e-18	1.85	4.49e-41	3.85	8.37e-12	2.36	2.73e-08	2.01	0.641	0.35	ENSMUSG00000057614	204683	no
chr5	120424966	120426194	0.000445	1.77	2.08e-18	-2.39	0.00236	1.49	5e-38	4.15	6.33e-36	3.88	0.783	0.28	ENSMUSG00000029595	5504	no
chr4	25796014	25796605	9.86e-27	4.01	2.11e-18	2.89	7.75e-28	3.98	0.0521	1.13	0.043	1.1	0.992	0.03	ENSMUSG00000055373	3638	no
chr1	155086115	155087429	3.94e-13	2.08	2.15e-18	-1.77	7.22e-12	1.79	9.34e-87	3.85	6.27e-82	3.56	0.535	0.29	ENSMUSG00000056708	12206	no
chr8	18479927	18480576	6.33e-34	4.21	2.28e-18	2.48	5.3e-33	4.06	0.000344	1.73	0.00108	1.58	0.877	0.15	ENSMUSG00000039842	114554	no
chr5	88005179	88005837	7.44e-24	3.76	2.31e-18	2.67	2.19e-21	3.28	0.0373	1.09	0.219	0.61	0.607	0.48	ENSMUSG00000029280	2629	no
chr2	135614394	135615282	2.57e-12	3.48	2.93e-18	1.97	3.43e-37	3.4	5.39e-05	1.52	2.46e-06	1.43	0.934	0.08	ENSMUSG00000039943	43728	no
chr13	112462085	112462944	5.1e-27	4.03	2.98e-18	2.5	9.32e-26	3.3	0.0019	1.52	0.0498	0.8	0.35	0.73	ENSMUSG00000021756	1125	yes
chr16	31545644	31546744	0.894	0.03	3.1e-18	-2.07	0.153	-0.43	3.81e-24	2.1	1.24e-22	1.64	0.137	0.46	ENSMUSG00000022770	116698	no
chr15	103333869	103334702	0.000547	1.49	3.36e-18	-2.3	0.922	-0.03	1.16e-36	3.79	1.9e-22	2.26	0.000305	1.52	ENSMUSG00000000552	5390	no
chr1	182029987	182031500	3.92e-47	4.08	3.5e-18	2.1	6.24e-44	4.11	2.6e-08	1.98	1.34e-07	2.01	0.997	-0.03	ENSMUSG00000022995	9996	no
chr7	41674065	41674912	1.46e-44	4.56	4.12e-18	2.15	6.18e-42	5	4.69e-09	2.41	9.97e-10	2.85	0.662	-0.44	ENSMUSG00000074165	40861	no
chr5	19154126	19155096	6.75e-19	3.18	4.13e-18	2.89	6.22e-20	2.97	0.617	0.28	0.901	0.08	0.812	0.2	ENSMUSG00000040003	71939	no
chr15	5895567	5896415	1.85e-39	3.71	4.19e-18	2.07	3.21e-36	3.9	5.31e-06	1.63	4.8e-06	1.82	0.806	-0.19	ENSMUSG00000022150	403372	no
chr8	127343109	127343566	4.67e-21	4.1	4.91e-18	3.04	5.52e-22	4.03	0.102	1.06	0.114	0.99	1	0.07	ENSMUSG00000025812	279215	no
chr11	35523768	35524407	4.27e-15	2.36	5.1e-18	2.78	1.55e-09	1.63	0.398	-0.41	0.00451	-1.14	0.0841	0.73	ENSMUSG00000018846	245076	no
chr15	59811527	59812140	0.132	1.13	5.27e-18	-3.32	0.873	0.14	1.04e-24	4.45	9.68e-19	3.46	1	0.99	ENSMUSG00000032501	163176	no
chr12	56296381	56297104	4.31e-42	4.14	5.72e-18	1.99	1.41e-34	3.34	4.02e-10	2.15	1.44e-05	1.35	0.114	0.81	ENSMUSG00000021028	48789	no
chr5	120321771	120323412	0.447	0.23	5.91e-18	-1.95	0.032	-0.56	5.48e-26	2.18	1.23e-13	1.39	0.00339	0.79	ENSMUSG00000029595	108286	no
chr5	144727638	144728709	0.205	0.59	5.93e-18	-2.65	0.0508	0.91	1.8e-27	3.24	1.75e-30	3.56	0.654	-0.32	ENSMUSG00000043388	33108	no
chr11	75537663	75538612	0.0483	0.82	5.98e-18	-2.35	0.214	0.53	3.7e-31	3.17	1.22e-26	2.88	0.643	0.29	ENSMUSG00000038178	5968	no
chr4	132964324	132965120	0.554	0.27	6.54e-18	-2.62	0.633	0.23	1.81e-29	2.89	2.21e-28	2.85	0.936	0.04	ENSMUSG00000028874	8974	no
chr2	112676297	112677256	7.32e-43	3.8	7.2e-18	1.99	7e-45	4.29	9.49e-08	1.81	5.78e-10	2.29	0.469	-0.49	ENSMUSG00000003604	183332	no
chr13	52949221	52949647	3.5e-14	3.55	7.46e-18	5.37	2.78e-14	3.65	0.052	-1.81	0.0764	-1.72	1	-0.09	ENSMUSG00000021460	19539	no
chr11	8605087	8605717	1.17e-26	4.25	7.77e-18	2.79	1.98e-06	3.28	0.0102	1.46	0.406	0.49	0.315	0.97	ENSMUSG00000020422	58817	no
chr9	3987853	3988773	4.35e-44	4.01	7.77e-18	1.68	1.94e-53	4.31	1.25e-11	2.33	5.9e-16	2.63	0.709	-0.3	ENSMUSG00000025894	320697	no
chr4	55475316	55475996	1.03e-23	4.91	7.84e-18	2.92	9.19e-23	4.13	0.0024	2	0.0567	1.21	1	0.78	ENSMUSG00000003032	56469	no
chr5	97217968	97219644	5.23e-06	-0.97	7.95e-18	3.21	2.09e-54	-2.91	2.97e-43	-4.19	6.4e-134	-6.12	6.68e-45	1.94	ENSMUSG00000055725	106371	no
chr10	28087356	28088310	2.98e-54	4.03	8.47e-18	2.13	1.27e-48	3.72	1.71e-07	1.9	1.13e-05	1.59	0.604	0.31	ENSMUSG00000019889	12535	no
chr6	114227317	114227835	0.0493	-0.95	8.63e-18	-3.19	0.92	0.08	2.22e-14	2.24	3.44e-21	3.27	0.0508	-1.03	ENSMUSG00000030310	54799	no
chr1	11501549	11502203	6.01e-24	3.43	8.64e-18	2.8	2.78e-27	4.49	0.199	0.63	0.00315	1.69	0.147	-1.06	ENSMUSG00000057715	87443	no
chr15	7116468	7117324	2.07e-25	3.46	8.64e-18	2.49	6.45e-24	3.21	0.0315	0.97	0.108	0.72	0.762	0.25	ENSMUSG00000054263	25853	no
chr3	3666567	3667454	1.29e-54	4.49	9.35e-18	1.83	8.07e-54	4.56	8.81e-15	2.66	3.05e-15	2.73	0.931	-0.07	ENSMUSG00000017688	158536	no
chr4	105223511	105224510	2.39e-29	3.89	9.53e-18	2.5	9.75e-05	3.52	0.00235	1.4	0.281	1.03	0.83	0.37	ENSMUSG00000028517	66163	no
chr17	45606964	45607779	1.31e-22	3.73	9.6e-18	2.94	1.14e-23	4.08	0.159	0.8	0.0573	1.14	0.738	-0.34	ENSMUSG00000079471	4861	no
chr9	63960133	63961268	0.942	0.01	1.03e-17	-2.17	0.239	-0.4	8.92e-18	2.18	1.66e-17	1.76	0.311	0.42	ENSMUSG00000036867	60790	no
chr3	126443105	126444211	9.06e-33	3.42	1.04e-17	2.21	1.25e-26	2.91	0.000647	1.21	0.0388	0.7	0.333	0.5	ENSMUSG00000046561	79420	no
chr15	88708127	88709671	2.15e-56	3.62	1.04e-17	1.75	2.42e-38	3.35	1.22e-13	1.87	9.49e-09	1.6	0.623	0.27	ENSMUSG00000022387	24561	no
chr9	41334600	41335318	1.25e-10	-3.14	1.07e-17	-3.84	9.99e-10	-3	0.0053	0.7	0.00167	0.84	0.792	-0.14	ENSMUSG00000032020	172902	no
chr10	68114950	68115496	1.15e-20	3.64	1.16e-17	3.16	1.26e-22	4.93	0.439	0.48	0.0113	1.77	1	-1.29	ENSMUSG00000037846	135379	no
chr10	35835110	35835721	1.42e-25	3.67	1.22e-17	2.76	1.33e-26	5.06	0.063	0.91	0.00029	2.3	1	-1.39	ENSMUSG00000063953	123217	no
chr3	72867800	72868783	1.63e-54	4.85	1.26e-17	1.8	2.11e-59	5.08	2.7e-18	3.05	3.08e-22	3.28	0.794	-0.23	ENSMUSG00000027790	99079	no
chr11	56040798	56041465	0.000228	1.67	1.37e-17	-2.42	0.00177	1.25	5.4e-36	4.09	1.78e-34	3.67	0.588	0.42	ENSMUSG00000037393	0	yes
chr3	83585855	83586551	5.73e-24	3.34	1.37e-17	2.53	7.56e-25	3.38	0.0856	0.81	0.0721	0.85	0.957	-0.04	ENSMUSG00000027996	179769	no
chr1	166036075	166036548	0.994	0.01	1.47e-17	-4.24	0.611	-0.42	1.22e-20	4.25	1.94e-17	3.82	1	0.43	ENSMUSG00000026565	33396	no
chr15	43529675	43530206	4.13e-24	4.36	1.53e-17	2.96	1.28e-15	2.67	0.0171	1.4	0.567	-0.29	0.00889	1.69	ENSMUSG00000022337	52445	no
chr8	43180069	43180669	1.08e-28	5.03	1.53e-17	2.66	1.25e-27	4.18	7.25e-05	2.36	0.00327	1.52	1	0.85	ENSMUSG00000091490	0	yes
chr7	45796993	45799235	0.00286	0.79	1.55e-17	-1.76	0.0469	0.49	4.05e-46	2.54	2.25e-39	2.24	0.394	0.3	ENSMUSG00000003271	12323	no
chr4	139817596	139818858	0.0021	1.19	1.57e-17	-2.2	0.962	0.01	5.89e-50	3.38	6.69e-30	2.21	0.000746	1.18	ENSMUSG00000028736	14669	no
chr5	82068950	82069892	1.95e-26	3.6	1.61e-17	2.39	4.53e-30	4.05	0.00362	1.21	0.000205	1.65	0.619	-0.44	ENSMUSG00000037605	1048811	no
chr5	60882139	60883314	1.42e-15	4.39	1.62e-17	1.7	2.07e-70	4.65	2.33e-06	2.68	8.75e-26	2.95	0.734	-0.27	ENSMUSG00000089992	925501	no
chr5	132500697	132501366	0.000263	1.3	1.71e-17	-2.08	0.25	0.41	5.28e-45	3.39	1.52e-27	2.49	0.0331	0.9	ENSMUSG00000029673	41977	no
chr17	90787350	90788491	9.54e-19	2.86	1.79e-17	2.42	3.09e-19	2.76	0.332	0.44	0.468	0.34	0.898	0.1	ENSMUSG00000071033	300001	no
chr4	128715084	128716550	0.00274	-0.62	1.79e-17	-1.57	7.91e-10	-1.13	5.86e-13	0.95	0.0003	0.44	0.00106	0.51	ENSMUSG00000028794	38813	no
chr13	66697906	66698825	7.09e-42	3.83	1.87e-17	1.95	1.3e-42	4.44	8.08e-08	1.88	2.78e-10	2.48	0.369	-0.61	ENSMUSG00000074826	206088	no
chr11	117603904	117604695	0.0274	0.99	1.93e-17	-2.27	0.00322	1.3	3.21e-28	3.26	2.39e-32	3.57	0.71	-0.31	ENSMUSG00000025571	49593	no
chr1	193369999	193370699	0.00325	-0.96	1.93e-17	-2.22	0.391	-0.32	3.7e-07	1.26	2.21e-14	1.9	0.0734	-0.64	ENSMUSG00000016179	0	yes
chr2	75632806	75634825	5.29e-42	3.87	1.98e-17	2	2.11e-37	3.58	5.26e-08	1.86	2.97e-06	1.57	0.672	0.29	ENSMUSG00000059005	24435	no
chr2	143117379	143118608	1.65e-21	2.63	2.08e-17	2.46	7.91e-25	2.84	0.649	0.17	0.337	0.38	0.731	-0.21	ENSMUSG00000027416	38905	no
chr18	3846827	3848029	1.78e-34	3.69	2.13e-17	2.18	2.75e-36	3.53	0.000197	1.51	0.000327	1.35	0.859	0.15	ENSMUSG00000024233	317802	no
chr5	126281751	126282355	0.092	0.87	2.14e-17	-2.57	0.0339	1.02	1.75e-27	3.43	4.77e-31	3.58	0.877	-0.15	ENSMUSG00000070498	749976	no
chr4	52542942	52543614	2.2e-25	4.18	2.14e-17	2.67	1.02e-24	3.68	0.00663	1.52	0.0551	1.01	0.575	0.51	ENSMUSG00000061619	45697	no
chr5	115434898	115437522	0.000244	-0.97	2.36e-17	-2.14	3.51e-13	-1.91	5.67e-32	1.17	0.0634	0.22	2.04e-10	0.94	ENSMUSG00000054256	5298	no
chr4	138537102	138537775	0.0966	-0.76	2.39e-17	-2.81	0.908	-0.05	4.32e-13	2.05	3.11e-19	2.76	0.183	-0.71	ENSMUSG00000046447	82787	no
chr9	21983804	21984401	0.021	1.73	2.4e-17	-3.52	0.24	0.88	6.2e-27	5.25	2.04e-13	4.4	1	0.85	ENSMUSG00000040146	5044	no
chr13	109644116	109644618	1.75e-21	4.96	2.48e-17	3.18	5.01e-20	3.93	0.0219	1.78	0.29	0.75	1	1.03	ENSMUSG00000021700	636377	no
chr5	134970492	134971193	1.64e-27	3.95	2.49e-17	2.79	4.91e-05	3.68	0.0372	1.15	0.405	0.89	0.857	0.26	ENSMUSG00000070473	15020	no
chr18	46316954	46317985	1.03e-28	4.08	2.52e-17	2.43	2.61e-27	3.36	0.00134	1.65	0.0345	0.93	0.352	0.72	ENSMUSG00000071855	5025	no
chrX	153282160	153282677	5.54e-14	5.01	2.54e-17	2.92	1.26e-25	5.04	0.00143	2.1	0.00107	2.12	1	-0.03	ENSMUSG00000041649	44693	no
chr3	88436450	88437366	1.04e-08	1.71	2.54e-17	-1.86	0.901	0.03	4.42e-72	3.57	3.43e-27	1.89	3.48e-09	1.68	ENSMUSG00000050144	11310	no
chr16	22551159	22551862	0.237	0.65	2.62e-17	-2.6	0.418	0.41	3.47e-26	3.25	5.82e-26	3	0.796	0.24	ENSMUSG00000022861	105358	no
chr17	54707756	54708290	2.45e-11	2.23	2.63e-17	3.06	1.31e-13	2.36	0.0935	-0.83	0.169	-0.7	0.848	-0.13	ENSMUSG00000023945	408721	no
chr8	75415601	75416242	2.37e-31	3.68	2.8e-17	2.04	2.41e-37	4.75	2.83e-05	1.64	8.59e-10	2.71	0.146	-1.07	ENSMUSG00000110469	9011	no
chr5	108060328	108060856	7.14e-23	3.77	2.81e-17	2.8	2.96e-25	4.35	0.108	0.97	0.015	1.55	1	-0.58	ENSMUSG00000029267	4817	no
chr8	33966317	33966906	1.31e-23	3.79	2.81e-17	2.84	3.96e-23	4.14	0.094	0.95	0.0424	1.3	1	-0.35	ENSMUSG00000031586	36453	no
chr1	34533104	34533633	0.0359	2.04	2.82e-17	-3.68	0.255	0.96	1.54e-22	5.72	1.61e-22	4.64	1	1.08	ENSMUSG00000026124	2014	no
chr6	7752800	7753557	2.76e-24	3.4	2.82e-17	2.4	1.11e-11	3.94	0.0201	1	0.00184	1.53	0.532	-0.54	ENSMUSG00000029752	59545	no
chr16	83137143	83137924	4.33e-09	3.71	2.85e-17	2.84	3.79e-14	4.1	0.0797	0.87	0.0139	1.26	0.724	-0.39	ENSMUSG00000094030	308760	no
chr6	65024462	65025593	1.08e-45	4.18	2.86e-17	2.05	7.46e-53	4.42	9.34e-09	2.13	3.79e-11	2.37	0.79	-0.24	ENSMUSG00000029920	16989	no
chr5	108076140	108077683	3.45e-42	3.75	2.89e-17	1.98	2.61e-41	3.82	1.8e-06	1.76	1.27e-06	1.83	0.921	-0.07	ENSMUSG00000029267	10465	no
chr4	136755198	136756332	0.000431	-0.96	2.97e-17	-2.01	2.68e-11	-1.64	9.51e-10	1.05	0.0257	0.37	0.000753	0.68	ENSMUSG00000028664	79655	no
chr13	17065523	17066092	1.01e-22	3.75	3.02e-17	2.98	1.45e-20	3.55	0.171	0.77	0.365	0.57	0.836	0.2	ENSMUSG00000012429	629099	no
chr2	157514126	157515053	0.339	-0.59	3.05e-17	-3.23	0.339	-0.6	5.19e-17	2.65	2.13e-17	2.64	1	0.01	ENSMUSG00000067786	45024	no
chr18	61627913	61628669	2.27e-35	4.02	3.06e-17	2.26	3.17e-35	4.31	3.3e-05	1.75	7.25e-06	2.05	0.745	-0.3	ENSMUSG00000024578	59265	no
chr5	20551152	20552005	2.37e-08	2.53	3.06e-17	-2.22	8e-08	2.09	1.22e-52	4.74	1.41e-52	4.31	0.606	0.43	ENSMUSG00000039987	330118	no
chr3	8988422	8989175	8.46e-21	3.01	3.15e-17	2.71	2.34e-21	3.18	0.49	0.3	0.346	0.47	0.862	-0.17	ENSMUSG00000027506	15547	no
chr9	56531846	56532533	0.00268	1.46	3.15e-17	-2.61	0.00254	1.38	6.04e-33	4.08	1.72e-33	3.99	0.93	0.08	ENSMUSG00000032329	113236	no
chr4	100827139	100827877	0.142	0.64	3.18e-17	-2.33	0.362	0.37	1.53e-26	2.96	1.15e-26	2.7	0.65	0.27	ENSMUSG00000028532	50463	no
chr8	83159573	83160204	2.28e-38	5.17	3.24e-17	2.26	2.97e-37	4.95	6.85e-09	2.92	9.88e-08	2.69	1	0.23	ENSMUSG00000031709	5147	no
chr19	10229502	10233376	3.91e-10	1.53	3.29e-17	-1.75	1.8e-08	1.36	4.07e-33	3.28	1.09e-28	3.1	0.663	0.17	ENSMUSG00000036098	7371	no
chr18	20488871	20490029	1.07e-21	3.24	3.29e-17	2.21	5.49e-32	3.88	0.0163	1.03	8.06e-05	1.67	0.408	-0.64	ENSMUSG00000056632	20274	no
chr3	124605962	124606597	1.03e-37	3.82	3.33e-17	2.17	6.19e-29	3.17	4.28e-05	1.65	0.0126	1	0.294	0.65	ENSMUSG00000039174	24860	no
chr2	135559869	135560638	1.14e-29	3.84	3.37e-17	2.33	1.06e-24	3.5	0.00135	1.51	0.0166	1.17	0.734	0.34	ENSMUSG00000039943	98372	no
chr15	9898089	9898728	1.51e-22	3	3.47e-17	2.32	1.43e-25	3.8	0.0993	0.68	0.00342	1.48	0.282	-0.8	ENSMUSG00000072663	149220	no
chr7	133946915	133947783	1.36e-12	2.51	3.68e-17	3.54	1.77e-05	2.63	0.0944	-1.03	0.214	-0.91	0.896	-0.12	ENSMUSG00000030986	164188	no
chr4	141165571	141166551	6.29e-28	3.47	3.71e-17	2.41	8.27e-27	3.45	0.0173	1.06	0.0265	1.04	0.982	0.02	ENSMUSG00000028920	17657	no
chr15	39646505	39647205	1.68e-27	4.21	3.81e-17	2.68	1.38e-25	3.84	0.00259	1.53	0.0188	1.17	0.712	0.37	ENSMUSG00000022303	98724	no
chr1	90775422	90776274	0.00546	-1.2	3.9e-17	-3	0.137	-0.73	6.08e-12	1.8	3.98e-16	2.27	0.254	-0.47	ENSMUSG00000048126	67696	no
chr9	58112046	58114177	0.00823	-0.7	3.99e-17	-1.98	0.000456	-0.95	1.4e-22	1.28	5.01e-11	1.03	0.284	0.25	ENSMUSG00000037716	4645	no
chr14	24530162	24530879	0.816	-0.14	4.34e-17	-2.51	0.323	-0.46	8.29e-21	2.37	1.5e-16	2.05	0.533	0.32	ENSMUSG00000025290	43036	no
chr10	130004970	130005852	3.16e-21	3.21	4.63e-17	2.36	5.43e-28	3.5	0.0501	0.84	0.00643	1.14	0.74	-0.29	ENSMUSG00000048745	6768	no
chr18	29703649	29704161	4.55e-17	3.18	4.85e-17	3.12	2.04e-17	3	0.938	0.07	0.862	-0.12	0.875	0.18	ENSMUSG00000033628	568585	no
chr4	96089169	96090406	7.56e-40	2.89	4.95e-17	1.66	2.63e-33	2.93	1.58e-06	1.24	9.42e-06	1.27	0.986	-0.03	ENSMUSG00000028571	11622	no
chr10	95220402	95221006	2.43e-30	4.02	4.95e-17	2.38	2.64e-32	3.85	0.000379	1.64	0.000568	1.47	0.849	0.17	ENSMUSG00000045867	103126	no
chr4	124667602	124668549	0.0163	-0.78	4.96e-17	-2.27	4.97e-07	-1.42	1.88e-13	1.49	6.75e-06	0.85	0.00684	0.64	ENSMUSG00000090125	10794	no
chr10	75148090	75148910	0.935	0.06	5.18e-17	-2.85	0.954	0.02	1.85e-20	2.91	1.08e-18	2.87	0.992	0.04	ENSMUSG00000033444	63162	no
chr2	28523535	28524525	0.0589	0.6	5.25e-17	-2.01	0.000622	1.15	7.5e-47	2.61	1.41e-52	3.16	0.156	-0.55	ENSMUSG00000026821	10409	no
chr1	139412233	139413010	1.31e-48	4.68	5.41e-17	1.85	3.14e-46	4.4	1.44e-13	2.83	1.39e-11	2.55	0.738	0.28	ENSMUSG00000033964	9277	no
chr1	178686751	178687565	0.00602	1.15	5.7e-17	-2.43	0.498	0.27	1.3e-32	3.58	1.4e-23	2.7	0.066	0.88	ENSMUSG00000026494	157625	no
chr1	140513373	140513894	7.58e-18	3.54	5.7e-17	3.41	5.65e-17	3.54	0.848	0.13	0.816	0.13	0.974	0	ENSMUSG00000052726	267214	no
chrX	11797596	11798292	2.16e-11	-3.09	5.78e-17	-3.56	4.69e-11	-2.96	0.0887	0.47	0.0231	0.6	0.773	-0.13	ENSMUSG00000040363	362062	no
chr6	76639481	76640123	7.23e-36	3.7	6.14e-17	2.03	3.25e-41	4.94	1.62e-05	1.67	5.31e-11	2.91	0.0562	-1.24	ENSMUSG00000072476	141696	no
chr4	117372770	117374711	0.000175	0.95	6.17e-17	-1.7	0.577	0.13	5.25e-76	2.65	7.66e-61	1.84	7.38e-05	0.81	ENSMUSG00000060268	120644	no
chr5	9755404	9756363	5.35e-48	3.86	6.2e-17	1.91	1.08e-46	4.08	2.15e-10	1.96	3.96e-11	2.18	0.745	-0.22	ENSMUSG00000003974	30233	no
chr5	73892289	73893011	1.57e-34	3.93	6.23e-17	2.01	1.18e-37	4.21	3.03e-06	1.92	1.27e-07	2.2	0.778	-0.28	ENSMUSG00000054814	175419	no
chr6	84587302	84589531	0.0259	-0.48	6.61e-17	-1.57	1.66e-14	-1.56	1e-15	1.09	0.937	0.01	4.97e-11	1.07	ENSMUSG00000063415	4376	no
chr6	113936806	113937558	4.08e-05	-2.33	6.91e-17	-3.95	1.03e-11	-3.19	2.22e-07	1.62	0.00496	0.76	0.00727	0.86	ENSMUSG00000030302	105054	no
chr4	137488620	137489531	0.013	0.96	6.99e-17	-2.1	0.123	0.49	5.38e-14	3.06	8.96e-34	2.58	0.316	0.47	ENSMUSG00000028763	19850	no
chr5	147221113	147222947	8.91e-11	2	7.02e-17	-1.87	6.58e-12	2.19	9.08e-63	3.87	5.37e-60	4.06	0.779	-0.19	ENSMUSG00000053129	32416	no
chr2	144715115	144715795	5.65e-41	4.38	7.02e-17	1.94	9.82e-41	4.32	3.63e-10	2.44	5.65e-10	2.38	0.972	0.06	ENSMUSG00000027431	107860	no
chr18	64188792	64189548	1.06e-20	3.66	7.05e-17	2.99	1.19e-21	3.6	0.163	0.67	0.202	0.61	0.938	0.06	ENSMUSG00000056812	64810	no
chr11	55601339	55602234	0.204	-0.36	7.15e-17	-1.85	0.12	-0.43	1.43e-15	1.49	7.6e-12	1.41	0.814	0.08	ENSMUSG00000000263	5963	no
chr16	21245571	21247515	0.696	-0.14	7.56e-17	-1.95	0.22	-0.34	1.22e-10	1.81	5.8e-29	1.61	0.539	0.2	ENSMUSG00000005958	40815	no
chr3	61246357	61246957	4.17e-24	4.11	7.56e-17	3.23	7.7e-21	3.28	0.165	0.88	0.89	0.05	0.307	0.83	ENSMUSG00000036894	114680	no
chr11	60922813	60923456	4.94e-29	4.61	8.03e-17	3.06	3.14e-25	3.98	0.0133	1.55	0.162	0.92	0.519	0.63	ENSMUSG00000018931	8062	no
chr8	87830997	87833011	0.807	0.07	9.03e-17	-1.93	0.000717	-0.86	1.18e-32	2	1.14e-17	1.07	2.4e-05	0.93	ENSMUSG00000045333	126583	no
chr13	5878515	5879217	2.08e-24	3.67	9.06e-17	2.76	1.44e-10	3.85	0.0871	0.91	0.0804	1.09	0.874	-0.18	ENSMUSG00000000078	17032	no
chr2	114237533	114238166	2.29e-06	1.99	9.12e-17	-2.29	1.26e-07	2.34	2.28e-41	4.28	1.55e-40	4.63	0.692	-0.35	ENSMUSG00000040321	36063	no
chr1	156660241	156661457	2.84e-26	3.01	9.58e-17	2.13	1.74e-25	3.15	0.0164	0.89	0.0103	1.02	0.843	-0.13	ENSMUSG00000060519	12898	no
chr5	120337744	120338705	0.0186	1.16	9.65e-17	-2.48	0.00957	1.12	7.84e-28	3.64	1.31e-30	3.61	0.99	0.03	ENSMUSG00000029595	92993	no
chr7	89975483	89976127	5.76e-16	2.77	9.81e-17	2.88	6.34e-19	3.23	0.864	-0.11	0.562	0.34	0.595	-0.45	ENSMUSG00000030619	4855	no
chr15	82904330	82905109	0.672	0.16	1.12e-16	-2.26	0.272	-0.44	1.56e-22	2.42	1.43e-13	1.82	0.155	0.6	ENSMUSG00000041852	82762	no
chr4	57841898	57842473	2.51e-20	3.53	1.14e-16	3.09	4.08e-19	3.38	0.423	0.44	0.616	0.29	0.878	0.15	ENSMUSG00000052117	73823	no
chr13	98205236	98206822	0.551	-0.16	1.15e-16	-1.69	0.000342	-0.83	5.51e-27	1.53	2.99e-09	0.86	0.000784	0.67	ENSMUSG00000021662	0	yes
chr17	92607652	92608809	7.04e-60	3.98	1.21e-16	1.6	5.47e-63	4.11	5.62e-21	2.38	3.28e-23	2.5	0.855	-0.12	ENSMUSG00000024256	590612	no
chr5	127688476	127689347	2.31e-29	3.57	1.24e-16	2.46	9.44e-31	4.09	0.00995	1.11	0.000802	1.63	0.493	-0.52	ENSMUSG00000029416	55578	no
chrX	144337822	144338756	5.44e-34	4.01	1.26e-16	2.07	2.34e-33	4.58	2.09e-06	1.94	1.44e-07	2.51	0.543	-0.57	ENSMUSG00000041718	20017	no
chr12	51858084	51859022	6.38e-30	4.01	1.28e-16	2.35	1.08e-29	4.76	0.000457	1.66	1.19e-05	2.41	1	-0.75	ENSMUSG00000035247	28547	no
chr1	89922471	89923934	2.77e-05	1.26	1.29e-16	-2.03	0.00304	0.89	7.95e-80	3.29	5.16e-62	2.92	0.291	0.37	ENSMUSG00000034486	7244	no
chr9	17557456	17558208	1.36e-30	3.74	1.3e-16	2.2	1.78e-26	3.12	0.000303	1.53	0.0214	0.92	0.335	0.62	ENSMUSG00000001774	733916	no
chr6	35236035	35236699	3.25e-22	2.88	1.3e-16	2.41	4.6e-19	2.5	0.276	0.48	0.839	0.1	0.525	0.38	ENSMUSG00000038759	58613	no
chr5	33694069	33696172	0.157	0.43	1.32e-16	-2.13	0.05	-0.56	8.56e-69	2.56	3.66e-35	1.57	8.33e-07	0.99	ENSMUSG00000054252	25501	no
chr1	139586917	139587813	1.96e-33	4.26	1.36e-16	2.54	5.01e-34	4.13	0.000494	1.73	0.00098	1.59	0.881	0.13	ENSMUSG00000057037	26644	no
chr10	29196419	29197575	1.28e-20	2.91	1.38e-16	2.48	5.51e-08	3.03	0.281	0.43	0.268	0.55	0.9	-0.12	ENSMUSG00000110723	1378	yes
chr8	86887718	86888612	1.83e-34	3.91	1.44e-16	2.22	3.88e-34	4.05	4.71e-05	1.68	2.86e-05	1.82	0.886	-0.14	ENSMUSG00000031652	2459	no
chr9	21768246	21769183	8.99e-21	2.73	1.46e-16	2.33	1.06e-18	2.43	0.286	0.4	0.81	0.1	0.555	0.3	ENSMUSG00000074476	7942	no
chr15	25769498	25770463	3.88e-35	3.52	1.46e-16	1.92	1.94e-30	2.91	6.94e-07	1.6	0.000445	0.99	0.184	0.61	ENSMUSG00000022270	72716	no
chr14	24770068	24770997	0.857	-0.12	1.47e-16	-2.67	0.52	-0.32	2.15e-21	2.54	5.36e-20	2.35	0.703	0.2	ENSMUSG00000025290	282942	no
chr4	101388244	101389253	1.89e-18	3.39	1.49e-16	2.94	6.33e-19	3.37	0.414	0.45	0.454	0.43	0.981	0.02	ENSMUSG00000028527	30023	no
chr5	128524411	128525141	0.00377	1.31	1.5e-16	-2.27	0.149	0.66	1.84e-31	3.58	4.92e-24	2.92	0.318	0.66	ENSMUSG00000081683	75702	no
chr3	38433459	38434181	0.926	-0.02	1.53e-16	-2.52	0.192	0.6	9.65e-19	2.49	4.86e-25	3.11	0.222	-0.62	ENSMUSG00000044864	50662	no
chr7	43077734	43078435	8.31e-34	4.8	1.55e-16	2.29	2.12e-30	4.52	3.28e-07	2.5	1.84e-05	2.23	1	0.28	ENSMUSG00000064194	35793	no
chr3	112239644	112240145	2.04e-27	3.91	1.55e-16	2.24	4.06e-31	4.35	0.000583	1.67	2.17e-05	2.11	0.673	-0.44	ENSMUSG00000074268	1018691	no
chr3	136115457	136116246	1.5e-20	2.6	1.62e-16	2.26	0.0512	0.49	0.341	0.34	2.63e-11	-1.77	1.02e-14	2.11	ENSMUSG00000037922	209819	no
chr8	56218645	56219464	1.67e-20	3.14	1.66e-16	2.62	1e-17	2.6	0.305	0.52	0.969	-0.02	0.42	0.54	ENSMUSG00000031613	75120	no
chr4	58714117	58714870	1.62e-23	3.7	1.67e-16	2.71	1.33e-22	3.56	0.0533	0.99	0.101	0.86	0.901	0.13	ENSMUSG00000043385	72845	no
chr13	86180302	86181052	7.8e-27	3.03	1.69e-16	2.16	5.31e-24	3.46	0.0204	0.87	0.00669	1.3	0.597	-0.42	ENSMUSG00000017778	133397	no
chr2	83710095	83710822	6.13e-15	2.86	1.7e-16	3.36	3.44e-13	2.65	0.442	-0.5	0.305	-0.72	0.854	0.22	ENSMUSG00000027087	13574	no
chr17	62048848	62049463	3.87e-23	3.59	1.76e-16	2.77	1.31e-23	3.9	0.124	0.82	0.058	1.12	0.767	-0.31	ENSMUSG00000048915	831853	no
chr4	136088816	136089995	2.17e-08	1.78	1.8e-16	-1.75	0.000559	0.99	1.02e-56	3.53	3.6e-43	2.75	0.0483	0.79	ENSMUSG00000059291	35387	no
chr7	24087498	24088171	8.15e-20	3.55	1.82e-16	2.81	6.28e-14	2.76	0.186	0.74	0.966	-0.04	0.346	0.79	ENSMUSG00000057101	5573	no
chr3	119778274	119778939	7.25e-31	4.21	1.84e-16	2.34	1.31e-30	4.08	0.000249	1.87	0.000537	1.74	0.912	0.13	ENSMUSG00000028134	5526	no
chr1	118054270	118054859	2.23e-19	3.48	1.86e-16	3	2.05e-20	3.31	0.432	0.47	0.564	0.31	0.888	0.16	ENSMUSG00000100617	88330	no
chr17	3157005	3157634	1.82e-23	4.47	1.88e-16	2.73	9.7e-22	3.96	0.00405	1.74	0.0423	1.23	1	0.51	ENSMUSG00000046201	42032	no
chr16	41633727	41634398	2.93e-38	4.68	1.9e-16	2	2.44e-36	3.84	4.47e-09	2.69	3.13e-06	1.84	0.295	0.85	ENSMUSG00000047261	706252	no
chr15	93518535	93520308	0.0328	0.48	2e-16	-1.64	0.896	-0.04	1.47e-67	2.12	1.75e-36	1.6	0.00593	0.52	ENSMUSG00000036158	75582	no
chr11	39678320	39679027	3.96e-27	4.1	2.01e-16	2.41	5.79e-28	3.98	0.00118	1.69	0.00149	1.57	0.918	0.12	ENSMUSG00000042032	1016175	no
chr2	88437119	88437854	1.88e-20	3.94	2.05e-16	3.26	1.74e-20	3.74	0.312	0.68	0.433	0.48	1	0.2	ENSMUSG00000075125	10947	no
chr13	17652515	17653282	1.21e-36	4.09	2.08e-16	2.2	1.54e-16	4.24	5.99e-07	1.89	1.75e-06	2.04	0.858	-0.15	ENSMUSG00000012429	41909	no
chr5	100680005	100680580	4.36e-13	2.7	2.13e-16	3.27	2.41e-18	3.57	0.388	-0.57	0.625	0.29	0.291	-0.86	ENSMUSG00000029319	4864	no
chr18	41779483	41780154	4.92e-11	2.14	2.2e-16	3.22	0.0462	0.58	0.0307	-1.08	2.09e-11	-2.64	3.36e-06	1.56	ENSMUSG00000056671	171039	no
chr3	75648015	75648895	7.13e-21	2.99	2.22e-16	2.68	1.61e-20	3.29	0.579	0.31	0.287	0.61	0.7	-0.3	ENSMUSG00000027834	90467	no
chr7	46837123	46837654	0.759	-0.22	2.26e-16	-3.49	0.632	-0.37	1.73e-15	3.27	2.6e-17	3.12	0.93	0.15	ENSMUSG00000063229	3820	no
chr13	71248510	71249156	0.268	-0.56	2.33e-16	-3.09	0.0382	-0.97	1.62e-15	2.53	1.94e-11	2.12	0.427	0.41	ENSMUSG00000021600	365561	no
chr11	107435682	107436314	6.21e-22	3.61	2.34e-16	2.85	4.21e-22	4.05	0.173	0.76	0.0621	1.2	0.681	-0.44	ENSMUSG00000040430	34384	no
chr6	149311779	149312756	2.68e-20	3.22	2.36e-16	2.63	2.06e-20	3.04	0.237	0.59	0.398	0.41	0.836	0.18	ENSMUSG00000032712	2364	no
chr15	93005382	93006550	9.63e-46	4.47	2.38e-16	1.83	2.75e-44	3.78	7.01e-12	2.64	3.61e-09	1.95	0.314	0.69	ENSMUSG00000036197	268628	no
chr9	63398413	63400232	0.0889	-0.48	2.49e-16	-1.71	3.68e-06	-1.02	3.35e-06	1.22	3.84e-09	0.68	0.112	0.54	ENSMUSG00000032403	0	yes
chr6	88924596	88927085	0.556	-0.17	2.56e-16	-1.63	4.37e-08	-1.15	1.02e-19	1.46	8.13e-05	0.48	4.67e-07	0.98	ENSMUSG00000002871	22344	no
chr13	62077976	62078727	6.2e-15	3.34	2.56e-16	3.38	4.67e-19	4.39	0.968	-0.04	0.208	1.01	1	-1.05	ENSMUSG00000074867	51158	no
chr6	133963214	133963752	4.48e-23	3.85	2.57e-16	2.73	5.06e-19	2.98	0.0357	1.12	0.613	0.24	0.211	0.88	ENSMUSG00000030199	71947	no
chr15	9134904	9135568	4.25e-12	2.46	2.69e-16	3.09	3.57e-16	2.77	0.243	-0.63	0.552	-0.31	0.69	-0.31	ENSMUSG00000039704	4981	no
chr6	67787016	67788039	1.6e-37	3.95	2.71e-16	2.13	5.92e-35	3.63	1.68e-05	1.82	0.000242	1.5	0.708	0.32	ENSMUSG00000051397	251219	no
chr7	72004221	72004881	3.69e-17	3.29	2.79e-16	2.93	1.71e-18	3.1	0.551	0.35	0.742	0.16	0.858	0.19	ENSMUSG00000032776	301726	no
chr10	95461023	95461872	4.03e-53	4.18	2.83e-16	2.2	8.92e-50	4.19	1.68e-07	1.98	4.68e-07	2	1	-0.02	ENSMUSG00000062981	40067	no
chr7	17895272	17895994	4.99e-20	3.58	2.86e-16	2.99	3.08e-20	3.93	0.303	0.58	0.15	0.94	0.753	-0.36	ENSMUSG00000030368	76129	no
chr3	129551730	129552652	2.34e-31	3.41	2.91e-16	2.15	1.39e-33	4.13	0.00125	1.26	1.52e-05	1.98	0.312	-0.72	ENSMUSG00000041220	19374	no
chr8	37498384	37499569	4.82e-19	2.61	3.06e-16	2.2	2.8e-08	1.45	0.296	0.41	0.0226	-0.75	0.00257	1.16	ENSMUSG00000074384	504779	no
chr3	101163268	101164376	5.24e-39	3.49	3.1e-16	1.96	1.42e-33	3.09	1.7e-07	1.53	4.75e-05	1.12	0.368	0.41	ENSMUSG00000027864	52989	no
chr7	41512164	41513169	1.11e-34	4.84	3.22e-16	2.2	2.36e-31	3.8	6.02e-08	2.64	0.000149	1.6	0.171	1.04	ENSMUSG00000074166	12273	no
chr9	78364620	78365308	5.32e-25	3.92	3.32e-16	2.71	6.02e-23	3.69	0.0312	1.21	0.106	0.98	0.818	0.23	ENSMUSG00000060461	2868	no
chr6	30272250	30273340	8.17e-27	3.14	3.46e-16	2.15	1.66e-25	3.11	0.00365	0.99	0.00715	0.96	0.951	0.03	ENSMUSG00000039159	31198	no
chr7	43166885	43167831	5e-20	3.07	3.47e-16	2.3	1.95e-24	3.3	0.104	0.77	0.025	0.99	0.778	-0.23	ENSMUSG00000064194	52655	no
chr10	33375322	33376376	6.81e-34	2.55	3.51e-16	1.5	2.34e-18	1.63	8.02e-07	1.05	0.501	0.13	4.36e-05	0.92	ENSMUSG00000019785	248392	no
chr6	7970574	7971827	3.62e-16	2.03	3.53e-16	2.27	0.00778	0.64	0.516	-0.24	3.09e-08	-1.62	2.04e-07	1.38	ENSMUSG00000042460	125731	no
chr5	134339945	134340657	1.63e-38	3.86	3.59e-16	1.92	1.33e-34	3.32	4.85e-08	1.93	1.77e-05	1.4	0.338	0.54	ENSMUSG00000060261	25184	no
chr6	102737079	102738265	1.03e-51	4.34	3.96e-16	1.85	5.26e-56	4.6	4.76e-14	2.49	7.26e-17	2.75	0.762	-0.26	ENSMUSG00000030075	163977	no
chr6	55202987	55204153	0.00318	-0.68	4.12e-16	-1.59	8.6e-11	-1.19	5.58e-08	0.92	0.0029	0.4	0.00882	0.51	ENSMUSG00000038022	0	yes
chr16	31589373	31590080	0.0217	0.92	4.18e-16	-2.22	0.000883	1.44	6.87e-32	3.14	1.03e-34	3.65	0.425	-0.51	ENSMUSG00000022770	73362	no
chr10	118461005	118461642	6.34e-10	3.92	4.2e-16	2.89	5.54e-20	3.49	0.0987	1.03	0.297	0.59	0.658	0.43	ENSMUSG00000055170	19958	no
chr4	139832381	139834456	0.041	0.59	4.4e-16	-1.79	0.00081	-0.79	9.17e-44	2.38	2.6e-15	1	5.19e-11	1.38	ENSMUSG00000028736	0	yes
chr5	87931499	87932006	4.82e-29	4.3	4.53e-16	2.56	8.22e-29	4.34	0.00113	1.74	0.00133	1.78	1	-0.04	ENSMUSG00000001622	5919	no
chr2	157840576	157841228	7.08e-11	1.98	4.76e-16	2.66	8.36e-12	1.95	0.0939	-0.69	0.0777	-0.71	0.979	0.02	ENSMUSG00000037843	73424	no
chr6	25801188	25801748	3.47e-24	3.43	4.76e-16	2.58	3.7e-28	4.49	0.0941	0.85	0.000923	1.92	0.176	-1.07	ENSMUSG00000029676	7497	no
chr2	77752418	77753065	1.59e-17	3.56	4.88e-16	3.3	3.46e-12	2.77	0.677	0.26	0.397	-0.53	0.335	0.79	ENSMUSG00000027016	66573	no
chr17	36832562	36833113	4.58e-21	3.79	4.98e-16	2.66	1.22e-23	4.16	0.0547	1.13	0.0111	1.49	1	-0.37	ENSMUSG00000024457	4020	no
chr6	5119133	5119968	3.76e-26	3.58	5.13e-16	2.31	5.59e-23	3.14	0.00531	1.27	0.0578	0.83	0.601	0.44	ENSMUSG00000002588	73977	no
chr14	114952056	114952872	0.518	0.21	5.18e-16	-1.85	0.000223	-0.93	1.02e-18	2.07	1.48e-06	0.92	3.99e-05	1.15	ENSMUSG00000022112	139342	no
chr6	60642193	60642721	1.74e-20	3.52	5.29e-16	2.69	1.54e-22	4.11	0.122	0.84	0.0159	1.42	0.548	-0.59	ENSMUSG00000025889	187133	no
chr4	81399786	81400440	4.51e-22	4.16	5.29e-16	2.79	2.42e-19	3.6	0.0197	1.37	0.19	0.81	1	0.56	ENSMUSG00000028402	42374	no
chr6	128465827	128466469	1.05e-24	3.51	5.37e-16	2.51	1.52e-27	4.06	0.0392	0.99	0.00327	1.55	0.529	-0.56	ENSMUSG00000030357	27149	no
chr13	48662245	48664125	0.175	0.37	5.41e-16	-1.87	0.398	0.22	1.46e-55	2.24	4.4e-54	2.09	0.592	0.14	ENSMUSG00000021381	0	yes
chr7	123211435	123211941	1.3e-23	4.27	5.5e-16	2.75	4.48e-22	3.77	0.00804	1.52	0.0653	1.02	1	0.5	ENSMUSG00000030769	2838	no
chr16	67652460	67653076	3.84e-32	4.12	5.59e-16	2.39	8.11e-32	4.46	0.000274	1.73	7.91e-05	2.06	0.754	-0.34	ENSMUSG00000064115	31551	no
chr3	41099417	41100222	1.16e-32	3.5	5.59e-16	2.33	7.83e-35	4.27	0.00526	1.16	9.73e-05	1.93	0.299	-0.77	ENSMUSG00000049940	16370	no
chr2	146299866	146300539	2.19e-19	2.59	5.61e-16	2.27	2.32e-13	2.07	0.373	0.31	0.6	-0.21	0.258	0.52	ENSMUSG00000068154	77944	no
chr18	21421729	21422394	5.72e-34	4.12	5.84e-16	2.13	9.45e-33	4.9	9.85e-06	1.99	4.58e-07	2.77	0.456	-0.78	ENSMUSG00000042680	121590	no
chr12	16789672	16790801	2.94e-05	-1.87	6.08e-16	-2.95	2.25e-21	-3.2	0.000132	1.08	0.296	-0.25	8.69e-07	1.33	ENSMUSG00000036523	10084	no
chr5	117396181	117397049	1.69e-22	3.48	6.09e-16	2.67	4.22e-24	3.77	0.0988	0.8	0.0349	1.09	0.754	-0.29	ENSMUSG00000029363	7133	no
chr8	79382758	79383331	0.812	-0.11	6.09e-16	-2.81	0.126	-0.75	2.32e-19	2.7	2.81e-13	2.07	0.238	0.63	ENSMUSG00000031681	16186	no
chr11	66919840	66920434	5.51e-29	4.54	6.15e-16	2.38	1.04e-27	3.92	8.21e-05	2.16	0.00277	1.53	1	0.63	ENSMUSG00000048070	7858	no
chr17	46812030	46812939	3.05e-26	3.46	6.29e-16	2.41	2.31e-24	3.51	0.0205	1.05	0.0272	1.09	0.955	-0.04	ENSMUSG00000036568	18473	no
chr10	30773139	30773695	1.2e-23	3.17	6.54e-16	2.32	4.77e-31	4.17	0.0507	0.85	0.000284	1.85	0.18	-1	ENSMUSG00000039697	29630	no
chrX	103311740	103312452	2.05e-26	4.82	6.86e-16	2.84	2.61e-26	4.84	0.00308	1.98	0.00236	2	1	-0.02	ENSMUSG00000031326	8945	no
chr6	10091770	10092646	4.82e-17	3.08	6.95e-16	2.76	4.74e-18	2.89	0.541	0.32	0.791	0.14	0.826	0.19	ENSMUSG00000046178	1143338	no
chr1	71035504	71036012	7.01e-05	3.64	7.23e-16	2.94	4.25e-17	2.99	0.294	0.7	0.894	0.05	0.492	0.66	ENSMUSG00000026196	67133	no
chr12	4556868	4557600	2.64e-14	2.84	7.25e-16	3.33	4.93e-17	3.53	0.426	-0.48	0.756	0.2	0.404	-0.68	ENSMUSG00000020640	35037	no
chr3	138814486	138815782	3.92e-30	3.41	7.38e-16	2.25	6.29e-23	2.59	0.00542	1.17	0.383	0.34	0.0977	0.82	ENSMUSG00000028152	72290	no
chr14	16312927	16313613	1.11e-30	3.38	7.56e-16	2.02	2.43e-33	3.84	0.000151	1.35	3.52e-06	1.81	0.505	-0.46	ENSMUSG00000017485	51565	no
chrX	135973607	135974667	9.36e-15	2.94	7.58e-16	2.49	6.71e-27	4.23	0.406	0.45	0.0015	1.74	0.0992	-1.29	ENSMUSG00000048040	19156	no
chr5	38365177	38366053	0.918	0.05	8.17e-16	-3.23	0.936	-0.07	3.14e-20	3.28	1.73e-19	3.16	0.889	0.13	ENSMUSG00000039358	45809	no
chr3	5988643	5989801	1.63e-44	4.06	8.39e-16	1.99	9.54e-12	4.82	4.25e-10	2.07	8.98e-05	2.83	0.313	-0.76	ENSMUSG00000103034	237836	no
chr9	31018464	31019232	1.96e-29	4.09	8.39e-16	2.16	6.86e-30	4.17	4.25e-05	1.93	2.89e-05	2.01	0.963	-0.08	ENSMUSG00000047412	11411	no
chr4	139820830	139823026	0.122	0.36	8.45e-16	-1.65	0.0951	-0.4	1.15e-40	2.02	1.05e-15	1.26	0.000166	0.76	ENSMUSG00000028736	10501	no
chr5	114466954	114468035	1.37e-05	-1.09	9.13e-16	-1.78	1.34e-13	-1.78	1.09e-05	0.69	0.984	0	0.00049	0.69	ENSMUSG00000041939	22684	no
chr5	147696917	147697654	0.00667	1.27	9.26e-16	-2.28	0.00198	1.48	3.13e-30	3.55	4.12e-31	3.76	0.826	-0.21	ENSMUSG00000029648	28356	no
chr18	16179760	16180428	8.29e-43	3.78	9.61e-16	1.91	9.37e-45	4.38	9.88e-08	1.87	2.09e-10	2.46	0.375	-0.6	ENSMUSG00000058064	346965	no
chr16	57243099	57244310	1.3e-23	2.18	9.61e-16	1.95	4.81e-29	2.56	0.398	0.23	0.044	0.61	0.312	-0.37	ENSMUSG00000022749	11594	no
chr6	114173660	114174978	0.896	0.05	9.92e-16	-2.33	0.552	0.23	6.35e-27	2.38	6.8e-29	2.56	0.68	-0.18	ENSMUSG00000030307	42418	no
chr4	136030865	136032324	6.62e-07	1.6	9.99e-16	-2.15	2.82e-09	1.92	2.04e-101	3.75	4.32e-104	4.07	0.51	-0.32	ENSMUSG00000028668	9101	no
chr7	45339160	45340356	0.115	0.39	1.03e-15	-1.63	0.103	-0.44	5.4e-49	2.01	9.17e-13	1.19	0.000295	0.82	ENSMUSG00000038239	3869	no
chr6	88936808	88937731	0.737	0.18	1.04e-15	-2.62	0.586	-0.25	5e-20	2.8	4.51e-17	2.37	0.441	0.43	ENSMUSG00000002871	34556	no
chr19	12198722	12199746	4.13e-56	4.41	1.04e-15	1.67	1.58e-56	4.8	4.14e-21	2.74	9.33e-24	3.13	0.588	-0.39	ENSMUSG00000094133	887	yes
chr1	75445544	75448600	0.973	-0.02	1.08e-15	-2.02	2.63e-05	-1.08	8.34e-39	1.99	6.62e-10	0.94	3.21e-09	1.05	ENSMUSG00000033007	1835	no
chr7	141148505	141149170	5.75e-28	4.1	1.08e-15	2.27	6.63e-23	3.33	0.000287	1.83	0.0212	1.06	0.39	0.76	ENSMUSG00000038650	23686	no
chr13	84365900	84366705	5.87e-17	3.67	1.09e-15	3.65	8.89e-18	3.47	0.993	0.02	0.821	-0.18	0.881	0.2	ENSMUSG00000035762	143603	no
chr1	60850720	60851899	0.637	0.11	1.09e-15	2.15	9.45e-11	-1.28	6.43e-17	-2.04	4.57e-69	-3.44	7.59e-20	1.39	ENSMUSG00000026011	35100	no
chr10	34446974	34447439	6.64e-23	4.16	1.1e-15	3.13	4.24e-18	2.86	0.153	1.03	0.706	-0.27	0.0831	1.3	ENSMUSG00000039480	28421	no
chr11	13006520	13007060	4.56e-28	3.53	1.2e-15	2.27	3.08e-30	4.58	0.00224	1.26	6.7e-06	2.31	0.16	-1.05	ENSMUSG00000020173	541559	no
chr5	30814015	30815554	0.00129	-0.7	1.23e-15	-1.64	3.12e-06	-1.03	2.7e-18	0.94	6.79e-07	0.61	0.045	0.33	ENSMUSG00000029166	0	yes
chr9	61384159	61386720	0.207	0.33	1.28e-15	-1.65	0.625	-0.15	2.82e-42	1.98	4.25e-17	1.5	0.0838	0.48	ENSMUSG00000032280	11792	no
chr1	55108256	55109421	1.72e-28	3.47	1.29e-15	2.16	3.66e-23	2.97	0.00125	1.32	0.0433	0.81	0.439	0.5	ENSMUSG00000025980	20012	no
chr15	85524342	85525196	0.496	-0.5	1.31e-15	-4.45	0.141	-0.92	1.55e-36	3.96	3.45e-33	3.53	0.517	0.43	ENSMUSG00000096607	21114	no
chr7	144653593	144654570	2.12e-13	-2.21	1.33e-15	-2.65	1.65e-07	-1.63	0.0694	0.44	4.87e-05	1.02	0.0138	-0.58	ENSMUSG00000031077	71129	no
chr17	26951265	26953004	0.368	0.26	1.35e-15	-1.86	0.325	-0.26	8.7e-29	2.11	1.59e-17	1.6	0.0404	0.51	ENSMUSG00000067629	10011	no
chr17	51839457	51839902	1.04e-16	4	1.35e-15	3.54	7.52e-13	3.07	0.544	0.46	0.556	-0.47	1	0.93	ENSMUSG00000023927	6166	no
chr11	94468015	94469855	0.0899	-0.47	1.4e-15	-1.87	0.000906	-0.83	9.41e-14	1.4	8.25e-09	1.04	0.17	0.36	ENSMUSG00000020866	4342	no
chr16	82577370	82578249	6.77e-23	3.56	1.4e-15	2.84	1.44e-21	3.58	0.196	0.72	0.232	0.74	0.999	-0.02	ENSMUSG00000094030	250132	no
chr2	166316240	166316999	0.993	-0.01	1.42e-15	-2.08	0.821	0.08	1.08e-18	2.06	8.36e-20	2.15	0.877	-0.09	ENSMUSG00000006800	160576	no
chr16	85079693	85080648	2.84e-20	3.43	1.45e-15	2.72	1.09e-19	2.98	0.231	0.71	0.617	0.26	0.611	0.45	ENSMUSG00000022892	93117	no
chr10	76262001	76262735	0.601	0.33	1.45e-15	-2.96	0.822	-0.16	4.28e-25	3.29	2.68e-18	2.8	0.475	0.49	ENSMUSG00000033208	8147	no
chr13	18841750	18842365	1.48e-21	3.75	1.52e-15	2.62	2.4e-22	3.7	0.0555	1.13	0.0621	1.08	0.974	0.05	ENSMUSG00000021314	105839	no
chr14	113372945	113373724	7.94e-29	3.52	1.54e-15	2.11	9.23e-33	4.3	0.000459	1.41	1.03e-06	2.19	0.279	-0.77	ENSMUSG00000058126	58336	no
chr11	7055543	7056858	0.451	-0.28	1.6e-15	-2.32	0.303	0.46	4.76e-16	2.04	5.33e-23	2.78	0.0812	-0.74	ENSMUSG00000020431	6630	no
chr14	67760569	67761241	2.12e-25	3.88	1.6e-15	2.39	1.78e-26	4.29	0.00195	1.5	0.000351	1.91	0.71	-0.41	ENSMUSG00000015812	15387	no
chr7	42497227	42497931	1.3e-35	4.11	1.61e-15	2.25	2.78e-34	6.03	6.85e-06	1.86	5.54e-11	3.78	0.0163	-1.91	ENSMUSG00000092416	7808	no
chr17	69786783	69787444	1.08e-20	4.06	1.63e-15	3.02	7.24e-16	3.1	0.131	1.04	0.912	0.08	0.314	0.96	ENSMUSG00000003279	181628	no
chr13	11781024	11781559	0.496	0.37	1.65e-15	-2.58	0.0889	0.91	4.99e-21	2.95	1.09e-25	3.49	0.455	-0.54	ENSMUSG00000021313	325385	no
chr15	79260791	79262323	0.893	0.02	1.66e-15	-1.61	0.0193	-0.6	1.28e-30	1.63	6.51e-09	1	0.00627	0.63	ENSMUSG00000032988	6029	no
chr4	136811152	136812203	0.356	-0.49	1.73e-15	-2.76	8.42e-10	-2.3	1.13e-11	2.27	0.109	0.46	0.00206	1.8	ENSMUSG00000028664	23784	no
chr18	77037838	77038627	1.42e-27	4.73	1.81e-15	2.64	1.21e-26	4.87	0.000423	2.09	0.000382	2.23	1	-0.14	ENSMUSG00000025420	8680	no
chr11	69414903	69416628	0.00845	-0.82	1.83e-15	-2.11	1.6e-06	-1.4	2.06e-15	1.29	2.94e-05	0.71	0.00803	0.58	ENSMUSG00000018476	1227	yes
chr13	79867369	79867943	5.98e-26	4.3	1.84e-15	2.73	8.07e-26	4.4	0.0104	1.57	0.00854	1.67	1	-0.1	ENSMUSG00000074794	1015440	no
chr15	57547118	57547629	0.64	-0.48	1.88e-15	-4.69	0.523	-0.71	4.6e-17	4.2	4.16e-16	3.98	1	0.22	ENSMUSG00000022366	69492	no
chr1	13084631	13085518	1.1e-35	3.43	1.9e-15	2.05	1.09e-38	3.79	0.000216	1.38	8.64e-06	1.74	0.589	-0.36	ENSMUSG00000042414	41644	no
chr8	67930821	67931432	6.79e-36	3.93	2.01e-15	2.25	7.77e-35	3.66	2.62e-05	1.68	0.000199	1.41	0.704	0.27	ENSMUSG00000030465	280594	no
chr12	101109591	101110481	7.59e-39	4.17	2.01e-15	1.71	2.36e-42	4.06	8.88e-11	2.47	1.34e-11	2.36	0.896	0.11	ENSMUSG00000041846	25888	no
chr12	84639746	84642649	2.61e-21	2.5	2.02e-15	-1.63	1.43e-16	2.08	1.26e-128	4.13	1.49e-113	3.71	0.28	0.42	ENSMUSG00000071235	0	yes
chr12	86501419	86502487	2.86e-31	3.84	2.05e-15	2.13	1.81e-35	4.19	4.55e-06	1.7	6.92e-08	2.05	0.681	-0.35	ENSMUSG00000021255	140301	no
chr11	35112969	35113861	0.19	0.75	2.08e-15	-2.69	0.343	0.54	1.46e-24	3.44	2.49e-22	3.23	0.854	0.21	ENSMUSG00000056427	7362	no
chr6	88971631	88972409	0.827	0.14	2.09e-15	-2.63	0.128	-0.71	5.2e-21	2.77	1.9e-13	1.91	0.0811	0.86	ENSMUSG00000002871	69379	no
chr4	142246583	142247156	0.576	0.37	2.1e-15	-2.92	0.986	-0.01	9.42e-21	3.29	8.25e-21	2.9	0.651	0.39	ENSMUSG00000040606	7181	no
chr3	97942157	97942944	0.093	0.67	2.14e-15	-2.02	0.146	-0.48	7.79e-26	2.69	8.98e-14	1.53	0.00115	1.16	ENSMUSG00000027879	40966	no
chr15	9212858	9213667	1.31e-27	3.48	2.14e-15	2.24	8.65e-28	3.71	0.000611	1.24	0.000178	1.47	0.759	-0.22	ENSMUSG00000054115	57432	no
chr18	67340913	67342353	6.4e-31	3.13	2.17e-15	1.87	2.58e-25	2.56	6.44e-05	1.26	0.0169	0.69	0.166	0.57	ENSMUSG00000024526	1210	yes
chr14	11905244	11905957	0.000507	1.38	2.18e-15	-2.1	2.15e-06	2.29	2.74e-35	3.48	1.14e-35	4.38	0.202	-0.9	ENSMUSG00000021745	351711	no
chr12	117750897	117752285	0.598	0.13	2.22e-15	1.98	6.58e-05	1	2.95e-15	-1.85	0.000638	-0.98	0.000314	-0.87	ENSMUSG00000021175	52003	no
chr15	53223740	53224649	0.0653	0.71	2.26e-15	-2.04	0.489	0.27	1.94e-27	2.76	4.55e-19	2.32	0.443	0.44	ENSMUSG00000061731	121509	no
chr2	150411793	150412831	8.61e-32	3.91	2.33e-15	2.12	1.89e-31	3.99	2.17e-05	1.79	1.99e-05	1.86	0.934	-0.07	ENSMUSG00000068130	38654	no
chr4	142267210	142268030	0.193	-0.6	2.43e-15	-2.57	0.766	0.15	1.98e-10	1.97	4.81e-20	2.73	0.133	-0.76	ENSMUSG00000040606	27808	no
chr6	140263705	140264702	3.95e-13	2.72	2.44e-15	-1.84	1.02e-10	2.24	7.45e-53	4.56	2.33e-48	4.07	0.533	0.48	ENSMUSG00000030231	159351	no
chr13	19264994	19265829	2.71e-29	3.7	2.46e-15	2.12	8.2e-09	3.56	0.000214	1.57	0.00289	1.44	0.923	0.14	ENSMUSG00000003062	129965	no
chr2	170129914	170132284	0.000989	-0.82	2.58e-15	-1.67	3.13e-09	-1.31	5.55e-09	0.86	0.00279	0.37	0.0115	0.49	ENSMUSG00000052056	15818	no
chr1	143733878	143734515	1.22e-22	3.73	2.65e-15	2.35	3.75e-25	3.76	0.00662	1.38	0.00415	1.41	0.994	-0.03	ENSMUSG00000018196	17539	no
chr9	84843936	84844476	1.05e-18	3.36	2.67e-15	3.26	8.87e-19	3.76	0.871	0.1	0.536	0.5	0.735	-0.4	ENSMUSG00000079433	468296	no
chr5	137933496	137934575	6.86e-32	3.46	2.78e-15	1.85	2.05e-36	4.5	1.21e-05	1.61	2.44e-09	2.64	0.16	-1.04	ENSMUSG00000029727	11876	no
chr1	176644061	176644965	7.11e-27	3.14	2.85e-15	1.99	2.34e-21	2.55	0.000812	1.15	0.0833	0.57	0.209	0.59	ENSMUSG00000057335	169101	no
chr11	16345070	16346104	1.29e-33	3.96	2.92e-15	1.97	2.34e-11	4.1	2.13e-07	1.99	8.57e-07	2.13	0.891	-0.14	ENSMUSG00000048834	87345	no
chr18	5011471	5012637	1.63e-44	3.76	2.94e-15	1.95	1.07e-43	3.84	5.19e-07	1.81	3.44e-07	1.89	0.915	-0.08	ENSMUSG00000024236	90930	no
chr1	180547707	180549571	0.000741	0.82	2.97e-15	-1.82	5.42e-06	1.1	2.08e-45	2.64	2.91e-50	2.92	0.369	-0.28	ENSMUSG00000026496	19352	no
chr7	97718986	97719585	1.57e-26	4.11	3.05e-15	2.31	8.96e-24	3.4	0.000413	1.8	0.0197	1.09	0.393	0.71	ENSMUSG00000042797	18703	no
chr15	74225107	74225893	1.62e-15	2.72	3.19e-15	2.42	3.54e-09	1.63	0.491	0.3	0.0209	-0.79	0.00861	1.09	ENSMUSG00000034730	290301	no
chr7	144561942	144562635	1.53e-05	1.99	3.23e-15	-2.39	0.0136	1.11	7.07e-53	4.39	2.21e-40	3.5	0.115	0.88	ENSMUSG00000037519	8212	no
chr11	105392252	105393041	0.848	0.18	3.24e-15	-3.46	0.923	-0.08	2.28e-19	3.64	1.27e-18	3.38	0.823	0.26	ENSMUSG00000078627	63693	no
chr9	107696869	107698463	0.401	-0.37	3.25e-15	-2.32	0.0487	-0.77	4.46e-17	1.95	3.12e-11	1.55	0.321	0.4	ENSMUSG00000034684	12011	no
chr17	32295810	32296336	4.86e-21	4.01	3.31e-15	2.82	3.17e-08	4.3	0.0558	1.19	0.0352	1.48	1	-0.29	ENSMUSG00000024002	11087	no
chr15	59983633	59984310	2.43e-09	1.93	3.42e-15	2.56	2.63e-12	1.94	0.176	-0.63	0.141	-0.62	0.994	-0.01	ENSMUSG00000071749	32302	no
chr13	64910031	64910560	0.381	0.58	3.58e-15	-2.95	0.322	0.69	2.22e-19	3.53	1.56e-08	3.64	0.922	-0.11	ENSMUSG00000033063	6075	no
chr2	106455851	106456428	2.01e-25	3.6	3.64e-15	2.26	3.38e-27	4.04	0.00526	1.34	0.000606	1.77	0.65	-0.44	ENSMUSG00000016386	236840	no
chr10	53412733	53413397	3.45e-22	3.59	3.84e-15	2.61	5.21e-21	3.92	0.0579	0.98	0.0354	1.31	0.798	-0.33	ENSMUSG00000038594	32785	no
chr4	136159231	136160725	4.06e-09	-1.71	3.84e-15	-2.04	3.61e-43	-3.06	0.146	0.33	3.63e-10	-1.02	3e-11	1.36	ENSMUSG00000018983	11668	no
chr5	122284016	122285562	0.00839	-0.61	3.91e-15	-1.64	4.53e-05	-0.95	5.64e-17	1.03	1.27e-06	0.69	0.07	0.34	ENSMUSG00000038582	0	yes
chr7	112690548	112691950	5.38e-45	3.66	3.98e-15	1.68	1.88e-35	2.96	1.68e-13	1.98	8.81e-08	1.28	0.0668	0.7	ENSMUSG00000055320	11229	no
chr15	77838513	77840097	0.343	-0.38	4.12e-15	-2.27	0.949	0.04	3.13e-14	1.89	2.06e-16	2.31	0.421	-0.43	ENSMUSG00000022443	2077	no
chr16	20791765	20792355	5.22e-27	3.88	4.14e-15	2.28	1.44e-27	5.23	0.000376	1.6	2.57e-07	2.95	1	-1.35	ENSMUSG00000022847	57253	no
chr8	81893092	81893994	1.65e-43	4.51	4.14e-15	2.28	1.24e-43	3.96	1.76e-06	2.23	6.52e-05	1.68	0.44	0.54	ENSMUSG00000031712	509227	no
chr9	72833984	72834766	2.84e-10	1.79	4.18e-15	2.29	0.00163	0.74	0.191	-0.5	1.57e-07	-1.55	0.000453	1.05	ENSMUSG00000036030	27109	no
chr11	10051426	10052085	3.14e-18	2.68	4.23e-15	2.01	4.12e-25	2.86	0.0942	0.67	0.0194	0.85	0.797	-0.18	ENSMUSG00000004668	859483	no
chr6	81076400	81076980	1.97e-21	4.13	4.33e-15	2.83	6.11e-21	3.85	0.0451	1.31	0.0975	1.02	1	0.29	ENSMUSG00000035125	846688	no
chr3	133518350	133519310	1.59e-05	2.88	4.34e-15	2.49	2.22e-15	2.55	0.472	0.4	0.872	0.06	0.707	0.34	ENSMUSG00000040943	25828	no
chr5	87772059	87772917	3.87e-48	5.06	4.34e-15	1.76	6.36e-45	4.37	9.35e-19	3.3	1.18e-14	2.61	0.348	0.69	ENSMUSG00000061937	1649	no
chr8	15984096	15984781	4.94e-19	3.18	4.35e-15	2.84	1.05e-06	3.69	0.474	0.35	0.163	0.85	0.552	-0.51	ENSMUSG00000031461	926442	no
chr2	153370824	153371376	3.57e-24	4.93	4.37e-15	2.58	5.7e-23	3.92	0.000206	2.35	0.0145	1.35	1	1	ENSMUSG00000042548	24994	no
chr8	27909271	27909945	2.1e-16	3.37	4.38e-15	3.21	2.34e-18	4.11	0.821	0.16	0.229	0.9	1	-0.74	ENSMUSG00000063932	461600	no
chr17	28232073	28233599	0.896	-0.04	4.38e-15	-1.49	6.66e-05	-0.86	3.67e-27	1.45	2.92e-05	0.63	6.46e-06	0.82	ENSMUSG00000002250	0	yes
chr3	95903771	95905918	0.0386	-0.66	4.69e-15	-2.11	5.03e-12	-1.91	6.31e-17	1.45	0.212	0.2	7.23e-10	1.24	ENSMUSG00000038526	0	yes
chr3	110847084	110847727	1.53e-42	4.42	4.72e-15	1.76	8.69e-42	4.7	2.09e-12	2.67	3.14e-13	2.94	0.792	-0.28	ENSMUSG00000049300	596085	no
chr17	20718504	20719358	1.25e-27	4.06	4.81e-15	2.39	2.07e-14	4.83	0.000328	1.67	1.16e-05	2.44	0.458	-0.77	ENSMUSG00000042848	30995	no
chr17	4948276	4948984	7.86e-29	4.46	4.9e-15	2.52	3.89e-30	4.57	0.00116	1.94	0.000454	2.05	1	-0.11	ENSMUSG00000069729	45347	no
chr14	116869330	116869915	3.19e-17	2.96	4.91e-15	2.78	9.25e-14	2.39	0.735	0.18	0.503	-0.38	0.432	0.56	ENSMUSG00000058571	55399	no
chr2	146630930	146631680	3.97e-17	3.03	4.97e-15	2.99	2.27e-19	3.64	0.916	0.04	0.309	0.65	0.475	-0.6	ENSMUSG00000037110	118585	no
chr11	19847738	19848462	1.4e-27	3.58	5.02e-15	2.2	5.97e-30	4.66	0.00162	1.39	2.12e-06	2.46	0.148	-1.08	ENSMUSG00000045671	75912	no
chr17	84145784	84146387	0.533	0.33	5.19e-15	-2.57	0.135	0.84	3.9e-21	2.9	3.9e-24	3.4	0.498	-0.5	ENSMUSG00000045817	41559	no
chr19	58932830	58933482	0.485	0.35	5.2e-15	-2.51	0.177	0.74	5.46e-21	2.86	9.88e-22	3.25	0.605	-0.39	ENSMUSG00000048029	9942	no
chr2	17988963	17989570	1.17e-42	4.38	5.2e-15	1.92	1.29e-40	4.7	1.87e-10	2.46	8.83e-11	2.78	0.746	-0.32	ENSMUSG00000062651	7387	no
chr12	75844149	75844854	1.51e-17	3.68	5.2e-15	3.09	1.47e-17	3.8	0.369	0.59	0.298	0.71	1	-0.12	ENSMUSG00000063450	26014	no
chr2	167539792	167541327	0.00722	0.86	5.22e-15	-1.92	0.0192	0.74	7.47e-51	2.78	2.64e-46	2.66	0.776	0.12	ENSMUSG00000042821	1596	no
chr10	109439244	109440083	2.34e-10	2.11	5.33e-15	2.84	1.13e-14	2.44	0.141	-0.73	0.45	-0.4	0.597	-0.33	ENSMUSG00000035864	428261	no
chr10	87926589	87927821	1.06e-16	1.77	5.39e-15	1.65	9.79e-11	1.37	0.618	0.12	0.24	-0.28	0.138	0.4	ENSMUSG00000020053	68323	no
chr11	78115053	78116071	0.389	-0.21	5.42e-15	-1.65	0.00412	-0.68	3.58e-36	1.44	5.03e-14	0.97	0.00929	0.47	ENSMUSG00000037750	20392	no
chr15	12962085	12962765	2.51e-41	4.7	5.51e-15	2.05	4.09e-36	6.1	7.72e-10	2.66	2.95e-12	4.06	1	-1.4	ENSMUSG00000022191	137269	no
chr10	88162657	88163255	7.89e-23	3.29	5.52e-15	2.41	3.13e-24	3.76	0.0484	0.88	0.00807	1.34	0.577	-0.47	ENSMUSG00000035351	15664	no
chr7	19326274	19327644	0.0336	0.56	5.74e-15	-1.87	0.0484	-0.52	4.23e-72	2.43	3.95e-25	1.35	8.59e-10	1.08	ENSMUSG00000003545	16222	no
chr14	11670551	11671340	2.87e-12	2.14	5.86e-15	-1.66	8.05e-15	2.45	2.75e-59	3.81	7.45e-59	4.11	0.629	-0.31	ENSMUSG00000021745	117018	no
chr19	10242803	10243581	0.0514	0.89	5.89e-15	-2.52	0.305	-0.43	1.01e-26	3.41	1.93e-13	2.09	0.00229	1.31	ENSMUSG00000036098	2054	no
chr13	65950275	65950742	7.66e-18	6.21	5.91e-15	3.04	1.08e-18	5.03	0.000426	3.17	0.0105	1.99	1	1.18	ENSMUSG00000095909	168804	no
chr2	150256881	150257755	7.2e-63	4.82	5.95e-15	1.56	7.75e-64	4.56	3.76e-24	3.26	8.46e-24	3	0.734	0.26	ENSMUSG00000079008	0	yes
chr2	5219889	5220539	2.28e-07	1.66	6.03e-15	2.63	1.99e-08	1.58	0.0244	-0.98	0.00783	-1.05	0.894	0.08	ENSMUSG00000026676	82112	no
chr4	105460063	105460797	1.25e-14	2.54	6.26e-15	2.73	2.99e-06	1.42	0.702	-0.19	0.00192	-1.32	0.0114	1.13	ENSMUSG00000028517	302715	no
chr8	37497420	37497938	1.17e-20	4.46	6.71e-15	2.86	2.67e-18	3.49	0.0149	1.59	0.293	0.63	1	0.96	ENSMUSG00000074384	503815	no
chr9	90833699	90834541	1.09e-18	2.36	6.93e-15	1.72	1.57e-09	2.93	0.0252	0.64	0.000472	1.21	0.473	-0.57	ENSMUSG00000036972	527871	no
chr5	140582879	140584812	7.5e-09	1.37	6.94e-15	-1.71	0.977	0	8.65e-104	3.09	1.01e-40	1.72	4.25e-15	1.37	ENSMUSG00000036586	17807	no
chr3	57558745	57559185	1.42e-13	2.82	7.06e-15	3.39	1.71e-16	4.42	0.367	-0.57	0.202	1.03	1	-1.6	ENSMUSG00000027803	16724	no
chr2	158591249	158591929	1.9e-18	3.51	7.29e-15	2.74	2.58e-09	1.97	0.145	0.76	0.0609	-0.77	0.00338	1.53	ENSMUSG00000037771	18837	no
chr3	81102082	81102907	7.74e-11	1.68	7.3e-15	2.26	4.61e-09	1.44	0.0975	-0.58	0.0156	-0.82	0.583	0.24	ENSMUSG00000028019	65665	no
chr7	46837798	46838677	0.00365	1.14	7.36e-15	-2.1	0.000208	1.44	1.1e-37	3.24	1.11e-41	3.54	0.647	-0.3	ENSMUSG00000063229	2797	no
chr19	41663533	41664586	0.426	0.32	7.42e-15	-2.05	0.0076	1.03	1.72e-22	2.37	1.35e-32	3.08	0.119	-0.71	ENSMUSG00000074873	70169	no
chr15	73246376	73247121	4.03e-05	2.63	7.45e-15	2.31	1.74e-31	3.71	0.499	0.31	0.00082	1.4	0.0931	-1.08	ENSMUSG00000036698	61440	no
chr6	111487751	111488436	3.63e-15	4.35	7.71e-15	4.09	5.56e-13	3.18	0.806	0.26	0.263	-0.91	1	1.17	ENSMUSG00000057604	785321	no
chr6	100212595	100213380	7.75e-06	1.37	7.75e-15	-1.72	2.24e-05	1.32	4.54e-45	3.09	4.61e-41	3.04	0.917	0.05	ENSMUSG00000072872	74104	no
chr18	40233110	40234083	2.44e-38	3.59	7.75e-15	1.87	4.78e-48	5.29	8.97e-08	1.72	6.42e-17	3.42	0.0039	-1.7	ENSMUSG00000024487	13710	no
chr2	131831834	131832356	0.607	0.42	8.03e-15	-3.37	0.466	-0.53	3.85e-19	3.8	3.01e-15	2.85	0.249	0.95	ENSMUSG00000037482	27390	no
chr8	121966674	121967616	0.0971	0.65	8.31e-15	-2.37	0.0469	0.77	2.71e-27	3.02	3e-28	3.14	0.846	-0.13	ENSMUSG00000025316	16923	no
chr7	134761752	134762316	1.26e-22	3.91	8.31e-15	2.8	2.11e-22	3.78	0.0621	1.11	0.0936	0.98	0.927	0.13	ENSMUSG00000058325	91097	no
chr2	177230427	177231015	1.36e-15	3.7	8.54e-15	3.31	7.11e-14	3.02	0.644	0.39	0.61	-0.3	0.482	0.68	ENSMUSG00000078870	24005	no
chr10	96107218	96108002	4.16e-24	3.56	8.63e-15	2.38	1.5e-24	3.81	0.00985	1.18	0.00367	1.43	0.776	-0.25	ENSMUSG00000096486	28600	no
chr16	71922730	71923512	2.01e-11	4.6	8.82e-15	2.21	4.26e-25	3.59	7.51e-06	2.39	0.00168	1.38	0.255	1.01	ENSMUSG00000022883	739636	no
chr2	26236761	26238125	0.267	-0.26	8.99e-15	-1.54	0.000248	-0.83	3.44e-27	1.28	2.15e-07	0.71	0.00109	0.57	ENSMUSG00000036327	0	yes
chr3	3370747	3371314	9.38e-22	3.6	9.4e-15	2.69	2.02e-23	4.81	0.0903	0.91	0.00145	2.12	1	-1.21	ENSMUSG00000017688	136715	no
chr6	60217829	60218344	4.09e-21	4.09	9.48e-15	2.92	3.05e-17	3.47	0.0733	1.17	0.396	0.56	0.59	0.62	ENSMUSG00000025889	611510	no
chr5	139540110	139541938	0.36	-0.3	9.48e-15	-1.93	0.0776	-0.61	8.86e-20	1.63	0.000189	1.32	0.378	0.31	ENSMUSG00000029546	1555	no
chr9	3439165	3440243	3.45e-38	3.53	9.68e-15	1.85	1.31e-45	4.21	3.45e-09	1.68	3.14e-14	2.36	0.185	-0.69	ENSMUSG00000025898	35572	no
chr11	8671562	8672160	5.48e-16	3.07	9.72e-15	2.97	1.07e-19	3.94	0.906	0.1	0.143	0.97	0.281	-0.87	ENSMUSG00000020422	7026	no
chr5	3293635	3294084	2.39e-21	4.64	1.02e-14	2.7	8.53e-21	5.2	0.00512	1.94	0.000578	2.5	1	-0.56	ENSMUSG00000040274	47400	no
chr9	92260629	92261341	1.07e-32	3.6	1.02e-14	1.86	2.89e-12	3.92	1.67e-06	1.73	1.52e-06	2.06	0.708	-0.33	ENSMUSG00000032369	10878	no
chr15	97593630	97595099	2.52e-27	3.15	1.02e-14	1.93	5.14e-33	3.32	0.000287	1.22	1.59e-05	1.39	0.8	-0.17	ENSMUSG00000022466	110725	no
chr5	64864525	64865524	3.97e-23	3.07	1.08e-14	2.21	6.55e-22	2.95	0.0271	0.86	0.0603	0.75	0.874	0.11	ENSMUSG00000029178	61136	no
chr8	33915557	33917657	5.3e-15	2	1.08e-14	-1.45	7.6e-07	1.25	3.66e-79	3.45	3.82e-50	2.7	0.0308	0.75	ENSMUSG00000031586	12205	no
chr9	120619246	120620293	0.00768	-0.7	1.08e-14	-1.76	2.06e-06	-1.15	1.24e-11	1.06	5.1e-05	0.61	0.0322	0.45	ENSMUSG00000025794	47801	no
chr2	153167698	153168830	7.27e-09	1.65	1.11e-14	-1.67	9.89e-07	1.35	1.34e-52	3.32	2.33e-44	3.02	0.539	0.3	ENSMUSG00000068040	6394	no
chr9	78374306	78375349	3.28e-27	3.65	1.11e-14	2.28	1.01e-30	3.84	0.00176	1.37	0.000368	1.56	0.845	-0.19	ENSMUSG00000032346	3375	no
chr6	133986923	133987624	3.13e-29	3.2	1.12e-14	2.04	3.67e-34	4.15	0.00308	1.15	7.15e-06	2.1	0.175	-0.95	ENSMUSG00000030199	48075	no
chr1	183379247	183380118	2.87e-28	4.12	1.13e-14	2.08	9e-23	3.32	2.07e-05	2.04	0.00616	1.25	0.372	0.8	ENSMUSG00000072258	8862	no
chr11	100375920	100376459	1.49e-07	3.4	1.16e-14	3.09	2.23e-19	4.25	0.631	0.31	0.0784	1.16	1	-0.85	ENSMUSG00000006930	19791	no
chr13	28942036	28942584	0.793	-0.2	1.18e-14	-2.9	0.886	0.07	1.07e-16	2.71	2.37e-19	2.97	0.745	-0.27	ENSMUSG00000076431	11128	no
chr11	80135990	80136606	9.59e-16	3.66	1.19e-14	3.04	8.3e-16	3.69	0.349	0.62	0.402	0.65	1	-0.03	ENSMUSG00000046909	5568	no
chr12	4897977	4898413	9.71e-15	2.82	1.19e-14	2.97	1.01e-18	3.92	0.809	-0.14	0.138	0.95	0.146	-1.09	ENSMUSG00000020634	9291	no
chr9	7721203	7722084	4.27e-32	3.91	1.19e-14	2.02	2.49e-32	4.17	2.93e-06	1.88	5.69e-07	2.15	0.762	-0.26	ENSMUSG00000018623	29112	no
chr15	76432331	76433061	0.67	-0.23	1.21e-14	-2.72	0.615	0.24	2.37e-15	2.49	7.51e-21	2.96	0.403	-0.47	ENSMUSG00000034161	24390	no
chr5	12872643	12873558	6.38e-12	3.89	1.25e-14	1.81	1.29e-43	3.78	3.14e-07	2.07	4.82e-10	1.97	0.894	0.1	ENSMUSG00000028883	251855	no
chr4	129781788	129783281	0.196	0.48	1.26e-14	-2.02	0.000602	1.39	1.6e-28	2.49	7.05e-39	3.4	0.0508	-0.91	ENSMUSG00000028788	27937	no
chr12	118346447	118347515	1.15e-26	3.58	1.29e-14	1.87	5.33e-30	3.6	4.68e-05	1.71	1.86e-05	1.73	0.997	-0.02	ENSMUSG00000025323	45006	no
chr10	7124923	7125462	2.83e-12	2.38	1.31e-14	3	4.87e-15	2.88	0.245	-0.61	0.87	-0.11	0.473	-0.5	ENSMUSG00000064065	72444	no
chr9	119531603	119532516	0.881	0.1	1.33e-14	-2.88	0.344	0.61	6.43e-18	2.98	2.3e-20	3.49	0.518	-0.51	ENSMUSG00000032511	46499	no
chr1	114528418	114529126	2.83e-06	-2.16	1.33e-14	-3.41	1.03e-09	-2.75	4.87e-05	1.25	0.0471	0.66	0.1	0.59	ENSMUSG00000070695	1155629	no
chr8	84773796	84774866	0.2	-0.51	1.34e-14	-2.4	0.353	0.41	3.2e-14	1.89	1.76e-23	2.81	0.0175	-0.92	ENSMUSG00000001911	25477	no
chr16	90309585	90310866	4.01e-41	4.1	1.35e-14	1.85	1.68e-39	3.83	7.27e-10	2.25	1.63e-08	1.99	0.715	0.26	ENSMUSG00000022983	25159	no
chr7	117593642	117594160	3.38e-17	3.4	1.35e-14	2.83	3.06e-18	3.49	0.339	0.57	0.298	0.66	0.968	-0.09	ENSMUSG00000030657	212662	no
chr7	53136443	53137077	2.56e-32	5.22	1.35e-14	2.11	1.81e-28	6.03	1.27e-08	3.12	8.17e-10	3.93	1	-0.81	ENSMUSG00000094445	1120714	no
chr18	77757322	77757889	1.48e-19	4.23	1.35e-14	3	4.67e-18	5.88	0.0671	1.23	0.00113	2.87	1	-1.64	ENSMUSG00000041840	9890	no
chr2	131882818	131883793	2.52e-14	2.7	1.35e-14	2.77	2.05e-10	2.15	0.892	-0.07	0.175	-0.62	0.35	0.55	ENSMUSG00000037482	23070	no
chr5	89559067	89559680	4.36e-33	3.61	1.39e-14	1.71	7.72e-45	4.88	3.36e-07	1.9	2.48e-14	3.17	0.088	-1.27	ENSMUSG00000035528	31637	no
chr4	118228832	118229874	2.17e-17	2.7	1.41e-14	2.04	1.79e-15	2.09	0.0858	0.66	0.854	0.06	0.216	0.6	ENSMUSG00000033326	48788	no
chr6	147145144	147146082	0.358	0.28	1.41e-14	-1.93	0.00156	0.98	4.54e-29	2.2	1.02e-41	2.91	0.0324	-0.7	ENSMUSG00000040102	53764	no
chr6	88937866	88938633	0.0397	0.85	1.41e-14	-2.01	0.413	-0.3	2.11e-25	2.86	3.28e-12	1.71	0.00519	1.15	ENSMUSG00000002871	35614	no
chr1	175699630	175700210	2.19e-31	4.37	1.42e-14	2.01	3.16e-28	3.83	5.57e-07	2.36	4.56e-05	1.82	0.624	0.54	ENSMUSG00000026523	1036	yes
chr9	75376352	75377041	6.28e-34	4.56	1.46e-14	2.54	5.05e-33	4.58	0.000202	2.01	0.000289	2.04	0.993	-0.02	ENSMUSG00000032191	28593	no
chr6	91345544	91346969	8.13e-09	-1.83	1.46e-14	-2.26	4.32e-33	-3.41	0.0124	0.42	8.68e-15	-1.16	1.01e-19	1.58	ENSMUSG00000030093	64393	no
chr1	173420272	173420791	1.86e-26	3.81	1.48e-14	2.34	1.49e-26	4.34	0.000988	1.47	0.000115	2	0.548	-0.53	ENSMUSG00000005338	52576	no
chr8	36536700	36537798	2.44e-16	2.75	1.48e-14	2.55	3.84e-09	2.16	0.722	0.2	0.446	-0.4	0.403	0.6	ENSMUSG00000039620	79151	no
chr18	17282308	17282930	3.09e-29	3.72	1.5e-14	2.12	4.32e-30	4.29	0.000374	1.6	1.69e-05	2.17	0.509	-0.58	ENSMUSG00000024304	473061	no
chrX	162448010	162448472	1.18e-14	3.27	1.5e-14	3.96	2.1e-16	4.99	0.415	-0.69	0.284	1.04	1	-1.73	ENSMUSG00000040855	195176	no
chr5	97391481	97392655	1.14e-30	3.24	1.51e-14	2.2	3.25e-29	3.04	0.00769	1.03	0.0274	0.83	0.752	0.2	ENSMUSG00000046000	0	yes
chr5	24424828	24426566	0.989	-0.02	1.59e-14	-1.72	0.004	-0.77	1.18e-28	1.7	1.66e-08	0.95	0.000966	0.75	ENSMUSG00000028962	990	yes
chr5	109842012	109843078	4.25e-50	3.81	1.6e-14	1.54	1.61e-52	4.21	6.62e-15	2.27	7.37e-18	2.67	0.539	-0.4	ENSMUSG00000090015	80321	no
chr13	92172449	92173142	7.72e-23	3.04	1.61e-14	2.25	1.77e-26	3.65	0.0599	0.79	0.0028	1.4	0.375	-0.61	ENSMUSG00000021708	40792	no
chr5	92498043	92498623	4.81e-16	2.99	1.62e-14	2.75	6.06e-18	3.13	0.638	0.24	0.474	0.38	0.89	-0.14	ENSMUSG00000029426	8209	no
chr8	52356014	52356803	1.99e-25	3.56	1.65e-14	2.3	1.94e-27	4.2	0.00653	1.25	0.00038	1.89	0.478	-0.64	ENSMUSG00000031521	1154923	no
chrX	109113364	109114382	0.000367	1.21	1.65e-14	-1.85	0.792	0.12	5.06e-34	3.06	1.82e-13	1.96	0.00897	1.1	ENSMUSG00000031246	17998	no
chr14	118696652	118697274	3.08e-19	3.26	1.71e-14	2.68	1.36e-20	4.28	0.271	0.57	0.0208	1.59	0.287	-1.02	ENSMUSG00000032849	8944	no
chr11	89067432	89068402	1.98e-18	3	1.71e-14	2.66	3.13e-17	2.88	0.48	0.34	0.695	0.22	0.858	0.13	ENSMUSG00000000276	581	yes
chr1	73824303	73824976	0.974	-0.01	1.73e-14	-2.6	0.788	-0.17	1.36e-16	2.59	2.24e-18	2.43	0.811	0.16	ENSMUSG00000055322	299472	no
chr1	70806570	70807255	1.62e-22	5.16	1.74e-14	2.66	2.05e-21	4.13	0.00039	2.49	0.0246	1.46	1	1.03	ENSMUSG00000045648	80854	no
chr16	56901758	56903035	6.52e-42	3.85	1.74e-14	1.68	8.8e-40	4.08	1.08e-10	2.17	8.64e-11	2.4	0.797	-0.23	ENSMUSG00000022754	15591	no
chr13	94874710	94875981	4.01e-05	1.14	1.75e-14	-1.56	0.0764	0.45	5.31e-42	2.69	1.26e-29	2.01	0.0231	0.69	ENSMUSG00000021685	0	yes
chr2	79847279	79848037	2.05e-31	4.15	1.76e-14	1.95	2.28e-30	5.02	6.15e-07	2.2	3.84e-09	3.07	1	-0.87	ENSMUSG00000034683	139498	no
chr5	21651806	21652422	4.51e-16	3.41	1.76e-14	2.87	1.3e-17	3.7	0.412	0.54	0.191	0.84	0.773	-0.3	ENSMUSG00000038525	5992	no
chr10	18422790	18423454	2.02e-17	2.91	1.77e-14	2.36	7.94e-24	3.36	0.245	0.56	0.0339	1.01	0.578	-0.45	ENSMUSG00000039835	103804	no
chr2	35679628	35680647	0.000191	1.27	1.79e-14	-1.79	7.29e-05	1.34	3.27e-36	3.07	1.98e-36	3.13	0.929	-0.07	ENSMUSG00000026883	121361	no
chr6	120591839	120592973	0.0529	0.74	1.82e-14	-2.09	0.107	0.59	2.27e-29	2.83	2.83e-27	2.68	0.827	0.15	ENSMUSG00000058979	60519	no
chr6	84197706	84198352	0.0659	-0.94	1.83e-14	-2.95	0.041	-1.09	2.48e-11	2.02	8.35e-09	1.86	0.828	0.16	ENSMUSG00000033788	189115	no
chr3	106672576	106673599	3.31e-34	4.58	1.83e-14	2.14	2.79e-28	3.5	7.86e-09	2.44	0.000125	1.36	0.0943	1.08	ENSMUSG00000056260	11387	no
chr4	45588011	45588708	0.00209	1.81	1.91e-14	-2.36	0.000533	2.04	5.07e-27	4.17	1.36e-27	4.41	1	-0.23	ENSMUSG00000044813	55540	no
chr3	93162880	93163495	3.68e-20	3.14	1.94e-14	2.41	2.2e-20	3.1	0.133	0.74	0.15	0.7	0.992	0.04	ENSMUSG00000078657	18092	no
chr5	126337805	126338278	8.01e-19	4.13	1.94e-14	2.97	1.97e-19	4.88	0.078	1.17	0.0101	1.91	1	-0.75	ENSMUSG00000070498	806030	no
chr2	100188160	100189464	1.02e-28	2.97	1.95e-14	2.06	4.57e-29	2.95	0.0153	0.91	0.0187	0.89	0.964	0.02	ENSMUSG00000032864	1435253	no
chr1	26339943	26340919	2.2e-17	2.82	1.96e-14	2.44	7.38e-19	3.05	0.406	0.38	0.224	0.62	0.8	-0.24	ENSMUSG00000073722	346540	no
chr19	55742351	55744926	0.659	0.12	2e-14	-1.51	0.00689	-0.6	9.13e-24	1.63	2.85e-13	0.91	0.000773	0.72	ENSMUSG00000024985	540	yes
chr4	72145865	72146574	1.33e-06	1.43	2.11e-14	2.2	0.606	-0.14	0.0323	-0.77	1.06e-20	-2.34	1.65e-09	1.57	ENSMUSG00000008305	54344	no
chr19	26140607	26141121	2.93e-16	3.77	2.17e-14	3.29	1.44e-06	4.09	0.534	0.48	0.4	0.8	1	-0.33	ENSMUSG00000024921	463928	no
chr11	22607516	22608211	2.55e-35	4.74	2.21e-14	1.95	3.55e-35	4.54	1.43e-09	2.79	4.12e-09	2.59	0.872	0.2	ENSMUSG00000049904	95427	no
chr1	186967145	186968239	4.62e-29	3.94	2.22e-14	2.23	1.73e-24	3.7	0.000271	1.7	0.00299	1.46	0.846	0.24	ENSMUSG00000039224	0	yes
chr7	35086055	35086988	0.647	0.17	2.25e-14	-1.93	0.0704	0.64	3.8e-19	2.1	5.9e-26	2.57	0.283	-0.47	ENSMUSG00000056216	29481	no
chr2	40332213	40333101	0.979	0	2.32e-14	-1.96	0.0431	-0.54	5.93e-23	1.96	4.83e-15	1.43	0.0306	0.54	ENSMUSG00000026753	1105761	no
chr14	89385108	89385979	5.47e-19	3.09	2.33e-14	2.55	1.18e-22	3.98	0.323	0.53	0.0219	1.43	0.303	-0.89	ENSMUSG00000050505	913711	no
chr13	57666498	57667157	0.598	0.37	2.34e-14	-2.95	0.809	0.17	4.15e-20	3.32	2.99e-18	3.12	0.856	0.2	ENSMUSG00000056222	241174	no
chr13	44755201	44756109	0.0178	0.81	2.37e-14	-1.88	0.00159	1.03	2e-31	2.7	1.34e-36	2.91	0.669	-0.21	ENSMUSG00000038518	25726	no
chr2	31258811	31260098	0.288	0.35	2.43e-14	-1.78	0.549	0.17	3.62e-24	2.13	1.25e-27	1.95	0.671	0.17	ENSMUSG00000062661	12987	no
chr3	34759830	34761727	8.73e-53	3.78	2.44e-14	1.51	9.24e-52	3.97	2.87e-19	2.26	4.79e-20	2.46	0.783	-0.19	ENSMUSG00000074637	109424	no
chr4	81956823	81957706	0.951	0.06	2.45e-14	-3.1	0.296	-0.67	1.41e-16	3.15	9.76e-14	2.42	0.345	0.73	ENSMUSG00000028402	514007	no
chr4	47060720	47061402	0.949	0.02	2.47e-14	-2.73	0.458	0.43	4.04e-19	2.74	1.86e-21	3.16	0.56	-0.42	ENSMUSG00000066191	3292	no
chr16	38558225	38558723	6.39e-16	4.12	2.48e-14	3.9	6.82e-16	4.73	0.784	0.22	0.352	0.83	1	-0.61	ENSMUSG00000002845	0	yes
chr3	129024952	129026173	1.31e-34	4.01	2.63e-14	1.97	5.05e-32	3.68	1.15e-07	2.04	4.9e-06	1.71	0.664	0.33	ENSMUSG00000028023	173704	no
chr14	49818635	49819239	1.48e-23	3.91	2.64e-14	2.37	5.75e-23	4.9	0.00456	1.54	0.000152	2.53	1	-0.99	ENSMUSG00000036242	35251	no
chr4	125572151	125572832	0.196	0.74	2.64e-14	-2.6	0.145	0.77	8.16e-25	3.34	7.24e-29	3.37	0.992	-0.02	ENSMUSG00000001985	81450	no
chr11	33527304	33528339	1e-28	3.8	2.66e-14	2.16	1.94e-29	3.93	8.68e-05	1.64	3.7e-05	1.77	0.882	-0.12	ENSMUSG00000040594	13557	no
chr6	101979155	101979639	3.63e-16	3.52	2.67e-14	3.4	1.15e-13	2.79	0.839	0.12	0.371	-0.61	0.362	0.73	ENSMUSG00000030075	593461	no
chr9	42942854	42945325	0.412	-0.19	2.68e-14	-1.49	0.00107	-0.71	1.87e-31	1.3	1.06e-10	0.78	0.00149	0.52	ENSMUSG00000032017	0	yes
chr17	79135042	79135707	1.18e-19	3.67	2.69e-14	2.6	1.11e-15	2.81	0.0774	1.07	0.68	0.21	0.326	0.86	ENSMUSG00000024084	83135	no
chr13	11005325	11006054	1.1e-36	3.46	2.94e-14	1.67	1.11e-35	3.7	3.28e-08	1.79	1.24e-08	2.03	0.781	-0.24	ENSMUSG00000046159	644477	no
chr3	116622577	116623223	4.53e-34	4.05	2.94e-14	2.14	6.67e-35	4.11	3.06e-05	1.91	1.4e-05	1.97	0.947	-0.06	ENSMUSG00000033439	7989	no
chr16	89862986	89863866	4e-34	3.21	3.06e-14	1.92	7.95e-09	1.33	0.000158	1.3	0.0412	-0.58	5.05e-10	1.88	ENSMUSG00000002489	116213	no
chr14	60217626	60218069	2.34e-14	3.28	3.14e-14	3.39	1.21e-16	4.42	0.918	-0.1	0.178	1.03	1	-1.14	ENSMUSG00000021983	20446	no
chr9	118486405	118487376	2.08e-11	2.76	3.15e-14	-1.75	3.86e-11	2.37	4.73e-53	4.51	2.09e-52	4.12	0.679	0.38	ENSMUSG00000032446	8192	no
chr2	160111106	160111726	8.47e-19	3.51	3.17e-14	3.08	3.69e-20	4.27	0.522	0.43	0.115	1.19	1	-0.76	ENSMUSG00000074623	222435	no
chr15	5023411	5024198	2.97e-37	4.44	3.21e-14	1.85	1.48e-38	4.32	2.46e-09	2.6	7.77e-10	2.47	0.934	0.13	ENSMUSG00000079105	39541	no
chr2	149939271	149940068	5.04e-19	2.95	3.3e-14	2.24	2.46e-21	3.1	0.11	0.71	0.0628	0.87	0.896	-0.15	ENSMUSG00000074737	108057	no
chrX	79671148	79671880	3.7e-39	4.3	3.35e-14	2.17	1.48e-37	5.47	3.97e-06	2.12	1.76e-09	3.3	0.177	-1.17	ENSMUSG00000046942	0	yes
chr15	11584137	11584662	3.68e-18	3.54	3.37e-14	2.71	1.12e-17	3.48	0.16	0.84	0.208	0.78	0.97	0.06	ENSMUSG00000022241	184471	no
chr5	72178777	72179552	0.0823	0.87	3.4e-14	-2.49	0.00737	1.38	1.46e-22	3.36	1.05e-25	3.87	0.512	-0.51	ENSMUSG00000029213	10587	no
chr3	104815405	104815859	5.59e-22	4.67	3.41e-14	3.1	3.63e-18	3.32	0.0177	1.56	0.69	0.21	0.0783	1.35	ENSMUSG00000002227	2703	no
chr7	44670369	44671486	0.0512	0.57	3.45e-14	-1.95	0.11	-0.45	3.82e-63	2.52	2.32e-30	1.49	1.69e-07	1.03	ENSMUSG00000030739	0	yes
chr10	108250743	108251269	2.06e-17	3.38	3.46e-14	2.79	6.81e-18	3.38	0.305	0.59	0.315	0.59	0.995	0	ENSMUSG00000035873	80851	no
chrX	68491941	68492704	2.5e-31	4.3	3.51e-14	2.36	1.04e-30	5.56	0.000369	1.94	7.04e-07	3.2	1	-1.26	ENSMUSG00000000838	185836	no
chr11	42109637	42110409	2.07e-22	3.58	3.51e-14	2.66	6.38e-23	3.88	0.107	0.91	0.0446	1.22	0.752	-0.3	ENSMUSG00000010803	72520	no
chr5	8168990	8169810	4.7e-16	3.68	3.51e-14	3.33	1.29e-16	3.95	0.573	0.35	0.399	0.62	1	-0.27	ENSMUSG00000003161	122911	no
chr2	61341151	61341751	1e-17	3.57	3.55e-14	2.87	2.67e-21	4.37	0.262	0.69	0.0234	1.5	1	-0.8	ENSMUSG00000064289	236833	no
chr6	115480104	115481380	0.874	-0.11	3.55e-14	-2.23	0.248	-0.6	3.27e-11	2.12	0.00259	1.64	0.664	0.49	ENSMUSG00000042389	63283	no
chr5	120287974	120288729	0.00376	1.4	3.65e-14	-2.54	0.342	0.42	2.43e-32	3.94	1.66e-24	2.96	0.0539	0.98	ENSMUSG00000029595	142969	no
chr6	121462665	121463753	0.000565	1.2	3.65e-14	-1.92	3.86e-05	1.4	1.85e-44	3.12	6.21e-48	3.33	0.728	-0.21	ENSMUSG00000040797	9924	no
chr4	120359477	120360914	0.313	0.36	3.67e-14	-2.13	0.0228	0.88	1.16e-21	2.49	4.67e-12	3.01	0.296	-0.53	ENSMUSG00000000085	44366	no
chr17	53804031	53804786	1.75e-23	4.02	3.8e-14	2.63	4.45e-22	3.63	0.0104	1.39	0.0561	1	0.68	0.39	ENSMUSG00000023122	41552	no
chr8	33764434	33765016	1.61e-28	4.67	3.88e-14	2.82	1.2e-27	4.54	0.00475	1.85	0.00999	1.72	1	0.13	ENSMUSG00000094500	16663	no
chr1	9701811	9702458	7.38e-30	3.26	3.89e-14	2.17	5.25e-21	2.49	0.00826	1.09	0.405	0.32	0.127	0.77	ENSMUSG00000025912	1601	no
chr1	112225525	112225977	5.38e-21	4.42	3.92e-14	2.84	2.86e-09	4.13	0.019	1.58	0.0751	1.28	1	0.3	ENSMUSG00000038702	360606	no
chr2	172937278	172938283	0.405	0.31	3.92e-14	-2.07	0.0664	-0.59	2.09e-22	2.37	2.71e-12	1.48	0.00388	0.9	ENSMUSG00000008999	2037	no
chr1	113676110	113676923	0.0736	-0.72	4.03e-14	-2.7	0.939	-0.03	1.36e-10	1.97	3.4e-15	2.67	0.142	-0.7	ENSMUSG00000038702	1811191	no
chr11	104600600	104601327	6.72e-35	4.41	4.03e-14	1.85	7.61e-13	4.06	3.25e-09	2.56	6.43e-07	2.22	0.733	0.35	ENSMUSG00000020689	6672	no
chr9	52097334	52097828	0.157	0.9	4.08e-14	-3.03	0.501	0.45	9.85e-23	3.93	2.91e-19	3.48	0.628	0.45	ENSMUSG00000032050	50160	no
chr4	32981070	32984173	0.0522	-0.41	4.17e-14	-1.53	2.36e-05	-0.84	3.75e-18	1.12	5.87e-08	0.69	0.00441	0.43	ENSMUSG00000028278	0	yes
chr6	20620391	20621028	6.32e-18	4.24	4.17e-14	3.13	2.07e-18	4.76	0.119	1.1	0.0285	1.63	1	-0.53	ENSMUSG00000060882	594474	no
chr7	29167594	29172114	0.00396	-0.63	4.2e-14	-1.56	0.000131	-0.82	3.88e-16	0.93	2.23e-10	0.74	0.279	0.19	ENSMUSG00000031493	0	yes
chr3	100420364	100421269	3.71e-16	2.54	4.25e-14	2.36	1.82e-19	2.78	0.652	0.19	0.334	0.43	0.743	-0.24	ENSMUSG00000044468	68054	no
chr18	33835681	33836379	1.36e-16	3.11	4.26e-14	2.82	2.88e-16	3.06	0.623	0.29	0.662	0.24	0.988	0.06	ENSMUSG00000024376	170826	no
chr6	61047559	61048113	2.48e-25	4.13	4.26e-14	2.55	2.52e-22	3.44	0.00583	1.58	0.107	0.89	0.422	0.68	ENSMUSG00000054641	122582	no
chr13	118323225	118324003	1.07e-19	3.43	4.35e-14	2.58	3.49e-19	3.42	0.0869	0.84	0.107	0.84	0.995	0.01	ENSMUSG00000097411	62626	no
chr4	27105432	27106487	3.32e-25	4	4.37e-14	2.49	8.28e-26	3.9	0.00317	1.51	0.00437	1.41	0.942	0.1	ENSMUSG00000040520	758540	no
chr2	134455952	134456652	1.1e-17	2.07	4.39e-14	1.74	3.47e-25	2.83	0.267	0.33	0.00175	1.09	0.0767	-0.77	ENSMUSG00000027261	97715	no
chr14	11560693	11561314	1.48e-15	3.08	4.43e-14	2.68	3.32e-22	4.08	0.48	0.4	0.0208	1.41	0.241	-1.01	ENSMUSG00000021745	7160	no
chr1	23934905	23935699	1.79e-07	2.27	4.45e-14	-2.03	1.44e-08	2.42	9.99e-41	4.3	4.41e-41	4.44	0.905	-0.14	ENSMUSG00000026155	12587	no
chr5	135656913	135657610	5.97e-29	4.06	4.47e-14	2.07	2.17e-07	3.77	1.36e-05	1.99	0.00147	1.7	0.831	0.28	ENSMUSG00000005514	12422	no
chr11	87577553	87579483	0.925	-0.04	4.48e-14	-1.72	0.274	-0.32	3.98e-26	1.68	2.95e-16	1.4	0.296	0.28	ENSMUSG00000020486	8649	no
chr1	133187827	133188874	7.17e-05	-1.11	4.61e-14	-2.04	3.13e-13	-1.92	1.79e-06	0.93	0.566	0.12	7.97e-05	0.81	ENSMUSG00000041757	23616	no
chr6	4892095	4892967	3.77e-34	3.78	4.66e-14	1.62	1.01e-31	2.92	4.34e-09	2.17	1e-05	1.3	0.111	0.86	ENSMUSG00000032827	9949	no
chr4	154209149	154210487	0.00874	0.92	4.67e-14	-1.79	0.000423	1.12	1.95e-28	2.71	2.02e-36	2.91	0.753	-0.2	ENSMUSG00000057751	38418	no
chr13	109778164	109778925	1.79e-26	3.43	4.71e-14	2.08	4.66e-16	2.41	0.000235	1.35	0.338	0.33	0.0279	1.02	ENSMUSG00000021700	502070	no
chr5	113306744	113307715	7.42e-06	-1.31	4.73e-14	-2.04	6.19e-06	-1.45	3.3e-05	0.73	0.00776	0.59	0.682	0.14	ENSMUSG00000042216	3070	no
chr9	21936465	21937436	0.0258	-0.46	4.83e-14	-1.45	1.12e-05	-0.95	1.3e-12	0.98	0.00202	0.49	0.013	0.49	ENSMUSG00000040563	0	yes
chr4	76175096	76175538	4.07e-14	3.41	4.99e-14	3.63	3.63e-13	3.14	0.812	-0.23	0.503	-0.5	1	0.27	ENSMUSG00000028398	896790	no
chr4	105214371	105215029	6.74e-32	3.91	4.99e-14	2.21	9.24e-33	5.07	4.75e-05	1.7	4.43e-08	2.86	0.133	-1.16	ENSMUSG00000028517	57023	no
chr17	80255081	80255718	1.55e-25	3.76	4.99e-14	2.35	1.4e-08	2.93	0.00235	1.41	0.207	0.58	0.233	0.83	ENSMUSG00000055760	30639	no
chr16	65648969	65649620	1.11e-27	3.72	5.05e-14	2.43	6.71e-19	3.18	0.00617	1.28	0.163	0.74	0.476	0.54	ENSMUSG00000004843	86271	no
chr13	73099365	73099852	1.23e-13	2.93	5.05e-14	3.27	7.45e-17	3.7	0.601	-0.34	0.608	0.43	0.414	-0.77	ENSMUSG00000021604	160626	no
chr7	107207782	107208283	4.72e-22	4.11	5.07e-14	2.57	7.55e-21	3.9	0.00886	1.54	0.0282	1.33	1	0.21	ENSMUSG00000073894	1161	yes
chr4	63580025	63580558	0.303	-0.6	5.16e-14	-3.03	0.000127	-1.76	2.52e-13	2.43	4.65e-05	1.27	0.00534	1.16	ENSMUSG00000045917	21243	no
chr1	186510456	186511015	8.84e-19	3.24	5.16e-14	2.27	2.36e-19	3.24	0.0446	0.97	0.0503	0.97	0.996	0	ENSMUSG00000039239	194973	no
chr14	54883000	54884006	0.753	-0.11	5.18e-14	-1.66	0.37	-0.25	1.05e-15	1.55	6.29e-17	1.41	0.687	0.14	ENSMUSG00000089682	0	yes
chr15	65041865	65042352	1.49e-10	2.55	5.37e-14	2.97	2.38e-06	1.47	0.493	-0.43	0.000893	-1.51	0.0371	1.08	ENSMUSG00000079024	26960	no
chr5	120434814	120437580	0.000271	0.92	5.39e-14	-1.65	0.0105	0.69	2.02e-65	2.57	3.25e-45	2.34	0.447	0.23	ENSMUSG00000029595	3114	no
chr5	88112022	88112867	2.05e-30	3.71	5.43e-14	2.06	3.61e-26	3.1	4.93e-05	1.66	0.00468	1.04	0.348	0.62	ENSMUSG00000079439	491	yes
chr11	66932757	66933404	2.95e-12	2.64	5.48e-14	3.02	3.97e-12	2.23	0.529	-0.39	0.142	-0.79	0.574	0.41	ENSMUSG00000048070	20775	no
chr3	112088418	112089205	1.43e-26	3.93	5.52e-14	2.61	6.55e-27	3.62	0.0198	1.33	0.0559	1.01	0.73	0.32	ENSMUSG00000074268	1169631	no
chr4	11044715	11045561	1.26e-29	4.73	5.76e-14	2.26	1.95e-25	3.82	3.56e-06	2.47	0.00216	1.56	0.321	0.91	ENSMUSG00000050323	30643	no
chr18	35887339	35890337	0.966	0.01	5.76e-14	-1.92	0.2	-0.34	7.78e-41	1.93	1.02e-45	1.58	0.0602	0.35	ENSMUSG00000046668	57520	no
chr9	71227088	71227976	3.34e-20	3.11	5.82e-14	2.64	1.11e-23	3.74	0.318	0.47	0.0316	1.1	0.331	-0.63	ENSMUSG00000013584	11298	no
chr14	69821547	69822620	0.784	0.22	5.82e-14	-3.55	0.549	-0.51	4.68e-17	3.77	7.95e-07	3.04	0.46	0.73	ENSMUSG00000022075	15910	no
chr4	5515247	5516094	1.49e-71	4.31	5.87e-14	1.52	6.95e-71	4.53	7.35e-25	2.79	1.32e-26	3.01	0.726	-0.22	ENSMUSG00000049119	127995	no
chr14	107447741	107448748	1.75e-24	2.93	5.91e-14	1.89	6.66e-31	3.34	0.00188	1.05	2.23e-05	1.46	0.497	-0.41	ENSMUSG00000022113	1341542	no
chr16	48309959	48310650	9.1e-20	3.67	5.96e-14	2.58	6.29e-20	3.7	0.0431	1.09	0.0508	1.12	0.994	-0.03	ENSMUSG00000072419	0	yes
chr15	15442649	15443651	2.32e-25	3.06	5.96e-14	2.1	6.71e-32	3.7	0.0102	0.96	5.85e-05	1.61	0.264	-0.65	ENSMUSG00000025370	1285104	no
chr13	90175610	90176129	5.88e-20	3.73	6.19e-14	2.87	2.33e-19	3.98	0.178	0.87	0.115	1.11	1	-0.24	ENSMUSG00000021615	86001	no
chr5	100043551	100044615	1.55e-16	2.9	6.21e-14	2.25	1.88e-27	3.72	0.153	0.64	0.000774	1.47	0.209	-0.83	ENSMUSG00000029326	3565	no
chr3	75650338	75652387	3.04e-93	4.51	6.33e-14	1.44	6.45e-94	4.41	9.91e-43	3.07	2.25e-41	2.97	0.853	0.1	ENSMUSG00000027834	92790	no
chr18	21636326	21637053	0.263	0.58	6.4e-14	-2.69	0.00145	1.88	8.35e-23	3.27	3.77e-28	4.57	0.0498	-1.3	ENSMUSG00000042514	17664	no
chr9	115450647	115451311	7.7e-11	2.22	6.42e-14	2.53	1.97e-13	2.72	0.534	-0.31	0.779	0.19	0.545	-0.5	ENSMUSG00000032437	140225	no
chr5	118014686	118015573	0.512	0.3	6.43e-14	-2.15	0.0188	1.04	2.9e-22	2.45	1.64e-31	3.19	0.145	-0.74	ENSMUSG00000029359	12169	no
chr4	110311934	110312661	4.73e-37	3.26	6.43e-14	1.5	1.05e-22	2.24	2.89e-09	1.76	0.00412	0.75	0.00627	1.02	ENSMUSG00000028546	39247	no
chr19	44749916	44751424	0.0162	0.66	6.57e-14	-1.58	0.0136	0.71	3.82e-31	2.24	3.32e-29	2.29	0.956	-0.05	ENSMUSG00000004231	4620	no
chr6	28855180	28855846	0.777	-0.15	6.6e-14	-2.5	0.822	0.13	5.38e-15	2.35	7.86e-17	2.63	0.689	-0.28	ENSMUSG00000049939	23432	no
chr10	46733712	46734342	3.13e-29	3.93	6.64e-14	1.96	5.3e-33	3.78	3.4e-05	1.97	1.56e-05	1.82	0.912	0.15	ENSMUSG00000038822	1155882	no
chr3	9641900	9642495	1.59e-25	4.03	6.7e-14	2.07	5.88e-27	3.98	7.08e-05	1.96	6.12e-05	1.92	0.95	0.04	ENSMUSG00000040209	31814	no
chrX	164053819	164054422	5.88e-17	4.61	6.99e-14	3.12	5.39e-17	4.21	0.0578	1.48	0.166	1.09	1	0.4	ENSMUSG00000040749	22070	no
chr9	30308123	30308750	0.296	0.81	7.04e-14	-3.25	0.459	0.59	1.1e-19	4.06	1.74e-18	3.84	1	0.22	ENSMUSG00000031993	118357	no
chr12	3690897	3691511	3e-21	3.51	7.13e-14	2.42	2.02e-22	4.02	0.0394	1.09	0.00811	1.61	0.629	-0.52	ENSMUSG00000020661	114495	no
chr6	101267868	101268672	0.161	0.72	7.17e-14	-2.42	0.171	0.69	7.68e-23	3.14	2e-23	3.11	0.967	0.02	ENSMUSG00000035357	109224	no
chr12	86162655	86163984	0.0608	0.74	7.24e-14	-2.01	0.0531	0.7	1.63e-24	2.74	1.48e-25	2.71	0.989	0.03	ENSMUSG00000021254	77873	no
chr5	95991422	95992267	0.00705	-0.98	7.29e-14	-2.33	0.0259	-0.85	7.03e-08	1.36	2.7e-08	1.48	0.797	-0.12	ENSMUSG00000023078	34470	no
chr17	70864070	70865841	5.77e-43	3.71	7.29e-14	1.78	7.04e-46	3.79	7.11e-11	1.93	3.81e-12	2.02	0.912	-0.08	ENSMUSG00000047407	10523	no
chr12	112241375	112242328	0.231	-0.69	7.34e-14	-2.94	2.7e-07	-2.23	1.58e-13	2.25	0.00763	0.7	2.23e-05	1.54	ENSMUSG00000021294	95166	no
chr7	19457693	19459265	0.0808	-0.4	7.35e-14	-1.56	0.000117	-0.84	4.03e-18	1.16	3.26e-07	0.72	0.0115	0.44	ENSMUSG00000030397	0	yes
chr1	74875323	74875931	0.54	0.46	7.52e-14	-3.06	0.282	0.82	3.93e-19	3.52	5.57e-19	3.89	0.707	-0.37	ENSMUSG00000055197	9487	no
chr11	8575207	8576380	4.96e-25	2.75	7.52e-14	1.86	3.68e-30	3.17	0.00974	0.89	0.000297	1.31	0.457	-0.43	ENSMUSG00000020422	88154	no
chr1	10382532	10383257	9.88e-15	3.29	7.62e-14	3.21	1.91e-12	2.61	0.931	0.08	0.334	-0.6	0.419	0.68	ENSMUSG00000067851	149861	no
chr5	14002870	14003508	1.02e-22	3.77	7.7e-14	2.88	2.63e-20	3.47	0.133	0.9	0.323	0.6	0.791	0.3	ENSMUSG00000063531	21767	no
chr7	73305528	73306358	0.571	-0.28	7.79e-14	-2.57	0.605	-0.27	5.56e-14	2.29	4.42e-14	2.3	0.981	-0.01	ENSMUSG00000070509	69150	no
chr3	46869559	46870337	6.61e-22	3.57	8.05e-14	2.46	3.21e-20	3.36	0.0302	1.12	0.0956	0.9	0.813	0.22	ENSMUSG00000090919	421339	no
chr6	77511731	77512524	0.000715	-1.35	8.32e-14	-2.78	0.0244	-0.91	2e-06	1.43	1.99e-10	1.87	0.248	-0.44	ENSMUSG00000060780	269041	no
chr18	81251723	81252739	0.000419	0.81	8.5e-14	2.02	0.00509	-0.58	1.4e-05	-1.21	7.22e-34	-2.6	3.37e-15	1.39	ENSMUSG00000024565	265144	no
chr8	120334393	120336543	0.0142	0.55	8.67e-14	-1.6	0.52	-0.17	6.63e-95	2.15	1.59e-37	1.43	2.15e-06	0.72	ENSMUSG00000031822	105936	no
chr4	148130069	148132230	8.1e-05	-0.95	8.76e-14	-1.61	2.41e-15	-1.81	7.45e-07	0.66	0.13	-0.19	6.33e-07	0.85	ENSMUSG00000029003	0	yes
chr11	102086833	102089856	0.000768	-0.74	8.83e-14	-1.58	1.36e-05	-1.02	2.09e-14	0.85	6.64e-05	0.56	0.127	0.28	ENSMUSG00000017314	0	yes
chr5	56007815	56008227	5.3e-07	1.64	8.89e-14	2.67	6.1e-11	2.1	0.0257	-1.03	0.241	-0.57	0.44	-0.46	ENSMUSG00000029108	1709739	no
chr11	67017568	67018741	1.79e-31	2.93	9.24e-14	1.59	3.37e-39	3.11	7.49e-06	1.34	1.28e-07	1.52	0.782	-0.18	ENSMUSG00000050270	6412	no
chr8	12391501	12392159	0.00107	1.05	9.41e-14	-1.85	0.764	0.12	1.04e-33	2.9	1.21e-16	1.97	0.0077	0.93	ENSMUSG00000096014	3135	no
chr3	13250672	13251091	2.26e-17	3.95	9.41e-14	3.49	1.64e-17	3.77	0.572	0.46	0.698	0.28	1	0.18	ENSMUSG00000039717	220563	no
chr15	98608561	98610681	0.186	-0.36	9.64e-14	-1.77	6.03e-05	-1.01	3.9e-26	1.4	2.18e-08	0.76	0.00022	0.64	ENSMUSG00000022994	0	yes
chr4	50620508	50621123	4.49e-13	3.09	1e-13	3.52	1.34e-14	3.63	0.561	-0.43	0.885	0.12	1	-0.55	ENSMUSG00000039555	595554	no
chr6	51765989	51767163	2.17e-18	2.5	1.02e-13	-1.46	5.51e-22	2.93	6.82e-84	3.96	1.08e-79	4.39	0.449	-0.43	ENSMUSG00000038301	242087	no
chr6	15789370	15789930	1.28e-06	-2.57	1.04e-13	-3.45	1.3e-06	-2.55	0.0022	0.89	0.00189	0.9	0.973	-0.01	ENSMUSG00000041390	68708	no
chr8	122813914	122815096	0.719	0.18	1.04e-13	-2.56	0.0999	0.82	1.82e-19	2.74	5.27e-12	3.39	0.248	-0.65	ENSMUSG00000031962	32869	no
chr4	44028242	44028964	3.02e-08	2.23	1.04e-13	-1.97	1.73e-07	1.93	7.46e-59	4.19	1e-56	3.89	0.669	0.3	ENSMUSG00000028478	23789	no
chr19	14835423	14836185	3.19e-48	4.77	1.04e-13	1.65	5.83e-42	4.24	5.6e-16	3.12	5.6e-12	2.6	0.603	0.53	ENSMUSG00000024642	237371	no
chr7	112110581	112111120	5.65e-14	3.09	1.07e-13	3.52	4.5e-16	3.94	0.546	-0.43	0.638	0.41	1	-0.85	ENSMUSG00000030772	47936	no
chr9	79744734	79745496	2.74e-32	3.78	1.1e-13	2.15	3.41e-32	4.17	0.00023	1.63	4.51e-05	2.02	0.668	-0.39	ENSMUSG00000032330	14381	no
chr8	87932725	87933557	0.709	-0.18	1.12e-13	-2.6	0.000178	-1.34	3.09e-15	2.42	4.88e-06	1.25	0.000601	1.16	ENSMUSG00000045333	26037	no
chr15	59294252	59295282	1.59e-37	4.02	1.13e-13	1.82	6.11e-13	4.06	1.54e-08	2.2	6.96e-07	2.24	0.966	-0.04	ENSMUSG00000022351	19794	no
chr7	6258130	6259414	2.1e-60	4.28	1.13e-13	1.66	3.37e-63	4.81	2.7e-21	2.61	1.08e-25	3.15	0.358	-0.54	ENSMUSG00000053367	5419	no
chr2	79378264	79380012	0.00587	0.64	1.19e-13	2.01	4.06e-05	-0.88	5.5e-08	-1.37	3.05e-50	-2.89	4.4e-22	1.52	ENSMUSG00000034701	76738	no
chr14	25448241	25449087	0.000252	1.37	1.2e-13	-1.99	2.99e-05	1.66	1.11e-33	3.36	1.13e-33	3.64	0.684	-0.29	ENSMUSG00000007817	10097	no
chrX	144268606	144269143	1.07e-16	3.69	1.2e-13	2.98	5.33e-17	3.92	0.258	0.71	0.17	0.94	1	-0.24	ENSMUSG00000041718	48660	no
chr7	27572098	27572595	1.63e-11	2.52	1.21e-13	3.13	1.34e-17	4.27	0.319	-0.61	0.135	1.13	0.0249	-1.74	ENSMUSG00000049643	18864	no
chr13	80596391	80597004	3.82e-10	2.91	1.22e-13	4.27	4.11e-06	3.81	0.0634	-1.36	0.63	-0.47	0.346	-0.89	ENSMUSG00000074794	286379	no
chr5	112393892	112395569	0.00163	-0.76	1.24e-13	-1.61	4.2e-06	-1.07	2.23e-11	0.85	3.2e-05	0.54	0.0972	0.31	ENSMUSG00000029348	0	yes
chr2	166156945	166157678	5.45e-20	3.57	1.24e-13	2.43	2.41e-19	3.31	0.0364	1.14	0.116	0.87	0.76	0.26	ENSMUSG00000006800	1281	yes
chr17	37027426	37027970	1.26e-18	3.01	1.25e-13	2.63	5.84e-20	3.19	0.497	0.38	0.323	0.56	0.834	-0.18	ENSMUSG00000076439	4027	no
chr3	51128375	51129128	9.24e-15	3.7	1.31e-13	3.2	5.91e-14	3.3	0.486	0.5	0.876	0.1	1	0.4	ENSMUSG00000023087	95318	no
chr18	69782063	69782873	1.13e-26	3.39	1.34e-13	2.28	1.44e-20	2.51	0.0112	1.11	0.543	0.23	0.0703	0.88	ENSMUSG00000038903	142552	no
chr14	55114646	55117494	0.481	-0.17	1.34e-13	-1.46	0.0281	0.54	4.81e-21	1.29	9.09e-35	2.01	0.00123	-0.71	ENSMUSG00000022208	0	yes
chr17	94647853	94648303	4.35e-08	1.84	1.35e-13	3.37	1.82e-15	3.54	0.00571	-1.53	0.809	0.17	0.00469	-1.7	ENSMUSG00000055660	101588	no
chr5	109682493	109683473	3.42e-45	3.99	1.37e-13	1.7	1.2e-47	5.01	7.1e-11	2.29	2.87e-16	3.31	0.128	-1.03	ENSMUSG00000072763	7567	no
chr18	4403877	4404569	4.12e-24	3.58	1.38e-13	2.1	9.04e-17	2.31	0.00284	1.48	0.583	0.21	0.031	1.28	ENSMUSG00000024234	28284	no
chr5	113596209	113597428	1.46e-24	3.13	1.38e-13	2.01	2.26e-25	3.22	0.00132	1.12	0.000837	1.21	0.925	-0.09	ENSMUSG00000042190	52997	no
chr1	156475977	156476774	0.000302	1.52	1.43e-13	-1.86	1.64e-05	1.72	5.78e-32	3.37	3.09e-37	3.57	0.837	-0.2	ENSMUSG00000026600	1645	no
chr6	83455451	83457640	0.0235	-0.53	1.43e-13	-1.59	1.5e-08	-1.27	3.34e-22	1.05	0.00565	0.31	3.19e-07	0.74	ENSMUSG00000034832	1443	yes
chr8	64399436	64400026	3.53e-26	3.55	1.44e-13	2.11	9.92e-30	4.87	0.000753	1.44	1.68e-07	2.75	0.0831	-1.32	ENSMUSG00000053626	193164	no
chr8	89242117	89242949	0.0344	1.52	1.44e-13	-2.59	0.204	0.73	4.12e-07	4.11	3.16e-22	3.32	0.448	0.79	ENSMUSG00000031665	197954	no
chr7	109813217	109814394	0.0107	-1.03	1.44e-13	-3.3	1.33e-13	-2.18	5.24e-26	2.27	3.66e-11	1.12	7.79e-07	1.16	ENSMUSG00000034825	31191	no
chr6	50763069	50763518	0.276	0.67	1.45e-13	-2.77	0.833	-0.14	7.03e-21	3.44	2.94e-16	2.63	0.219	0.81	ENSMUSG00000029831	108629	no
chr5	88679184	88679921	1.78e-25	3.57	1.46e-13	2.02	1.29e-20	2.82	0.000274	1.55	0.0361	0.8	0.253	0.75	ENSMUSG00000044221	3012	no
chr13	107620013	107620750	0.254	0.41	1.48e-13	-1.94	0.0218	-0.74	5.24e-23	2.35	7.29e-08	1.21	0.00026	1.14	ENSMUSG00000071180	423695	no
chr6	29399781	29400581	3.06e-06	3.63	1.52e-13	2.67	5.83e-18	3.42	0.15	0.96	0.191	0.75	0.863	0.21	ENSMUSG00000029769	3471	no
chr8	120504116	120505660	0.125	-0.49	1.57e-13	-1.97	5.89e-06	-1.25	3.02e-15	1.47	7.36e-05	0.71	0.000382	0.76	ENSMUSG00000031821	83643	no
chr12	5566024	5566608	0.249	0.71	1.58e-13	-2.8	0.417	0.48	2.3e-18	3.51	2.7e-18	3.28	0.822	0.23	ENSMUSG00000020627	190341	no
chr7	58225633	58226313	7.55e-43	4.07	1.6e-13	1.81	2.39e-44	4.48	5.35e-10	2.26	4.11e-12	2.67	0.597	-0.41	ENSMUSG00000025324	429852	no
chr3	89607207	89608074	0.397	0.41	1.6e-13	-2.49	0.174	0.76	2.09e-22	2.9	3.84e-23	3.25	0.667	-0.35	ENSMUSG00000000794	87042	no
chr1	183324474	183324874	2.94e-13	3.43	1.62e-13	3.6	9.61e-15	4.05	0.851	-0.16	0.611	0.45	1	-0.62	ENSMUSG00000046836	27204	no
chr11	81453842	81454629	0.0086	-1.16	1.63e-13	-2.5	0.0061	-1.21	4.12e-07	1.34	1.84e-06	1.29	0.939	0.05	ENSMUSG00000020703	406043	no
chr4	48579435	48580070	1.45e-23	3.49	1.68e-13	2.25	4.05e-24	3.98	0.0085	1.24	0.00119	1.73	0.566	-0.49	ENSMUSG00000028347	5103	no
chr7	139966761	139967906	0.0033	1.12	1.69e-13	-2.03	0.000104	1.51	1.88e-34	3.15	1.13e-38	3.54	0.538	-0.39	ENSMUSG00000073795	10848	no
chr16	64885104	64886043	5.75e-36	3.2	1.72e-13	1.56	7.85e-21	2.25	4.96e-08	1.64	0.0142	0.69	0.0149	0.95	ENSMUSG00000054604	33107	no
chr14	24778730	24779847	1.95e-06	-1.18	1.77e-13	-1.75	5.31e-11	-1.57	4.8e-06	0.57	0.164	0.18	0.013	0.39	ENSMUSG00000025290	291604	no
chr9	4155879	4156704	7.9e-31	3.68	1.78e-13	2.07	3.35e-32	4.09	5.49e-05	1.61	3.88e-06	2.02	0.616	-0.41	ENSMUSG00000025894	152766	no
chr10	100164394	100165058	8.91e-29	3.76	1.83e-13	2.2	9.17e-33	4.1	0.000347	1.56	1.47e-05	1.9	0.674	-0.34	ENSMUSG00000019966	148763	no
chr2	68297869	68298970	3.9e-15	3.15	1.84e-13	2.69	7.6e-19	3.25	0.444	0.45	0.347	0.56	0.952	-0.1	ENSMUSG00000027030	173297	no
chr8	78363311	78363794	0.678	-0.37	1.84e-13	-3.95	0.49	-0.54	3.06e-14	3.59	5.08e-14	3.42	0.851	0.17	ENSMUSG00000031688	72850	no
chr7	19175539	19177033	0.309	-0.27	1.89e-13	-1.54	0.0655	-0.47	1.42e-17	1.27	3.37e-12	1.07	0.471	0.2	ENSMUSG00000040811	0	yes
chr17	79949652	79950421	5.83e-20	2.86	1.9e-13	2.14	1.53e-09	3.17	0.0453	0.72	0.0148	1.03	0.648	-0.31	ENSMUSG00000059811	53528	no
chr3	87947012	87950560	0.322	-0.27	1.9e-13	-1.45	2.81e-12	-1.46	4.65e-12	1.18	0.944	-0.01	2.64e-09	1.19	ENSMUSG00000004885	0	yes
chr3	91963680	91965005	2.3e-25	3.2	1.91e-13	1.78	2.53e-48	4.1	0.000232	1.42	9.03e-11	2.32	0.133	-0.9	ENSMUSG00000042244	49577	no
chrX	43467126	43467760	1.24e-30	4.88	1.92e-13	2.04	1.68e-28	4.62	7.54e-09	2.84	4.35e-07	2.58	1	0.26	ENSMUSG00000016150	37999	no
chr4	93790093	93790771	7.08e-26	3.86	1.92e-13	1.94	1.57e-26	3.56	3.87e-05	1.92	0.00017	1.62	0.745	0.3	ENSMUSG00000054000	454581	no
chr17	27634696	27635773	0.0141	-0.53	1.93e-13	-1.44	0.000197	-0.81	1.92e-13	0.92	5.75e-06	0.64	0.142	0.28	ENSMUSG00000052146	855	yes
chr13	5011682	5012427	1.33e-18	2.85	1.94e-13	2.22	3.38e-08	1.58	0.11	0.64	0.0672	-0.64	0.00154	1.28	ENSMUSG00000045410	402507	no
chr2	151963865	151964817	0.000694	1.25	1.99e-13	-1.98	0.0322	0.75	8.16e-33	3.24	2.3e-26	2.74	0.32	0.5	ENSMUSG00000027459	15401	no
chr2	51752962	51754245	0.00883	0.64	2e-13	2.04	0.112	0.4	7.57e-07	-1.4	1.36e-09	-1.65	0.415	0.24	ENSMUSG00000056115	125450	no
chr5	35582543	35583440	2.48e-07	-1.11	2.03e-13	-1.57	3.23e-11	-1.37	0.00221	0.46	0.184	0.2	0.168	0.25	ENSMUSG00000029098	0	yes
chr4	126868467	126869178	3.41e-16	2.88	2.05e-13	2.56	8.73e-18	3.1	0.514	0.33	0.306	0.55	0.81	-0.22	ENSMUSG00000042446	98956	no
chr9	43697857	43698917	1.17e-10	1.95	2.06e-13	-1.76	6.09e-07	1.42	2.85e-90	3.71	4.21e-75	3.18	0.127	0.53	ENSMUSG00000032012	45066	no
chr13	94171281	94171875	0.0323	1.01	2.2e-13	-2.29	0.0299	1	2.42e-30	3.3	2.21e-31	3.28	0.971	0.01	ENSMUSG00000045312	113484	no
chr9	9027191	9028577	3.68e-30	2.65	2.21e-13	1.72	1.19e-30	2.57	0.00146	0.93	0.00263	0.85	0.87	0.08	ENSMUSG00000078117	55399	no
chr11	82405753	82407297	9.61e-18	-2.71	2.22e-13	-2.28	2.18e-43	-3.79	0.0454	-0.43	1.88e-19	-1.51	7.07e-08	1.08	ENSMUSG00000020701	16852	no
chr3	7804710	7805724	1.49e-71	4.73	2.25e-13	1.37	3.37e-69	4.51	3.75e-38	3.36	9.11e-36	3.14	0.72	0.22	ENSMUSG00000040329	190949	no
chr14	84157418	84157870	9.42e-15	5.1	2.31e-13	3.89	2.72e-14	4.96	0.198	1.22	0.255	1.07	1	0.14	ENSMUSG00000035566	285692	no
chr2	118620081	118620566	1.54e-16	3.41	2.39e-13	3.05	3.55e-17	4.03	0.599	0.36	0.215	0.98	1	-0.62	ENSMUSG00000040084	21869	no
chr6	93223582	93224425	1.38e-06	-1.97	2.4e-13	-2.73	9.64e-10	-2.31	0.000947	0.76	0.0562	0.43	0.251	0.34	ENSMUSG00000030022	280089	no
chr7	136666377	136667292	2.38e-07	1.99	2.45e-13	-1.95	6.72e-08	2.01	1.22e-22	3.94	2.53e-47	3.96	0.992	-0.02	ENSMUSG00000054612	227321	no
chr18	11051307	11053492	0.812	-0.07	2.46e-13	-1.52	0.131	-0.38	1.19e-27	1.45	5.04e-14	1.14	0.165	0.31	ENSMUSG00000005836	0	yes
chr8	5442208	5442696	7.62e-11	3.38	2.46e-13	4.01	5.53e-14	4.36	0.521	-0.63	0.673	0.34	1	-0.98	ENSMUSG00000023073	336856	no
chr7	107349026	107349589	1.25e-10	2.43	2.46e-13	3.19	2.29e-14	3.23	0.213	-0.75	0.966	0.04	0.312	-0.79	ENSMUSG00000062542	21138	no
chr17	87972903	87974241	2.94e-18	2.84	2.49e-13	1.83	1.06e-10	1.93	0.00928	1.01	0.759	0.1	0.0819	0.91	ENSMUSG00000005370	808	yes
chr19	34904017	34904517	2.19e-24	4.65	2.51e-13	2.38	2.41e-24	4.43	0.000111	2.27	0.000279	2.04	1	0.23	ENSMUSG00000024795	17843	no
chr7	65082229	65083038	0.807	0.11	2.51e-13	-2.64	0.486	0.42	2.81e-18	2.75	6.57e-18	3.07	0.713	-0.32	ENSMUSG00000030518	73531	no
chr13	101235086	101235855	1.33e-41	3.75	2.56e-13	1.91	1.53e-31	2.79	3.5e-07	1.84	0.00504	0.88	0.0207	0.96	ENSMUSG00000021629	401658	no
chr3	13168369	13168859	1.77e-14	3.43	2.58e-13	3.37	0.169	0.49	0.891	0.06	3.32e-09	-2.88	9.95e-10	2.94	ENSMUSG00000039717	302795	no
chr3	41556943	41557997	7.34e-28	3.47	2.62e-13	1.82	8.78e-29	3.05	1.64e-05	1.64	0.000149	1.23	0.534	0.42	ENSMUSG00000025764	1211	yes
chrX	144335292	144336236	1.8e-28	4.63	2.62e-13	2.12	5.13e-27	4.16	1.33e-06	2.51	5.26e-05	2.04	1	0.47	ENSMUSG00000041718	17487	no
chr4	137208735	137209400	0.157	-1.24	2.63e-13	-4.31	0.107	-1.57	4.29e-13	3.07	0.000186	2.74	0.775	0.33	ENSMUSG00000036856	68088	no
chr13	66823144	66823989	4.91e-21	4.82	2.63e-13	2.8	1.82e-20	3.86	0.00574	2.02	0.0995	1.06	1	0.96	ENSMUSG00000074826	80924	no
chr4	10399599	10400581	7.97e-18	2.77	2.65e-13	1.93	1.15e-20	2.58	0.0382	0.84	0.0819	0.64	0.753	0.19	ENSMUSG00000059482	473916	no
chr6	122624366	122625016	1.5e-29	3.12	2.65e-13	1.74	1.09e-35	3.41	3.39e-05	1.37	4.41e-07	1.67	0.665	-0.29	ENSMUSG00000046323	1393	yes
chr2	26963927	26964988	5.57e-07	-1.16	2.65e-13	-1.58	5.36e-07	-1.17	0.00289	0.42	0.0101	0.4	0.946	0.02	ENSMUSG00000052406	0	yes
chr14	70170140	70171393	4.86e-08	1.57	2.66e-13	-1.55	9.51e-10	1.75	1.78e-49	3.12	6.28e-51	3.3	0.745	-0.18	ENSMUSG00000022090	6287	no
chr2	119857263	119857926	8.02e-08	3.42	2.68e-13	2.6	4.93e-23	4.6	0.166	0.82	0.00147	2	0.226	-1.18	ENSMUSG00000033943	39301	no
chr19	4268587	4269557	4.43e-11	1.98	2.68e-13	-1.53	2.33e-08	1.5	4.53e-67	3.5	1.22e-59	3.03	0.255	0.47	ENSMUSG00000034616	0	yes
chr17	35379120	35380671	0.21	0.31	2.7e-13	-1.57	0.74	-0.1	3.51e-42	1.88	2.34e-28	1.47	0.049	0.41	ENSMUSG00000035929	0	yes
chr17	62852997	62854219	0.0895	-0.62	2.7e-13	-2.44	0.00237	-1.06	2.23e-10	1.82	2.6e-06	1.38	0.241	0.44	ENSMUSG00000048915	27097	no
chr9	38407422	38408062	9.62e-22	3.43	2.71e-13	2.07	4.24e-21	3.02	0.00258	1.36	0.0235	0.95	0.59	0.41	ENSMUSG00000049098	5723	no
chr1	151515662	151516188	4.2e-23	4.08	2.72e-13	2.32	2.4e-23	3.78	0.00136	1.76	0.00473	1.46	0.76	0.3	ENSMUSG00000026484	14706	no
chr5	111626130	111627231	0.307	0.45	2.77e-13	-2.21	0.486	0.32	2.55e-30	2.66	7.53e-27	2.54	0.808	0.12	ENSMUSG00000096949	106692	no
chr16	59545285	59545845	7.17e-20	3.37	2.77e-13	2.47	1.67e-21	3.89	0.0733	0.9	0.0123	1.42	0.57	-0.52	ENSMUSG00000022723	9906	no
chr6	37658019	37658640	3e-23	3.04	2.78e-13	2.22	3.46e-13	1.76	0.0687	0.82	0.233	-0.46	0.00172	1.27	ENSMUSG00000038641	127845	no
chr11	14127734	14128511	4.64e-17	3.09	2.78e-13	2.43	4.37e-23	4.9	0.207	0.66	0.00016	2.47	0.0329	-1.81	ENSMUSG00000084135	470764	no
chr12	39740798	39742024	1.24e-08	1.38	2.79e-13	2.03	0.477	0.17	0.0486	-0.65	2.79e-12	-1.86	2.51e-07	1.21	ENSMUSG00000047446	296000	no
chr4	121735548	121736378	4.6e-19	3.32	2.8e-13	2.44	5.13e-18	2.99	0.0966	0.88	0.283	0.55	0.709	0.32	ENSMUSG00000078575	113444	no
chr3	140725995	140726874	4.31e-24	4.05	2.83e-13	2.33	2.21e-16	2.78	0.000638	1.72	0.3	0.45	0.0595	1.27	ENSMUSG00000047674	485480	no
chr5	130810140	130810851	0.354	0.48	2.85e-13	-2.53	0.0551	1.16	1.28e-19	3.01	1.97e-21	3.69	0.398	-0.68	ENSMUSG00000052014	425508	no
chr4	84528263	84528834	2.67e-17	2.48	2.87e-13	2.09	2.2e-17	2.82	0.309	0.39	0.116	0.73	0.657	-0.34	ENSMUSG00000028487	146440	no
chr4	14487061	14487672	1.26e-29	4.32	2.9e-13	2.22	9.07e-28	3.91	6.34e-05	2.11	0.000844	1.7	0.724	0.41	ENSMUSG00000040569	134132	no
chr15	52012982	52013606	2.33e-22	4.09	2.95e-13	2.49	8.84e-20	3.32	0.00376	1.59	0.0948	0.82	0.351	0.77	ENSMUSG00000022314	21234	no
chr13	75171403	75172362	5.38e-23	3.28	3.04e-13	2.14	2.58e-22	3.24	0.00816	1.14	0.0133	1.1	0.97	0.04	ENSMUSG00000021587	81576	no
chr9	107580333	107581509	0.711	0.1	3.08e-13	-1.62	0.145	0.38	1.49e-26	1.72	3.3e-32	2	0.302	-0.28	ENSMUSG00000036091	0	yes
chr11	62510567	62512346	6.18e-40	3.24	3.08e-13	1.73	3.24e-46	3.58	1.34e-07	1.51	1.7e-10	1.85	0.46	-0.34	ENSMUSG00000018509	26914	no
chr4	151138905	151142022	4.86e-06	-1.01	3.09e-13	-1.49	3.85e-11	-1.52	0.000564	0.48	0.839	-0.03	0.0109	0.51	ENSMUSG00000078491	49334	no
chr7	141326650	141328887	2.76e-08	-1.31	3.1e-13	-1.71	1.47e-09	-1.47	4.19e-05	0.41	0.0562	0.24	0.353	0.17	ENSMUSG00000058886	0	yes
chr1	177928199	177929131	6.68e-23	3.9	3.12e-13	2.26	2.03e-19	3.56	0.00128	1.64	0.0187	1.31	0.712	0.34	ENSMUSG00000091476	54291	no
chr6	100185415	100185896	0.156	-1.18	3.14e-13	-3.85	0.37	-0.83	2.29e-12	2.68	2.53e-12	3.02	0.779	-0.35	ENSMUSG00000072872	101588	no
chr5	110469305	110470039	1.82e-21	4.19	3.17e-13	2.51	2.76e-23	5.33	0.00317	1.69	1.41e-05	2.82	1	-1.13	ENSMUSG00000043323	20801	no
chr15	77969978	77971507	4.09e-06	-1.11	3.21e-13	-1.63	9.67e-08	-1.26	1.38e-05	0.53	0.00305	0.37	0.454	0.15	ENSMUSG00000016554	0	yes
chrX	136789394	136789966	2.61e-22	5.16	3.21e-13	2.69	4.16e-21	5.54	0.00054	2.47	0.000262	2.86	1	-0.38	ENSMUSG00000018595	9252	no
chr7	42832239	42832957	7.95e-14	2.9	3.22e-13	3.11	0.000159	2.61	0.758	-0.2	0.517	-0.5	0.79	0.3	ENSMUSG00000092225	34276	no
chr1	88577416	88578023	0.00218	1.6	3.28e-13	-2.31	0.0186	1.25	2.37e-30	3.91	2.64e-26	3.56	0.725	0.36	ENSMUSG00000062310	67349	no
chr10	62242054	62242814	3.41e-18	3.49	3.34e-13	2.46	9.93e-22	3.59	0.0708	1.03	0.0272	1.13	0.911	-0.1	ENSMUSG00000020081	9623	no
chr1	153009213	153010012	7.23e-22	3.47	3.34e-13	2.46	8.46e-25	4.1	0.0233	1.01	0.000959	1.64	0.395	-0.63	ENSMUSG00000042751	54219	no
chr7	129420834	129421648	1.03e-18	3.85	3.37e-13	2.96	3.1e-15	3.13	0.132	0.89	0.79	0.17	0.354	0.72	ENSMUSG00000070366	163802	no
chr4	128899286	128899926	0.000332	-1.6	3.39e-13	-2.75	1.2e-05	-1.83	4.31e-05	1.15	0.00085	0.92	0.594	0.23	ENSMUSG00000041000	15705	no
chr2	84837030	84837543	1.44e-18	3.62	3.4e-13	2.74	1.49e-18	3.58	0.161	0.88	0.224	0.84	0.943	0.04	ENSMUSG00000027075	1306	yes
chr11	102316239	102319859	0.0199	-0.53	3.4e-13	-1.59	3.8e-05	-0.95	1.9e-24	1.05	7.05e-08	0.64	0.00828	0.42	ENSMUSG00000020923	0	yes
chr17	27856028	27857387	0.0368	-0.5	3.44e-13	-1.5	0.0125	-0.59	1.13e-12	1	4.3e-09	0.91	0.707	0.1	ENSMUSG00000039512	0	yes
chr4	140108666	140109952	0.796	-0.1	3.46e-13	-1.85	0.0381	0.7	7.45e-17	1.75	9.55e-36	2.55	0.0166	-0.8	ENSMUSG00000040972	136831	no
chr5	122707051	122708250	0.0539	0.5	3.48e-13	-1.78	0.985	-0.01	8.41e-68	2.28	7.78e-39	1.77	0.00605	0.51	ENSMUSG00000029470	0	yes
chr4	134016156	134021035	0.0319	0.61	3.49e-13	-1.56	0.191	-0.33	3.21e-15	2.17	2.83e-27	1.24	0.00835	0.93	ENSMUSG00000050966	0	yes
chr3	52069707	52070408	0.0511	-0.62	3.52e-13	-1.91	0.0125	-0.75	3.68e-11	1.29	1.7e-09	1.15	0.698	0.13	ENSMUSG00000061143	34667	no
chr2	150181110	150182021	1.01e-11	3.57	3.53e-13	1.62	1.85e-55	4.34	0.000573	1.95	1.03e-16	2.72	0.253	-0.77	ENSMUSG00000079009	0	yes
chr10	84111266	84111920	0.0246	1.23	3.54e-13	-2.29	0.0892	0.98	9.99e-23	3.52	3.27e-19	3.27	0.811	0.25	ENSMUSG00000020032	328676	no
chr17	70040682	70041260	6.54e-37	3.82	3.58e-13	2.01	8.85e-11	4.32	1.49e-05	1.81	0.00394	2.31	0.618	-0.5	ENSMUSG00000003279	71608	no
chr6	8693340	8694464	0.757	0.13	3.58e-13	-2.25	0.494	-0.28	7.17e-17	2.37	4.65e-13	1.97	0.378	0.4	ENSMUSG00000062995	84023	no
chr3	18339053	18339634	4.39e-24	3.56	3.58e-13	2.14	1.07e-07	3.39	0.00102	1.42	0.0132	1.25	0.879	0.17	ENSMUSG00000039519	95714	no
chr12	39888142	39888922	8.64e-35	4.02	3.6e-13	1.83	2.84e-35	3.56	1.64e-07	2.19	2.49e-06	1.72	0.545	0.46	ENSMUSG00000047446	149102	no
chr18	81098845	81099370	0.0761	-1.19	3.61e-13	-3.43	0.136	-1.06	1.65e-10	2.24	7.43e-11	2.37	0.885	-0.14	ENSMUSG00000024565	112266	no
chr7	27481324	27482130	0.000231	1.1	3.61e-13	-1.54	0.386	0.23	5.58e-43	2.64	6.37e-31	1.77	0.00224	0.87	ENSMUSG00000008384	4779	no
chr5	43814417	43815035	3.42e-22	4.1	3.65e-13	2.86	7.55e-22	3.97	0.0651	1.24	0.0961	1.11	1	0.13	ENSMUSG00000029082	3849	no
chr14	105455783	105456526	1.04e-35	4.7	3.67e-13	1.74	1.51e-34	4.48	2.78e-11	2.95	6.23e-10	2.74	1	0.21	ENSMUSG00000053253	197209	no
chr4	45586090	45586716	0.14	1.16	3.75e-13	-2.9	0.345	0.81	1.27e-22	4.05	1.26e-19	3.7	0.749	0.35	ENSMUSG00000044813	53619	no
chr8	122323563	122325165	0.000103	1.13	3.77e-13	-1.62	0.184	0.38	6.96e-44	2.75	1.95e-27	1.99	0.0117	0.75	ENSMUSG00000039079	35580	no
chr13	51792670	51794498	0.0991	-0.39	3.81e-13	-1.51	0.0857	-0.42	8.46e-17	1.12	1.26e-13	1.09	0.923	0.03	ENSMUSG00000021451	0	yes
chr13	118996506	118997246	1.69e-13	2.39	3.81e-13	2.42	9.01e-15	2.51	0.95	-0.03	0.865	0.08	0.883	-0.12	ENSMUSG00000021732	326714	no
chr1	170871116	170871923	4.92e-29	3.64	3.81e-13	1.95	4.5e-26	3.12	3.85e-06	1.68	0.000425	1.17	0.369	0.51	ENSMUSG00000026663	3344	no
chr5	18081992	18082875	2.73e-27	3.29	3.87e-13	1.81	6.88e-37	3.91	7.54e-05	1.48	1.69e-08	2.1	0.325	-0.62	ENSMUSG00000028777	119442	no
chr17	94650887	94652355	7.77e-57	4.29	3.9e-13	1.6	2.41e-57	4.17	8.65e-21	2.69	9.35e-21	2.57	0.844	0.12	ENSMUSG00000055660	97536	no
chr17	22875396	22875977	1.11e-19	3.84	3.9e-13	2.58	1.51e-17	2.9	0.0434	1.26	0.561	0.31	0.232	0.95	ENSMUSG00000059142	8261	no
chr14	31933331	31934944	9.72e-05	-1.04	3.93e-13	-1.74	0.0182	-0.65	4.55e-05	0.7	1.22e-09	1.09	0.117	-0.39	ENSMUSG00000021903	94044	no
chr13	19424441	19425101	5.33e-29	4.32	3.93e-13	2.17	5.01e-28	4.07	2.77e-05	2.15	0.00017	1.9	0.821	0.25	ENSMUSG00000003062	28645	no
chr6	90461657	90464267	0.241	-0.31	4.08e-13	-1.62	0.000127	-0.94	7.63e-26	1.3	1.06e-07	0.68	0.000569	0.63	ENSMUSG00000030087	0	yes
chr15	53983643	53984448	1.53e-25	3.99	4.08e-13	2.28	2.45e-24	4.02	0.000123	1.71	0.000295	1.73	0.999	-0.03	ENSMUSG00000058656	81105	no
chr7	72325864	72326851	1.26e-27	3.46	4.12e-13	2.01	4.26e-32	4.53	0.000295	1.45	1.04e-07	2.52	0.134	-1.07	ENSMUSG00000032776	19255	no
chr8	120176373	120178541	0.368	0.24	4.14e-13	-1.66	0.00202	-0.74	5e-51	1.9	3.36e-17	0.92	5.95e-10	0.97	ENSMUSG00000042269	0	yes
chr12	4168970	4169634	3.35e-20	3.84	4.18e-13	2.48	1.23e-19	3.52	0.0148	1.36	0.0508	1.04	0.762	0.33	ENSMUSG00000020654	35866	no
chr10	99353363	99354279	8.95e-26	3.35	4.25e-13	2.1	1.1e-21	3.06	0.00324	1.25	0.0311	0.96	0.707	0.29	ENSMUSG00000019960	90131	no
chr4	13218583	13219226	1.55e-13	2.9	4.26e-13	2.55	2.63e-18	3.63	0.544	0.35	0.0643	1.08	0.407	-0.73	ENSMUSG00000055963	311744	no
chr12	43920158	43920926	8.44e-22	3.02	4.26e-13	2.09	3.79e-20	3.21	0.0192	0.93	0.0141	1.12	0.816	-0.19	ENSMUSG00000014905	289399	no
chr14	64765040	64765755	0.794	-0.14	4.29e-13	-2.47	0.0333	1.22	6.33e-15	2.33	2.71e-22	3.69	0.0185	-1.36	ENSMUSG00000060012	117774	no
chr10	62865070	62866009	0.0777	-0.39	4.3e-13	-1.55	0.000579	-0.72	1.18e-15	1.16	2.56e-08	0.82	0.0609	0.34	ENSMUSG00000047146	42986	no
chr9	107629894	107631319	2.31e-07	1.1	4.33e-13	-1.3	0.113	0.36	2.94e-71	2.39	9.26e-33	1.65	0.000369	0.74	ENSMUSG00000032562	4047	no
chr2	8498292	8499119	5.1e-59	4.1	4.43e-13	1.64	4.09e-54	4.32	4.51e-18	2.47	4.1e-18	2.68	0.721	-0.22	ENSMUSG00000002107	988728	no
chr19	5770711	5771862	0.0155	-0.58	4.45e-13	-1.59	3.32e-05	-0.97	2.47e-17	1.02	2.41e-06	0.62	0.0194	0.4	ENSMUSG00000024941	0	yes
chr17	5416497	5416935	3.21e-16	3.75	4.57e-13	3.03	3.05e-17	4.2	0.32	0.72	0.136	1.17	1	-0.45	ENSMUSG00000101959	1831	no
chr13	42709138	42710434	0.641	-0.13	4.6e-13	-1.58	0.167	0.43	6.85e-16	1.44	3.12e-22	2.01	0.0659	-0.57	ENSMUSG00000054728	28514	no
chr1	71923737	71924231	0.493	0.51	4.6e-13	-3.06	0.876	-0.15	5.49e-18	3.57	5.4e-16	2.92	0.446	0.66	ENSMUSG00000026193	270536	no
chr18	65515556	65516648	7.97e-06	2.06	4.6e-13	-2.05	0.00121	1.19	8.94e-16	4.12	7.46e-33	3.25	0.158	0.87	ENSMUSG00000042439	63581	no
chr17	83469449	83470136	2.08e-24	4.55	4.63e-13	2.5	2.31e-24	4.56	0.000825	2.05	0.000873	2.06	1	-0.01	ENSMUSG00000024248	44196	no
chr6	71267129	71268039	7.24e-15	2.64	4.63e-13	2.57	3.63e-18	3.16	0.854	0.08	0.301	0.6	0.525	-0.52	ENSMUSG00000053012	3637	no
chr7	107236740	107237404	3.79e-60	4.16	4.69e-13	1.8	3.4e-49	3.16	4.32e-13	2.36	1.17e-06	1.36	0.00596	1	ENSMUSG00000073894	27294	no
chr3	33990357	33991315	2.93e-27	3.31	4.72e-13	1.91	3.16e-12	3.93	0.000304	1.4	4.18e-05	2.03	0.441	-0.62	ENSMUSG00000027680	28627	no
chrX	48284290	48286298	0.00632	-0.55	4.75e-13	-1.3	5.15e-07	-1.03	4.65e-09	0.75	0.0781	0.27	0.00802	0.49	ENSMUSG00000063785	27427	no
chr2	37939643	37940331	5.02e-05	2.11	4.75e-13	-2.23	0.00038	1.74	1.24e-34	4.34	1.08e-32	3.97	0.703	0.37	ENSMUSG00000035403	163393	no
chr7	130600396	130601098	1.3e-23	4.19	4.86e-13	2.36	2.96e-22	4.2	0.00175	1.83	0.00314	1.84	1	-0.02	ENSMUSG00000030852	22957	no
chr9	25879649	25880267	4.42e-14	3.34	5e-13	3.12	8.73e-11	2.6	0.784	0.22	0.423	-0.52	0.416	0.74	ENSMUSG00000036611	398101	no
chr17	32388030	32390207	0.238	-0.29	5.01e-13	-1.49	0.00472	-0.62	2.13e-22	1.2	2.83e-15	0.87	0.0576	0.33	ENSMUSG00000024050	0	yes
chr2	149203726	149204460	1.65e-28	3.68	5.05e-13	2.19	1.03e-30	3.96	0.000115	1.49	1.09e-05	1.77	0.716	-0.28	ENSMUSG00000074739	186488	no
chr17	23770782	23772263	0.000137	-0.74	5.09e-13	-1.31	3.49e-07	-0.97	1.06e-07	0.57	0.00253	0.34	0.144	0.23	ENSMUSG00000040097	0	yes
chr18	31247958	31248506	5.61e-15	4.53	5.17e-13	1.74	3.95e-21	2.7	1.44e-09	2.8	0.00723	0.97	0.0037	1.83	ENSMUSG00000057455	68783	no
chr1	136613101	136613745	6.91e-18	3.17	5.22e-13	2.66	1.54e-17	3.21	0.253	0.5	0.25	0.55	0.968	-0.04	ENSMUSG00000041483	11155	no
chr8	27903497	27904291	9.99e-09	1.84	5.23e-13	2.46	0.874	0.05	0.157	-0.62	3.92e-13	-2.41	2.22e-08	1.79	ENSMUSG00000063932	455826	no
chr16	85813853	85814267	2.22e-13	3.64	5.26e-13	3.79	2.7e-14	4.51	0.888	-0.15	0.463	0.72	1	-0.87	ENSMUSG00000022893	10739	no
chr6	108796657	108797274	2.88e-13	2.37	5.32e-13	2.55	1.85e-06	1.61	0.739	-0.17	0.0475	-0.93	0.148	0.76	ENSMUSG00000030105	13557	no
chr8	36580990	36581646	6.26e-13	2.09	5.32e-13	2.28	5.69e-09	1.59	0.638	-0.19	0.0682	-0.69	0.26	0.5	ENSMUSG00000039620	123441	no
chr13	67798473	67799521	1.52e-45	3.92	5.35e-13	1.72	3.26e-48	4.22	5.72e-12	2.19	3.14e-14	2.5	0.654	-0.31	ENSMUSG00000030446	14218	no
chr2	65449175	65449937	6.02e-22	3.51	5.6e-13	2.2	4.88e-24	4.06	0.00628	1.31	0.000339	1.86	0.537	-0.55	ENSMUSG00000061171	85140	no
chr2	119802483	119805918	4.9e-08	1.2	5.62e-13	-1.36	2.18e-09	1.31	4e-91	2.55	8.89e-90	2.66	0.726	-0.11	ENSMUSG00000027298	4749	no
chr6	91245198	91245934	0.926	-0.07	5.65e-13	-2.22	0.052	-0.76	2.62e-20	2.15	2.72e-10	1.45	0.0422	0.69	ENSMUSG00000064080	32742	no
chr7	5060024	5063463	0.000189	-0.74	5.74e-13	-1.27	1.29e-08	-1.03	2.57e-06	0.53	0.012	0.24	0.0785	0.29	ENSMUSG00000030435	0	yes
chr12	42524607	42525282	1.37e-19	3.15	5.76e-13	2.43	6.34e-19	3.26	0.101	0.72	0.0812	0.83	0.888	-0.11	ENSMUSG00000036295	1038175	no
chr3	34647678	34651511	0.592	-0.12	5.79e-13	-1.39	6.24e-05	-0.82	1.03e-40	1.27	1.72e-07	0.56	3.48e-07	0.7	ENSMUSG00000074637	0	yes
chr3	82417926	82418465	5.71e-15	3.13	5.81e-13	3.06	5.3e-17	3.8	0.936	0.07	0.356	0.74	1	-0.67	ENSMUSG00000033900	59881	no
chr2	175067468	175068355	1.13e-51	4.45	5.81e-13	1.71	8.99e-52	4.55	4.87e-16	2.74	1.28e-16	2.83	0.941	-0.1	ENSMUSG00000078905	0	yes
chr12	87317779	87318473	1.7e-30	4.27	5.83e-13	2.19	7.01e-30	4.22	2.91e-06	2.08	5.6e-06	2.03	0.98	0.05	ENSMUSG00000050671	18073	no
chr12	29937661	29939318	0.0603	-0.4	5.83e-13	-1.46	0.0049	-0.58	9.37e-14	1.06	8.59e-10	0.88	0.401	0.18	ENSMUSG00000020674	52	yes
chr6	87590308	87591386	0.904	0.03	5.91e-13	-1.81	0.0218	-0.64	1.74e-17	1.84	3.71e-09	1.17	0.0122	0.67	ENSMUSG00000049409	0	yes
chrX	64978755	64979509	2.4e-34	5.14	5.91e-13	1.92	3.84e-33	4.75	1.31e-11	3.21	7.79e-10	2.83	1	0.38	ENSMUSG00000031181	68134	no
chr14	59370430	59370937	1.01e-12	2.69	5.92e-13	2.9	2.45e-18	3.31	0.75	-0.21	0.517	0.41	0.439	-0.62	ENSMUSG00000068245	4959	no
chr19	57116902	57117629	0.189	0.72	6.02e-13	-2.4	0.984	0.03	9.79e-25	3.12	8.07e-18	2.44	0.231	0.69	ENSMUSG00000025083	108673	no
chr14	31129947	31131870	0.168	-0.32	6.09e-13	-1.44	0.00014	-0.84	1.47e-22	1.12	1.16e-06	0.6	0.00209	0.52	ENSMUSG00000071547	0	yes
chr7	104478162	104478765	1.3e-18	3.92	6.33e-13	2.61	3.02e-19	6.03	0.0271	1.31	1.56e-05	3.42	1	-2.11	ENSMUSG00000030921	12968	no
chr9	63756436	63759645	0.537	-0.18	6.52e-13	-1.55	0.0112	-0.57	3.29e-08	1.36	5.38e-20	0.98	0.0861	0.38	ENSMUSG00000032402	0	yes
chr7	44310224	44311802	0.137	0.43	6.52e-13	-1.73	0.886	0.04	1.05e-40	2.16	2.95e-31	1.77	0.127	0.4	ENSMUSG00000038738	0	yes
chr10	41182549	41183091	0.187	0.89	6.53e-13	-2.85	0.0479	1.48	2.68e-20	3.74	1.55e-20	4.33	1	-0.59	ENSMUSG00000046922	110263	no
chr11	33533456	33534016	2.55e-18	3.5	6.57e-13	2.58	1.77e-16	3.39	0.111	0.91	0.21	0.81	0.917	0.1	ENSMUSG00000040594	19709	no
chr1	133397125	133398391	0.276	0.25	6.65e-13	-1.52	0.000374	-0.78	4.47e-59	1.78	7.11e-13	0.74	2.78e-14	1.04	ENSMUSG00000070643	25985	no
chr14	94796674	94797442	9.24e-39	3.56	6.77e-13	1.53	3.05e-41	4	2.02e-10	2.03	7.35e-13	2.47	0.529	-0.44	ENSMUSG00000055421	905994	no
chr10	25958832	25959862	1.06e-25	2.96	6.91e-13	1.76	1.77e-26	2.98	0.000632	1.2	0.000606	1.22	0.997	-0.02	ENSMUSG00000039098	118392	no
chr3	153359834	153360411	6.59e-12	2.91	6.96e-13	3.48	5.03e-12	3.17	0.433	-0.57	0.708	-0.31	0.823	-0.26	ENSMUSG00000052544	364762	no
chr1	87673784	87674453	4.99e-16	3.38	6.97e-13	2.69	1.82e-19	4.39	0.229	0.69	0.0148	1.7	1	-1.01	ENSMUSG00000026288	53471	no
chr5	131990284	131990799	0.572	0.39	7.02e-13	-2.63	0.179	0.95	5.08e-16	3.02	1.28e-18	3.58	0.58	-0.56	ENSMUSG00000029673	552544	no
chr17	40455888	40456329	1.64e-11	2.87	7.07e-13	3.15	6.2e-16	4.75	0.637	-0.28	0.0617	1.61	1	-1.89	ENSMUSG00000090747	63692	no
chr18	8193681	8194935	2.1e-42	3.64	7.14e-13	1.62	1.14e-42	4	6.33e-12	2.01	1.76e-13	2.38	0.591	-0.36	ENSMUSG00000024283	324848	no
chr11	71763209	71764538	0.00302	0.8	7.14e-13	2.07	0.000206	1.04	4.24e-05	-1.27	0.00151	-1.03	0.58	-0.24	ENSMUSG00000020811	13288	no
chr18	56753484	56754159	2.76e-19	2.97	7.26e-13	2.15	2.87e-21	3.48	0.0556	0.82	0.00856	1.33	0.553	-0.51	ENSMUSG00000024590	45670	no
chr17	6861378	6862150	0.306	-0.36	7.44e-13	-1.9	0.00109	-1.06	9.61e-12	1.54	0.000263	0.85	0.0324	0.69	ENSMUSG00000052397	78593	no
chr7	42866927	42867573	9.5e-19	3.6	7.5e-13	2.39	3.45e-21	4.06	0.026	1.22	0.003	1.67	0.657	-0.45	ENSMUSG00000092225	0	yes
chr10	98090137	98090883	3.53e-27	4.7	7.64e-13	2.3	1.15e-25	4.05	6.42e-06	2.4	0.000257	1.75	0.526	0.65	ENSMUSG00000079183	363381	no
chr8	43603133	43604047	3.19e-29	3.54	7.64e-13	2.01	1.23e-30	3.98	2.02e-05	1.54	7.92e-07	1.98	0.523	-0.44	ENSMUSG00000050190	23228	no
chr3	86692624	86693245	4.88e-30	4.5	7.74e-13	1.94	1.09e-27	4	8.89e-08	2.57	1.16e-05	2.06	0.592	0.5	ENSMUSG00000057777	143994	no
chr16	17949370	17949943	0.000816	-1.85	7.83e-13	-3.34	6.21e-05	-2.1	2.12e-06	1.49	6.05e-05	1.24	0.61	0.25	ENSMUSG00000003528	21150	no
chr3	90051512	90053734	1.66e-05	-0.93	7.9e-13	-1.53	9.16e-08	-1.18	6.63e-07	0.6	0.00966	0.35	0.158	0.25	ENSMUSG00000027942	0	yes
chr8	61243338	61243915	3.93e-11	3.66	7.96e-13	4.02	6.88e-11	3.29	0.678	-0.36	0.43	-0.74	1	0.37	ENSMUSG00000031642	19465	no
chr4	66743186	66744024	1.93e-24	3.54	8.03e-13	2.2	7.4e-21	3.18	0.0036	1.34	0.0362	0.98	0.669	0.36	ENSMUSG00000039005	83559	no
chr11	59335983	59336850	0.177	0.64	8.05e-13	-2.33	0.678	0.19	3.68e-25	2.97	1.13e-19	2.52	0.446	0.45	ENSMUSG00000000126	29054	no
chr2	77336674	77337245	2.29e-27	4.29	8.1e-13	1.94	1.52e-26	4.74	1.48e-06	2.35	6.62e-07	2.8	1	-0.45	ENSMUSG00000042272	56081	no
chr19	44835101	44837407	0.000275	0.92	8.1e-13	-1.64	0.0894	0.47	1.48e-83	2.57	4.84e-45	2.11	0.0594	0.45	ENSMUSG00000004231	79055	no
chr1	134062338	134064226	0.217	-0.33	8.11e-13	-1.7	1.97e-05	-1.06	8.83e-34	1.37	2.34e-08	0.64	3.41e-06	0.73	ENSMUSG00000020423	14893	no
chr5	9557672	9558165	1.89e-08	2.28	8.19e-13	3.14	2.82e-11	2.74	0.108	-0.86	0.538	-0.4	0.51	-0.46	ENSMUSG00000003974	167004	no
chr19	5509919	5511177	0.545	-0.16	8.26e-13	-1.47	0.0583	-0.43	8.07e-23	1.31	2.78e-18	1.04	0.184	0.27	ENSMUSG00000056185	0	yes
chr9	48795072	48795657	0.641	-0.36	8.29e-13	-3.12	0.61	-0.41	4.11e-13	2.77	1.85e-11	2.71	0.963	0.06	ENSMUSG00000066687	40564	no
chr14	32994767	32995918	0.00273	1.24	8.4e-13	-2.17	0.0098	1	1.35e-49	3.4	1.54e-47	3.17	0.666	0.24	ENSMUSG00000041673	3384	no
chr4	141282499	141283088	4.9e-22	3.98	8.42e-13	2.44	1e-22	4.69	0.00418	1.54	0.000375	2.25	1	-0.71	ENSMUSG00000006445	18151	no
chr11	20140272	20140879	6.92e-18	4.07	8.52e-13	2.95	1.64e-14	3	0.0974	1.13	0.936	0.06	0.197	1.07	ENSMUSG00000020152	27358	no
chr10	20000777	20001560	0.183	0.77	8.62e-13	-2.57	0.0535	1.36	3.04e-21	3.34	1.14e-07	3.93	0.534	-0.59	ENSMUSG00000071369	66304	no
chr4	115831948	115832412	8.3e-14	3.75	8.76e-13	2.8	4.01e-14	3.07	0.215	0.95	0.644	0.27	1	0.68	ENSMUSG00000028709	3855	no
chr6	31559867	31561856	7.44e-20	2.35	8.8e-13	-1.6	7.18e-16	1.97	9.33e-109	3.94	2.18e-95	3.56	0.299	0.38	ENSMUSG00000025608	2124	no
chr2	156143406	156144840	0.00136	-0.66	8.83e-13	-1.39	0.000134	-0.82	2.52e-12	0.73	1.89e-06	0.58	0.405	0.15	ENSMUSG00000067847	0	yes
chr18	67497105	67498705	5.84e-17	1.95	8.91e-13	1.56	5.61e-07	1.13	0.0321	0.39	0.00772	-0.43	2.18e-05	0.82	ENSMUSG00000024530	32255	no
chr8	64951975	64952541	6.12e-20	3.5	8.91e-13	2.9	1.22e-17	3.43	0.322	0.6	0.428	0.53	0.964	0.07	ENSMUSG00000025521	4789	no
chr5	131094591	131095202	8.24e-22	4.38	8.93e-13	2.46	1.61e-13	2.55	0.00071	1.93	0.839	0.1	0.00533	1.83	ENSMUSG00000034040	213294	no
chr7	68909635	68910169	2.18e-13	2.81	9.01e-13	2.93	4.38e-17	3.92	0.844	-0.12	0.163	0.99	0.173	-1.11	ENSMUSG00000042659	160393	no
chr4	115962576	115963630	0.105	0.39	9.02e-13	-1.41	0.0481	-0.43	1.36e-32	1.8	3.97e-14	0.97	2.22e-05	0.83	ENSMUSG00000028707	22649	no
chr2	112931710	112932344	1.58e-18	3.4	9.22e-13	2.55	2.26e-09	3.63	0.0754	0.85	0.0557	1.08	0.841	-0.24	ENSMUSG00000057378	284751	no
chr1	17250437	17251300	3.19e-41	4.15	9.26e-13	1.6	1.47e-38	3.97	8.43e-14	2.55	3.71e-12	2.37	0.826	0.18	ENSMUSG00000025777	105074	no
chr6	131382038	131382853	1.09e-22	2.56	9.3e-13	1.74	1.17e-26	2.9	0.00814	0.82	0.000442	1.16	0.541	-0.34	ENSMUSG00000030189	5622	no
chr10	12614292	12615324	2.52e-14	1.65	9.3e-13	1.44	6.23e-11	1.43	0.411	0.21	0.987	-0.01	0.559	0.22	ENSMUSG00000019820	254040	no
chr8	84902504	84903855	0.0971	0.35	9.35e-13	-1.4	0.0531	-0.47	1.34e-51	1.75	1.09e-09	0.93	1.13e-05	0.82	ENSMUSG00000054191	575	yes
chr10	115200814	115201981	6.57e-38	4.38	9.56e-13	1.74	1.06e-41	4.1	8.2e-10	2.64	4.35e-10	2.36	0.737	0.28	ENSMUSG00000006764	15791	no
chr13	55208979	55213217	0.97	-0.01	9.64e-13	-1.5	0.0138	-0.57	5.86e-34	1.49	7.73e-15	0.93	0.00209	0.56	ENSMUSG00000021488	0	yes
chr2	117336880	117337657	9.54e-23	3.81	9.67e-13	2.25	6.58e-24	3.9	0.00163	1.56	0.000938	1.65	0.947	-0.09	ENSMUSG00000027347	5343	no
chr18	63924183	63925455	0.255	-0.27	9.71e-13	2.22	1.12e-17	-1.88	3.34e-19	-2.49	1.6e-65	-4.1	3.65e-19	1.61	ENSMUSG00000040560	215487	no
chr16	91334100	91335040	0.532	0.15	9.8e-13	2.23	8.02e-10	-1.34	1.4e-12	-2.08	6.37e-55	-3.57	1.05e-17	1.5	ENSMUSG00000022971	37742	no
chr11	33662067	33662578	0.153	-0.94	9.93e-13	-3.2	0.274	-0.76	6.58e-11	2.26	2.43e-12	2.45	0.815	-0.19	ENSMUSG00000073052	62764	no
chr11	103132115	103134026	0.00257	-0.64	9.98e-13	-1.38	0.000102	-0.88	5.08e-11	0.74	0.000321	0.5	0.25	0.24	ENSMUSG00000043372	0	yes
chr5	111823424	111824145	0.156	-1.18	1e-12	-3.88	0.0211	-1.76	3.67e-12	2.7	2.52e-08	2.12	0.418	0.58	ENSMUSG00000096949	89499	no
chrX	104196500	104197105	2.3e-20	3.97	1.01e-12	2.63	4.39e-21	4.16	0.0313	1.34	0.0156	1.53	1	-0.19	ENSMUSG00000046449	4079	no
chr3	159445889	159446441	5.74e-15	2.92	1.01e-12	2.67	2.93e-19	3.82	0.679	0.25	0.0543	1.15	0.218	-0.91	ENSMUSG00000028175	48991	no
chr12	108734039	108734845	1.85e-17	3.37	1.02e-12	2.71	2.17e-19	3.98	0.27	0.66	0.0505	1.27	1	-0.61	ENSMUSG00000021263	31723	no
chr14	116897948	116898390	3.75e-14	3.48	1.03e-12	3.32	1.18e-15	3.98	0.783	0.16	0.438	0.66	1	-0.5	ENSMUSG00000058571	26924	no
chr4	46824933	46825537	0.645	-0.39	1.05e-12	-3.34	0.476	-0.56	1.81e-14	2.95	1.75e-11	2.78	0.828	0.17	ENSMUSG00000039809	166335	no
chr7	44891657	44893471	6.1e-10	-1.38	1.06e-12	-1.52	1.4e-14	-1.7	0.281	0.14	0.167	-0.18	0.0712	0.32	ENSMUSG00000002968	0	yes
chr13	111829468	111830018	2.14e-08	3.56	1.06e-12	-2.17	0.000426	1.68	4.16e-31	5.74	3.87e-30	3.86	1	1.88	ENSMUSG00000021754	20474	no
chr12	88044760	88045976	2.34e-44	4	1.07e-12	1.54	1.19e-42	3.83	3.35e-14	2.46	3.63e-13	2.29	0.83	0.17	ENSMUSG00000095717	17755	no
chr8	92776944	92777792	0.0215	1.16	1.08e-12	-2	0.0667	0.88	2.1e-23	3.16	1.36e-22	2.88	0.725	0.28	ENSMUSG00000031740	49498	no
chr9	115456149	115457120	0.000382	1.71	1.11e-12	-2.07	0.107	0.72	2.67e-28	3.78	8.33e-21	2.8	0.12	0.99	ENSMUSG00000032437	145727	no
chr8	100360143	100361070	8.6e-31	4.18	1.11e-12	2.17	3.69e-29	3.95	1.83e-06	2.02	2.14e-05	1.79	0.774	0.23	ENSMUSG00000036510	943671	no
chr11	106637445	106639004	6.76e-08	1.43	1.11e-12	-1.56	1.59e-09	1.88	1.33e-48	2.99	1.96e-45	3.44	0.364	-0.45	ENSMUSG00000040548	24021	no
chr7	45436999	45438448	3.63e-14	2.14	1.11e-12	-1.6	7.19e-13	1.86	5.85e-71	3.74	3.27e-66	3.46	0.58	0.28	ENSMUSG00000003868	0	yes
chr6	48443295	48446164	0.349	-0.21	1.12e-12	-1.44	0.00168	-0.68	4.23e-28	1.22	6.79e-10	0.75	0.00286	0.47	ENSMUSG00000068551	0	yes
chr7	134272333	134272888	1.98e-11	2.8	1.12e-12	3.12	1.67e-13	3.05	0.67	-0.32	0.936	-0.08	0.829	-0.24	ENSMUSG00000054555	40186	no
chr1	75399616	75400806	0.619	0.17	1.12e-12	-2.01	0.0323	-0.66	1.05e-20	2.18	2.31e-12	1.35	0.00284	0.83	ENSMUSG00000026207	24318	no
chr11	71501996	71502625	2.6e-19	3.48	1.13e-12	2.34	1.61e-20	3.63	0.0337	1.14	0.0187	1.29	0.886	-0.15	ENSMUSG00000020811	247294	no
chr4	129966044	129966764	0.0133	0.92	1.13e-12	-1.84	0.0199	0.84	2.04e-31	2.76	2.87e-30	2.68	0.906	0.07	ENSMUSG00000028782	18105	no
chr2	136375251	136375792	1.92e-20	3.77	1.14e-12	2.45	3.34e-17	3.19	0.0122	1.31	0.138	0.74	0.528	0.57	ENSMUSG00000039913	12174	no
chr10	11555125	11555927	2.78e-22	3.33	1.14e-12	2	4.78e-26	3.84	0.00217	1.33	6.56e-05	1.84	0.549	-0.51	ENSMUSG00000055493	211720	no
chr7	145205718	145207073	0.000502	-0.85	1.16e-12	-1.66	2.19e-19	-2	5.3e-08	0.81	0.0148	-0.34	1.09e-14	1.14	ENSMUSG00000109305	1045	yes
chr11	22829966	22831386	6.95e-32	2.65	1.22e-12	1.55	1.78e-39	3.28	2.93e-05	1.11	2.6e-09	1.73	0.104	-0.63	ENSMUSG00000101716	28158	no
chr14	80998860	80999445	1.09e-15	3.57	1.23e-12	2.98	6.38e-15	3.57	0.37	0.6	0.43	0.59	1	0.01	ENSMUSG00000022026	1014778	no
chr5	131600176	131600964	0.00607	-0.89	1.23e-12	-2.01	0.0364	-0.69	2.96e-07	1.12	1.09e-08	1.32	0.637	-0.2	ENSMUSG00000034040	291678	no
chr10	52277811	52278655	1.03e-24	3.71	1.24e-12	2.05	7.14e-26	3.78	0.000256	1.66	0.000135	1.73	0.953	-0.07	ENSMUSG00000019891	44191	no
chr10	11229478	11229983	1.97e-16	3.18	1.25e-12	2.8	7.57e-14	2.93	0.514	0.38	0.798	0.14	0.828	0.24	ENSMUSG00000047648	51346	no
chr7	85542039	85542695	2.05e-10	3.24	1.26e-12	4.53	1.24e-09	3.05	0.138	-1.29	0.115	-1.49	1	0.2	ENSMUSG00000090806	26392	no
chr7	43177197	43177980	1.41e-28	3.46	1.26e-12	1.8	2.67e-37	3.85	3.58e-05	1.66	1.38e-07	2.05	0.654	-0.39	ENSMUSG00000064194	62967	no
chr4	6592793	6593456	2.37e-24	3.27	1.27e-12	1.91	1.33e-24	3.09	0.000826	1.37	0.00223	1.18	0.832	0.18	ENSMUSG00000028245	138521	no
chr10	80656025	80657647	0.0354	-0.54	1.28e-12	-1.7	4.19e-06	-1.15	4.44e-26	1.15	3.71e-06	0.54	6.59e-05	0.61	ENSMUSG00000003344	0	yes
chr1	86510209	86511524	7.15e-12	2.23	1.29e-12	-1.72	1.04e-09	1.83	1.78e-53	3.95	3.98e-48	3.55	0.476	0.4	ENSMUSG00000026238	15201	no
chr2	163084126	163085480	4.65e-20	2.8	1.3e-12	2.03	5.74e-22	3.13	0.0453	0.78	0.00983	1.11	0.663	-0.33	ENSMUSG00000070708	2374	no
chr13	33920817	33921565	3e-48	4.82	1.32e-12	1.64	1.26e-47	4.92	9.47e-17	3.18	1.54e-17	3.28	0.913	-0.1	ENSMUSG00000052180	15108	no
chr7	75413837	75414891	0.248	0.43	1.34e-12	-2.25	0.0838	-0.51	1.87e-08	2.67	1.24e-06	1.73	0.0032	0.94	ENSMUSG00000066406	40642	no
chr7	78597087	78597836	0.122	0.7	1.34e-12	-2.14	0.0297	0.98	1.26e-20	2.85	4.64e-23	3.12	0.685	-0.27	ENSMUSG00000059146	140175	no
chr1	7271510	7272340	1.69e-29	4.06	1.43e-12	1.92	5.14e-32	5.57	3.28e-07	2.14	1.08e-11	3.65	0.112	-1.51	ENSMUSG00000051285	182589	no
chr6	46081337	46081831	6.62e-16	3.83	1.44e-12	3.25	7.27e-16	3.94	0.386	0.58	0.334	0.68	1	-0.1	ENSMUSG00000039419	1021979	no
chr5	139847965	139848531	0.791	0.18	1.48e-12	-3.24	0.572	0.51	7.1e-17	3.43	8.04e-06	3.75	1	-0.32	ENSMUSG00000029551	21079	no
chr16	31326687	31327252	6.97e-15	3.54	1.52e-12	3.15	2.67e-13	3.19	0.625	0.39	0.968	0.04	1	0.35	ENSMUSG00000022548	11878	no
chr1	30804807	30805402	1.62e-20	3.66	1.52e-12	2.42	7.84e-20	3.45	0.0233	1.24	0.0589	1.03	0.834	0.21	ENSMUSG00000048874	68518	no
chr6	91700842	91701763	1.12e-27	3.78	1.52e-12	2.09	2.07e-22	3.29	9.51e-05	1.69	0.00682	1.2	0.516	0.49	ENSMUSG00000030096	16788	no
chr6	16361786	16362594	2.37e-44	4.38	1.55e-12	1.59	1.29e-45	4.22	2.16e-17	2.8	1.44e-17	2.63	0.839	0.16	ENSMUSG00000029553	535846	no
chr14	92826520	92827355	8.06e-41	3.54	1.56e-12	1.46	6.69e-32	2.57	7.91e-12	2.08	8.08e-06	1.11	0.0119	0.97	ENSMUSG00000055421	1063323	no
chr14	38290122	38290671	9.03e-16	3.97	1.57e-12	3.3	4.23e-12	2.75	0.446	0.67	0.409	-0.55	1	1.22	ENSMUSG00000041028	1154849	no
chr17	18523381	18523960	1.12e-20	3.62	1.57e-12	2.51	1.88e-20	3.78	0.041	1.11	0.0339	1.27	0.896	-0.16	ENSMUSG00000091679	57766	no
chr11	60536020	60539403	0.0008	-0.83	1.58e-12	-1.62	4.97e-07	-1.21	3.26e-10	0.78	0.000911	0.4	0.0429	0.38	ENSMUSG00000042650	0	yes
chr11	114433066	114434021	0.00308	-1.43	1.59e-12	-2.86	0.813	-0.16	1.54e-06	1.43	3.3e-14	2.7	0.00752	-1.27	ENSMUSG00000057322	234502	no
chr3	138041469	138042306	2.77e-16	2.37	1.6e-12	2	1.58e-21	2.98	0.315	0.37	0.0149	0.98	0.255	-0.61	ENSMUSG00000090066	22745	no
chr14	33471163	33471987	0.257	0.73	1.6e-12	-3.49	0.0407	1.41	3.75e-50	4.22	3.03e-48	4.9	0.457	-0.69	ENSMUSG00000108841	0	yes
chr1	20974588	20975307	2.16e-22	3.51	1.61e-12	2.27	6.39e-20	3.37	0.0169	1.23	0.0427	1.1	0.924	0.14	ENSMUSG00000041809	22961	no
chr4	137913176	137914181	0.00631	0.93	1.61e-12	-1.69	0.693	0.12	1.21e-31	2.62	1.63e-22	1.81	0.0123	0.81	ENSMUSG00000057530	50938	no
chr1	134559833	134561841	0.855	-0.05	1.61e-12	-1.34	0.152	-0.31	3.67e-23	1.29	2.22e-14	1.03	0.186	0.26	ENSMUSG00000042207	0	yes
chr18	59962899	59963594	3.85e-20	2.63	1.61e-12	2.37	4.63e-09	1.64	0.541	0.26	0.0974	-0.72	0.0186	0.98	ENSMUSG00000073555	248485	no
chr4	81809066	81809856	1.75e-21	3.33	1.62e-12	2.29	2.35e-24	4.32	0.0203	1.04	0.000191	2.03	0.191	-0.99	ENSMUSG00000028402	366250	no
chr4	148890704	148891990	0.0431	-0.53	1.62e-12	-1.57	1.18e-13	-1.77	2.7e-12	1.04	0.17	-0.2	1.49e-11	1.24	ENSMUSG00000028977	86274	no
chr7	16311532	16314643	0.793	0.06	1.65e-12	-1.54	0.00123	-0.76	9.45e-46	1.6	9.29e-11	0.78	3.39e-07	0.83	ENSMUSG00000002083	3138	no
chr12	112194688	112195516	0.458	0.36	1.67e-12	-2.22	0.363	0.42	3.64e-17	2.58	2.74e-18	2.63	0.926	-0.06	ENSMUSG00000021294	48479	no
chr4	140750280	140750892	7.16e-07	2.44	1.68e-12	-1.87	0.000728	1.52	9.29e-32	4.31	8.48e-27	3.39	0.241	0.92	ENSMUSG00000040935	7636	no
chr3	97226402	97228678	0.000184	-0.78	1.68e-12	-1.39	3.5e-07	-1.11	3.43e-08	0.61	0.0254	0.29	0.0746	0.32	ENSMUSG00000028093	67624	no
chr13	32053513	32053888	1.46e-15	3.42	1.71e-12	3.05	4.43e-16	3.52	0.58	0.38	0.488	0.47	1	-0.09	ENSMUSG00000050295	246879	no
chr4	108300250	108301985	0.0511	-0.46	1.73e-12	-1.55	1.47e-05	-0.97	1.38e-15	1.08	2.61e-05	0.58	0.00272	0.51	ENSMUSG00000034636	0	yes
chr11	14482679	14483150	4.59e-14	4.43	1.74e-12	3.62	8.05e-10	2.62	0.338	0.8	0.149	-1	1	1.8	ENSMUSG00000084135	116125	no
chr3	16724286	16725051	6.5e-13	2.58	1.78e-12	2.41	1.1e-05	3.76	0.708	0.17	0.0558	1.35	0.209	-1.18	ENSMUSG00000047213	541073	no
chr1	132530471	132531347	0.0959	-0.64	1.78e-12	-2.12	9.27e-06	-1.66	1.16e-10	1.48	0.0933	0.46	0.00207	1.01	ENSMUSG00000053024	11908	no
chr5	124199151	124199735	0.641	-0.31	1.78e-12	-3.04	0.877	-0.11	7.03e-14	2.73	1.43e-13	2.93	0.849	-0.19	ENSMUSG00000029406	50024	no
chr13	10862647	10863366	2.89e-24	3.78	1.79e-12	2.24	4.28e-24	4.07	0.000488	1.54	0.000178	1.84	0.742	-0.29	ENSMUSG00000046159	501799	no
chr11	19985261	19985768	1.48e-12	2.93	1.79e-12	3.15	5.38e-15	3.6	0.763	-0.22	0.523	0.44	0.461	-0.67	ENSMUSG00000045671	60885	no
chr11	32963615	32964406	0.5	0.38	1.79e-12	-2.55	0.0246	1.38	3.37e-18	2.94	6.37e-25	3.94	0.181	-1	ENSMUSG00000020270	139009	no
chr1	57281547	57282051	1.78e-18	3.82	1.79e-12	2.56	1.51e-19	4.16	0.0333	1.26	0.0114	1.6	1	-0.34	ENSMUSG00000038323	95568	no
chr6	40333462	40333991	1.18e-18	4.21	1.8e-12	2.61	4.69e-17	3.38	0.0116	1.6	0.175	0.77	1	0.83	ENSMUSG00000029916	8289	no
chr15	98952783	98954001	0.482	-0.15	1.83e-12	-1.32	0.00249	-0.64	4.29e-27	1.16	1.19e-07	0.68	0.00305	0.48	ENSMUSG00000116358	0	yes
chr3	66973263	66974144	0.402	-0.21	1.83e-12	-1.44	0.223	0.29	2.87e-17	1.22	5.05e-31	1.73	0.0165	-0.5	ENSMUSG00000034544	7245	no
chr14	66324624	66325513	3.99e-07	1.41	1.84e-12	-1.7	0.000211	0.94	9.03e-63	3.1	9.86e-53	2.64	0.11	0.47	ENSMUSG00000022044	18782	no
chr17	82437108	82437659	1.35e-19	3.53	1.84e-12	2.48	7.86e-20	3.77	0.0619	1.05	0.0378	1.29	0.845	-0.24	ENSMUSG00000073371	101598	no
chr9	20978176	20979651	9.63e-24	2.6	1.85e-12	1.65	6.1e-17	2.54	0.00277	0.95	0.0159	0.89	0.949	0.06	ENSMUSG00000043895	1394	yes
chr6	26301441	26302146	1.64e-33	3.28	1.85e-12	1.45	1.54e-40	3.7	6.77e-09	1.83	1.77e-12	2.25	0.525	-0.42	ENSMUSG00000029676	492194	no
chr17	28800279	28802512	0.0112	-0.6	1.86e-12	-1.56	0.000951	-0.8	2.48e-17	0.96	2.52e-09	0.76	0.337	0.2	ENSMUSG00000063952	0	yes
chr16	14557113	14557702	2.73e-23	3.72	1.86e-12	2.46	1.52e-23	4.24	0.0183	1.26	0.00309	1.78	1	-0.52	ENSMUSG00000075395	4614	no
chr14	13906434	13907751	1.32e-22	3.35	1.87e-12	2.05	1.23e-23	3.28	0.00441	1.3	0.00578	1.23	0.949	0.07	ENSMUSG00000084902	6726	no
chr11	102944820	102947471	0.0422	0.45	1.88e-12	-1.4	0.397	-0.21	1.64e-54	1.86	3.33e-19	1.19	0.000294	0.66	ENSMUSG00000045532	0	yes
chr1	101756459	101757720	1.39e-45	3.15	1.9e-12	1.42	4.45e-50	3.29	1.91e-13	1.72	1.87e-15	1.87	0.786	-0.15	ENSMUSG00000067028	1983693	no
chr5	120430771	120432946	0.00529	0.72	1.91e-12	-1.58	0.00181	0.89	2.62e-57	2.3	4.16e-44	2.48	0.649	-0.18	ENSMUSG00000029595	0	yes
chr16	94855708	94856644	3.45e-20	3.79	1.93e-12	2.24	1.13e-06	3.26	0.00566	1.54	0.0723	1.02	0.674	0.52	ENSMUSG00000043301	141051	no
chr14	52065992	52066814	1.88e-33	3.55	1.93e-12	1.82	2.91e-32	3.39	2.28e-06	1.73	1.47e-05	1.57	0.802	0.16	ENSMUSG00000044286	23532	no
chr5	31092440	31093996	0.0167	0.6	1.97e-12	-1.51	0.0487	0.48	1.45e-34	2.11	1.84e-31	2	0.733	0.12	ENSMUSG00000053856	12288	no
chr13	106856533	106857025	1.61e-15	4.43	2.01e-12	3.24	4.24e-13	3.29	0.143	1.19	0.929	0.05	1	1.14	ENSMUSG00000042590	79932	no
chr12	12909607	12910139	8.17e-06	1.95	2.01e-12	3.56	1.71e-08	2.66	0.0204	-1.61	0.3	-0.9	0.436	-0.71	ENSMUSG00000037169	31774	no
chr10	95976655	95977245	1.21e-18	3.8	2.01e-12	2.67	3.47e-17	3.59	0.0654	1.13	0.165	0.92	1	0.21	ENSMUSG00000036499	36004	no
chr8	32044324	32045080	7.85e-15	2.8	2.02e-12	2.29	1.5e-18	3.31	0.283	0.51	0.056	1.02	0.582	-0.51	ENSMUSG00000062991	838948	no
chr2	163463048	163463824	5.25e-17	2.69	2.02e-12	1.9	2.95e-27	3.59	0.0484	0.79	5.63e-05	1.68	0.166	-0.89	ENSMUSG00000048486	8804	no
chr4	138452755	138456962	0.213	-0.31	2.06e-12	-1.51	3.62e-06	-1.02	5.53e-22	1.2	8.16e-06	0.49	8.91e-06	0.71	ENSMUSG00000046447	0	yes
chr4	11013822	11014731	2.17e-24	3.37	2.11e-12	2.07	6.77e-22	3.11	0.0024	1.3	0.0177	1.04	0.725	0.26	ENSMUSG00000049969	5894	no
chr11	97573740	97576507	0.569	0.14	2.13e-12	-1.61	0.382	-0.24	2.65e-63	1.76	2.81e-26	1.37	0.0329	0.39	ENSMUSG00000038453	0	yes
chr6	28877691	28878564	0.0151	0.76	2.14e-12	-1.67	0.00122	1.05	6.67e-36	2.43	6.87e-38	2.72	0.529	-0.3	ENSMUSG00000049939	45943	no
chr11	58008254	58010639	0.053	-0.47	2.15e-12	-1.48	0.000103	-0.85	1.68e-16	1.02	2.23e-09	0.64	0.0227	0.38	ENSMUSG00000037331	0	yes
chr2	119808568	119809609	6.3e-11	2.4	2.28e-12	-1.84	5.37e-11	2.29	2.66e-74	4.24	2.79e-71	4.13	0.896	0.11	ENSMUSG00000027298	10834	no
chr6	73759220	73759813	7.47e-32	5	2.28e-12	2.26	2.32e-29	4.93	5.75e-07	2.74	1.18e-05	2.67	1	0.07	ENSMUSG00000056197	289552	no
chr4	96463222	96464260	6.13e-38	3.97	2.3e-12	1.85	2.64e-31	3.53	1.5e-09	2.12	1.04e-06	1.68	0.525	0.44	ENSMUSG00000082932	43125	no
chr2	154548548	154550284	0.046	0.54	2.34e-12	-1.65	0.717	-0.11	3.12e-51	2.19	1.83e-31	1.54	0.00122	0.65	ENSMUSG00000038523	1462	yes
chr6	10090897	10091513	2.2e-25	3.61	2.39e-12	1.8	4.3e-27	3.43	4.32e-05	1.8	5.32e-05	1.63	0.868	0.18	ENSMUSG00000046178	1142465	no
chr6	65764601	65765616	3.1e-12	1.62	2.4e-12	1.66	1.87e-14	1.72	0.868	-0.04	0.853	0.06	0.802	-0.1	ENSMUSG00000029913	13371	no
chr1	72213945	72214419	2.01e-17	3.67	2.4e-12	2.71	1.09e-17	3.52	0.121	0.96	0.18	0.81	1	0.15	ENSMUSG00000039395	1637	no
chrX	79929805	79930474	1.39e-18	3.8	2.41e-12	2.45	1.34e-18	5.46	0.0265	1.35	7.9e-05	3.01	1	-1.66	ENSMUSG00000046942	258369	no
chr17	83630608	83633636	5.66e-09	1.12	2.46e-12	-1.24	6.56e-05	0.79	3.9e-105	2.36	6.6e-72	2.03	0.0811	0.33	ENSMUSG00000045053	0	yes
chr1	77461503	77462582	3.41e-09	2.13	2.47e-12	-1.83	1.54e-09	2.19	2.24e-45	3.97	1.19e-43	4.02	0.939	-0.06	ENSMUSG00000026235	52505	no
chr2	31163446	31164539	2.5e-19	2.74	2.48e-12	1.95	3.79e-26	3.22	0.0482	0.79	0.00234	1.27	0.509	-0.48	ENSMUSG00000000194	11129	no
chr1	157180963	157181555	0.732	0.16	2.52e-12	-2.35	0.0112	1.2	1.64e-15	2.5	1.57e-23	3.55	0.0506	-1.04	ENSMUSG00000026592	72282	no
chr1	74344036	74344752	6.34e-15	2.89	2.55e-12	2.56	1.28e-08	4.35	0.557	0.32	0.0125	1.79	0.091	-1.46	ENSMUSG00000073650	17355	no
chr2	28792881	28793462	0.111	0.79	2.57e-12	-2.28	0.551	-0.28	6.44e-21	3.07	2.56e-11	2	0.0362	1.07	ENSMUSG00000035666	46897	no
chr1	86509024	86510089	1.33e-12	2.01	2.57e-12	-1.41	0.216	0.28	2.25e-68	3.42	2.88e-30	1.7	4.32e-11	1.72	ENSMUSG00000026238	16636	no
chr16	12960798	12961403	9.48e-20	3.41	2.59e-12	2.28	1.02e-16	3.36	0.0252	1.12	0.0637	1.07	0.972	0.05	ENSMUSG00000022545	148280	no
chr7	42551664	42552195	2.41e-16	4.34	2.59e-12	2.95	4.92e-16	3.97	0.0767	1.39	0.159	1.02	1	0.37	ENSMUSG00000094462	26392	no
chr6	60190044	60191040	4.47e-12	2.68	2.6e-12	2.77	8.78e-07	2.91	0.875	-0.09	0.781	0.14	0.778	-0.23	ENSMUSG00000025889	638814	no
chr11	69604730	69606627	0.0147	0.56	2.61e-12	-1.45	0.211	0.33	8.95e-51	2.01	3.35e-29	1.77	0.37	0.24	ENSMUSG00000041329	0	yes
chr9	99256183	99256578	1.37e-10	3.67	2.62e-12	4.93	3.08e-11	4.52	0.24	-1.26	0.687	-0.41	1	-0.85	ENSMUSG00000056267	12815	no
chr13	31292601	31293574	4.9e-18	2.84	2.63e-12	2.41	2.79e-22	3.68	0.336	0.44	0.0177	1.28	0.22	-0.84	ENSMUSG00000038415	262559	no
chr9	69681595	69682258	0.0061	-1.77	2.63e-12	-3.35	0.00174	-1.93	3.11e-05	1.59	0.000128	1.42	0.82	0.16	ENSMUSG00000059246	78681	no
chrX	48893910	48894310	3.66e-15	5.18	2.67e-12	3.19	7.49e-15	4.56	0.027	1.99	0.0997	1.38	1	0.62	ENSMUSG00000079606	16196	no
chr11	97041141	97042279	0.00286	-0.82	2.67e-12	-1.6	3.18e-08	-1.39	3.33e-06	0.78	0.214	0.21	0.00985	0.57	ENSMUSG00000020878	0	yes
chr17	46889284	46891652	3.31e-05	-0.88	2.7e-12	-1.42	2.47e-05	-0.93	6.86e-07	0.54	0.000179	0.48	0.806	0.06	ENSMUSG00000036430	0	yes
chr8	108748676	108749496	0.828	0.07	2.73e-12	-1.75	0.0149	-0.68	1.31e-20	1.82	1.61e-10	1.07	0.00207	0.75	ENSMUSG00000031727	744530	no
chr4	125486655	125487775	0.229	-0.44	2.73e-12	-1.81	0.574	0.21	2.31e-08	1.37	6.45e-18	2.02	0.0897	-0.65	ENSMUSG00000001985	2924	no
chr4	48624959	48625548	7.83e-15	2.7	2.74e-12	2.43	2.28e-07	3.24	0.585	0.27	0.165	0.81	0.5	-0.54	ENSMUSG00000028348	37965	no
chr15	59068853	59069533	1.49e-12	2.94	2.77e-12	2.78	5.12e-16	3.22	0.769	0.16	0.448	0.44	0.786	-0.29	ENSMUSG00000022353	12471	no
chr12	72649528	72650392	1.07e-30	3.91	2.77e-12	1.89	9.68e-27	3.59	4.88e-07	2.01	2.14e-05	1.7	0.74	0.31	ENSMUSG00000109482	0	yes
chr13	41145260	41145902	5.06e-22	3.71	2.77e-12	2.41	6.92e-22	4.18	0.0166	1.3	0.00585	1.77	0.691	-0.47	ENSMUSG00000038651	30952	no
chr2	71866248	71867311	1.37e-32	4.23	2.79e-12	1.7	2.28e-32	3.54	9.39e-09	2.53	7.31e-07	1.84	0.375	0.68	ENSMUSG00000006494	5912	no
chr5	132526331	132526928	9.8e-19	2.99	2.81e-12	2.27	1.35e-16	2.54	0.0999	0.72	0.514	0.28	0.452	0.44	ENSMUSG00000029673	16415	no
chr18	31877700	31878302	5.96e-27	3.78	2.82e-12	1.98	3.12e-29	4.01	3.47e-05	1.79	3.18e-06	2.02	0.789	-0.23	ENSMUSG00000044982	33600	no
chr6	124474433	124475040	2.62e-14	2.55	2.83e-12	2.26	4.52e-19	3.19	0.513	0.29	0.0573	0.93	0.356	-0.64	ENSMUSG00000008153	9638	no
chr7	65873318	65874069	3.82e-10	3.51	2.85e-12	2.49	1.15e-19	3.29	0.031	1.02	0.0657	0.81	0.802	0.22	ENSMUSG00000030513	11583	no
chr8	56251580	56252950	1.07e-50	4.21	2.88e-12	1.45	2.23e-53	3.85	2.11e-19	2.75	7.75e-19	2.39	0.558	0.36	ENSMUSG00000031613	41634	no
chr6	5707813	5708454	3.58e-37	4.83	2.88e-12	1.82	2.62e-34	4.42	4.39e-11	3.01	5.67e-09	2.61	0.763	0.4	ENSMUSG00000029757	17184	no
chr2	173173104	173174784	0.235	0.33	2.88e-12	-1.71	0.546	0.17	6.26e-25	2.03	1.06e-20	1.88	0.662	0.15	ENSMUSG00000027513	20055	no
chr2	30657644	30659703	8.15e-08	-1.29	2.9e-12	-1.54	6.81e-13	-1.63	0.0585	0.25	0.444	-0.09	0.0694	0.34	ENSMUSG00000047363	62603	no
chr7	43607823	43608303	8.75e-22	4.52	2.92e-12	2.57	9.01e-21	3.96	0.0018	1.94	0.0166	1.39	1	0.56	ENSMUSG00000055102	653	yes
chr16	5118523	5119170	0.395	0.63	3.01e-12	-2.85	0.607	0.33	5.2e-16	3.48	1.72e-16	3.18	0.805	0.3	ENSMUSG00000039457	13250	no
chr2	147011287	147012076	4.47e-23	3.56	3.02e-12	2.09	5.64e-18	2.66	0.000521	1.46	0.112	0.57	0.114	0.9	ENSMUSG00000027433	919	yes
chr7	99559029	99559944	1.3e-05	1.19	3.03e-12	-1.59	2.35e-08	1.58	2.58e-45	2.78	1.11e-49	3.17	0.339	-0.39	ENSMUSG00000018909	23562	no
chrX	147253539	147254064	5.44e-17	4.19	3.03e-12	3.27	1.77e-16	4.94	0.229	0.92	0.056	1.67	1	-0.75	ENSMUSG00000031289	175127	no
chr12	118659246	118659999	5.63e-15	2.07	3.06e-12	2.25	0.0229	0.57	0.634	-0.18	1.49e-07	-1.68	2.51e-08	1.49	ENSMUSG00000048562	186329	no
chr4	8910767	8913050	0.0938	-0.39	3.13e-12	-1.4	4.58e-16	-1.59	2.27e-12	1.01	0.145	-0.19	7.09e-15	1.2	ENSMUSG00000041235	220360	no
chr11	83495415	83495903	2.42e-18	2.99	3.13e-12	2.52	3.46e-12	2.19	0.356	0.47	0.542	-0.33	0.174	0.8	ENSMUSG00000020680	22328	no
chr4	148033813	148034333	1.17e-07	2.18	3.13e-12	3.1	2.31e-11	3.07	0.148	-0.91	0.971	-0.02	0.33	-0.89	ENSMUSG00000029016	4487	no
chr4	117169905	117170507	1.32e-14	3.61	3.2e-12	3.3	1.97e-11	3.16	0.665	0.32	0.921	-0.14	1	0.46	ENSMUSG00000028678	12131	no
chr6	139350752	139351375	3.06e-20	4.48	3.21e-12	2.49	2.2e-18	3.37	0.00185	1.99	0.0922	0.88	1	1.11	ENSMUSG00000092164	150600	no
chr7	119037470	119037947	9.59e-16	5.91	3.26e-12	2.9	3.97e-16	4.45	0.00113	3.01	0.0546	1.55	1	1.46	ENSMUSG00000008734	42258	no
chr11	107209813	107210527	5.03e-17	3.45	3.27e-12	2.74	7.42e-16	3.48	0.221	0.7	0.25	0.74	0.978	-0.04	ENSMUSG00000018433	20431	no
chr4	153573194	153573645	0.257	-0.99	3.33e-12	-3.87	0.731	-0.39	5.11e-12	2.88	1.43e-13	3.48	1	-0.59	ENSMUSG00000039546	90382	no
chrX	23248698	23249150	0.554	-0.62	3.34e-12	-4.35	0.614	-0.56	8.85e-13	3.73	1.36e-12	3.8	1	-0.07	ENSMUSG00000036782	115931	no
chr8	8870351	8871120	1.3e-09	-2.54	3.37e-12	-2.89	1.32e-21	-3.32	0.226	0.36	0.0905	-0.43	0.00188	0.79	ENSMUSG00000040459	179829	no
chr15	73703523	73704337	1.06e-22	3.49	3.38e-12	2.1	1.87e-20	3.08	0.00223	1.39	0.0266	0.98	0.594	0.4	ENSMUSG00000045281	3167	no
chr17	90271059	90272617	4.18e-43	4.12	3.39e-12	1.46	3e-50	3.57	8.63e-15	2.66	8.02e-15	2.11	0.345	0.56	ENSMUSG00000066878	360609	no
chr10	69033431	69034131	8.94e-22	3.87	3.39e-12	2.23	1.01e-14	2.77	0.00197	1.63	0.273	0.54	0.15	1.09	ENSMUSG00000019944	117302	no
chr3	8000886	8001590	1.09e-24	3.85	3.4e-12	2.13	1.23e-26	3.9	0.00132	1.73	0.000736	1.77	0.973	-0.04	ENSMUSG00000040329	387125	no
chr2	155517409	155518724	0.0299	-0.48	3.4e-12	-1.43	7.32e-06	-1	1.39e-19	0.95	0.00067	0.43	0.00106	0.52	ENSMUSG00000027605	0	yes
chr2	105691161	105691719	5.08e-33	3.65	3.46e-12	1.62	1.48e-23	2.44	3.65e-08	2.03	0.00545	0.82	0.00837	1.21	ENSMUSG00000027168	22260	no
chr18	46713373	46714105	4.96e-17	3.12	3.52e-12	2.47	6.69e-21	4.04	0.218	0.66	0.00919	1.57	0.28	-0.91	ENSMUSG00000033022	14236	no
chr15	71689683	71690417	0.0636	-0.91	3.52e-12	-2.65	0.000457	-1.42	1.52e-08	1.74	2.67e-06	1.23	0.208	0.51	ENSMUSG00000036800	37420	no
chrX	59493221	59493883	6.01e-19	3.6	3.56e-12	2.29	2.58e-21	4.01	0.0191	1.31	0.00293	1.73	0.72	-0.41	ENSMUSG00000031137	74187	no
chr12	59323952	59324726	1e-26	4.36	3.61e-12	2.2	5.61e-25	3.82	9.88e-05	2.16	0.0021	1.62	0.603	0.54	ENSMUSG00000035329	104226	no
chr11	88717633	88719438	0.00123	-0.78	3.61e-12	-1.56	9.14e-08	-1.28	1.17e-09	0.78	0.056	0.28	0.00495	0.5	ENSMUSG00000069769	0	yes
chr5	119685132	119686691	0.00376	1.12	3.61e-12	-1.98	0.0379	0.75	8.36e-45	3.1	2.99e-40	2.73	0.42	0.37	ENSMUSG00000018604	14462	no
chr15	15530083	15530962	1.93e-16	3.43	3.64e-12	2.63	8.11e-14	2.94	0.175	0.8	0.58	0.31	0.627	0.49	ENSMUSG00000025370	1197793	no
chr7	108662251	108662878	2.48e-24	4.77	3.82e-12	2.26	3.07e-23	4.22	1.39e-05	2.51	0.000254	1.95	1	0.56	ENSMUSG00000096209	3539	no
chr2	162244628	162245044	6.76e-10	3.26	3.82e-12	4.24	6.05e-08	2.83	0.354	-0.97	0.144	-1.41	1	0.44	ENSMUSG00000053141	416102	no
chr8	13158529	13160015	0.00183	-0.69	3.86e-12	-1.44	2.52e-05	-0.96	1.29e-09	0.75	0.000649	0.49	0.168	0.26	ENSMUSG00000031447	0	yes
chr3	142687936	142689012	1.77e-35	3.77	3.86e-12	1.6	1.5e-37	4.13	2.56e-10	2.17	6.17e-12	2.53	0.698	-0.36	ENSMUSG00000040213	12038	no
chr4	27384836	27385407	4.69e-13	2.93	3.91e-12	2.77	5.89e-17	4.45	0.821	0.15	0.0222	1.67	1	-1.52	ENSMUSG00000040520	1037944	no
chr15	101075932	101079698	0.0185	-0.68	3.92e-12	-1.76	2.25e-10	-1.63	7.22e-14	1.08	0.289	0.12	1.15e-07	0.95	ENSMUSG00000095440	0	yes
chr15	102376383	102378202	0.0681	0.43	3.93e-12	-1.38	0.783	0.07	3.28e-37	1.8	6.55e-24	1.45	0.118	0.35	ENSMUSG00000060284	9200	no
chr1	118228557	118228990	1.3e-10	2.42	4.04e-12	3.01	1.79e-15	3.93	0.348	-0.59	0.215	0.93	0.0531	-1.51	ENSMUSG00000102030	52014	no
chr5	64431529	64432141	6.62e-13	2.75	4.06e-12	2.68	4.84e-13	2.71	0.915	0.07	0.974	0.03	0.967	0.03	ENSMUSG00000029174	275223	no
chr11	34494661	34495256	5.91e-22	3.63	4.07e-12	2.33	8.24e-14	2.24	0.0141	1.3	0.901	-0.09	0.016	1.39	ENSMUSG00000069911	179838	no
chr13	85143123	85143861	4.54e-23	3.43	4.09e-12	2.02	6.89e-24	3.66	0.00179	1.41	0.000914	1.64	0.863	-0.23	ENSMUSG00000021548	45546	no
chr4	139829959	139832279	0.0197	0.7	4.1e-12	-1.68	0.471	0.21	3.22e-31	2.38	7.88e-23	1.89	0.111	0.49	ENSMUSG00000028736	1248	yes
chr9	30449329	30450414	1.06e-08	2.07	4.1e-12	-1.92	2.63e-12	2.72	4.87e-50	4	1.81e-51	4.64	0.313	-0.65	ENSMUSG00000031993	22220	no
chr5	134455338	134457164	0.00598	0.65	4.14e-12	-1.45	0.827	-0.06	1.31e-57	2.09	1.36e-28	1.38	9.98e-05	0.71	ENSMUSG00000023079	0	yes
chr17	33928982	33931592	0.914	-0.03	4.18e-12	-1.41	0.213	-0.29	3.65e-39	1.37	1.53e-25	1.12	0.119	0.25	ENSMUSG00000041354	0	yes
chr4	140131002	140131885	0.248	-0.65	4.2e-12	-2.64	0.034	-1.04	9.35e-11	1.99	4.87e-08	1.6	0.449	0.39	ENSMUSG00000040972	114898	no
chr17	78635428	78636301	4.29e-33	3.49	4.22e-12	1.62	2.59e-40	4.06	9.27e-10	1.87	2.11e-14	2.44	0.344	-0.57	ENSMUSG00000024077	100894	no
chr4	112092318	112092816	1.03e-11	3.73	4.22e-12	3.71	5.45e-14	4.46	0.986	0.02	0.418	0.76	1	-0.73	ENSMUSG00000055960	20301	no
chr18	4320840	4321353	3.68e-12	3.43	4.22e-12	3.41	7.29e-14	4.47	0.954	0.02	0.211	1.06	1	-1.04	ENSMUSG00000024235	31661	no
chr13	85035929	85036722	5.3e-32	4.61	4.23e-12	2.06	5.68e-12	3.74	4.71e-07	2.55	0.000814	1.67	0.326	0.87	ENSMUSG00000021548	152685	no
chr11	29714029	29714558	6.67e-14	2.83	4.23e-12	2.53	3.98e-15	3.15	0.556	0.3	0.269	0.62	0.725	-0.33	ENSMUSG00000020458	21081	no
chr11	59182614	59183524	0.36	-0.55	4.26e-12	-2.95	0.616	0.36	9.67e-11	2.4	3.08e-07	3.31	0.2	-0.91	ENSMUSG00000043448	0	yes
chr5	106032359	106032769	5.07e-16	3.78	4.26e-12	2.81	8.08e-16	3.59	0.171	0.97	0.234	0.79	1	0.19	ENSMUSG00000029290	155793	no
chr11	27799899	27800368	5.24e-12	2.67	4.26e-12	2.76	3.16e-10	2.13	0.845	-0.09	0.227	-0.63	0.459	0.54	ENSMUSG00000032889	539498	no
chr2	127961931	127962423	0.0173	-1.84	4.28e-12	-3.89	0.0858	-1.44	2.72e-08	2.04	2.55e-10	2.45	0.607	-0.41	ENSMUSG00000027380	123054	no
chr10	112228576	112229975	4.53e-31	3.26	4.29e-12	1.71	6.94e-37	3.45	6.41e-07	1.55	7.5e-09	1.75	0.783	-0.19	ENSMUSG00000035681	41145	no
chr5	148701698	148702481	2.81e-35	3.49	4.3e-12	1.73	1.33e-16	1.93	3.11e-07	1.76	0.497	0.2	7.46e-06	1.56	ENSMUSG00000001687	148908	no
chr3	54989731	54990636	1.89e-27	3.33	4.35e-12	1.72	2.34e-21	2.47	4.87e-06	1.61	0.0121	0.75	0.0578	0.86	ENSMUSG00000027793	64864	no
chr6	115650810	115651467	2.06e-15	3.05	4.36e-12	2.68	1.22e-10	2.39	0.459	0.38	0.626	-0.28	0.338	0.66	ENSMUSG00000000441	25167	no
chr11	97148665	97152569	0.291	-0.28	4.39e-12	-1.63	0.000618	-0.86	1.4e-34	1.34	3.15e-11	0.77	0.000414	0.57	ENSMUSG00000038517	0	yes
chr10	12554083	12555044	4.87e-12	2.47	4.41e-12	2.34	0.000247	1.02	0.777	0.13	0.000373	-1.32	0.000471	1.45	ENSMUSG00000019820	314320	no
chr16	6267014	6267437	0.363	-0.96	4.43e-12	-4.43	0.14	-1.46	9.45e-13	3.46	1.82e-10	2.97	1	0.5	ENSMUSG00000008658	381658	no
chr18	79979704	79980690	1.43e-49	4.26	4.43e-12	1.69	1.64e-47	3.95	1.94e-13	2.58	8.61e-12	2.26	0.664	0.32	ENSMUSG00000056214	66204	no
chr17	83750140	83751059	2.97e-20	3.3	4.44e-12	2.08	1.38e-18	3.12	0.00728	1.22	0.0292	1.04	0.822	0.18	ENSMUSG00000055817	43976	no
chr7	136033488	136034019	1.25e-15	3.74	4.47e-12	3.11	1.54e-16	4.68	0.374	0.63	0.0548	1.57	1	-0.94	ENSMUSG00000031004	317126	no
chr11	114794852	114796595	0.24	-0.3	4.48e-12	-1.61	1.39e-05	-1.08	8.26e-21	1.31	0.00149	0.52	2.41e-05	0.79	ENSMUSG00000000202	0	yes
chr13	75399638	75400296	5.06e-18	3.18	4.48e-12	2.09	2.1e-22	4.1	0.028	1.09	0.000682	2.01	0.368	-0.92	ENSMUSG00000001542	306460	no
chr5	139813790	139814617	6.99e-12	2.57	4.5e-12	-1.72	6.18e-07	1.77	2.61e-60	4.29	1.06e-48	3.49	0.141	0.81	ENSMUSG00000036687	5299	no
chr15	55317895	55318477	6.28e-16	3.6	4.5e-12	2.95	4.91e-06	3.26	0.312	0.65	0.682	0.31	0.768	0.34	ENSMUSG00000022371	10144	no
chr10	37473164	37473508	7.71e-10	2.6	4.52e-12	3.63	4.77e-12	3.45	0.145	-1.03	0.861	-0.18	1	-0.85	ENSMUSG00000069662	334243	no
chr2	89562596	89563688	9.7e-31	3.53	4.55e-12	2.05	1.59e-34	4.2	0.000561	1.48	4.93e-06	2.15	0.372	-0.67	ENSMUSG00000111456	14758	no
chr11	32563403	32564074	0.833	0.12	4.56e-12	-2.74	0.0182	-1.18	3.04e-17	2.86	1.4e-06	1.56	0.00551	1.3	ENSMUSG00000020272	30097	no
chr10	79765507	79768843	0.0522	-0.42	4.58e-12	-1.35	3.12e-05	-0.88	4.77e-19	0.93	2.96e-05	0.47	0.00438	0.46	ENSMUSG00000035890	0	yes
chr11	86834767	86835480	1.25e-27	4.63	4.68e-12	2.01	9.81e-28	4.06	2e-06	2.62	2.11e-05	2.04	1	0.57	ENSMUSG00000018425	27020	no
chr5	28165064	28167430	0.292	-0.24	4.76e-12	-1.35	0.257	-0.3	9.46e-24	1.11	2.05e-11	1.06	0.836	0.06	ENSMUSG00000039095	0	yes
chr10	80166745	80169055	0.00117	-0.77	4.89e-12	-1.53	2.7e-06	-1.08	3.64e-12	0.77	3.42e-05	0.45	0.0609	0.31	ENSMUSG00000045193	759	yes
chr11	100758618	100760254	0.000219	0.92	4.94e-12	-1.43	4.46e-05	0.97	9.25e-52	2.35	1.11e-54	2.4	0.914	-0.05	ENSMUSG00000035355	0	yes
chr17	10567327	10568007	1.04e-18	3.41	4.95e-12	2.69	4.79e-21	4.31	0.238	0.72	0.0204	1.62	1	-0.9	ENSMUSG00000062078	247965	no
chr3	45246616	45247159	3.09e-10	2.83	4.97e-12	3.18	4.52e-13	3.47	0.597	-0.35	0.685	0.29	1	-0.64	ENSMUSG00000049100	131238	no
chr2	49363784	49365053	1.54e-32	3.28	5.04e-12	1.74	5.02e-37	3.83	8.62e-06	1.53	2.68e-08	2.09	0.375	-0.55	ENSMUSG00000069495	86432	no
chr10	128187036	128187781	2.38e-35	4.18	5.06e-12	1.93	1.14e-33	3.54	9.51e-07	2.25	8.85e-05	1.61	0.365	0.65	ENSMUSG00000044005	6675	no
chr19	4213309	4215761	0.253	0.35	5.1e-12	-1.49	0.991	0	1.28e-09	1.85	4.38e-30	1.49	0.223	0.36	ENSMUSG00000040663	0	yes
chr2	18693709	18694950	0.0767	0.44	5.11e-12	-1.49	0.184	-0.36	9.53e-45	1.93	9.47e-13	1.13	0.00021	0.8	ENSMUSG00000037708	0	yes
chr12	39997140	39998880	4.14e-49	3.27	5.12e-12	1.47	1.11e-51	3.69	4.59e-13	1.8	3.5e-16	2.22	0.361	-0.41	ENSMUSG00000047446	39144	no
chr2	33594482	33595704	0.0175	0.82	5.18e-12	-1.97	0.319	0.35	9.61e-53	2.79	7.34e-36	2.32	0.171	0.47	ENSMUSG00000038765	44806	no
chr9	12945940	12946567	2.84e-19	3.38	5.19e-12	2.45	2.88e-17	2.84	0.0956	0.93	0.447	0.4	0.491	0.54	ENSMUSG00000079083	299261	no
chr7	127823828	127825053	0.503	-0.2	5.19e-12	-1.56	0.00302	-0.78	5.15e-14	1.36	3.37e-05	0.78	0.0183	0.58	ENSMUSG00000030805	0	yes
chr11	8634802	8635578	2.53e-18	3.08	5.2e-12	2.18	1.71e-13	2.53	0.0674	0.9	0.447	0.35	0.518	0.55	ENSMUSG00000020422	28956	no
chr15	89075103	89076881	0.00196	-0.68	5.28e-12	-1.47	7.43e-07	-1.11	1.41e-11	0.79	0.0075	0.36	0.00811	0.43	ENSMUSG00000015363	0	yes
chr10	14986152	14987119	2.19e-46	3.85	5.34e-12	1.43	1.13e-46	3.7	5.83e-17	2.42	1.9e-16	2.26	0.789	0.15	ENSMUSG00000019867	267937	no
chr1	194616043	194616762	8.95e-19	2.97	5.34e-12	2.48	5.27e-06	3.11	0.281	0.5	0.295	0.63	0.907	-0.14	ENSMUSG00000026640	1455	yes
chr16	7425508	7426248	6.45e-13	2.91	5.35e-12	2.84	9.16e-16	5.9	0.902	0.07	0.000866	3.06	1	-2.99	ENSMUSG00000022715	998887	no
chr14	91655933	91656600	1.37e-26	3.81	5.39e-12	1.84	3.51e-32	4.29	9.34e-06	1.97	5.65e-08	2.45	0.656	-0.49	ENSMUSG00000055421	2234078	no
chr16	25516650	25517976	8.81e-15	3.98	5.4e-12	1.51	1.06e-47	4.7	1.86e-11	2.47	5.43e-19	3.19	0.408	-0.72	ENSMUSG00000022510	165786	no
chr2	106750664	106751487	1.79e-21	2.61	5.43e-12	1.65	0.000105	0.89	0.0046	0.96	0.005	-0.76	2.7e-08	1.72	ENSMUSG00000016386	57394	no
chr18	85175605	85176572	4.21e-24	3.52	5.43e-12	2.22	3.27e-25	3.96	0.00282	1.29	0.000507	1.73	0.659	-0.44	ENSMUSG00000024645	224080	no
chr16	25817663	25818468	0.00171	2.33	5.44e-12	2.57	5.45e-07	1.6	0.719	-0.24	0.0227	-0.96	0.481	0.73	ENSMUSG00000022510	133899	no
chr9	57261456	57263002	0.181	-0.39	5.45e-12	-1.68	0.000254	-0.93	4.13e-21	1.29	7.15e-09	0.74	0.00238	0.55	ENSMUSG00000032300	0	yes
chr9	57598964	57599889	0.365	0.37	5.47e-12	-2.07	0.676	-0.2	4.11e-21	2.44	5.14e-14	1.87	0.181	0.57	ENSMUSG00000039714	6391	no
chr12	72944895	72946441	0.614	0.12	5.47e-12	-1.37	7.17e-05	-0.81	2.42e-22	1.49	8.87e-05	0.55	1.6e-07	0.93	ENSMUSG00000021098	4120	no
chr15	101220702	101222375	0.213	0.32	5.51e-12	-1.56	0.452	-0.21	8.62e-42	1.88	6.02e-19	1.34	0.0118	0.53	ENSMUSG00000000531	1812	no
chr2	70471661	70472605	8.64e-07	1.34	5.51e-12	-1.5	0.00034	1	1.56e-44	2.85	4.18e-33	2.5	0.356	0.35	ENSMUSG00000075304	2317	no
chr2	154892169	154893733	0.00177	-0.74	5.54e-12	-1.47	1.13e-05	-1.01	1.68e-08	0.73	0.000332	0.46	0.182	0.26	ENSMUSG00000074656	0	yes
chr15	50328219	50328859	3.32e-16	3.52	5.54e-12	2.88	2.15e-13	3.35	0.384	0.64	0.594	0.47	0.877	0.17	ENSMUSG00000038679	561603	no
chr1	23971011	23971508	1.15e-16	3.65	5.57e-12	2.56	4.09e-17	3.9	0.0635	1.09	0.0364	1.35	1	-0.26	ENSMUSG00000026154	34147	no
chr3	102611583	102612217	0.0163	0.87	5.62e-12	-1.92	6.5e-07	2.23	4.94e-25	2.79	4.42e-33	4.14	0.0156	-1.35	ENSMUSG00000027858	122311	no
chr17	47909149	47910339	9.12e-06	1.3	5.62e-12	-1.48	0.00575	0.75	5.01e-39	2.78	1.41e-29	2.22	0.129	0.56	ENSMUSG00000023991	14305	no
chr2	30692035	30694162	0.0439	-0.52	5.66e-12	-1.67	0.000152	-0.96	6.27e-23	1.15	1.9e-08	0.71	0.00643	0.43	ENSMUSG00000047363	96994	no
chr3	119605829	119606509	3.54e-15	3.79	5.73e-12	2.98	5.88e-17	4.82	0.265	0.81	0.0186	1.84	1	-1.03	ENSMUSG00000028134	177956	no
chr15	47196044	47197153	5.7e-17	2.98	5.74e-12	2.01	7.15e-19	3.35	0.0336	0.98	0.00928	1.34	0.73	-0.37	ENSMUSG00000022311	1594909	no
chr9	19694887	19695537	2.87e-38	5.1	5.8e-12	1.75	3.4e-37	4.81	2.99e-13	3.35	1.02e-11	3.06	1	0.29	ENSMUSG00000094678	13895	no
chr11	88160842	88162516	0.555	-0.17	5.8e-12	-1.61	7.57e-07	-1.23	2e-31	1.43	0.00514	0.37	1.41e-10	1.06	ENSMUSG00000023723	41871	no
chr4	140960537	140962201	0.0172	-0.54	5.82e-12	-1.42	3.95e-06	-1	7.79e-16	0.88	0.000194	0.42	0.00231	0.46	ENSMUSG00000009863	0	yes
chr19	16491446	16492029	2.51e-11	2.64	5.91e-12	2.73	5.68e-12	2.51	0.868	-0.09	0.69	-0.22	0.892	0.12	ENSMUSG00000024697	55778	no
chr2	149798463	149799106	7.67e-29	3.03	5.98e-12	2.08	2.76e-16	1.96	0.0163	0.95	0.77	-0.12	0.00311	1.08	ENSMUSG00000074736	30104	no
chr8	23163057	23163620	1.52e-08	2.56	6.01e-12	2.85	9.99e-15	3.34	0.684	-0.28	0.424	0.49	0.4	-0.77	ENSMUSG00000063672	9787	no
chr2	72136699	72137272	2.27e-10	2.23	6.05e-12	2.68	5.66e-14	2.77	0.424	-0.45	0.868	0.09	0.458	-0.54	ENSMUSG00000004085	148364	no
chr7	30197498	30198214	1.62e-22	3.42	6.1e-12	1.91	3.21e-19	3.13	0.000634	1.51	0.0092	1.22	0.724	0.29	ENSMUSG00000001794	596	yes
chr7	3192998	3193688	1.83e-22	3.9	6.1e-12	2.42	2.11e-25	4.27	0.0124	1.48	0.00176	1.85	0.755	-0.37	ENSMUSG00000054753	23794	no
chr18	27515409	27516134	1.59e-11	2.62	6.13e-12	2.87	1.91e-12	2.7	0.684	-0.25	0.811	-0.17	0.924	-0.08	ENSMUSG00000024268	1761251	no
chr7	44427297	44430558	0.000653	-0.79	6.13e-12	-1.51	9.57e-09	-1.29	1.81e-08	0.72	0.0894	0.22	0.00217	0.5	ENSMUSG00000047085	0	yes
chr18	84945760	84946192	1.16e-07	2.46	6.13e-12	4.1	2.61e-08	2.47	0.0456	-1.63	0.0471	-1.63	0.984	-0.01	ENSMUSG00000024645	5331	no
chr4	117495794	117497373	0.69	0.1	6.13e-12	-1.46	0.125	-0.38	6.13e-27	1.55	4.24e-13	1.07	0.0209	0.48	ENSMUSG00000028677	0	yes
chr6	37216371	37216985	0.901	-0.05	6.13e-12	-2.18	0.113	0.77	4.16e-13	2.13	3.49e-20	2.95	0.121	-0.82	ENSMUSG00000038665	83198	no
chr3	4743971	4744466	3.13e-16	3.7	6.15e-12	2.69	2.02e-17	4.01	0.114	1	0.0418	1.31	1	-0.31	ENSMUSG00000025255	474059	no
chr13	79868445	79869255	8.43e-17	2.9	6.29e-12	2.23	1.56e-22	4.52	0.142	0.67	0.000106	2.29	0.0291	-1.62	ENSMUSG00000074794	1014128	no
chr1	98667360	98667942	1.33e-30	3.91	6.3e-12	2.06	1.99e-30	4.45	4.49e-05	1.86	6.54e-06	2.39	0.623	-0.54	ENSMUSG00000026336	246235	no
chr14	76387935	76388440	1.19e-19	5.08	6.32e-12	2.84	2.18e-19	5.09	0.00638	2.25	0.00589	2.25	1	0	ENSMUSG00000022010	26520	no
chr15	59153663	59155508	0.0449	0.49	6.39e-12	-1.72	0.000116	1	8.84e-29	2.21	2.54e-18	2.72	0.0719	-0.51	ENSMUSG00000022353	71657	no
chr5	134409865	134410988	3.65e-18	2.89	6.46e-12	2.08	2.27e-19	2.89	0.067	0.8	0.0668	0.81	0.991	-0.01	ENSMUSG00000023079	45727	no
chr2	115723064	115724080	1.94e-47	3.27	6.5e-12	1.44	1.09e-35	2.69	2.26e-17	1.83	9.37e-10	1.25	0.0383	0.58	ENSMUSG00000040282	141347	no
chr11	88067516	88069647	0.00915	-0.6	6.53e-12	-1.46	5.73e-08	-1.16	1.54e-09	0.85	0.0258	0.3	0.00139	0.55	ENSMUSG00000018377	0	yes
chr7	66491339	66491989	3.63e-13	3.31	6.56e-12	2.67	1.48e-16	3.8	0.322	0.64	0.0884	1.13	1	-0.49	ENSMUSG00000015134	63821	no
chr2	121642817	121643505	4.96e-25	3.22	6.57e-12	1.9	7.68e-28	3.75	0.000591	1.33	1.5e-05	1.85	0.468	-0.53	ENSMUSG00000027242	136093	no
chr1	75448786	75449391	0.0647	-1.17	6.57e-12	-3.01	0.027	-1.25	1.22e-07	1.85	1.98e-08	1.76	0.895	0.09	ENSMUSG00000033007	1044	yes
chr7	3578955	3579638	3.71e-18	3.27	6.59e-12	2.61	1.53e-21	4.36	0.21	0.66	0.00565	1.75	0.173	-1.09	ENSMUSG00000054594	36518	no
chr13	53464026	53466267	0.0549	-0.47	6.59e-12	-1.48	8.95e-16	-1.75	2.62e-09	1.02	0.102	-0.27	9.77e-13	1.28	ENSMUSG00000021469	6806	no
chr1	8581452	8582747	4.61e-55	4.23	6.63e-12	1.49	2.61e-61	4.12	2.37e-21	2.74	2.85e-23	2.63	0.856	0.11	ENSMUSG00000025909	717130	no
chr17	35049442	35050755	0.00557	0.73	6.75e-12	-1.39	0.397	-0.21	2.37e-30	2.12	2.69e-14	1.18	5.02e-05	0.94	ENSMUSG00000007041	0	yes
chr12	104466911	104467357	0.188	-1.21	6.81e-12	-4.02	0.082	-1.6	1.01e-09	2.8	1.05e-07	2.42	0.763	0.38	ENSMUSG00000021095	5972	no
chr11	12469494	12470070	1.29e-13	3.64	6.84e-12	3.6	2.16e-14	4.04	0.951	0.04	0.639	0.44	1	-0.4	ENSMUSG00000020173	4533	no
chr2	58604777	58605402	5.48e-10	2.68	6.95e-12	3.49	1.46e-12	4.11	0.236	-0.81	0.59	0.62	1	-1.43	ENSMUSG00000026839	37478	no
chr7	142830998	142831625	0.678	-0.38	6.98e-12	-3.59	0.961	-0.01	1.93e-12	3.2	5.6e-13	3.57	1	-0.37	ENSMUSG00000000215	87616	no
chr11	75171979	75174360	0.763	-0.08	7e-12	-1.45	0.697	-0.1	2.4e-44	1.37	1.9e-31	1.34	0.91	0.03	ENSMUSG00000043099	2459	no
chr5	138898323	138898858	0.178	0.73	7.04e-12	-2.28	0.498	0.43	2.46e-19	3	4.33e-15	2.71	0.704	0.29	ENSMUSG00000094504	78242	no
chr12	99639804	99641224	0.842	-0.07	7.04e-12	-1.75	0.18	-0.37	2.87e-12	1.68	1.53e-09	1.38	0.388	0.3	ENSMUSG00000033713	76221	no
chr5	34998240	34999342	1.11e-09	2.47	7.06e-12	-1.96	2.4e-07	1.96	8.12e-47	4.43	2.36e-41	3.92	0.461	0.51	ENSMUSG00000029102	42166	no
chr9	121335531	121336331	1.57e-25	3.09	7.17e-12	1.89	1.15e-19	2.56	0.0021	1.2	0.0869	0.67	0.335	0.53	ENSMUSG00000032536	38028	no
chr5	12209596	12210090	4.13e-16	4	7.23e-12	2.97	2.23e-14	3.39	0.157	1.03	0.568	0.43	1	0.61	ENSMUSG00000040254	173294	no
chr4	62721812	62722693	9.84e-06	1.52	7.23e-12	-1.78	0.0619	0.59	1.78e-33	3.3	1.46e-21	2.37	0.0222	0.93	ENSMUSG00000059810	161964	no
chr14	52013605	52016132	0.00472	-0.66	7.23e-12	-1.51	2.71e-05	-0.99	1.68e-10	0.85	0.000438	0.52	0.0904	0.33	ENSMUSG00000072571	0	yes
chr7	142470691	142471640	0.816	0.09	7.23e-12	-2.24	0.333	0.44	3.23e-21	2.33	1.53e-28	2.68	0.54	-0.35	ENSMUSG00000018819	9881	no
chr4	13565386	13566551	9.15e-28	2.56	7.24e-12	1.45	4.35e-20	2.02	3.73e-05	1.11	0.0242	0.56	0.109	0.54	ENSMUSG00000006586	176884	no
chr13	101439018	101440039	5.34e-08	1.76	7.27e-12	2.57	0.00361	0.79	0.0757	-0.82	2.8e-06	-1.78	0.00693	0.97	ENSMUSG00000041417	328177	no
chr8	128042776	128043627	5.22e-32	3.38	7.28e-12	1.97	1.42e-35	3.48	0.000868	1.41	0.000233	1.52	0.89	-0.1	ENSMUSG00000025810	314976	no
chr3	8004197	8007449	2.94e-51	3.77	7.41e-12	1.21	2.32e-62	3.34	2.69e-32	2.56	1.92e-34	2.13	0.248	0.43	ENSMUSG00000040329	390436	no
chr15	73511591	73513354	0.0717	0.39	7.48e-12	-1.18	0.223	-0.26	2.75e-29	1.57	4.69e-12	0.92	0.00091	0.66	ENSMUSG00000036661	0	yes
chr11	29047669	29049046	3e-55	3.8	7.5e-12	1.41	7.05e-60	4.31	1.63e-22	2.39	1.62e-27	2.9	0.309	-0.51	ENSMUSG00000020464	81697	no
chr15	7167435	7168237	3.81e-15	2.86	7.5e-12	2.56	1.89e-14	2.66	0.57	0.3	0.85	0.1	0.808	0.2	ENSMUSG00000054263	76820	no
chr1	4947111	4947691	1.1e-16	3.56	7.52e-12	2.57	1.3e-17	3.83	0.0988	0.99	0.056	1.26	1	-0.27	ENSMUSG00000033813	89296	no
chr17	25832007	25834038	0.0146	-0.57	7.56e-12	-1.5	1.04e-06	-1.11	4.87e-17	0.92	0.000605	0.39	0.00054	0.54	ENSMUSG00000039615	0	yes
chr14	5879765	5881046	0.206	-0.5	7.68e-12	-2.09	0.279	0.5	1.66e-08	1.59	8.3e-19	2.59	0.0204	-0.99	ENSMUSG00000090707	0	yes
chr14	54685592	54687507	1.69e-08	-1.46	7.75e-12	-1.71	2.06e-09	-1.5	0.0243	0.25	0.0364	0.21	0.86	0.04	ENSMUSG00000040822	0	yes
chr5	125056276	125057448	0.000376	1.26	7.75e-12	-1.68	0.0403	0.72	2.61e-34	2.94	2.76e-24	2.41	0.259	0.53	ENSMUSG00000037962	53054	no
chr8	124011895	124012551	1.74e-14	2.8	7.81e-12	2.51	2.7e-14	3.08	0.56	0.29	0.346	0.56	0.78	-0.28	ENSMUSG00000038697	8845	no
chr6	38550555	38552565	0.0729	-0.38	7.82e-12	-1.29	5.27e-05	-0.81	4.01e-16	0.91	9.75e-06	0.48	0.00814	0.43	ENSMUSG00000029823	0	yes
chr7	123336073	123336851	6.47e-21	3.42	7.84e-12	2.42	8.45e-19	3.14	0.0332	1	0.124	0.72	0.739	0.28	ENSMUSG00000030763	32932	no
chr11	63136741	63137410	0.00614	1.67	7.92e-12	-2.26	0.034	1.1	1.49e-26	3.93	1.12e-25	3.37	0.536	0.56	ENSMUSG00000018217	7758	no
chr8	87662219	87664044	0.0906	0.39	8.17e-12	-1.31	0.0249	0.5	2.07e-32	1.7	1.26e-34	1.82	0.698	-0.11	ENSMUSG00000069971	98365	no
chr8	93488599	93489569	0.0417	0.91	8.21e-12	-2.17	0.00217	1.4	6.27e-24	3.08	1.2e-27	3.57	0.441	-0.49	ENSMUSG00000058019	46260	no
chr15	84621718	84622664	0.000294	1.12	8.29e-12	-1.45	0.000122	1.52	5.12e-30	2.57	2.23e-09	2.96	0.574	-0.4	ENSMUSG00000036106	46955	no
chr8	48728851	48729610	1.51e-21	3.57	8.42e-12	2.39	9.31e-23	5.49	0.0215	1.18	8.16e-06	3.1	1	-1.92	ENSMUSG00000031561	114340	no
chrX	65023767	65024381	3.31e-13	3.72	8.47e-12	3.44	3.03e-13	3.78	0.744	0.28	0.64	0.34	1	-0.06	ENSMUSG00000031181	23262	no
chr17	47595223	47596519	0.496	-0.22	8.47e-12	-1.6	2.85e-05	-1.01	7.55e-13	1.38	0.000537	0.59	0.0004	0.79	ENSMUSG00000023988	14972	no
chr10	118044725	118045348	1.58e-16	3.23	8.49e-12	2.45	4.38e-14	2.68	0.102	0.79	0.601	0.24	0.421	0.55	ENSMUSG00000020212	96462	no
chr1	178360060	178361364	5.33e-43	3.57	8.55e-12	1.45	1.64e-42	3.31	4.33e-12	2.11	6.25e-11	1.85	0.652	0.26	ENSMUSG00000039630	22262	no
chr17	85611950	85615500	1.31e-09	1.61	8.56e-12	-1.42	9.11e-11	1.68	1.6e-71	3.03	1.73e-70	3.1	0.878	-0.07	ENSMUSG00000038805	0	yes
chr13	5549684	5550701	9.55e-27	3.73	8.57e-12	2.48	2.29e-25	3.41	0.0177	1.26	0.07	0.93	0.689	0.33	ENSMUSG00000000078	310780	no
chr15	98775500	98778847	4.86e-05	1.11	8.58e-12	-1.5	0.0302	0.61	1.61e-60	2.61	2.6e-36	2.11	0.0945	0.5	ENSMUSG00000022996	0	yes
chr10	75920693	75922361	5.62e-06	-0.99	8.81e-12	-1.4	2.57e-07	-1.17	0.000573	0.41	0.116	0.23	0.385	0.18	ENSMUSG00000000902	0	yes
chr5	3942895	3943821	9.7e-37	3.61	8.85e-12	1.6	5.82e-41	4.16	1.59e-09	2.01	6.18e-13	2.56	0.404	-0.56	ENSMUSG00000040407	14840	no
chr13	61872079	61872490	6.09e-11	3.96	8.93e-12	4.34	1.59e-11	4.4	0.661	-0.38	0.918	0.06	1	-0.44	ENSMUSG00000074867	257395	no
chr5	129269738	129270730	1.28e-34	3.72	8.93e-12	1.58	1.03e-34	3.61	6.7e-10	2.14	1.22e-09	2.02	0.9	0.11	ENSMUSG00000044017	172987	no
chr12	109552883	109553998	0.00715	1.25	8.95e-12	-2.2	0.0121	1.02	4.08e-27	3.46	1.34e-28	3.22	0.744	0.23	ENSMUSG00000085925	46331	no
chr8	129146924	129147672	3.39e-21	3.84	8.95e-12	2.19	5.37e-20	3.52	0.00162	1.65	0.00987	1.33	0.755	0.32	ENSMUSG00000078840	15262	no
chr2	158306177	158306931	0.0522	1.03	9.03e-12	-2.3	0.186	-0.6	2.89e-22	3.33	3.63e-09	1.7	0.000659	1.63	ENSMUSG00000016024	0	yes
chr2	149285840	149286799	6.89e-22	3.93	9.09e-12	2.19	1.69e-21	3.94	0.000715	1.74	0.00118	1.75	1	0	ENSMUSG00000033156	118257	no
chr9	119444023	119445542	0.00126	-0.8	9.2e-12	-1.6	4.57e-05	-1	9.86e-12	0.8	1.27e-06	0.6	0.275	0.2	ENSMUSG00000042787	0	yes
chr5	140606232	140608260	0.0219	-0.58	9.2e-12	-1.45	6.26e-09	-1.29	1.13e-09	0.88	0.205	0.17	7.47e-05	0.71	ENSMUSG00000029570	0	yes
chr15	73731617	73733128	0.0052	0.95	9.26e-12	-1.54	0.0607	-0.48	2.8e-26	2.49	4.34e-09	1.05	4.91e-07	1.43	ENSMUSG00000059895	8471	no
chr3	129070226	129070821	0.777	-0.12	9.32e-12	-2.47	0.417	0.51	4.08e-16	2.35	5.94e-21	2.98	0.265	-0.63	ENSMUSG00000028023	129056	no
chr4	138367658	138368454	0.0173	1.02	9.37e-12	-1.82	0.0767	0.61	2.77e-23	2.84	1.39e-27	2.43	0.458	0.41	ENSMUSG00000028755	0	yes
chr12	117272985	117273642	0.521	-0.3	9.37e-12	-2.4	0.0172	1.29	1.74e-10	2.1	8.87e-23	3.69	0.00299	-1.59	ENSMUSG00000041992	242836	no
chr7	12970506	12971680	4.13e-16	2.35	9.61e-12	2	9.14e-20	2.63	0.354	0.35	0.096	0.63	0.609	-0.28	ENSMUSG00000004500	4667	no
chr13	102599768	102600480	6.83e-07	1.47	9.81e-12	2.52	3.53e-05	1.2	0.0169	-1.05	0.00221	-1.32	0.586	0.27	ENSMUSG00000021624	93077	no
chr11	12309457	12310277	0.365	-0.5	9.82e-12	-3.01	0.383	-0.51	9.95e-12	2.51	2.41e-10	2.5	0.972	0.01	ENSMUSG00000020173	154682	no
chr2	4596944	4597630	2.02e-16	3.11	9.84e-12	2.71	2.14e-17	3.17	0.485	0.4	0.444	0.46	0.972	-0.06	ENSMUSG00000039449	54482	no
chr4	28299976	28300596	1.59e-05	1.29	9.84e-12	2.16	0.0114	0.66	0.02	-0.87	1.2e-06	-1.5	0.05	0.63	ENSMUSG00000028289	512534	no
chr13	75460293	75460970	2.63e-28	3.64	9.84e-12	1.85	1.24e-32	4.33	3.82e-05	1.79	9.71e-08	2.48	0.398	-0.69	ENSMUSG00000001542	245786	no
chr2	165861285	165862479	9.74e-19	2.4	9.99e-12	1.77	3.48e-14	1.9	0.0307	0.62	0.634	0.13	0.138	0.49	ENSMUSG00000039671	36536	no
chr13	90245895	90246731	1.63e-33	3.77	1.01e-11	1.89	2.85e-31	3.61	2.03e-06	1.87	1.57e-05	1.71	0.863	0.16	ENSMUSG00000021615	156286	no
chr14	57732416	57733285	6.63e-20	2.36	1.01e-11	1.55	1.24e-18	2.26	0.00825	0.81	0.0209	0.71	0.86	0.09	ENSMUSG00000114942	12817	no
chr5	115348389	115349610	0.00348	-0.72	1.01e-11	-1.51	1.3e-05	-0.98	8.03e-08	0.79	0.000132	0.53	0.189	0.26	ENSMUSG00000041697	0	yes
chr10	103709950	103710756	2.68e-23	3.82	1.01e-11	2.27	8.54e-20	3.49	0.000548	1.55	0.00881	1.22	0.72	0.33	ENSMUSG00000019894	342166	no
chr16	22517118	22518423	1.28e-06	1.35	1.02e-11	-1.48	2.86e-11	2.35	3.2e-46	2.83	1.87e-15	3.83	0.0327	-1	ENSMUSG00000013089	77398	no
chr9	78365701	78366572	2.6e-15	2.84	1.02e-11	2.37	3.71e-15	2.72	0.361	0.47	0.489	0.35	0.906	0.12	ENSMUSG00000060461	1604	no
chr2	165387748	165388586	0.00024	-0.94	1.04e-11	-1.63	1.75e-10	-1.6	7.06e-06	0.68	0.908	0.03	0.00043	0.66	ENSMUSG00000017667	0	yes
chr9	113192732	113193394	3.16e-27	3.95	1.04e-11	2.07	1.26e-25	3.65	8.58e-05	1.89	0.000773	1.59	0.766	0.3	ENSMUSG00000032504	514864	no
chr1	46863318	46863970	1.05e-17	3.25	1.04e-11	2.41	3.42e-18	3.42	0.102	0.84	0.0621	1.02	0.852	-0.18	ENSMUSG00000025986	28881	no
chr16	32502651	32503216	3.77e-19	4.18	1.05e-11	2.5	8.8e-19	4.05	0.00486	1.68	0.0108	1.55	1	0.12	ENSMUSG00000052363	6385	no
chr19	26747253	26748635	3.96e-16	-2.02	1.05e-11	-1.65	1.05e-20	-2.16	0.0272	-0.37	0.00117	-0.51	0.58	0.14	ENSMUSG00000074913	137289	no
chr1	131160859	131161637	1.67e-23	3.62	1.05e-11	2.07	3.68e-06	3.11	0.000715	1.55	0.0518	1.04	0.604	0.51	ENSMUSG00000026427	7677	no
chr1	191097679	191098942	0.235	-0.36	1.06e-11	-1.63	0.000929	-0.84	1.74e-12	1.28	1.98e-06	0.8	0.0303	0.48	ENSMUSG00000026630	0	yes
chr7	95480006	95480789	2e-25	3.65	1.07e-11	1.86	1.31e-21	2.77	2.91e-05	1.79	0.0116	0.91	0.139	0.88	ENSMUSG00000048078	690456	no
chr2	105845205	105845917	9.87e-18	3.48	1.08e-11	2.85	1.81e-19	4.6	0.326	0.64	0.0227	1.75	1	-1.11	ENSMUSG00000027167	58646	no
chr7	45340535	45341819	4.15e-05	1.14	1.09e-11	-1.53	0.0509	0.55	4.35e-52	2.68	2.04e-31	2.08	0.0469	0.59	ENSMUSG00000038239	5244	no
chr19	6986859	6988608	0.568	-0.16	1.09e-11	-1.57	0.00282	-0.73	3.18e-27	1.41	9.99e-11	0.84	0.000839	0.56	ENSMUSG00000024962	0	yes
chr6	140197302	140197692	2.37e-11	3.59	1.11e-11	3.83	3.23e-11	3.56	0.836	-0.24	0.772	-0.28	1	0.04	ENSMUSG00000030230	155844	no
chr19	7340403	7342515	0.000243	-0.91	1.11e-11	-1.64	3.06e-05	-1.06	3.18e-12	0.73	1.61e-06	0.58	0.468	0.14	ENSMUSG00000024969	0	yes
chr13	19630867	19631399	3.14e-16	3.29	1.12e-11	2.5	8.07e-18	3.82	0.157	0.79	0.0383	1.32	0.636	-0.53	ENSMUSG00000021319	7762	no
chr1	195212723	195213461	1.27e-25	3.44	1.12e-11	1.84	1.15e-27	3.69	2.91e-05	1.6	4.06e-06	1.85	0.793	-0.26	ENSMUSG00000026616	36006	no
chr18	30697550	30698577	8.62e-50	4.39	1.13e-11	1.77	5.8e-53	4.52	1.77e-11	2.63	4.15e-13	2.76	0.896	-0.13	ENSMUSG00000033628	424802	no
chr1	133491787	133494067	0.0777	0.44	1.13e-11	-1.36	3.99e-05	-0.83	4.48e-32	1.8	2.99e-07	0.53	1.55e-12	1.27	ENSMUSG00000070643	67409	no
chr8	107095923	107096890	0.109	-0.42	1.15e-11	-1.6	0.000455	-0.87	4.84e-22	1.18	8.09e-09	0.73	0.00727	0.45	ENSMUSG00000031921	0	yes
chr11	84539711	84540840	0.891	-0.1	1.15e-11	-2.44	0.00873	-1.06	5.87e-17	2.35	1.97e-07	1.38	0.00459	0.96	ENSMUSG00000018698	14175	no
chr8	120306932	120307468	0.0443	-1.02	1.15e-11	-2.59	0.739	-0.26	1.9e-08	1.57	3.06e-11	2.33	0.178	-0.76	ENSMUSG00000031822	78475	no
chr10	9553935	9554437	0.634	0.39	1.16e-11	-3.15	0.578	0.48	4.78e-16	3.54	3.59e-15	3.63	1	-0.09	ENSMUSG00000060487	120770	no
chr13	59556584	59558386	4.97e-05	-0.85	1.16e-11	-1.39	9.71e-10	-1.33	3.85e-06	0.55	0.682	0.06	0.00263	0.48	ENSMUSG00000021557	26840	no
chr3	65928649	65930636	0.325	0.24	1.16e-11	-1.4	0.00043	-0.87	4.21e-29	1.64	0.00138	0.53	1.22e-07	1.12	ENSMUSG00000027829	27612	no
chr10	107528281	107529217	1.58e-41	4.4	1.17e-11	1.98	1.04e-40	4.18	3.37e-08	2.42	2.53e-07	2.2	0.775	0.23	ENSMUSG00000035923	33543	no
chr19	46499479	46503177	0.0101	-0.6	1.18e-11	-1.52	2.05e-05	-0.99	6.13e-22	0.92	3.56e-07	0.54	0.00842	0.39	ENSMUSG00000025034	0	yes
chr15	87604322	87604980	0.288	0.58	1.18e-11	-2.27	0.0305	1.15	5.64e-17	2.85	2.69e-22	3.42	0.464	-0.57	ENSMUSG00000054863	60022	no
chr3	35723487	35724391	1.66e-31	3.5	1.18e-11	1.71	8.06e-34	3.5	4.3e-06	1.79	1.76e-06	1.79	0.999	0	ENSMUSG00000037400	29714	no
chr3	89622699	89623300	0.000347	-2.45	1.19e-11	-3.78	0.032	-1.83	2.45e-05	1.33	2.56e-06	1.94	0.353	-0.61	ENSMUSG00000027951	91721	no
chr17	74688488	74689041	2.98e-16	3.67	1.19e-11	2.67	3.09e-17	4.73	0.124	1	0.00874	2.06	1	-1.06	ENSMUSG00000024078	28708	no
chr1	128392228	128392877	1.28e-41	4.46	1.2e-11	1.69	3.23e-37	4.11	5.64e-14	2.77	2.02e-11	2.43	0.708	0.34	ENSMUSG00000026356	24490	no
chr4	145207712	145208300	2.19e-10	2.46	1.2e-11	3.15	4.54e-16	3.62	0.28	-0.7	0.513	0.47	0.104	-1.16	ENSMUSG00000020220	12706	no
chr18	53469099	53469918	0.455	0.3	1.2e-11	-1.99	0.215	-0.46	2.75e-17	2.29	1.07e-08	1.53	0.0511	0.75	ENSMUSG00000069378	4552	no
chr1	56697320	56697848	6.96e-09	2.61	1.21e-11	3.22	1.18e-10	2.84	0.321	-0.62	0.576	-0.39	0.794	-0.23	ENSMUSG00000045336	59884	no
chr10	6349116	6349996	2.31e-24	3.5	1.21e-11	2.31	1.06e-28	3.81	0.0141	1.19	0.00201	1.51	0.725	-0.32	ENSMUSG00000000766	408509	no
chr10	111433399	111433915	2.4e-16	3.81	1.21e-11	2.72	5.43e-17	4.44	0.104	1.09	0.0298	1.72	1	-0.63	ENSMUSG00000058799	39307	no
chr14	67872951	67873522	0.901	-0.11	1.21e-11	-3.09	0.467	-0.48	1.36e-06	2.98	2.58e-11	2.61	0.659	0.37	ENSMUSG00000044447	59919	no
chr4	88640966	88644463	0.456	-0.21	1.23e-11	-1.41	0.0391	-0.49	1.04e-14	1.2	8.1e-12	0.93	0.251	0.28	ENSMUSG00000063376	0	yes
chr2	151999579	152000395	0.000158	1.61	1.23e-11	-1.87	5.14e-08	2.51	1.77e-30	3.48	1.62e-36	4.38	0.258	-0.9	ENSMUSG00000027463	3067	no
chr17	66448056	66450544	0.0063	-0.56	1.24e-11	-1.27	8.13e-07	-1	7.3e-12	0.71	0.0231	0.26	0.00384	0.45	ENSMUSG00000052105	0	yes
chr5	139598708	139600101	0.00017	-1.13	1.24e-11	-1.85	3.95e-08	-1.6	0.000439	0.72	0.27	0.25	0.0748	0.47	ENSMUSG00000029546	55213	no
chr16	48474883	48475786	2.03e-39	3.26	1.26e-11	1.48	2.99e-44	3.64	1.29e-10	1.78	8.65e-14	2.16	0.476	-0.38	ENSMUSG00000022652	43645	no
chr5	24343786	24345189	0.000218	-1.06	1.27e-11	-1.98	2.76e-11	-1.64	6.98e-05	0.92	0.107	0.34	0.00669	0.58	ENSMUSG00000038319	6414	no
chr9	94674605	94675199	1.24e-13	2.92	1.27e-11	2.63	8.21e-14	3.33	0.601	0.29	0.294	0.7	0.694	-0.41	ENSMUSG00000031129	4695	no
chr2	28446290	28447595	0.303	-0.24	1.28e-11	-1.39	0.00679	-0.63	9.69e-15	1.15	1.31e-05	0.76	0.0689	0.39	ENSMUSG00000035829	0	yes
chr14	58074041	58077139	0.185	-0.29	1.28e-11	-1.23	0.00758	0.58	4.36e-16	0.94	1.66e-43	1.81	1.17e-06	-0.87	ENSMUSG00000021974	3493	no
chr4	154855434	154856785	0.000411	-0.74	1.3e-11	-1.36	1.53e-05	-0.93	2.41e-07	0.62	0.00155	0.43	0.329	0.19	ENSMUSG00000058183	12799	no
chr17	46856403	46858841	8.51e-06	-1.12	1.3e-11	-1.47	2.76e-10	-1.37	0.0259	0.35	0.505	0.09	0.233	0.26	ENSMUSG00000036568	24989	no
chr11	20320611	20321114	1.12e-15	3.57	1.31e-11	2.85	1.27e-14	3.23	0.26	0.72	0.556	0.38	1	0.34	ENSMUSG00000020142	11598	no
chr13	58401032	58403671	0.000464	-0.82	1.31e-11	-1.55	2.21e-08	-1.28	1.1e-11	0.73	0.0134	0.26	0.00145	0.46	ENSMUSG00000035367	0	yes
chr9	70194543	70195351	1.69e-28	4.92	1.34e-11	2.03	2.34e-26	3.72	1.61e-07	2.89	0.000248	1.7	0.157	1.2	ENSMUSG00000032220	11998	no
chr7	25788261	25789060	0.746	0.11	1.35e-11	-1.7	0.209	-0.36	1.38e-05	1.81	1.79e-10	1.34	0.424	0.47	ENSMUSG00000002602	0	yes
chr7	45509720	45510900	0.00563	-0.67	1.35e-11	-1.48	0.000109	-0.92	7.52e-08	0.82	0.000597	0.57	0.263	0.25	ENSMUSG00000030824	0	yes
chr4	133297495	133298336	0.167	-0.48	1.35e-11	-1.84	0.0708	-0.61	1.19e-08	1.36	6.23e-07	1.23	0.764	0.13	ENSMUSG00000028857	19702	no
chr10	96285389	96285969	1.02e-13	3.62	1.36e-11	2.99	3.24e-15	3.96	0.399	0.63	0.191	0.97	1	-0.35	ENSMUSG00000096486	148785	no
chr11	69999909	70001310	0.0191	-0.56	1.36e-11	-1.48	0.000588	-0.8	3.42e-12	0.92	1.33e-06	0.68	0.219	0.24	ENSMUSG00000020888	0	yes
chr4	44716649	44717284	0.37	0.5	1.37e-11	-2.67	0.104	0.94	8.13e-17	3.16	7.36e-19	3.6	0.583	-0.44	ENSMUSG00000014030	6161	no
chr14	53576543	53577645	2.17e-38	3.64	1.37e-11	1.69	1.4e-38	3.94	6.36e-09	1.96	4.81e-10	2.25	0.666	-0.3	ENSMUSG00000022174	676458	no
chr2	60050568	60051100	5.08e-18	3.4	1.38e-11	2.29	4.73e-19	3.59	0.027	1.11	0.0147	1.3	0.878	-0.19	ENSMUSG00000026987	158738	no
chr9	61445634	61446341	0.0442	1.11	1.38e-11	-2.36	0.0998	0.9	3.75e-29	3.47	3.81e-27	3.26	0.815	0.21	ENSMUSG00000032280	73267	no
chr2	177073297	177074654	1.12e-43	3.37	1.38e-11	1.4	3.63e-43	3.36	8.02e-19	1.96	1.54e-18	1.96	0.985	0.01	ENSMUSG00000078872	0	yes
chr13	5690629	5691110	7.71e-22	5.18	1.38e-11	2.23	9.66e-19	3.64	7.52e-06	2.95	0.0165	1.41	1	1.53	ENSMUSG00000000078	170371	no
chr14	112022524	112023150	1.11e-24	4.2	1.4e-11	2.14	6.06e-26	4.21	9.37e-06	2.06	4.28e-06	2.07	0.978	-0.01	ENSMUSG00000033214	347426	no
chr4	106936488	106937237	0.0787	-0.75	1.4e-11	-2.46	1.47e-12	-2.27	2.96e-09	1.72	0.437	0.19	1.96e-09	1.52	ENSMUSG00000061887	25786	no
chr7	80188707	80189560	3.92e-10	1.96	1.4e-11	1.97	1.98e-13	2.24	0.985	-0.01	0.515	0.27	0.686	-0.27	ENSMUSG00000030539	1865	no
chr11	98809155	98810524	0.0515	-0.42	1.4e-11	-1.37	0.000939	-0.8	1.41e-21	0.95	0.000138	0.57	0.0523	0.38	ENSMUSG00000078676	4249	no
chr10	67082390	67083017	1.93e-20	3.25	1.41e-11	2.49	4.86e-22	3.64	0.171	0.76	0.0516	1.14	0.637	-0.39	ENSMUSG00000037876	13107	no
chr7	28980899	28983125	3.49e-05	-0.97	1.42e-11	-1.55	1.68e-07	-1.25	1.1e-05	0.57	0.0444	0.29	0.149	0.28	ENSMUSG00000053565	0	yes
chr4	9031566	9032203	1.93e-22	3.29	1.43e-11	2.07	8.66e-28	4.2	0.00483	1.22	1.32e-05	2.14	0.225	-0.91	ENSMUSG00000041216	237089	no
chr19	5037892	5039853	0.0652	-0.38	1.44e-11	-1.33	0.000149	-0.74	4.73e-12	0.95	1.18e-05	0.59	0.0365	0.35	ENSMUSG00000047379	0	yes
chr3	95663186	95664647	1.63e-26	2.75	1.44e-11	1.64	2.21e-25	3.1	0.00011	1.11	1.79e-05	1.46	0.548	-0.35	ENSMUSG00000038612	4397	no
chr2	135769966	135770667	8.77e-25	3.61	1.44e-11	1.94	1.24e-20	3.3	0.000117	1.67	0.00242	1.37	0.772	0.31	ENSMUSG00000039943	110954	no
chr13	56521860	56523075	0.0148	0.57	1.44e-11	-1.4	0.769	-0.08	4.13e-52	1.97	3.1e-27	1.32	0.000353	0.65	ENSMUSG00000035509	0	yes
chr8	87659717	87661929	0.548	0.15	1.47e-11	-1.39	0.611	0.14	6.53e-24	1.54	1.22e-21	1.52	0.952	0.02	ENSMUSG00000069971	95863	no
chr12	47129723	47130202	3.96e-17	3.47	1.47e-11	2.37	2.18e-13	2.47	0.059	1.11	0.861	0.11	0.158	1	ENSMUSG00000021047	310793	no
chr11	77981121	77985421	0.000734	-0.72	1.47e-11	-1.38	7.59e-06	-0.99	4.87e-10	0.66	0.00138	0.39	0.154	0.26	ENSMUSG00000037791	0	yes
chr5	120510873	120511607	0.239	0.34	1.47e-11	-1.6	0.00661	-0.75	1.65e-30	1.94	8.6e-07	0.85	2.61e-06	1.09	ENSMUSG00000032754	0	yes
chr12	105783782	105785446	0.000238	-0.84	1.47e-11	-1.47	4.73e-06	-1.03	8.87e-09	0.63	0.000112	0.44	0.261	0.19	ENSMUSG00000021111	0	yes
chr4	139756849	139757429	0.0452	1.29	1.47e-11	-2.58	0.0974	1.09	1.04e-23	3.88	3.01e-22	3.67	0.842	0.2	ENSMUSG00000028736	76098	no
chr11	116023572	116025013	0.193	-0.32	1.47e-11	-1.5	0.001	-0.78	2.53e-32	1.18	4.53e-10	0.71	0.00325	0.47	ENSMUSG00000016559	2948	no
chr7	13297504	13298245	5.46e-11	2.62	1.47e-11	2.84	4.97e-11	2.72	0.735	-0.22	0.902	-0.12	0.908	-0.1	ENSMUSG00000070814	18782	no
chr4	130836125	130836862	0.0448	-0.99	1.47e-11	-2.65	0.916	-0.02	6.14e-08	1.66	3.53e-11	2.63	0.124	-0.97	ENSMUSG00000025743	43587	no
chr17	29031613	29033138	0.0589	-0.44	1.48e-11	-1.39	0.000128	-0.86	2.85e-16	0.95	2.45e-05	0.52	0.0156	0.42	ENSMUSG00000071172	0	yes
chr7	16707679	16708637	0.0135	1.17	1.49e-11	-2.11	0.0177	1.05	8.34e-22	3.27	7.65e-22	3.16	0.924	0.12	ENSMUSG00000007209	13291	no
chr4	5511583	5512126	3.07e-12	3.75	1.5e-11	3.39	8.22e-07	2	0.711	0.36	0.0468	-1.39	0.0454	1.75	ENSMUSG00000049119	131963	no
chr18	59976564	59977024	7.45e-17	4.35	1.52e-11	2.83	8.88e-17	3.94	0.0559	1.52	0.119	1.11	1	0.41	ENSMUSG00000073555	235055	no
chr14	10422166	10422843	4.92e-19	4.2	1.52e-11	2.54	6.05e-13	2.52	0.0113	1.66	0.938	-0.02	0.0167	1.68	ENSMUSG00000060579	739191	no
chr16	20191143	20191577	2.21e-11	3.1	1.53e-11	3.29	1.37e-13	4.17	0.798	-0.19	0.291	0.88	1	-1.07	ENSMUSG00000041205	49780	no
chr5	32610486	32612062	0.129	-0.33	1.53e-11	-1.26	0.0193	-0.48	1.72e-16	0.93	1.1e-11	0.77	0.413	0.16	ENSMUSG00000014932	0	yes
chr11	98773551	98774592	0.706	-0.12	1.55e-11	-1.64	0.0235	-0.61	3.2e-29	1.52	1.14e-13	1.04	0.013	0.49	ENSMUSG00000020889	740	yes
chr5	119055047	119055998	1.64e-12	2.3	1.55e-11	-1.58	2.68e-08	1.55	4.61e-33	3.88	4.8e-80	3.13	0.0516	0.74	ENSMUSG00000018076	494367	no
chr8	120300223	120301302	0.464	-0.23	1.55e-11	-1.73	0.503	-0.21	3.9e-12	1.5	2.48e-12	1.52	0.966	-0.02	ENSMUSG00000031822	71766	no
chr2	106677240	106677931	9.09e-32	4.24	1.55e-11	1.99	6.23e-32	4.15	4.83e-07	2.25	7.28e-07	2.16	0.947	0.09	ENSMUSG00000016386	15337	no
chr10	67901170	67901696	0.982	-0.01	1.58e-11	-2.92	0.155	1.02	1.19e-13	2.91	1.45e-18	3.93	0.187	-1.03	ENSMUSG00000037855	10965	no
chr17	37049637	37051475	0.395	-0.19	1.58e-11	-1.27	0.0248	-0.43	2.61e-14	1.08	1.56e-11	0.84	0.231	0.24	ENSMUSG00000024462	3670	no
chr6	5032736	5033708	2.57e-17	3	1.59e-11	2.21	4.21e-19	3.34	0.0733	0.79	0.019	1.13	0.687	-0.34	ENSMUSG00000032827	129818	no
chr12	110837062	110837820	4.25e-15	2.17	1.59e-11	1.8	5.84e-17	2.29	0.23	0.37	0.114	0.49	0.82	-0.12	ENSMUSG00000056458	3118	no
chr2	45115380	45117711	0.126	-0.37	1.59e-11	-1.49	6.05e-16	-1.72	1.16e-17	1.12	0.0602	-0.22	4.05e-24	1.35	ENSMUSG00000026872	0	yes
chr17	30377765	30378739	5.89e-06	1.76	1.59e-11	-1.84	0.0267	0.75	5e-43	3.59	8.79e-31	2.58	0.0168	1.01	ENSMUSG00000062202	197547	no
chr17	44472590	44473147	1.16e-20	4.69	1.6e-11	2.84	3.46e-16	3.11	0.00969	1.84	0.683	0.27	0.0416	1.57	ENSMUSG00000023959	284017	no
chr10	79746147	79747506	0.00415	-0.7	1.6e-11	-1.38	6.27e-08	-1.15	2.78e-05	0.68	0.109	0.23	0.0302	0.45	ENSMUSG00000020329	0	yes
chr6	97718141	97719000	1.15e-20	2.57	1.63e-11	1.75	3.32e-25	3.05	0.018	0.82	0.000655	1.3	0.435	-0.48	ENSMUSG00000035158	88051	no
chr10	72492817	72493453	1.91e-16	3.25	1.63e-11	2.56	1.79e-18	4.22	0.187	0.69	0.012	1.66	0.297	-0.97	ENSMUSG00000019923	161391	no
chr5	88044992	88045713	3.93e-11	3.16	1.67e-11	3.42	1.01e-10	2.71	0.737	-0.26	0.341	-0.71	0.691	0.45	ENSMUSG00000029281	40842	no
chr8	123514041	123516037	0.341	-0.28	1.67e-11	-1.65	0.00165	-0.86	4.09e-21	1.37	1.57e-07	0.79	0.0076	0.58	ENSMUSG00000031970	0	yes
chr11	20138323	20139037	2.55e-16	2.87	1.67e-11	2.6	4.52e-18	3.35	0.616	0.27	0.239	0.75	0.588	-0.48	ENSMUSG00000020152	25409	no
chr12	100282215	100282813	0.393	-0.42	1.67e-11	-2.44	0.0281	-1.1	6.4e-11	2.02	9.69e-05	1.34	0.215	0.68	ENSMUSG00000001175	82779	no
chr5	85066982	85067880	2.3e-36	4.37	1.68e-11	1.79	1.15e-33	3.68	2.52e-09	2.58	1.04e-06	1.89	0.352	0.69	ENSMUSG00000029245	649599	no
chr5	142509052	142509960	0.0142	0.73	1.69e-11	-1.66	9.41e-06	1.37	3.15e-24	2.39	2.52e-32	3.03	0.111	-0.65	ENSMUSG00000074817	20115	no
chr6	30026684	30027272	3.9e-25	4.11	1.69e-11	2.08	2.1e-24	3.95	5.24e-05	2.03	0.000206	1.87	1	0.17	ENSMUSG00000058440	20715	no
chr14	122341718	122342446	1.64e-40	5.68	1.7e-11	1.52	2.51e-40	4.3	5.74e-20	4.16	7.55e-15	2.78	0.08	1.38	ENSMUSG00000064052	108668	no
chr11	102284024	102285791	0.0066	-0.55	1.71e-11	-1.3	2.78e-05	-0.9	4.38e-11	0.75	0.00508	0.39	0.0435	0.35	ENSMUSG00000034757	0	yes
chr7	49504288	49505514	0.0135	-1.07	1.72e-11	-2.57	0.159	-0.64	4.05e-06	1.5	2.15e-09	1.93	0.368	-0.44	ENSMUSG00000030507	131334	no
chr1	182181671	182182230	1.3e-18	3.61	1.72e-11	2.09	1.38e-09	3.66	0.00377	1.52	0.00448	1.56	0.98	-0.04	ENSMUSG00000091013	17184	no
chr1	170502725	170503655	0.00587	-0.99	1.73e-11	-2.03	0.0055	-0.94	2.27e-05	1.04	2.69e-06	1.09	0.925	-0.05	ENSMUSG00000038473	86205	no
chr16	84045320	84045835	1.15e-16	3.63	1.73e-11	2.43	2.26e-14	2.92	0.0333	1.2	0.358	0.49	0.388	0.71	ENSMUSG00000110358	469285	no
chr15	96197954	96198504	1.15e-22	3.32	1.74e-11	1.9	2.36e-26	4.48	0.00103	1.42	6.2e-07	2.58	0.131	-1.15	ENSMUSG00000033237	89013	no
chr7	79589963	79591235	0.984	0	1.74e-11	-2.34	0.304	-0.46	2.94e-11	2.34	4.02e-11	1.88	0.423	0.46	ENSMUSG00000030549	26421	no
chr8	120534563	120539920	0.651	0.13	1.74e-11	-1.61	0.0304	-0.54	6.99e-37	1.73	1.96e-21	1.06	0.000295	0.67	ENSMUSG00000031821	49383	no
chr18	35138014	35138465	7.37e-11	2.51	1.74e-11	2.55	1.72e-17	3.68	0.932	-0.03	0.0507	1.13	0.0949	-1.16	ENSMUSG00000037815	19125	no
chr2	33205685	33206451	0.45	0.4	1.75e-11	-2.29	0.0491	0.97	3.71e-21	2.69	1.02e-30	3.26	0.343	-0.57	ENSMUSG00000004105	9617	no
chr15	96244704	96245233	5.82e-28	4.54	1.75e-11	1.96	3.11e-27	4.12	4.29e-08	2.58	1.08e-06	2.16	0.654	0.42	ENSMUSG00000033237	42284	no
chr18	35829391	35832990	0.489	0.18	1.75e-11	-1.5	0.0911	-0.42	7.95e-39	1.68	2.73e-19	1.08	0.00113	0.6	ENSMUSG00000046668	0	yes
chr16	16367201	16367961	2.04e-08	3.56	1.75e-11	2.11	2.34e-08	4.09	0.00536	1.46	0.000518	1.98	0.656	-0.53	ENSMUSG00000022789	8241	no
chr6	44210773	44211286	9.56e-14	3.66	1.76e-11	3.16	2.44e-12	3.24	0.488	0.51	0.881	0.09	1	0.42	ENSMUSG00000029735	544494	no
chr3	62938604	62939136	4.2e-26	3.96	1.76e-11	2.25	1.11e-11	1.81	0.00139	1.71	0.294	-0.44	6.64e-06	2.14	ENSMUSG00000027820	302400	no
chr11	84523313	84526723	0.547	-0.15	1.76e-11	-1.38	0.193	-0.32	4.26e-25	1.23	6.29e-13	1.06	0.436	0.17	ENSMUSG00000018698	0	yes
chr10	96299979	96300451	2.51e-08	2.53	1.78e-11	3.82	8.38e-06	1.75	0.0891	-1.29	0.00289	-2.06	0.298	0.78	ENSMUSG00000096486	163375	no
chr2	165055172	165056272	2.31e-10	2.41	1.79e-11	-1.7	0.00394	0.93	1.94e-57	4.11	1.14e-36	2.63	0.000388	1.48	ENSMUSG00000017652	0	yes
chr1	194505670	194506356	1.39e-21	3.41	1.8e-11	2	2.86e-21	3.29	0.00361	1.41	0.0076	1.29	0.909	0.12	ENSMUSG00000026640	111861	no
chr4	94941163	94941881	1.95e-39	3.95	1.81e-11	1.59	1.16e-38	4.05	2.88e-10	2.36	1.91e-10	2.46	0.913	-0.1	ENSMUSG00000028575	12319	no
chr6	23090262	23091042	6.26e-17	2.99	1.81e-11	2.31	8.53e-16	3.28	0.163	0.68	0.0911	0.97	0.741	-0.29	ENSMUSG00000029695	41943	no
chr10	88684870	88685357	2.04e-16	4.09	1.81e-11	2.82	5.15e-05	3.49	0.0728	1.27	0.352	0.67	1	0.6	ENSMUSG00000004359	0	yes
chr1	20761298	20761896	3.56e-06	1.83	1.83e-11	3.54	0.383	0.29	0.00954	-1.71	5.43e-11	-3.25	5.36e-05	1.54	ENSMUSG00000041872	28720	no
chr13	78358448	78359216	3.03e-22	3.31	1.83e-11	1.97	1.2e-25	3.77	0.00152	1.34	7.61e-05	1.79	0.608	-0.45	ENSMUSG00000069171	158690	no
chr2	93927639	93928293	8.72e-19	3.49	1.83e-11	2.27	8.48e-21	4.02	0.0223	1.22	0.00303	1.76	0.64	-0.54	ENSMUSG00000087006	28907	no
chr1	118003779	118004485	1.11e-12	4.39	1.83e-11	2.19	1.27e-24	4.51	7.92e-05	2.21	2.84e-05	2.33	1	-0.12	ENSMUSG00000100617	37839	no
chr10	95719432	95719952	2.92e-15	3.37	1.84e-11	2.47	2.72e-18	4.35	0.154	0.91	0.00521	1.88	1	-0.97	ENSMUSG00000074780	45980	no
chr1	111278573	111279079	5.44e-10	3.02	1.86e-11	3.36	2.37e-13	4.02	0.622	-0.34	0.402	0.67	1	-1	ENSMUSG00000047216	300988	no
chr13	36733708	36735495	0.0047	0.68	1.88e-11	-1.42	0.0123	0.71	5.79e-31	2.1	4.97e-23	2.13	0.98	-0.03	ENSMUSG00000039114	0	yes
chr1	57470286	57470845	1.5e-17	2.95	1.88e-11	2.13	7.21e-22	4.15	0.0647	0.82	0.000297	2.02	0.115	-1.2	ENSMUSG00000048495	63184	no
chr2	171542685	171543465	1.69e-08	4.14	1.9e-11	2.25	7.36e-23	4.45	0.00138	1.89	8.48e-05	2.2	1	-0.31	ENSMUSG00000067578	500000	no
chr1	152845234	152845828	5.47e-17	3.95	1.9e-11	2.76	6.23e-18	4.5	0.0695	1.19	0.0139	1.74	1	-0.56	ENSMUSG00000026480	45039	no
chr14	63054680	63055174	0.997	-0.02	1.94e-11	-2.82	0.638	-0.3	2.28e-15	2.8	1.14e-14	2.51	0.677	0.29	ENSMUSG00000075571	4719	no
chr1	103093953	103094441	3.43e-12	2.84	1.94e-11	2.81	9.03e-08	1.92	0.978	0.02	0.107	-0.89	0.17	0.91	ENSMUSG00000050840	1674087	no
chr8	65033944	65034657	1.46e-17	2.54	1.95e-11	1.99	3.79e-17	2.36	0.17	0.55	0.354	0.37	0.763	0.18	ENSMUSG00000079042	2678	no
chr11	69121070	69125864	0.166	-0.33	1.96e-11	-1.42	7.92e-05	-0.86	1.75e-22	1.09	2.04e-08	0.56	0.000572	0.53	ENSMUSG00000097386	0	yes
chr11	69800094	69801705	0.882	0.04	2.01e-11	-1.34	0.125	-0.37	4.28e-24	1.38	7.77e-12	0.97	0.0575	0.4	ENSMUSG00000042826	151	yes
chr10	81134942	81139023	0.0216	-0.52	2.02e-11	-1.47	0.000195	-0.83	5.4e-24	0.95	5.28e-11	0.64	0.0324	0.31	ENSMUSG00000035011	0	yes
chr13	85146193	85147181	3.93e-41	3.7	2.02e-11	1.38	2.09e-49	4.63	2.48e-14	2.32	1.41e-21	3.25	0.157	-0.93	ENSMUSG00000021548	42226	no
chr3	154381402	154381942	3.62e-17	2.76	2.02e-11	2.07	2.71e-21	3.69	0.093	0.69	0.00152	1.62	0.192	-0.93	ENSMUSG00000096225	50742	no
chr13	62510701	62511353	2.82e-12	3.27	2.03e-11	3.13	6.14e-14	3.89	0.808	0.15	0.294	0.76	1	-0.61	ENSMUSG00000113450	43868	no
chr16	68073440	68074095	3.49e-19	3.26	2.03e-11	2.17	3.45e-20	3.72	0.0237	1.09	0.00511	1.55	0.633	-0.46	ENSMUSG00000064115	452531	no
chr3	27703309	27704066	4.1e-25	4.15	2.04e-11	2.05	1.25e-24	3.89	3.94e-05	2.09	0.000161	1.84	0.839	0.26	ENSMUSG00000039286	7240	no
chr11	97024927	97026553	0.134	0.38	2.06e-11	-1.51	0.0928	-0.42	1.68e-43	1.89	8.58e-17	1.08	1.09e-05	0.8	ENSMUSG00000020877	3384	no
chr15	12274845	12275598	5.8e-17	3.34	2.07e-11	2.37	2.75e-20	4.51	0.0595	0.97	0.000564	2.14	1	-1.17	ENSMUSG00000022200	45851	no
chr14	19196746	19197509	5.11e-07	3.47	2.09e-11	2.15	5.76e-22	3.73	0.0253	1.32	0.00438	1.58	0.845	-0.26	ENSMUSG00000095280	221420	no
chr1	160651649	160652063	2.15e-18	3.71	2.12e-11	2.56	7.97e-17	3.09	0.0791	1.15	0.389	0.52	0.498	0.63	ENSMUSG00000026721	141147	no
chr5	122501084	122503302	9.83e-05	-0.89	2.14e-11	-1.41	2e-07	-1.18	8.04e-05	0.52	0.111	0.22	0.16	0.29	ENSMUSG00000029467	0	yes
chr3	16751985	16752756	4.36e-24	3.19	2.15e-11	1.97	2.2e-25	3.9	0.00126	1.22	4.81e-05	1.94	0.351	-0.71	ENSMUSG00000047213	568772	no
chr15	34567252	34568817	4.84e-26	3.26	2.17e-11	1.91	2.05e-31	3.87	3.57e-05	1.35	4.18e-08	1.95	0.279	-0.61	ENSMUSG00000022325	71947	no
chr12	63028201	63028611	1.84e-14	3.25	2.18e-11	2.62	3.1e-17	4.17	0.258	0.64	0.0193	1.55	1	-0.92	ENSMUSG00000043060	1446078	no
chr6	60363542	60364669	5.25e-18	3.83	2.18e-11	1.41	2.43e-57	4.16	6.68e-17	2.42	7.37e-28	2.76	0.606	-0.33	ENSMUSG00000025889	465185	no
chr17	94866314	94867145	2.56e-20	3.25	2.18e-11	2.23	5.36e-25	3.69	0.0289	1.02	0.00191	1.46	0.555	-0.44	ENSMUSG00000095193	6840	no
chr9	39976520	39977306	4.03e-06	1.55	2.21e-11	2.47	9.57e-10	2.41	0.0394	-0.93	0.894	-0.06	0.165	-0.86	ENSMUSG00000044292	14806	no
chr7	102200593	102201539	4.96e-20	2.94	2.21e-11	1.93	2.47e-22	3.17	0.0132	1.02	0.00353	1.24	0.789	-0.23	ENSMUSG00000063550	8636	no
chr11	13005139	13006208	3.16e-57	4.41	2.21e-11	1.44	5.31e-53	4.24	4.99e-21	2.96	6.55e-19	2.8	0.826	0.17	ENSMUSG00000020173	540178	no
chr10	110854547	110855182	1.38e-40	4.44	2.22e-11	1.86	7.43e-42	5.1	2.08e-09	2.58	1.65e-12	3.25	0.438	-0.67	ENSMUSG00000020186	64606	no
chr15	75677979	75679728	0.156	-0.32	2.23e-11	-1.3	0.00165	-0.69	2.92e-15	0.98	1.14e-05	0.61	0.0475	0.37	ENSMUSG00000000934	0	yes
chr15	23403769	23404531	0.000218	1.45	2.23e-11	3	4.23e-07	1.82	0.0028	-1.54	0.0241	-1.18	0.521	-0.37	ENSMUSG00000040420	854746	no
chr14	18666232	18667092	5.76e-16	3.06	2.25e-11	2.52	2.55e-18	3.34	0.325	0.55	0.16	0.82	0.784	-0.28	ENSMUSG00000058317	227174	no
chr18	8524006	8524498	1.85e-11	2.16	2.26e-11	2.3	4.39e-05	1.15	0.789	-0.13	0.00151	-1.14	0.00638	1.01	ENSMUSG00000092097	169578	no
chr8	22858389	22860767	0.00164	-0.67	2.26e-11	-1.35	6.68e-08	-1.14	2.83e-10	0.67	0.0819	0.2	0.00186	0.47	ENSMUSG00000031540	0	yes
chr13	59584128	59586070	0.000361	-0.82	2.26e-11	-1.47	4.56e-06	-1.01	1.55e-08	0.65	1.06e-05	0.46	0.27	0.19	ENSMUSG00000021557	0	yes
chr16	4789243	4790672	0.625	-0.12	2.26e-11	-1.37	0.014	-0.56	1.39e-33	1.24	3.65e-11	0.8	0.00702	0.44	ENSMUSG00000004071	0	yes
chr6	141583949	141584801	4.75e-23	3.64	2.27e-11	2.45	1.35e-24	3.37	0.0445	1.19	0.0954	0.92	0.766	0.27	ENSMUSG00000030236	44716	no
chr16	17722142	17723447	0.0104	-0.73	2.28e-11	-1.72	2.07e-08	-1.51	5.12e-11	0.99	0.184	0.21	5.02e-05	0.78	ENSMUSG00000012114	0	yes
chr8	119557819	119559879	0.0144	-0.57	2.3e-11	-1.43	3.99e-06	-1.01	4.57e-12	0.86	0.000227	0.42	0.00758	0.43	ENSMUSG00000031835	0	yes
chr5	109096311	109096965	3.77e-26	3.96	2.32e-11	1.99	9.05e-25	3.92	9.49e-06	1.97	3.5e-05	1.94	0.978	0.04	ENSMUSG00000090688	898	yes
chr17	31790442	31791102	0.451	0.36	2.34e-11	-2.27	0.101	-0.72	1.37e-19	2.63	5.56e-08	1.56	0.00871	1.08	ENSMUSG00000024042	64689	no
chr6	83893555	83894099	1.8e-17	3.8	2.34e-11	2.49	1.9e-16	3.25	0.0316	1.31	0.185	0.76	0.553	0.55	ENSMUSG00000030016	26445	no
chrX	98800873	98801465	0.00851	1.91	2.34e-11	-2.75	0.00193	2.45	1.92e-21	4.66	7.22e-21	5.2	1	-0.54	ENSMUSG00000031214	89559	no
chr3	85185748	85186357	0.17	0.75	2.35e-11	-2.22	0.176	-0.58	1.03e-18	2.97	6.07e-09	1.63	0.00563	1.34	ENSMUSG00000028086	370479	no
chr18	14592194	14592785	3.84e-22	4.91	2.37e-11	2.33	6.23e-21	4.15	6.16e-05	2.58	0.00204	1.82	1	0.76	ENSMUSG00000037013	90128	no
chr17	25569825	25571775	0.336	0.25	2.38e-11	-1.5	0.026	-0.54	5.02e-37	1.75	4.51e-16	0.96	1.08e-05	0.79	ENSMUSG00000024176	0	yes
chr15	81857602	81859426	0.731	-0.11	2.38e-11	-1.55	0.045	-0.52	3e-29	1.45	3.46e-16	1.04	0.0301	0.41	ENSMUSG00000048546	0	yes
chr18	68924033	68924574	4.49e-27	4.3	2.4e-11	2.01	3.1e-27	4.98	8.39e-06	2.29	1.18e-07	2.97	1	-0.68	ENSMUSG00000024546	25566	no
chr3	139408432	139409766	5.13e-55	3.68	2.41e-11	1.42	3.65e-59	4.18	1.64e-16	2.26	7.08e-21	2.76	0.349	-0.5	ENSMUSG00000047940	202737	no
chr4	81669020	81669546	0.254	0.78	2.47e-11	3.04	0.000655	1.17	0.000115	-2.26	0.000182	-1.88	0.712	-0.39	ENSMUSG00000028402	226204	no
chr14	63244179	63246698	0.00548	0.75	2.48e-11	-1.4	0.505	0.17	1.65e-38	2.15	3.64e-29	1.57	0.0213	0.57	ENSMUSG00000021944	24993	no
chr9	24160258	24160945	3.6e-18	2.69	2.51e-11	2.01	6.83e-13	2.05	0.0711	0.68	0.883	0.05	0.172	0.64	ENSMUSG00000043659	62261	no
chr19	49675859	49676393	7.96e-26	4.33	2.55e-11	2.05	7.01e-22	3.51	8.21e-06	2.28	0.00224	1.47	0.358	0.82	ENSMUSG00000062083	354341	no
chr2	48538376	48539559	3.9e-10	-1.34	2.56e-11	2.43	3.37e-46	-2.87	8.8e-42	-3.77	1.28e-53	-5.31	1.88e-23	1.54	ENSMUSG00000052155	274549	no
chr12	77938117	77938826	0.0265	1.14	2.56e-11	-2.19	0.0205	1.17	3.96e-28	3.33	2.26e-28	3.36	0.968	-0.03	ENSMUSG00000099418	255415	no
chr17	24719472	24720630	0.00407	-0.63	2.56e-11	-1.38	9.22e-06	-0.95	2.12e-10	0.75	0.000381	0.43	0.0492	0.32	ENSMUSG00000044533	1355	yes
chr11	95263299	95264682	3.06e-11	2.42	2.57e-11	-1.6	4.03e-09	1.96	5.18e-55	4.02	1.86e-50	3.56	0.466	0.46	ENSMUSG00000020872	1769	no
chr19	5473575	5475499	0.019	0.61	2.62e-11	-1.38	0.807	0.06	3.75e-31	1.99	4.71e-23	1.45	0.0222	0.55	ENSMUSG00000024909	0	yes
chr3	133590501	133591205	8.97e-16	3.56	2.66e-11	2.51	2.72e-11	2.39	0.0564	1.06	0.787	-0.12	0.0632	1.17	ENSMUSG00000040943	45361	no
chr7	29316663	29318128	0.0177	-0.53	2.66e-11	-1.36	0.413	-0.21	8.35e-09	0.83	3.05e-11	1.14	0.194	-0.32	ENSMUSG00000030584	12711	no
chrX	114974693	114975842	2.55e-17	3.24	2.67e-11	2.07	2.05e-24	3.97	0.0137	1.17	7.28e-05	1.9	0.381	-0.73	ENSMUSG00000047079	67110	no
chr18	34605923	34606592	4.74e-16	3.33	2.67e-11	2.58	1.05e-16	3.35	0.169	0.75	0.172	0.76	0.998	-0.02	ENSMUSG00000049357	8454	no
chr2	149906614	149907329	7.34e-18	3.95	2.69e-11	2.76	9.93e-17	3.63	0.0998	1.19	0.243	0.87	1	0.32	ENSMUSG00000074737	75400	no
chr16	4212802	4215051	0.00104	-0.75	2.72e-11	-1.49	3.83e-07	-1.16	4.73e-10	0.74	0.0107	0.33	0.0105	0.41	ENSMUSG00000022521	0	yes
chr14	116901715	116902187	2.72e-13	4.01	2.74e-11	3.66	2.77e-11	3.2	0.683	0.35	0.606	-0.46	1	0.81	ENSMUSG00000058571	23127	no
chr17	12106207	12106690	2.34e-16	3.4	2.75e-11	2.61	3.32e-17	3.89	0.174	0.8	0.0557	1.28	1	-0.49	ENSMUSG00000023827	12013	no
chr3	73434194	73434753	2.6e-25	4.64	2.77e-11	2.12	2.22e-07	3.67	1.06e-05	2.53	0.00579	1.56	0.375	0.97	ENSMUSG00000027792	273661	no
chr4	41740213	41741790	0.844	-0.05	2.8e-11	-1.24	0.158	-0.29	2.96e-13	1.19	1.21e-13	0.95	0.342	0.24	ENSMUSG00000066224	9070	no
chr15	60555492	60556038	1.25e-13	4.05	2.81e-11	3.13	2.06e-14	4.01	0.288	0.92	0.32	0.88	1	0.04	ENSMUSG00000072568	297739	no
chr13	17700169	17700834	2.46e-32	4.45	2.83e-11	1.87	2.58e-32	4.57	7.35e-09	2.58	2.7e-09	2.7	0.902	-0.12	ENSMUSG00000055137	4615	no
chr10	117452159	117453237	2.24e-08	1.79	2.83e-11	-1.49	1.24e-11	2.23	2.53e-44	3.27	6.29e-48	3.72	0.434	-0.45	ENSMUSG00000055531	72143	no
chr18	82496711	82497447	0.677	-0.27	2.83e-11	-2.91	0.0057	-1.29	8.72e-12	2.64	8.05e-07	1.63	0.0283	1.01	ENSMUSG00000041607	21564	no
chr18	85503052	85504300	1.69e-78	4.63	2.83e-11	1.19	5.72e-72	4.51	6.38e-54	3.44	1.81e-48	3.33	0.866	0.12	ENSMUSG00000024645	551527	no
chr7	42592116	42592906	4.83e-26	3.63	2.83e-11	1.99	6.31e-21	3	0.000198	1.64	0.017	1.01	0.379	0.62	ENSMUSG00000092335	0	yes
chr4	98845572	98846293	7.28e-19	3.32	2.84e-11	2.2	3.98e-15	2.81	0.0307	1.12	0.252	0.61	0.545	0.51	ENSMUSG00000073794	21731	no
chr17	17516470	17517072	1.23e-11	2.75	2.85e-11	2.36	5.29e-13	2.49	0.496	0.39	0.798	0.13	0.779	0.26	ENSMUSG00000023845	107416	no
chr17	11352845	11353880	5.26e-13	2.56	2.86e-11	2.39	1.61e-15	2.99	0.785	0.17	0.294	0.6	0.579	-0.43	ENSMUSG00000023826	512460	no
chr2	153853349	153854360	0.068	0.92	2.87e-11	-2.4	0.203	0.8	6.56e-20	3.32	7.97e-07	3.21	0.866	0.12	ENSMUSG00000027480	16723	no
chr11	119088295	119092010	0.0543	0.53	2.89e-11	-1.62	0.73	0.1	2.58e-41	2.15	4.29e-30	1.72	0.0623	0.43	ENSMUSG00000039989	2073	no
chr6	125348894	125350535	0.0883	0.45	2.93e-11	-1.37	0.176	0.33	1.14e-21	1.83	1.84e-22	1.7	0.737	0.12	ENSMUSG00000030341	0	yes
chr15	89656227	89657137	2.16e-37	3.9	2.93e-11	1.63	4.15e-40	4.71	4.14e-12	2.27	4.08e-16	3.08	0.224	-0.81	ENSMUSG00000022621	64303	no
chr18	13972092	13973429	3.65e-05	-1	2.95e-11	-1.39	3.37e-11	-1.41	0.00517	0.4	0.863	-0.02	0.0248	0.41	ENSMUSG00000024420	0	yes
chr13	33570756	33571386	2.68e-12	3.52	2.97e-11	2.69	5.16e-14	3.26	0.275	0.83	0.4	0.57	1	0.26	ENSMUSG00000057726	85965	no
chr19	34673504	34673953	9.13e-12	3.12	2.97e-11	3.42	2.27e-13	3.9	0.688	-0.3	0.587	0.48	1	-0.78	ENSMUSG00000034459	32632	no
chr11	115103402	115103940	1.65e-22	3.9	3e-11	1.95	4.91e-19	3.34	0.000182	1.96	0.0052	1.39	0.606	0.56	ENSMUSG00000020732	11970	no
chr1	95030604	95031017	4.67e-11	3.2	3e-11	3.38	5.01e-11	3.29	0.846	-0.18	0.956	-0.1	1	-0.08	ENSMUSG00000051185	282605	no
chr1	156983081	156983946	3.01e-23	3.61	3.04e-11	1.87	3.59e-25	3.42	0.000182	1.74	0.000223	1.55	0.858	0.19	ENSMUSG00000026594	43454	no
chr17	35134470	35136612	2.04e-05	-0.86	3.1e-11	-1.39	1.94e-07	-1.12	1.53e-05	0.53	0.0662	0.27	0.138	0.26	ENSMUSG00000024392	0	yes
chr4	22144547	22145588	3.19e-64	4.36	3.13e-11	1.3	4.66e-67	4.72	3.57e-33	3.06	1.33e-36	3.42	0.577	-0.35	ENSMUSG00000040410	211954	no
chrX	140317774	140318314	8.25e-18	4.37	3.14e-11	2.54	2.84e-18	4.28	0.00851	1.83	0.00872	1.74	1	0.09	ENSMUSG00000042425	23948	no
chr2	114060011	114060495	1.34e-08	2.31	3.14e-11	2.82	1.32e-13	3.04	0.383	-0.51	0.798	0.22	0.371	-0.73	ENSMUSG00000068614	6462	no
chr4	46185452	46186355	6.23e-22	3.32	3.15e-11	1.95	3.61e-20	3.24	0.00216	1.37	0.00588	1.29	0.959	0.08	ENSMUSG00000028329	9955	no
chr17	75387450	75388076	1.53e-18	4.02	3.16e-11	2.46	5.5e-18	4.05	0.0106	1.55	0.015	1.58	1	-0.03	ENSMUSG00000071042	47828	no
chr2	118939812	118940371	0.186	1.01	3.17e-11	-2.75	0.359	0.69	1.09e-19	3.77	1.91e-18	3.44	0.767	0.32	ENSMUSG00000074916	13315	no
chr14	92862933	92863787	2.83e-06	3.58	3.19e-11	1.91	1.94e-14	2.04	0.0374	1.67	0.713	0.13	0.108	1.54	ENSMUSG00000055421	1026891	no
chr15	44209916	44210872	1.21e-33	3.46	3.24e-11	1.48	2.68e-37	4.01	1.05e-08	1.98	2.28e-11	2.53	0.473	-0.55	ENSMUSG00000038760	13780	no
chr9	120303248	120304928	0.0162	-0.59	3.3e-11	-1.48	0.00313	-0.71	7.64e-11	0.89	2.91e-08	0.77	0.635	0.12	ENSMUSG00000041794	1734	no
chr5	131563686	131564285	5.98e-29	3.67	3.32e-11	1.81	1.04e-25	2.85	1.74e-05	1.85	0.00463	1.04	0.167	0.82	ENSMUSG00000034040	255188	no
chr18	35841335	35842120	0.0326	-0.7	3.32e-11	-1.97	0.524	-0.24	5.22e-08	1.27	4.6e-12	1.73	0.168	-0.46	ENSMUSG00000046668	11516	no
chr6	12814937	12815861	4.25e-33	3.21	3.33e-11	1.84	1.89e-30	2.97	0.000129	1.38	0.00125	1.13	0.668	0.24	ENSMUSG00000032625	65526	no
chr7	139556817	139557522	0.114	0.91	3.34e-11	-2.35	0.0335	1.49	5.04e-18	3.26	4.11e-07	3.84	0.627	-0.58	ENSMUSG00000041309	25274	no
chr3	61795915	61796479	7.05e-18	3.6	3.36e-11	2.37	1.52e-19	4.24	0.0344	1.23	0.00443	1.87	1	-0.64	ENSMUSG00000053706	429963	no
chr2	25981883	25984498	0.000458	-0.79	3.37e-11	-1.45	1.31e-05	-0.96	2.18e-10	0.66	1.23e-06	0.49	0.31	0.17	ENSMUSG00000026933	0	yes
chr9	42573076	42573751	0.379	-0.35	3.39e-11	-1.99	0.0678	-0.74	2.96e-11	1.64	8.85e-06	1.24	0.378	0.39	ENSMUSG00000037287	65266	no
chr10	21845594	21846195	5.39e-19	4.59	3.4e-11	2.38	2.92e-15	3.03	0.001	2.21	0.226	0.65	1	1.56	ENSMUSG00000019970	35988	no
chr8	84784120	84786805	8.19e-07	1.29	3.44e-11	-1.48	7.01e-08	1.36	2.41e-58	2.76	1.7e-59	2.84	0.854	-0.08	ENSMUSG00000001911	13538	no
chr2	168807367	168808283	4.3e-06	1.63	3.48e-11	-1.73	0.00311	0.93	5.51e-36	3.36	3.77e-28	2.66	0.121	0.7	ENSMUSG00000027547	39423	no
chr13	94882471	94884708	4.65e-05	0.98	3.48e-11	-1.4	0.00235	0.8	1.7e-66	2.38	3.02e-41	2.2	0.554	0.18	ENSMUSG00000021685	6868	no
chr2	173789561	173791006	0.000194	-1.19	3.53e-11	-1.92	5.74e-05	-1.24	0.0019	0.73	0.00307	0.68	0.925	0.05	ENSMUSG00000054455	52049	no
chr5	101713065	101713935	3.38e-34	4.04	3.53e-11	1.56	6.04e-35	3.97	3.07e-10	2.48	2.17e-10	2.41	0.953	0.07	ENSMUSG00000035187	48068	no
chr1	166378628	166380326	7.46e-06	-0.89	3.54e-11	-1.2	3.6e-08	-1.04	0.00842	0.31	0.162	0.16	0.435	0.15	ENSMUSG00000026563	0	yes
chr14	124446078	124446767	3.26e-20	3.99	3.54e-11	2.28	5.69e-19	3.45	0.00307	1.71	0.0297	1.17	1	0.55	ENSMUSG00000025551	230359	no
chr2	153067484	153068237	0.862	0.11	3.55e-11	-2.25	0.0981	0.99	5.21e-14	2.36	5.15e-18	3.24	0.195	-0.88	ENSMUSG00000027474	1528	no
chr19	6497012	6498832	0.014	-0.56	3.57e-11	-1.46	0.00278	-0.73	2.97e-08	0.89	9.57e-05	0.73	0.529	0.17	ENSMUSG00000061742	44186	no
chr13	13721126	13721896	4.88e-20	3.87	3.59e-11	2.22	1.78e-21	4.76	0.003	1.65	8.2e-05	2.53	1	-0.89	ENSMUSG00000021303	62162	no
chr6	82302035	82302709	6.19e-21	3.77	3.6e-11	2.12	2.14e-17	2.99	0.00215	1.65	0.0809	0.87	0.362	0.78	ENSMUSG00000030043	99624	no
chr12	76570057	76571295	3.65e-17	2.49	3.61e-11	1.92	2.24e-10	1.74	0.133	0.57	0.637	-0.18	0.0832	0.75	ENSMUSG00000052609	39165	no
chrX	130547989	130548342	3.12e-14	4.7	3.62e-11	3.48	6.64e-14	5	0.179	1.22	0.0973	1.52	1	-0.3	ENSMUSG00000034480	798246	no
chr5	20603448	20604538	1.41e-20	2.82	3.64e-11	1.63	2.32e-20	2.45	0.00127	1.19	0.0119	0.82	0.542	0.37	ENSMUSG00000039987	277585	no
chr1	180528978	180529439	0.679	-0.26	3.65e-11	-3.03	0.328	-0.62	6.85e-13	2.77	1.75e-10	2.41	0.643	0.37	ENSMUSG00000026496	39484	no
chr8	27236158	27236754	1.39e-17	3.37	3.71e-11	2.76	7.58e-20	4.64	0.347	0.6	0.0213	1.88	1	-1.28	ENSMUSG00000039720	12329	no
chr18	56677238	56677993	7.54e-25	3.7	3.71e-11	1.84	3.82e-06	3.91	4.07e-05	1.86	0.0188	2.07	0.87	-0.21	ENSMUSG00000024590	29819	no
chr10	80189983	80191283	0.797	0.08	3.71e-11	-1.69	0.464	-0.25	3.08e-17	1.77	6.1e-11	1.44	0.337	0.33	ENSMUSG00000003070	10500	no
chr14	105432591	105433150	0.0957	0.76	3.73e-11	-2	0.805	-0.1	1.26e-18	2.76	3.25e-12	1.9	0.0708	0.87	ENSMUSG00000053253	174017	no
chr2	165809682	165810445	1.59e-29	3.32	3.74e-11	1.56	4.6e-36	4.55	2.18e-07	1.76	2.89e-13	2.99	0.0582	-1.23	ENSMUSG00000039671	88570	no
chr5	64430371	64431102	6.38e-15	3.14	3.75e-11	2.49	1.17e-16	3.5	0.27	0.65	0.109	1.01	0.738	-0.36	ENSMUSG00000029174	274065	no
chr4	99670117	99670698	5.88e-17	4.06	3.75e-11	2.73	1.07e-06	3.88	0.0455	1.34	0.145	1.15	1	0.18	ENSMUSG00000067261	13817	no
chr19	10881073	10882353	1.53e-12	-1.39	3.76e-11	-1.28	3.33e-12	-1.36	0.417	-0.11	0.54	-0.08	0.936	-0.03	ENSMUSG00000034659	0	yes
chr6	3556995	3557959	8.9e-59	4.39	3.76e-11	1.29	3.24e-55	4.19	1.74e-26	3.1	4.6e-24	2.9	0.77	0.2	ENSMUSG00000001376	58612	no
chr10	31615320	31615817	6.17e-18	3.44	3.8e-11	2.65	7.38e-18	3.58	0.221	0.79	0.189	0.93	0.917	-0.14	ENSMUSG00000063760	6135	no
chr17	3460450	3461168	2.42e-19	3.85	3.8e-11	2.26	2.97e-18	3.32	0.0061	1.59	0.0476	1.06	0.579	0.53	ENSMUSG00000091530	71385	no
chr5	128232907	128233752	3.15e-06	1.95	3.8e-11	-1.9	1.5e-09	3.05	5.98e-34	3.86	1.78e-34	4.95	0.157	-1.1	ENSMUSG00000034310	199324	no
chr15	40937492	40937912	2.82e-11	3.56	3.83e-11	3.76	4.32e-10	3.15	0.85	-0.2	0.465	-0.61	1	0.41	ENSMUSG00000022306	282456	no
chr2	160471494	160471978	9.37e-17	3.74	3.84e-11	2.57	5.82e-17	4.21	0.06	1.17	0.0195	1.64	1	-0.46	ENSMUSG00000074622	104428	no
chr12	41386643	41387153	5.8e-17	3.95	3.85e-11	2.78	3.45e-16	4.03	0.0609	1.18	0.0669	1.25	1	-0.08	ENSMUSG00000036295	99277	no
chr17	34897404	34900187	0.00762	-0.69	3.85e-11	-1.59	3.44e-06	-1.13	1.6e-13	0.91	9.68e-05	0.46	0.00408	0.45	ENSMUSG00000024371	0	yes
chr1	72489989	72490691	0.418	0.45	3.88e-11	-2.22	0.454	0.38	5.19e-15	2.67	3.29e-16	2.6	0.955	0.07	ENSMUSG00000039372	46238	no
chr5	141838813	141839558	2.68e-08	2.47	3.89e-11	-1.67	1.35e-06	1.93	1.08e-33	4.14	1.6e-31	3.6	0.502	0.55	ENSMUSG00000056493	561938	no
chr1	147781141	147781785	1.98e-23	3.34	3.89e-11	1.93	1.62e-27	4.22	0.000894	1.4	2.39e-06	2.29	0.247	-0.88	ENSMUSG00000035131	1286380	no
chr19	47291164	47291765	0.0877	-1.18	3.9e-11	-3.18	1.02e-10	-2.98	2e-07	2	0.488	0.19	2.57e-06	1.81	ENSMUSG00000006435	112343	no
chr9	6286745	6287305	2.8e-19	3.12	3.9e-11	2.07	4.61e-19	3.33	0.0176	1.05	0.0127	1.25	0.852	-0.21	ENSMUSG00000047619	16898	no
chr8	84915078	84915957	2.95e-25	3.62	3.9e-11	1.9	4e-21	2.88	3.65e-05	1.71	0.00873	0.98	0.211	0.73	ENSMUSG00000003812	6517	no
chr6	122365641	122366781	1.26e-55	3.99	3.94e-11	1.3	8.08e-60	4.65	2.52e-22	2.68	2.95e-28	3.35	0.239	-0.66	ENSMUSG00000040669	25079	no
chr18	15400922	15401774	0.00116	1.54	3.96e-11	-2.28	0.0101	1.3	2.81e-27	3.82	1.97e-10	3.57	0.796	0.24	ENSMUSG00000024411	1909	no
chr16	16085958	16087095	4.51e-21	3.01	3.97e-11	1.7	3.01e-28	3.47	0.00126	1.31	1.01e-05	1.77	0.553	-0.46	ENSMUSG00000041974	59755	no
chr1	173418719	173419326	2.95e-22	3.19	4.01e-11	1.77	5.2e-28	3.77	0.00039	1.43	1.45e-06	2.01	0.437	-0.58	ENSMUSG00000005338	51023	no
chr8	120322803	120323789	5.73e-05	-1.29	4.01e-11	-1.95	4.68e-29	-2.91	0.00268	0.66	5.79e-08	-0.95	1.79e-17	1.62	ENSMUSG00000031822	94346	no
chr11	87276223	87277086	0.0071	1.08	4.02e-11	-1.75	2.13e-06	2.19	3.03e-24	2.83	3.81e-33	3.94	0.104	-1.1	ENSMUSG00000046442	81936	no
chr10	62892624	62893657	3.73e-21	3.22	4.02e-11	1.81	2.04e-22	3.33	0.000712	1.41	0.00038	1.52	0.918	-0.11	ENSMUSG00000047146	15338	no
chr2	60021141	60021524	7.46e-12	3.55	4.03e-11	3.27	1.01e-11	3.4	0.738	0.28	0.872	0.14	1	0.14	ENSMUSG00000026988	138549	no
chr6	51468506	51471441	0.00553	-0.65	4.03e-11	-1.41	2.64e-07	-1.1	7.27e-09	0.76	0.00432	0.31	0.0103	0.45	ENSMUSG00000004980	0	yes
chr3	81034540	81035326	1.36e-12	2.69	4.13e-11	2.6	1.9e-15	3.01	0.855	0.1	0.438	0.42	0.685	-0.32	ENSMUSG00000028019	1089	yes
chr19	45014218	45019210	0.731	-0.1	4.14e-11	-1.41	0.00434	-0.66	3.66e-27	1.31	4.73e-11	0.75	0.00141	0.56	ENSMUSG00000035342	0	yes
chr2	19392513	19393232	1.26e-17	2.73	4.14e-11	2.02	3.55e-17	2.2	0.119	0.72	0.616	0.19	0.36	0.53	ENSMUSG00000023094	21072	no
chr5	139545923	139548001	2.01e-05	0.95	4.15e-11	-1.27	0.00165	0.79	3.28e-49	2.21	1.8e-31	2.05	0.651	0.16	ENSMUSG00000029546	2428	no
chr5	143268971	143270499	0.00324	-0.65	4.16e-11	-1.43	0.0017	-0.71	4.16e-07	0.78	2.6e-05	0.72	0.804	0.06	ENSMUSG00000046658	0	yes
chr10	60471631	60472363	0.512	0.51	4.17e-11	-2.68	0.949	0.1	4.05e-17	3.19	2.58e-14	2.78	0.638	0.41	ENSMUSG00000090439	71904	no
chr6	122769727	122770900	0.154	0.41	4.17e-11	1.82	7.08e-12	1.78	5.54e-06	-1.42	0.898	-0.04	9.18e-06	-1.38	ENSMUSG00000003153	30739	no
chr8	93441817	93442412	2.92e-26	4.3	4.17e-11	2.05	4.26e-26	4.99	4.97e-06	2.25	1.61e-07	2.94	1	-0.69	ENSMUSG00000074156	62091	no
chr9	43742627	43746885	0.102	-0.35	4.17e-11	-1.33	0.00184	-0.68	4.36e-23	0.98	1.92e-08	0.65	0.0384	0.33	ENSMUSG00000032012	0	yes
chr11	25473612	25474374	1.36e-30	3.93	4.18e-11	1.76	3.35e-28	3.83	1.13e-07	2.17	1.21e-06	2.07	0.93	0.09	ENSMUSG00000032985	736388	no
chr14	13149588	13150029	2.95e-12	3.87	4.19e-11	3.33	1.1e-11	3.66	0.551	0.54	0.706	0.32	1	0.22	ENSMUSG00000056296	134750	no
chr19	44655651	44656222	0.0145	0.86	4.24e-11	-1.78	0.365	-0.28	1.98e-22	2.64	1.24e-10	1.5	0.000485	1.14	ENSMUSG00000036450	92800	no
chr8	7286599	7287020	9.45e-11	3.32	4.24e-11	3	4.27e-12	3.18	0.659	0.32	0.762	0.18	1	0.14	ENSMUSG00000001300	1374221	no
chr7	90024581	90025522	1.08e-24	3.45	4.26e-11	1.97	1.37e-21	3.2	0.000867	1.49	0.00748	1.24	0.781	0.25	ENSMUSG00000030619	43597	no
chr12	84698181	84699209	0.285	0.27	4.27e-11	-1.45	0.364	0.24	1.23e-33	1.72	5.52e-29	1.69	0.92	0.03	ENSMUSG00000071234	0	yes
chr6	137142614	137143305	0.0003	1.5	4.28e-11	-1.96	0.0221	0.97	1.03e-28	3.46	1.01e-21	2.93	0.373	0.53	ENSMUSG00000030222	27191	no
chr19	6240933	6242938	0.0122	-0.59	4.3e-11	-1.43	0.00043	-0.82	2.09e-14	0.84	4.78e-07	0.6	0.201	0.24	ENSMUSG00000024773	0	yes
chr14	7728164	7728879	3.19e-22	3.48	4.3e-11	1.89	6.39e-22	3.65	0.000548	1.59	0.000378	1.76	0.842	-0.17	ENSMUSG00000097169	62707	no
chr15	55655082	55655576	7.3e-17	3.21	4.3e-11	2.66	3.27e-17	3.57	0.355	0.54	0.174	0.9	0.706	-0.36	ENSMUSG00000022370	97333	no
chr12	63807194	63807589	8.46e-13	3.64	4.32e-11	3.22	4.51e-07	2.19	0.592	0.42	0.142	-1.03	0.086	1.45	ENSMUSG00000043060	667100	no
chr2	27441728	27443241	0.0203	-0.55	4.33e-11	-1.44	8.63e-05	-0.9	2.2e-14	0.89	7.46e-06	0.54	0.0339	0.35	ENSMUSG00000109946	0	yes
chr6	67113243	67114464	9.67e-35	3.3	4.34e-11	1.47	1.37e-44	3.8	3.61e-09	1.83	5.55e-14	2.33	0.366	-0.49	ENSMUSG00000036390	75785	no
chr8	61281994	61284516	0.318	-0.37	4.36e-11	-1.83	1.41e-06	-1.44	1.74e-06	1.46	0.03	0.39	0.00789	1.07	ENSMUSG00000031642	58121	no
chr11	13978474	13979205	1.92e-13	2.51	4.36e-11	1.99	6.41e-10	1.76	0.23	0.52	0.597	-0.23	0.151	0.75	ENSMUSG00000084135	620070	no
chr1	3343397	3344522	4.17e-15	2.6	4.39e-11	2.13	8.31e-19	3.21	0.259	0.46	0.0246	1.08	0.387	-0.62	ENSMUSG00000051951	326975	no
chr5	113992961	113994664	0.0288	-0.62	4.52e-11	-1.72	1.42e-05	-1.13	2.27e-16	1.1	2.46e-07	0.59	0.00155	0.51	ENSMUSG00000042121	0	yes
chr5	129155068	129156466	3.81e-18	1.99	4.55e-11	1.47	3.39e-11	1.4	0.0461	0.52	0.8	-0.07	0.0308	0.59	ENSMUSG00000044017	58317	no
chr6	149018399	149019073	1.7e-35	4.3	4.59e-11	1.64	1.65e-32	3.74	4.13e-10	2.66	1.71e-07	2.1	0.482	0.56	ENSMUSG00000039985	71931	no
chr17	79654121	79654636	1.66e-25	4.32	4.61e-11	1.97	1.2e-25	4.17	1.34e-05	2.35	2.29e-05	2.2	1	0.16	ENSMUSG00000036368	42257	no
chr3	89391514	89395478	0.289	0.27	4.61e-11	-1.52	0.129	-0.38	2.63e-49	1.79	4.68e-28	1.14	0.000102	0.65	ENSMUSG00000028042	0	yes
chr12	70104970	70105498	0.869	-0.18	4.62e-11	-3.01	0.811	0.15	1.16e-13	2.84	5.17e-15	3.16	0.735	-0.32	ENSMUSG00000021068	8218	no
chr6	131856520	131857365	4.75e-22	3.9	4.65e-11	2.11	9.82e-22	3.48	0.000209	1.78	0.00177	1.37	0.624	0.42	ENSMUSG00000063478	166456	no
chr6	117180054	117181110	2.48e-16	2.76	4.66e-11	-1.49	1.32e-20	3.48	1.03e-62	4.25	2.47e-61	4.97	0.35	-0.72	ENSMUSG00000061353	11518	no
chr14	120033250	120034068	8.73e-35	3.62	4.66e-11	1.68	3.36e-38	4.14	6.43e-08	1.94	1.49e-10	2.46	0.455	-0.52	ENSMUSG00000044819	8366	no
chr3	42039574	42040133	0.955	-0.04	4.75e-11	-2.57	0.571	0.37	9.16e-13	2.52	2.81e-14	2.93	0.617	-0.41	ENSMUSG00000025766	296962	no
chr1	179087378	179087998	7e-11	2.96	4.77e-11	3.24	2.99e-12	3.15	0.738	-0.28	0.931	-0.09	0.876	-0.19	ENSMUSG00000055067	430042	no
chr3	92917095	92917647	1.91e-09	2.43	4.78e-11	3.02	2.8e-05	1.27	0.411	-0.59	0.00123	-1.75	0.0333	1.16	ENSMUSG00000054325	8582	no
chr4	81173001	81173529	3.12e-11	3.28	4.78e-11	3.29	6.6e-13	3.36	0.983	-0.01	0.917	0.07	1	-0.08	ENSMUSG00000048706	262354	no
chr8	41348503	41349415	5.3e-11	2.33	4.79e-11	2.47	6.76e-07	2.84	0.736	-0.14	0.474	0.37	0.423	-0.51	ENSMUSG00000031591	25357	no
chr17	46554540	46557012	0.00186	-0.62	4.79e-11	-1.23	0.000226	-0.82	1.52e-07	0.61	0.00446	0.42	0.397	0.19	ENSMUSG00000015605	0	yes
chr9	25638001	25638704	2.58e-13	2.5	4.82e-11	2.26	2.35e-14	2.6	0.58	0.24	0.456	0.34	0.906	-0.1	ENSMUSG00000036611	156453	no
chr9	122721775	122722659	4.31e-05	1.75	4.87e-11	-1.75	3.25e-07	2.17	1.96e-28	3.51	1.12e-32	3.92	0.64	-0.42	ENSMUSG00000094985	24686	no
chr2	80833554	80834265	1.72e-19	3.65	4.92e-11	2.32	2.25e-17	3.06	0.0175	1.33	0.159	0.74	0.491	0.59	ENSMUSG00000026999	216317	no
chr4	134253831	134255359	0.335	-0.46	4.98e-11	-2.25	0.012	-0.98	1.3e-12	1.79	3.02e-08	1.27	0.121	0.52	ENSMUSG00000050105	0	yes
chr10	81570293	81572812	0.00304	-0.68	4.98e-11	-1.43	3.21e-06	-1.06	8.16e-13	0.76	0.00117	0.37	0.0152	0.38	ENSMUSG00000034771	1748	no
chr5	145217644	145218315	5.53e-15	3.22	4.99e-11	2.84	2.85e-14	3.01	0.541	0.38	0.757	0.18	0.854	0.2	ENSMUSG00000055991	13081	no
chr2	165886361	165887837	0.0343	0.64	5e-11	-1.73	0.788	0.08	5.98e-44	2.37	2.15e-30	1.81	0.0195	0.56	ENSMUSG00000039671	11178	no
chr4	48271700	48272315	6.46e-21	3.56	5e-11	2.12	8.57e-19	3.06	0.00171	1.43	0.026	0.94	0.518	0.49	ENSMUSG00000028343	7242	no
chr17	24689167	24690214	0.999	0	5.04e-11	-1.64	0.652	0.15	2.53e-14	1.64	9.29e-20	1.79	0.72	-0.15	ENSMUSG00000007021	0	yes
chr6	97956514	97957089	1.81e-12	3.15	5.04e-11	2.98	8.4e-12	3.11	0.813	0.17	0.853	0.13	1	0.04	ENSMUSG00000035158	149461	no
chrX	44809214	44809777	4.18e-20	3.99	5.08e-11	2.73	4.55e-20	3.81	0.0739	1.26	0.12	1.08	1	0.18	ENSMUSG00000045284	19016	no
chrX	159510002	159511038	9.93e-16	2.93	5.17e-11	2.3	1.38e-19	3.78	0.199	0.64	0.00986	1.48	0.312	-0.84	ENSMUSG00000044150	15649	no
chr1	7313343	7313895	0.00374	0.81	5.2e-11	2.18	0.205	-0.32	3.63e-05	-1.37	1.15e-19	-2.51	7.17e-07	1.13	ENSMUSG00000051285	224422	no
chr8	57312109	57313177	0.019	0.72	5.22e-11	-1.57	0.0495	0.65	7.19e-27	2.29	6.49e-22	2.22	0.881	0.07	ENSMUSG00000038193	7805	no
chr17	65221691	65222199	3.67e-13	3.41	5.24e-11	3.04	1.49e-12	3.46	0.579	0.37	0.604	0.42	1	-0.05	ENSMUSG00000045036	318582	no
chrX	122984744	122985321	1.61e-13	4.25	5.27e-11	3.27	1.83e-13	4.9	0.246	0.98	0.0807	1.63	1	-0.65	ENSMUSG00000094864	44347	no
chr15	76228854	76230244	0.0282	0.67	5.27e-11	-1.5	0.939	-0.04	3.74e-25	2.18	1.76e-17	1.47	0.0141	0.71	ENSMUSG00000022565	2329	no
chr7	145138800	145139532	1.49e-20	3.87	5.32e-11	2.26	1.08e-13	2.81	0.0021	1.61	0.26	0.56	0.173	1.05	ENSMUSG00000109305	68586	no
chr10	130003967	130004631	1.24e-22	3.61	5.35e-11	1.97	4.71e-21	3.25	0.000729	1.64	0.00642	1.28	0.696	0.36	ENSMUSG00000048745	7989	no
chr15	62010622	62011175	5.67e-19	4.81	5.4e-11	2.8	1.06e-16	3.63	0.00673	2.01	0.191	0.83	1	1.18	ENSMUSG00000022346	25230	no
chr8	87715705	87717285	0.000654	0.86	5.45e-11	-1.46	0.000737	0.85	5.19e-50	2.32	7.11e-46	2.31	0.992	0.01	ENSMUSG00000069971	151851	no
chr2	17603422	17604045	1.37e-16	3.15	5.45e-11	2.26	1.27e-19	4.22	0.0896	0.89	0.00157	1.96	0.217	-1.08	ENSMUSG00000053702	127418	no
chr17	55482245	55483016	1.79e-20	3.31	5.46e-11	2.06	4.91e-15	2.44	0.00566	1.24	0.388	0.37	0.116	0.87	ENSMUSG00000024172	36862	no
chr7	145034142	145034770	1.98e-17	3.78	5.52e-11	2.42	5.62e-13	2.83	0.0283	1.36	0.479	0.41	0.3	0.95	ENSMUSG00000070348	94216	no
chr10	4374989	4375792	2.69e-46	3.98	5.52e-11	1.38	3.27e-42	3.62	1.04e-17	2.6	6.69e-15	2.24	0.589	0.36	ENSMUSG00000075327	12315	no
chr1	154080457	154081462	2.52e-35	3.78	5.54e-11	1.59	2.42e-35	3.79	1.79e-09	2.19	1.51e-09	2.2	0.989	-0.01	ENSMUSG00000066797	119724	no
chrX	13014096	13014550	2.73e-15	4.88	5.6e-11	3.18	9.57e-15	4.26	0.0609	1.7	0.188	1.09	1	0.61	ENSMUSG00000031010	56947	no
chr4	26718073	26718839	4.62e-11	3.44	5.62e-11	2.01	3.94e-28	3.96	0.000737	1.44	1.95e-06	1.95	0.528	-0.52	ENSMUSG00000040520	371181	no
chr5	112228092	112229314	2.31e-05	-1.23	5.65e-11	-1.73	7.17e-06	-1.24	0.0211	0.5	0.0169	0.49	0.998	0.01	ENSMUSG00000066975	23203	no
chr19	43858927	43859509	0.501	0.46	5.67e-11	-2.72	0.0305	1.41	3.13e-07	3.18	1.82e-19	4.13	0.273	-0.95	ENSMUSG00000025194	76734	no
chr15	78842211	78843313	0.82	0.07	5.68e-11	-1.66	0.536	-0.21	3.16e-14	1.74	5.18e-17	1.45	0.444	0.28	ENSMUSG00000049521	0	yes
chr1	190065537	190065995	0.0458	-1.71	5.69e-11	-4.01	0.0581	-1.65	4.15e-08	2.3	1.04e-07	2.36	0.986	-0.06	ENSMUSG00000010175	104718	no
chr5	3386529	3387405	2.23e-22	2.91	5.7e-11	1.79	1.05e-13	2.22	0.00306	1.11	0.268	0.43	0.177	0.69	ENSMUSG00000040274	45043	no
chr13	97589616	97590122	5.81e-16	3.47	5.7e-11	2.63	4.17e-16	4.06	0.178	0.85	0.0527	1.43	1	-0.59	ENSMUSG00000069117	170509	no
chr19	4854690	4855837	0.0326	-0.56	5.7e-11	-1.65	6.69e-06	-1.07	7.71e-09	1.09	0.00216	0.57	0.00995	0.52	ENSMUSG00000083282	0	yes
chr17	85607901	85609761	0.0133	0.79	5.72e-11	-1.71	0.115	0.53	1.4e-35	2.5	2.32e-25	2.24	0.549	0.26	ENSMUSG00000038805	3846	no
chr11	22603396	22603921	4.42e-16	3.53	5.72e-11	2.42	8.97e-16	3.4	0.055	1.1	0.0927	0.97	0.916	0.13	ENSMUSG00000049904	91307	no
chr11	59207744	59209650	0.00475	-0.63	5.8e-11	-1.28	6.44e-05	-0.82	4.68e-07	0.65	0.00015	0.46	0.325	0.19	ENSMUSG00000020441	0	yes
chr1	37299356	37300568	0.064	-0.46	5.8e-11	-1.48	0.00497	-0.68	1.34e-14	1.01	1.05e-08	0.79	0.285	0.22	ENSMUSG00000026113	0	yes
chr4	46818544	46819090	0.0375	1.14	5.86e-11	-2.05	0.0238	1.14	3.93e-19	3.19	1.82e-20	3.2	0.96	-0.01	ENSMUSG00000039813	168334	no
chr4	140380579	140381332	0.000939	-1.61	5.95e-11	-2.8	0.599	-0.34	0.000781	1.18	2.78e-11	2.45	0.00617	-1.27	ENSMUSG00000040972	133794	no
chr6	26776223	26777478	3.51e-37	3.35	5.95e-11	1.53	7e-51	4.2	7.73e-11	1.82	2.74e-19	2.67	0.0668	-0.85	ENSMUSG00000029676	966976	no
chr4	53853268	53853764	2.09e-14	3.11	6e-11	2.5	1.76e-14	2.97	0.319	0.61	0.452	0.47	0.89	0.14	ENSMUSG00000028420	27222	no
chr10	80675028	80677576	7.68e-06	-1.17	6.03e-11	-1.64	1.94e-07	-1.3	0.000475	0.47	0.00412	0.34	0.578	0.13	ENSMUSG00000020190	535	yes
chr4	122059134	122059657	1.34e-11	3.45	6.07e-11	3.63	2.95e-11	3.35	0.831	-0.18	0.775	-0.28	1	0.1	ENSMUSG00000078575	437030	no
chr7	30534098	30535762	1.37e-06	-1.14	6.08e-11	-1.54	4.51e-08	-1.35	0.000136	0.4	0.181	0.18	0.238	0.21	ENSMUSG00000036882	0	yes
chr1	87580700	87581337	0.774	0.15	6.08e-11	-2.51	0.339	-0.55	2.29e-17	2.66	3.18e-13	1.96	0.176	0.7	ENSMUSG00000026259	6829	no
chr12	105453522	105454716	0.361	-0.27	6.14e-11	-1.48	0.00568	-0.65	1.27e-09	1.21	8.38e-07	0.83	0.145	0.38	ENSMUSG00000094910	0	yes
chr11	119036719	119038435	0.0225	0.79	6.14e-11	-1.88	0.897	-0.06	5.43e-56	2.67	1.77e-26	1.82	0.00152	0.84	ENSMUSG00000025578	2533	no
chr19	5487634	5489649	0.805	0.06	6.17e-11	-1.34	0.00621	-0.58	3.98e-39	1.4	2.52e-15	0.76	6.15e-06	0.64	ENSMUSG00000024906	0	yes
chr8	10971871	10972635	2.98e-06	2.06	6.17e-11	-1.9	2.44e-05	1.7	8.06e-39	3.95	1.37e-36	3.59	0.663	0.36	ENSMUSG00000038894	35822	no
chr8	93176337	93177247	1.56e-17	3.43	6.18e-11	2.2	4.42e-17	3.07	0.0202	1.23	0.0804	0.87	0.696	0.36	ENSMUSG00000056973	20590	no
chr1	25887835	25888548	2.85e-30	3.96	6.21e-11	1.72	1.79e-29	3.82	3.86e-08	2.24	2.16e-07	2.09	0.861	0.15	ENSMUSG00000033569	58127	no
chr16	22442104	22442709	1.26e-11	2.29	6.29e-11	2.17	1.88e-11	2.41	0.803	0.11	0.693	0.23	0.923	-0.12	ENSMUSG00000013089	2384	no
chr3	4377841	4378256	1.84e-08	2.98	6.34e-11	4.31	7.41e-08	2.77	0.163	-1.32	0.0961	-1.53	1	0.21	ENSMUSG00000025255	840269	no
chr6	7613474	7614545	2.31e-13	2.52	6.34e-11	2.13	2.74e-17	2.98	0.41	0.38	0.0881	0.84	0.545	-0.46	ENSMUSG00000061762	58594	no
chr4	75267110	75267531	3.94e-18	3.79	6.36e-11	2.3	8.55e-18	3.71	0.0111	1.49	0.0193	1.41	1	0.08	ENSMUSG00000028398	10773	no
chr7	28349857	28351309	0.00142	-0.75	6.51e-11	-1.36	1.1e-05	-0.91	3.96e-05	0.62	0.000623	0.45	0.453	0.16	ENSMUSG00000037563	0	yes
chrX	138446531	138446888	1.99e-10	3.96	6.53e-11	4.44	5.01e-10	4	0.642	-0.48	0.687	-0.44	1	-0.04	ENSMUSG00000071686	236950	no
chr15	82379541	82380784	1.26e-05	1.35	6.56e-11	-1.54	0.257	0.32	8.31e-39	2.88	1.77e-22	1.86	0.000556	1.02	ENSMUSG00000061740	0	yes
chr2	115715272	115715829	6.49e-05	3.09	6.65e-11	2.46	4.62e-19	3.83	0.334	0.63	0.0258	1.37	0.508	-0.73	ENSMUSG00000040282	133555	no
chr12	58473300	58473956	1.23e-27	3.88	6.65e-11	1.84	4.28e-26	3.42	8.16e-06	2.04	0.000207	1.58	0.58	0.46	ENSMUSG00000045930	204009	no
chr11	94415397	94416162	0.589	0.36	6.78e-11	-2.4	0.713	0.25	3.41e-14	2.76	1.93e-14	2.65	0.912	0.11	ENSMUSG00000020865	22399	no
chr19	8928604	8930261	8.67e-05	0.92	6.79e-11	-1.28	0.363	0.2	2.97e-53	2.2	2.68e-34	1.48	0.000262	0.71	ENSMUSG00000071648	0	yes
chr13	74601635	74602207	2.5e-13	3.14	6.81e-11	2.62	1.48e-15	4.29	0.391	0.52	0.0214	1.67	1	-1.16	ENSMUSG00000021583	37360	no
chrX	151123819	151124306	1.55e-16	4.23	6.82e-11	2.61	8.32e-16	5.48	0.0181	1.63	0.000671	2.88	1	-1.25	ENSMUSG00000025264	27275	no
chr18	73906655	73907491	1.53e-06	-2.08	6.82e-11	-2.75	3.54e-05	-1.82	0.0263	0.67	0.00205	0.93	0.529	-0.26	ENSMUSG00000064036	47269	no
chr3	7509912	7510478	9.51e-14	2.64	6.87e-11	2.28	3.16e-17	3.78	0.475	0.36	0.0169	1.51	0.147	-1.14	ENSMUSG00000043542	6428	no
chr5	18413963	18414373	1.35e-11	3.79	6.89e-11	3.85	6.15e-11	3.56	0.967	-0.06	0.778	-0.29	1	0.23	ENSMUSG00000057614	53607	no
chr19	6235083	6236713	0.0494	-0.46	6.89e-11	-1.44	0.000229	-0.84	1.68e-16	0.98	3.08e-06	0.6	0.0159	0.38	ENSMUSG00000024777	0	yes
chr4	137992800	137994543	0.00192	-0.79	6.89e-11	-1.63	8.45e-05	-0.99	1.74e-09	0.84	1.49e-05	0.64	0.307	0.2	ENSMUSG00000028760	0	yes
chr2	145139550	145140284	2.28e-18	3.7	6.91e-11	2.21	1.73e-20	4.43	0.00735	1.49	0.000338	2.21	1	-0.72	ENSMUSG00000063873	27469	no
chr18	22247884	22248503	3.96e-16	3.55	6.98e-11	2.49	2.26e-15	3.2	0.104	1.06	0.243	0.7	0.78	0.35	ENSMUSG00000024306	76487	no
chrX	48595934	48596496	2.13e-20	4.1	6.98e-11	2.15	6.8e-20	3.68	0.000448	1.95	0.00281	1.53	1	0.42	ENSMUSG00000036916	1429	yes
chr18	44593114	44593566	4.72e-15	3.13	6.99e-11	2.51	2.38e-14	3.09	0.284	0.61	0.346	0.57	0.973	0.04	ENSMUSG00000024472	212611	no
chr14	33446375	33448613	8.87e-05	-0.87	7.02e-11	-1.4	8.47e-08	-1.16	8.8e-07	0.53	0.0303	0.24	0.0498	0.29	ENSMUSG00000021936	0	yes
chr2	75682795	75683470	1.11e-24	4.06	7.07e-11	1.87	1.18e-21	3.08	7.6e-06	2.19	0.0029	1.21	0.185	0.97	ENSMUSG00000015839	21170	no
chr15	90189529	90189942	3.26e-09	2.94	7.08e-11	3.75	6.61e-09	2.77	0.291	-0.81	0.209	-0.98	1	0.17	ENSMUSG00000075470	34368	no
chr1	98073020	98073768	4.36e-14	2.17	7.16e-11	1.8	1.15e-15	2.22	0.303	0.38	0.238	0.42	0.941	-0.05	ENSMUSG00000026335	21877	no
chr17	17843531	17844390	1.38e-08	1.6	7.16e-11	1.88	1.94e-11	1.89	0.432	-0.28	0.975	0	0.557	-0.29	ENSMUSG00000003665	10797	no
chr6	10569287	10570145	1.62e-40	3.5	7.17e-11	1.62	3.56e-29	2.9	8.02e-09	1.87	7.45e-05	1.27	0.201	0.6	ENSMUSG00000029632	1337351	no
chr8	66473224	66474044	3.05e-05	2.1	7.18e-11	-2.21	0.0244	1.04	4.73e-30	4.31	5.58e-22	3.24	0.109	1.06	ENSMUSG00000025591	12485	no
chr6	93566601	93567260	0.0138	1.68	7.18e-11	-2.54	0.0335	1.34	3.34e-22	4.22	5.42e-22	3.88	1	0.34	ENSMUSG00000030022	623108	no
chr10	34233701	34234792	7.82e-48	4.18	7.23e-11	1.48	6.25e-61	4.3	2.05e-16	2.7	9.1e-22	2.82	0.886	-0.12	ENSMUSG00000039497	25985	no
chr14	57407264	57407939	0.000913	1.17	7.24e-11	-1.76	0.0338	0.72	3.81e-39	2.92	9.54e-31	2.48	0.282	0.44	ENSMUSG00000021947	8734	no
chr10	87860066	87861530	4.94e-11	1.51	7.36e-11	1.52	6.31e-13	1.93	0.973	-0.01	0.185	0.41	0.257	-0.42	ENSMUSG00000020053	1800	no
chr11	49261172	49261783	6.68e-11	2.82	7.36e-11	3.22	1.02e-08	2.42	0.559	-0.39	0.26	-0.8	0.673	0.4	ENSMUSG00000059864	16520	no
chr4	155221605	155224050	0.00226	-0.8	7.44e-11	-1.65	4.88e-06	-1.14	3.86e-10	0.85	4.33e-05	0.51	0.0571	0.34	ENSMUSG00000029050	0	yes
chr2	165233319	165235449	0.278	-0.29	7.47e-11	-1.45	0.0102	-0.68	1.6e-17	1.16	2.14e-06	0.77	0.09	0.39	ENSMUSG00000053166	0	yes
chr11	62215131	62215550	3.91e-06	3.66	7.51e-11	3.05	1.33e-13	3.69	0.443	0.61	0.432	0.64	1	-0.03	ENSMUSG00000018500	33433	no
chr1	65799846	65800666	4.95e-23	3.27	7.51e-11	2.05	9.16e-22	3.3	0.00739	1.21	0.0114	1.25	0.981	-0.03	ENSMUSG00000025945	125853	no
chr13	58157342	58158075	0.442	0.27	7.55e-11	-1.58	0.0935	-0.47	6.74e-17	1.85	6.47e-10	1.11	0.00929	0.74	ENSMUSG00000050002	0	yes
chr7	57175710	57176814	3.91e-24	3.21	7.6e-11	1.62	1.91e-34	4.19	3.25e-05	1.59	2.36e-10	2.57	0.166	-0.98	ENSMUSG00000055026	210373	no
chr13	52562000	52562746	0.00702	0.69	7.65e-11	1.92	0.00012	1.15	9.89e-06	-1.24	0.019	-0.78	0.186	-0.46	ENSMUSG00000021457	20426	no
chr13	109599742	109600249	1.07e-21	4.2	7.65e-11	2.19	1.92e-13	2.47	0.000833	2.02	0.559	0.29	0.0168	1.73	ENSMUSG00000021700	680746	no
chr10	32640148	32641199	7.7e-18	3.06	7.65e-11	1.8	8.6e-28	4.08	0.00234	1.25	1.78e-07	2.27	0.172	-1.02	ENSMUSG00000069670	249262	no
chr6	30693060	30694580	0.0931	-0.4	7.65e-11	-1.36	2.49e-05	-0.93	3.42e-14	0.95	0.000555	0.43	0.00172	0.53	ENSMUSG00000029790	0	yes
chr1	10031406	10032162	4.66e-20	4.21	7.66e-11	2.37	6.22e-17	3.47	0.000931	1.85	0.0419	1.1	0.398	0.75	ENSMUSG00000056763	5824	no
chr11	18957155	18958000	1.16e-27	3.36	7.67e-11	1.96	2.53e-21	2.7	0.000945	1.39	0.0655	0.74	0.257	0.66	ENSMUSG00000020160	60984	no
chrX	147507744	147508223	6e-17	5.02	7.72e-11	2.79	3.39e-16	3.96	0.00385	2.23	0.0714	1.18	1	1.06	ENSMUSG00000031290	45857	no
chr2	51049563	51050293	3.04e-29	4.02	7.76e-11	1.74	1.96e-13	4.19	6.28e-08	2.28	1.93e-07	2.45	0.883	-0.16	ENSMUSG00000017144	98817	no
chr5	144645273	144645918	0.606	-0.41	7.76e-11	-3.4	0.879	-0.12	1.63e-11	2.99	6.69e-12	3.27	0.81	-0.29	ENSMUSG00000059991	99370	no
chr11	5317956	5318784	0.397	-0.3	7.78e-11	-1.98	0.098	-0.57	6.88e-12	1.68	1.06e-08	1.41	0.487	0.27	ENSMUSG00000020393	56397	no
chr2	20667938	20669914	2.01e-37	3.88	7.8e-11	1.64	3.54e-41	3.81	3e-16	2.24	2.68e-18	2.17	0.905	0.07	ENSMUSG00000036591	298966	no
chr19	43498638	43499369	1.89e-19	3.68	7.85e-11	2.17	9.7e-15	2.72	0.00352	1.51	0.216	0.55	0.2	0.96	ENSMUSG00000025190	25235	no
chr15	12916330	12916841	1.32e-18	4.4	8.09e-11	2.43	4.2e-14	3.13	0.002	1.98	0.223	0.7	0.18	1.28	ENSMUSG00000022191	91514	no
chr9	93297307	93297731	5.35e-15	3.17	8.1e-11	2.39	1.42e-16	3.35	0.177	0.77	0.103	0.95	0.883	-0.18	ENSMUSG00000032374	755083	no
chr7	25247514	25252255	0.903	-0.04	8.1e-11	-1.49	0.00305	-0.71	6.12e-28	1.45	2.69e-11	0.78	0.000147	0.67	ENSMUSG00000040857	0	yes
chr18	44898172	44899005	5.77e-27	3.26	8.13e-11	1.95	1.42e-33	3.52	0.00259	1.31	0.000185	1.57	0.742	-0.27	ENSMUSG00000034653	70425	no
chr14	29950812	29951291	4.99e-17	3.77	8.21e-11	2.53	3.81e-18	4.49	0.0565	1.24	0.00559	1.96	1	-0.72	ENSMUSG00000042682	17016	no
chr11	98794106	98797090	0.000158	-0.98	8.21e-11	-1.68	4.75e-07	-1.28	2.2e-07	0.69	0.00272	0.4	0.0903	0.29	ENSMUSG00000052915	0	yes
chr4	130861362	130862269	0.000115	1.11	8.34e-11	-1.51	1.28e-05	1.34	5.37e-49	2.62	1.72e-45	2.85	0.571	-0.24	ENSMUSG00000028581	50855	no
chr19	4451878	4452652	1.98e-08	2.16	8.37e-11	-1.83	3.1e-08	2.29	2.43e-59	3.98	6.41e-52	4.11	0.846	-0.13	ENSMUSG00000041845	12445	no
chr6	128261426	128261991	6.19e-16	4.07	8.37e-11	2.73	8.53e-14	3.07	0.0727	1.34	0.627	0.33	1	1	ENSMUSG00000030353	38831	no
chr1	193538418	193539212	4.96e-22	3.38	8.42e-11	2.08	9.85e-24	3.63	0.000794	1.31	0.000163	1.55	0.77	-0.24	ENSMUSG00000016179	168119	no
chr8	33912725	33913685	6.25e-14	4.41	8.48e-11	1.35	3.81e-40	3.53	9.36e-16	3.05	8.78e-14	2.18	0.201	0.88	ENSMUSG00000031586	16177	no
chr5	115326254	115328427	0.0293	-0.58	8.5e-11	-1.56	0.000183	-0.93	3.12e-13	0.98	1.21e-06	0.63	0.0548	0.35	ENSMUSG00000029538	0	yes
chr8	118394214	118394755	4.36e-17	3.04	8.54e-11	2.18	7.26e-15	3.01	0.0737	0.86	0.141	0.83	0.963	0.03	ENSMUSG00000031841	110480	no
chr19	44825777	44826264	0.0378	-1.42	8.54e-11	-3.35	0.0346	-1.48	1.46e-07	1.94	1.5e-06	1.88	0.93	0.06	ENSMUSG00000004231	69731	no
chr12	80110947	80114064	0.9	-0.05	8.58e-11	-1.45	0.00316	-0.68	6.7e-09	1.4	1.43e-14	0.77	0.0019	0.63	ENSMUSG00000021127	0	yes
chr17	37072241	37073126	3.15e-06	1.89	8.58e-11	2.55	1.99e-09	2.41	0.203	-0.66	0.806	-0.14	0.511	-0.52	ENSMUSG00000056600	15372	no
chr2	93192648	93193231	0.322	0.47	8.59e-11	-1.89	0.111	-0.55	3.68e-14	2.36	6.24e-09	1.34	0.0123	1.02	ENSMUSG00000068735	5099	no
chr12	11052537	11053419	5.64e-27	3.22	8.62e-11	1.88	2.09e-26	3.23	0.00078	1.34	0.00104	1.35	0.995	-0.01	ENSMUSG00000043673	97636	no
chr3	112043272	112043988	2e-17	3.15	8.63e-11	2.36	2.75e-18	3.33	0.125	0.79	0.0775	0.96	0.859	-0.18	ENSMUSG00000074268	1214848	no
chr8	87967057	87968820	0.000193	1.04	8.68e-11	-1.49	0.00145	0.85	2.99e-34	2.54	3.09e-31	2.34	0.616	0.19	ENSMUSG00000045333	7461	no
chr11	98739987	98742557	0.666	0.11	8.69e-11	-1.47	0.214	-0.32	3.77e-41	1.58	1.64e-26	1.16	0.0117	0.43	ENSMUSG00000058756	0	yes
chr6	120579577	120581344	0.382	-0.25	8.74e-11	-1.57	0.0287	-0.57	1.36e-20	1.33	1.63e-11	1	0.109	0.32	ENSMUSG00000058979	48257	no
chr2	61402822	61403714	1.57e-33	3.08	8.74e-11	1.62	3.45e-38	3.7	2.83e-07	1.46	1.03e-10	2.07	0.188	-0.61	ENSMUSG00000064289	174870	no
chr13	19570092	19570720	3.42e-22	3.4	8.79e-11	1.98	2.5e-24	5.03	0.00179	1.43	4.5e-07	3.05	0.0489	-1.63	ENSMUSG00000002808	49206	no
chr4	107252562	107254767	0.00546	-0.71	8.81e-11	-1.43	2.22e-05	-0.98	1.61e-07	0.73	7.11e-05	0.45	0.188	0.27	ENSMUSG00000028617	0	yes
chr9	44083954	44085675	0.348	0.23	8.84e-11	-1.44	0.0256	-0.53	1.66e-30	1.67	1.14e-10	0.91	3.25e-05	0.77	ENSMUSG00000034739	16053	no
chr15	76924740	76926312	0.331	-0.25	8.92e-11	-1.47	0.00113	-0.8	1.46e-28	1.22	5.8e-08	0.68	0.00075	0.55	ENSMUSG00000054967	0	yes
chr10	94093496	94094048	8.22e-05	1.67	8.94e-11	3.11	0.088	0.63	0.0121	-1.44	8.73e-08	-2.48	0.0215	1.04	ENSMUSG00000005897	53974	no
chr5	138914599	138915094	0.067	1.82	9.03e-11	-3.11	0.784	0.21	2.46e-18	4.93	8.87e-16	3.32	1	1.61	ENSMUSG00000025856	82275	no
chr17	46673911	46675868	0.0103	0.58	9.09e-11	-1.38	0.571	0.14	7.91e-68	1.97	1.77e-40	1.52	0.00847	0.44	ENSMUSG00000023971	0	yes
chr7	25072439	25073705	0.0502	-0.56	9.17e-11	-1.67	0.000138	-0.99	5.72e-10	1.11	6.17e-05	0.68	0.0474	0.43	ENSMUSG00000045252	0	yes
chr7	29118014	29118957	0.000144	1.55	9.2e-11	-1.84	0.000372	1.54	2e-31	3.39	2.36e-28	3.38	0.957	0.01	ENSMUSG00000030592	6221	no
chr10	81175811	81177585	0.00114	-0.75	9.27e-11	-1.38	3.26e-05	-0.94	8.31e-07	0.64	0.00127	0.44	0.34	0.2	ENSMUSG00000034994	0	yes
chr10	129340601	129341377	5.42e-12	3.09	9.29e-11	2.84	7.91e-17	4.14	0.688	0.25	0.0732	1.31	1	-1.06	ENSMUSG00000095075	7472	no
[truncated: 115,853 more rows]

## Sheet: RNA-seq
ensembl	d12vs0_log2FoldChange	d12vs0_padj	d12vs4_log2FoldChange	d12vs4_padj	d12vs8_log2FoldChange	d12vs8_padj	d4vs0_log2FoldChange	d4vs0_padj	d8vs0_log2FoldChange	d8vs0_padj	d8vs4_log2FoldChange	d8vs4_padj
ENSMUSG00000000001	-0.646772	6.10977e-24	-1.10503	9.05711e-68	-0.766081	1.07078e-32	0.458261	3.6145e-12	0.119309	0.082102	-0.338952	2.3541e-07
ENSMUSG00000000028	-3.07791	7.2956e-86	-2.70172	4.32361e-66	-2.49136	1.05256e-55	-0.376192	0.0248368	-0.586549	0.000163568	-0.210357	0.225836
ENSMUSG00000000037	-0.663312	0.0870307	-2.00772	7.78831e-08	-0.529432	0.204373	1.34441	0.000671773	-0.133881	0.767774	-1.47829	0.000122074
ENSMUSG00000000049	3.03981	NA	3.23742	0.489186	3.3094	NA	-0.197614	NA	-0.269589	0.957722	-0.0719754	NA
ENSMUSG00000000056	1.65938	3.73723e-21	1.54175	2.04843e-18	-0.0121121	0.95703	0.117627	0.608524	1.67149	3.95151e-21	1.55386	3.41151e-18
ENSMUSG00000000058	-1.23624	0.0891773	-1.63512	0.0243122	1.07248	0.215602	0.398883	0.644446	-2.30872	0.00299034	-2.7076	0.000529533
ENSMUSG00000000078	0.269256	0.181375	-0.651693	0.000969709	1.29573	4.19726e-11	0.920949	6.34552e-06	-1.02648	1.88838e-07	-1.94743	1.73791e-23
ENSMUSG00000000085	1.26575	1.69682e-26	1.58224	3.44651e-40	-0.669213	1.78627e-08	-0.316495	0.0197717	1.93496	3.69471e-60	2.25146	3.76702e-80
ENSMUSG00000000088	-0.224399	0.0203417	0.290172	0.00292169	0.391387	6.51649e-05	-0.514571	2.20883e-07	-0.615786	1.16145e-10	-0.101215	0.364005
ENSMUSG00000000093	5.55466	1.88773e-37	4.0009	6.97196e-29	-1.98602	3.92248e-10	1.55376	0.00224438	7.54069	9.43916e-68	5.98693	5.05804e-63
ENSMUSG00000000094	-1.65536	0.0342546	-1.97092	0.0121707	-3.19242	3.56265e-05	0.315562	0.741276	1.53706	0.0410563	1.2215	0.121801
ENSMUSG00000000103	-1.4515	NA	-1.16156	0.728391	-0.867007	NA	-0.289941	NA	-0.584492	0.873209	-0.294551	NA
ENSMUSG00000000120	3.03721	3.74974e-18	3.09997	8.82294e-19	0.86762	0.019253	-0.0627616	0.903543	2.16959	1.14353e-09	2.23235	5.79546e-10
ENSMUSG00000000125	0.716233	0.23952	-3.05636	1.2323e-07	-1.53826	0.011592	3.77259	2.96632e-10	2.25449	0.0001453	-1.5181	0.0135822
ENSMUSG00000000126	0.216971	0.613435	0.0614669	0.897115	-0.629101	0.148955	0.155504	0.771812	0.846072	0.0445019	0.690568	0.118628
ENSMUSG00000000127	-0.443855	0.0183286	0.204941	0.314355	-0.0956076	0.663635	-0.648796	0.00107921	-0.348248	0.0763062	0.300548	0.148267
ENSMUSG00000000131	-0.315349	0.0179696	-0.302197	0.0260988	0.133171	0.370934	-0.013152	0.944624	-0.44852	0.000863346	-0.435368	0.00160461
ENSMUSG00000000134	-1.67544	6.86406e-52	-1.11742	1.2831e-23	-0.235492	0.053647	-0.558012	1.68128e-06	-1.43994	1.3059e-38	-0.881932	6.92051e-15
ENSMUSG00000000142	1.71923	4.50291e-05	-0.624719	0.162655	-0.72927	0.109309	2.34395	8.72006e-08	2.4485	7.21835e-09	0.104552	0.848203
ENSMUSG00000000148	0.180207	0.284901	0.234963	0.172373	0.148585	0.4173	-0.0547557	0.803392	0.0316225	0.87819	0.0863782	0.663493
ENSMUSG00000000149	0.382163	2.12674e-08	0.181159	0.00972123	-0.269675	0.00010083	0.201004	0.00715277	0.651838	6.52193e-22	0.450834	4.89358e-11
ENSMUSG00000000154	-2.67378	1.97176e-08	-1.256	0.0125964	0.666341	0.25709	-1.41777	0.00387193	-3.34012	1.786e-11	-1.92235	0.000264497
ENSMUSG00000000159	0.0709919	0.962138	2.75469	0.0786454	-0.333694	0.830201	-2.6837	0.116259	0.404686	0.797101	3.08838	0.0513735
ENSMUSG00000000167	-0.251673	0.516275	-1.05944	0.00259124	-1.17379	0.000926654	0.807768	0.0313835	0.922122	0.00846873	0.114353	0.77628
ENSMUSG00000000168	-1.02242	3.08288e-29	-0.814258	6.62039e-19	-0.230906	0.0192753	-0.208161	0.0403001	-0.791512	5.76685e-18	-0.583352	4.59926e-10
ENSMUSG00000000171	-0.972173	9.7954e-31	-0.804501	2.4356e-21	-0.378678	1.70955e-05	-0.167672	0.0792233	-0.593495	3.30819e-12	-0.425823	1.1637e-06
ENSMUSG00000000182	-0.565766	0.552455	-0.113955	0.916907	1.16178	0.31207	-0.451811	0.692662	-1.72754	0.104993	-1.27573	0.270231
ENSMUSG00000000183	1.05968	NA	-0.433495	0.865054	0.176745	NA	1.49318	NA	0.882937	0.744862	-0.610239	NA
ENSMUSG00000000184	3.23465	1.10857e-06	2.28732	0.000732887	-1.88056	0.00713194	0.947323	0.22409	5.11521	1.45824e-14	4.16788	7.6491e-10
ENSMUSG00000000194	0.707083	1.87352e-22	0.755773	1.68089e-25	0.52732	5.39964e-13	-0.0486901	0.609138	0.179764	0.020573	0.228454	0.003472
ENSMUSG00000000197	4.83909	4.85349e-34	4.37229	2.3889e-30	4.74798	8.16299e-34	0.466794	0.366881	0.0911084	0.870172	-0.375686	0.449806
ENSMUSG00000000202	4.62983	1.56969e-44	2.13836	6.76581e-15	-1.86524	2.33235e-12	2.49147	1.82498e-12	6.49507	1.92814e-86	4.00361	4.69688e-49
ENSMUSG00000000204	-0.634088	NA	-2.2185	0.403873	0.169079	NA	1.58441	NA	-0.803167	0.793081	-2.38758	NA
ENSMUSG00000000214	1.51287	0.0952113	2.58301	0.0138135	-3.52736	6.07469e-07	-1.07014	0.429395	5.04023	1.38296e-09	6.11037	5.78346e-10
ENSMUSG00000000215	1.55443	NA	1.75203	NA	1.82401	NA	-0.197607	NA	-0.269582	NA	-0.0719754	NA
ENSMUSG00000000216	0.476579	NA	-1.12331	0.733808	-2.36202	NA	1.59989	NA	2.8386	0.359514	1.23872	NA
ENSMUSG00000000223	4.9061	1.406e-29	3.80107	6.71489e-22	3.3972	3.1609e-18	1.10504	0.0321769	1.50891	0.00140738	0.403869	0.411682
ENSMUSG00000000244	-1.86995	0.060678	-0.127912	0.918907	0.0365441	0.978441	-1.74204	0.10799	-1.9065	0.0618008	-0.164456	0.905348
ENSMUSG00000000247	1.01529	0.0415952	-0.203027	0.711222	-1.5735	0.00114826	1.21831	0.0226154	2.58879	8.49395e-08	1.37048	0.00544366
ENSMUSG00000000248	0.786363	0.571841	-0.126525	0.929326	0.115678	0.939059	0.912888	0.575066	0.670686	0.662732	-0.242202	0.875518
ENSMUSG00000000253	-0.967463	5.70343e-05	0.0268851	0.927644	0.428526	0.107504	-0.994349	9.18354e-05	-1.39599	9.21507e-09	-0.401641	0.142586
ENSMUSG00000000263	6.92121	1.52276e-16	3.72399	5.46573e-24	-1.26663	1.64911e-06	3.19722	0.000761728	8.18783	2.28707e-22	4.99062	1.7101e-42
ENSMUSG00000000266	5.45288	1.69164e-26	2.39332	9.07111e-08	0.969158	0.0395062	3.05956	2.23353e-08	4.48372	5.68912e-18	1.42416	0.00267055
ENSMUSG00000000275	-4.93653	1.77751e-62	-3.17812	1.86781e-26	-1.26123	5.75255e-05	-1.75841	6.69148e-09	-3.6753	3.05859e-36	-1.91689	1.91456e-10
ENSMUSG00000000276	0.802202	0.000822906	2.02881	1.55149e-17	1.34807	2.518e-08	-1.2266	1.16549e-06	-0.545867	0.0302402	0.680736	0.00820843
ENSMUSG00000000278	-1.64611	2.71372e-22	-0.766198	1.01722e-05	-0.850706	1.24081e-06	-0.879914	9.25077e-07	-0.795406	4.64035e-06	0.0845082	0.692761
ENSMUSG00000000282	0.901673	1.27447e-08	0.713519	8.6409e-06	0.423251	0.0115668	0.188154	0.323785	0.478421	0.00379569	0.290267	0.100441
ENSMUSG00000000290	-1.43161	0.0991777	-2.16083	0.0101413	1.00415	0.390307	0.729212	0.403254	-2.43576	0.0141871	-3.16498	0.00117701
ENSMUSG00000000295	-1.21355	2.82691e-13	-0.816515	1.42258e-06	-0.954192	2.08404e-08	-0.397033	0.0294783	-0.259356	0.145424	0.137677	0.482672
ENSMUSG00000000296	-1.68973	6.11641e-14	-1.79847	1.52617e-15	-0.455895	0.0670449	0.10874	0.70559	-1.23383	4.53302e-08	-1.34257	3.80765e-09
ENSMUSG00000000301	-0.349511	0.196649	-1.01758	6.34994e-05	-0.454827	0.102257	0.668065	0.013584	0.105316	0.728162	-0.562749	0.032583
ENSMUSG00000000303	-5.15015	4.51177e-40	-4.90757	2.47306e-36	-1.14117	0.00609176	-0.242584	0.631745	-4.00898	1.2973e-24	-3.76639	1.62224e-21
ENSMUSG00000000305	4.64282	1.87128e-29	2.59018	3.10441e-10	3.19717	1.22101e-14	2.05265	3.2007e-06	1.44565	0.000825172	-0.606994	0.196154
ENSMUSG00000000308	1.18952	0.000208956	1.76004	4.07463e-08	3.53236	2.62318e-27	-0.570526	0.11949	-2.34285	1.22657e-12	-1.77232	1.67543e-07
ENSMUSG00000000317	-3.11863	7.81323e-19	-2.19372	8.4705e-10	-1.12526	0.00291654	-0.924908	0.0132387	-1.99336	9.88014e-09	-1.06845	0.00367698
ENSMUSG00000000318	0.162308	0.924001	0.581154	0.750327	-0.843378	0.613997	-0.418846	0.850119	1.00569	0.547257	1.42453	0.414087
ENSMUSG00000000320	-4.76343	1.81689e-17	-4.66794	1.02287e-16	-1.75088	0.00589411	-0.0954923	0.848796	-3.01256	5.33399e-13	-2.91706	5.07672e-12
ENSMUSG00000000325	1.81691	1.68064e-17	1.66369	8.37159e-15	-0.194083	0.430633	0.153219	0.577873	2.011	8.26624e-21	1.85778	1.16585e-17
ENSMUSG00000000326	0.832147	3.7996e-09	0.137029	0.374664	0.341423	0.0215702	0.695117	3.29897e-06	0.490724	0.000810949	-0.204393	0.198101
ENSMUSG00000000339	0.135537	0.157446	-0.139418	0.154005	-0.0891016	0.392762	0.274955	0.0059794	0.224638	0.0200142	-0.0503165	0.65409
ENSMUSG00000000340	-1.5217	1.38177e-29	-0.917489	2.27601e-11	-0.558394	8.87159e-05	-0.604207	1.72465e-05	-0.963303	7.16156e-13	-0.359096	0.0131705
ENSMUSG00000000346	-0.0241415	0.862009	0.399238	0.00189409	-1.00563	8.36789e-16	-0.423379	0.00176292	0.981485	3.3365e-15	1.40486	2.21228e-29
ENSMUSG00000000355	0.399801	0.00489436	0.828361	4.0751e-09	1.03968	2.42908e-13	-0.42856	0.00533702	-0.639878	9.61435e-06	-0.211318	0.191524
ENSMUSG00000000359	-4.69282	7.45835e-05	-4.49286	0.000179289	-3.69546	0.00323275	-0.199965	0.851726	-0.997366	0.252515	-0.797401	0.391275
ENSMUSG00000000365	-7.03745	3.55881e-80	-4.42461	3.90355e-32	-2.09779	9.83834e-08	-2.61284	2.3975e-14	-4.93966	5.94652e-48	-2.32682	3.22807e-11
ENSMUSG00000000374	1.62056	1.82627e-21	1.89902	9.13583e-29	1.05181	1.34941e-09	-0.278462	0.166176	0.568746	0.00144553	0.847207	2.14055e-06
ENSMUSG00000000378	0.214858	0.218409	0.250535	0.162552	0.0653337	0.744721	-0.0356773	0.88013	0.149524	0.431556	0.185202	0.34183
ENSMUSG00000000381	-0.677545	NA	-0.47997	NA	-0.407994	NA	-0.197575	NA	-0.26955	NA	-0.0719754	NA
ENSMUSG00000000384	-1.28293	2.05788e-25	-1.2458	6.37733e-24	-0.42038	0.00126859	-0.0371287	0.828219	-0.86255	4.43525e-12	-0.825421	6.34878e-11
ENSMUSG00000000385	2.64022	1.28642e-05	-0.536934	0.40393	-0.995051	0.114956	3.17715	4.80617e-07	3.63527	2.04971e-09	0.458118	0.506427
ENSMUSG00000000392	7.43151	9.4628e-10	8.20848	1.81654e-11	-0.207661	0.831878	-0.776978	0.698826	7.63917	4.97379e-10	8.41614	1.2737e-11
ENSMUSG00000000394	2.14278	0.332549	2.34037	0.310186	-1.91093	0.381308	-0.197593	0.949856	4.0537	0.0572112	4.2513	0.0531773
ENSMUSG00000000399	-0.16184	0.10985	-0.0363415	0.751249	0.0167981	0.891992	-0.125498	0.279026	-0.178638	0.0884437	-0.0531396	0.660602
ENSMUSG00000000402	1.92142	0.0206326	2.80372	0.00084123	3.39466	7.10433e-05	-0.882297	0.380877	-1.47324	0.101804	-0.590944	0.56499
ENSMUSG00000000409	-1.69377	7.69316e-15	-0.742264	0.00105241	-0.0978841	0.715581	-0.951506	3.25826e-05	-1.59589	3.28855e-13	-0.64438	0.00616156
ENSMUSG00000000411	-1.65405	0.137521	-0.367137	0.781694	0.895895	0.537488	-1.28692	0.296482	-2.54995	0.0379653	-1.26303	0.373266
ENSMUSG00000000416	6.32564	1.15272e-82	4.01493	2.76564e-53	2.89865	4.16681e-30	2.31071	1.13803e-10	3.42699	3.45228e-24	1.11628	7.96528e-05
ENSMUSG00000000420	-0.108948	0.573727	-0.834545	4.41204e-06	-0.576083	0.00223685	0.725597	0.000153766	0.467135	0.0132187	-0.258462	0.206113
ENSMUSG00000000435	-0.757033	NA	1.2386	0.610279	0.67958	NA	-1.99563	NA	-1.43661	0.547382	0.559017	NA
ENSMUSG00000000439	-0.487976	0.000473027	0.240237	0.104976	0.134787	0.396564	-0.728213	5.69358e-07	-0.622763	9.95528e-06	0.10545	0.530118
ENSMUSG00000000440	3.41428	0.000384218	2.16617	0.00697204	-1.29376	0.0712043	1.24811	0.306508	4.70804	7.89355e-07	3.45993	1.17486e-05
ENSMUSG00000000441	0.554833	3.0624e-06	0.508051	2.27415e-05	0.174495	0.181909	0.0467819	0.769922	0.380338	0.00197371	0.333556	0.00856621
ENSMUSG00000000486	-4.70126	3.45658e-46	-1.05692	0.00237666	-1.04201	0.00339132	-3.64434	4.06836e-28	-3.65925	2.9034e-29	-0.0149103	0.975518
ENSMUSG00000000489	-2.46407	8.67083e-34	-3.22315	5.01886e-58	-1.12332	2.04094e-07	0.759087	6.76795e-05	-1.34075	1.60284e-12	-2.09984	1.91678e-29
ENSMUSG00000000530	-2.03638	0.00073749	-1.45877	0.0199934	-2.2724	0.000213857	-0.577609	0.392361	0.236023	0.718247	0.813632	0.193193
ENSMUSG00000000531	-1.80166	7.45332e-21	-0.936712	2.22697e-06	-1.31476	2.43991e-11	-0.864947	1.52505e-05	-0.486904	0.013372	0.378043	0.0714179
ENSMUSG00000000532	1.61963	1.47735e-16	1.35436	6.5565e-12	1.53422	1.16938e-14	0.265262	0.25794	0.0854107	0.720715	-0.179851	0.443752
ENSMUSG00000000538	3.37019	2.46296e-89	3.61025	1.32056e-101	1.78243	2.69007e-27	-0.240062	0.254831	1.58776	3.04532e-20	1.82782	5.74606e-26
ENSMUSG00000000544	-6.4435	4.34365e-42	-4.22484	1.49961e-18	-0.689955	0.234223	-2.21866	1.53051e-07	-5.75355	2.46075e-38	-3.53489	9.58967e-15
ENSMUSG00000000552	1.10364	2.4898e-15	1.19615	1.11805e-17	0.0139675	0.937144	-0.092514	0.611605	1.08967	9.94708e-15	1.18219	7.66404e-17
ENSMUSG00000000555	-1.14733	1.62037e-05	-1.54103	6.72962e-09	-0.461011	0.112085	0.393694	0.202091	-0.686321	0.0133281	-1.08001	9.3071e-05
ENSMUSG00000000560	6.19179	2.08907e-42	7.33128	7.53194e-46	5.61119	5.51109e-40	-1.13949	0.0839714	0.580607	0.294611	1.7201	0.00368351
ENSMUSG00000000561	-1.20599	1.45286e-35	-0.964669	4.307e-23	-0.406127	6.68852e-05	-0.241319	0.0241033	-0.799861	2.20263e-16	-0.558542	2.26388e-08
ENSMUSG00000000562	1.38805	NA	1.01824	0.60827	0.604444	NA	0.369811	NA	0.78361	0.7184	0.413798	NA
ENSMUSG00000000563	-0.235512	9.50082e-06	0.0653431	0.259415	0.0193921	0.762013	-0.300855	5.55335e-08	-0.254904	2.17574e-06	0.045951	0.466158
ENSMUSG00000000567	7.18207	2.94281e-38	1.91104	1.78961e-09	-2.20114	1.60112e-12	5.27103	6.71498e-20	9.38321	6.33294e-64	4.11218	4.36906e-39
ENSMUSG00000000568	-0.721526	3.09936e-12	-0.81119	5.27316e-15	-0.690594	5.41656e-11	0.0896637	0.487506	-0.0309322	0.810042	-0.120596	0.317566
ENSMUSG00000000579	0.578946	2.59018e-09	0.81266	6.15446e-17	0.433431	1.44803e-05	-0.233714	0.031832	0.145515	0.172304	0.379229	0.000215654
ENSMUSG00000000581	0.745173	1.08425e-14	0.502553	2.09318e-07	0.429284	1.32558e-05	0.24262	0.0249717	0.315888	0.00176351	0.0732688	0.528896
ENSMUSG00000000594	-0.666406	0.0772009	0.0671741	0.877598	-0.206733	0.634337	-0.73358	0.0756876	-0.459673	0.254856	0.273907	0.534725
ENSMUSG00000000600	0.406685	2.96781e-06	0.276619	0.00172215	0.0195566	0.853481	0.130066	0.202077	0.387129	1.16505e-05	0.257063	0.0049929
ENSMUSG00000000605	5.4963	9.10803e-193	3.79416	1.57175e-100	2.39072	4.57932e-41	1.70215	3.5786e-18	3.10558	2.24419e-61	1.40344	2.71818e-14
ENSMUSG00000000606	1.07493	NA	1.85234	0.578121	0.133945	NA	-0.77741	NA	0.940984	0.792752	1.71839	NA
ENSMUSG00000000617	-4.5568	3.91148e-06	-5.09226	2.34066e-07	0.695037	0.664853	0.535457	0.39492	-5.25184	1.02471e-06	-5.78729	8.81231e-08
ENSMUSG00000000627	2.17098	2.06064e-11	2.9099	4.67409e-19	2.86153	3.1661e-18	-0.73892	0.0467873	-0.690552	0.0505109	0.048368	0.914976
ENSMUSG00000000628	-4.23484	1.19017e-61	-3.45193	3.15175e-41	-2.98631	9.11702e-31	-0.78291	0.00513785	-1.24854	1.8297e-06	-0.465626	0.104594
ENSMUSG00000000631	1.2228	3.23839e-13	1.80676	4.83853e-27	1.32828	5.60968e-15	-0.583959	0.00140117	-0.10548	0.595496	0.478478	0.00847337
ENSMUSG00000000632	5.86671	1.0963e-53	5.1061	9.41864e-42	5.94472	1.39599e-54	0.760613	0.0849542	-0.078009	0.877427	-0.838622	0.0494247
ENSMUSG00000000673	-3.08422	0.0032466	-1.37957	0.246566	-0.200149	0.894459	-1.70465	0.0750994	-2.88407	0.0043301	-1.17942	0.328241
ENSMUSG00000000682	-3.0347	NA	-1.67922	0.428341	-0.407997	NA	-1.35548	NA	-2.6267	0.180366	-1.27123	NA
ENSMUSG00000000686	0.921086	0.148185	0.434124	0.499378	-1.49804	0.00500117	0.486962	0.539078	2.41913	3.67961e-05	1.93216	0.000470638
ENSMUSG00000000690	11.4618	1.99425e-22	9.11354	1.17219e-18	-0.328624	0.788088	2.34828	0.0889056	11.7904	2.69329e-23	9.44216	2.0882e-19
ENSMUSG00000000693	1.85039	1.2064e-06	0.411536	0.30868	-0.968017	0.0119555	1.43885	0.000440318	2.81841	1.08837e-13	1.37955	0.000319076
ENSMUSG00000000706	-0.194246	0.82851	0.365577	0.704049	-2.89861	0.000256328	-0.559823	0.595232	2.70437	0.000566622	3.26419	5.64572e-05
ENSMUSG00000000708	-1.25251	1.53645e-23	1.26111	1.85556e-20	0.413795	0.0025759	-2.51361	5.10625e-79	-1.6663	2.08449e-39	0.84731	1.97299e-09
ENSMUSG00000000711	0.649291	5.68828e-07	0.680274	1.84155e-07	0.0901522	0.551316	-0.0309824	0.866383	0.559139	2.41594e-05	0.590121	1.16198e-05
ENSMUSG00000000724	-1.28142	0.323193	-0.916363	0.514686	0.958794	0.571713	-0.365057	0.815667	-2.24021	0.126003	-1.87516	0.229214
ENSMUSG00000000730	-8.32164	6.78478e-28	-4.11377	1.07474e-07	0.931583	0.296726	-4.20787	1.03415e-07	-9.25322	6.84747e-33	-5.04535	2.30511e-10
ENSMUSG00000000731	-8.76905	6.27069e-17	-4.82649	7.21693e-06	-1.47201	0.236815	-3.94256	1.98615e-05	-7.29704	7.93183e-15	-3.35448	0.000737698
ENSMUSG00000000732	-3.44031	5.48227e-38	-2.17517	1.49697e-15	-0.573979	0.0615243	-1.26514	1.19145e-06	-2.86633	1.16808e-28	-1.60119	2.53147e-09
ENSMUSG00000000738	0.143894	0.113705	0.284668	0.00155958	0.32175	0.000419305	-0.140774	0.167837	-0.177855	0.0580862	-0.0370814	0.740479
ENSMUSG00000000739	-5.03258	1.48733e-06	-4.93423	2.84889e-06	-3.04878	0.00757281	-0.098349	0.890494	-1.98379	0.000842766	-1.88544	0.00194495
ENSMUSG00000000740	-1.6443	5.96277e-29	-1.4617	5.064e-23	-1.29056	6.1995e-18	-0.182608	0.303264	-0.353744	0.0240729	-0.171136	0.322737
ENSMUSG00000000743	0.122686	0.166311	0.217651	0.0137515	0.328774	0.000195969	-0.0949644	0.35703	-0.206087	0.0220065	-0.111123	0.258021
ENSMUSG00000000751	-2.81893	6.79866e-71	-2.13045	7.32285e-41	-1.51696	5.41467e-21	-0.688482	4.86535e-05	-1.30198	4.18163e-16	-0.613493	0.000255899
ENSMUSG00000000753	1.47201	0.0426068	4.75467	6.23006e-11	-0.086918	0.924469	-3.28266	2.04649e-05	1.55893	0.0373452	4.84159	6.35547e-11
ENSMUSG00000000759	0.443334	3.19829e-07	0.256248	0.00370629	-0.224454	0.012626	0.187087	0.0554712	0.667788	1.03502e-14	0.480702	4.04036e-08
ENSMUSG00000000766	3.08359	0.0165456	2.9428	0.0186003	3.25369	0.0139402	0.140795	0.946418	-0.170099	0.929278	-0.310894	0.869972
ENSMUSG00000000776	-0.472076	0.000184279	-0.409986	0.00137995	-0.123291	0.389871	-0.0620902	0.704634	-0.348785	0.0074705	-0.286695	0.0352287
ENSMUSG00000000782	-4.76641	3.50287e-148	-5.25326	7.98163e-180	-2.95396	4.09501e-56	0.48685	0.00798058	-1.81245	9.39847e-27	-2.2993	4.68762e-42
ENSMUSG00000000787	-0.529178	0.00114899	-0.661423	5.10747e-05	-0.321656	0.0644873	0.132245	0.511273	-0.207523	0.242031	-0.339767	0.054638
ENSMUSG00000000791	-5.02843	4.40442e-12	-4.24419	9.01926e-09	-2.37228	0.00338714	-0.784243	0.0400027	-2.65615	1.82275e-10	-1.87191	2.07748e-05
ENSMUSG00000000792	-1.77502	3.5193e-05	-2.75294	9.1256e-11	-0.0401638	0.94223	0.977917	0.0340056	-1.73486	6.78006e-05	-2.71277	3.35909e-10
ENSMUSG00000000794	2.95129	1.86931e-15	1.64398	7.08528e-07	0.812002	0.0151301	1.30731	0.00191794	2.13929	2.34736e-08	0.831977	0.0214325
ENSMUSG00000000804	1.2467	1.32813e-19	1.30364	3.124e-21	1.35117	2.14128e-22	-0.0569425	0.762185	-0.104472	0.51874	-0.0475298	0.792155
ENSMUSG00000000805	-3.051	4.26314e-07	-4.24404	1.83999e-12	-0.942363	0.157651	1.19303	0.0782563	-2.10864	0.000670461	-3.30167	9.2227e-08
ENSMUSG00000000811	-0.213385	0.413382	0.350295	0.189016	-1.01072	5.81549e-05	-0.56368	0.0405885	0.797334	0.00153991	1.36101	6.26271e-08
ENSMUSG00000000817	6.69737	1.11032e-09	3.2217	1.2394e-05	3.51671	4.6713e-06	3.47567	0.00667317	3.18066	0.0105341	-0.295011	0.788019
ENSMUSG00000000823	2.16139	6.0714e-61	1.93562	2.19007e-49	1.0742	5.0779e-16	0.22577	0.144841	1.08719	4.63423e-16	0.861419	2.27496e-10
ENSMUSG00000000826	1.81558	6.41648e-54	1.26882	4.44944e-27	1.06304	4.08019e-19	0.546759	1.50982e-05	0.752541	4.04027e-10	0.205782	0.122259
ENSMUSG00000000827	-1.32001	2.1892e-68	-1.09353	4.32172e-47	-0.738504	1.01533e-21	-0.226472	0.00553024	-0.581502	1.31185e-14	-0.35503	5.51363e-06
ENSMUSG00000000838	-0.416894	3.23488e-05	-0.01693	0.886987	-0.127518	0.254164	-0.399964	0.000170168	-0.289377	0.00524495	0.110588	0.34197
ENSMUSG00000000861	6.19907	1.22003e-136	4.41485	2.37341e-77	2.08985	1.41049e-18	1.78422	2.04054e-11	4.10922	5.82842e-60	2.325	1.01145e-21
ENSMUSG00000000869	4.63815	5.75774e-34	3.09701	9.34936e-30	1.93738	1.14881e-15	1.54115	0.00065468	2.70077	1.68458e-11	1.15963	0.000157876
ENSMUSG00000000876	-0.136613	0.530211	0.6595	0.00182418	-0.95083	3.71772e-06	-0.796112	0.000306965	0.814217	7.15755e-05	1.61033	5.44314e-15
ENSMUSG00000000881	1.07581	9.67558e-15	1.06121	2.59191e-14	0.506103	0.000457547	0.0145974	0.943192	0.569707	7.25803e-05	0.55511	0.000151526
ENSMUSG00000000884	-1.31738	1.47101e-13	-0.396393	0.0382986	0.0561991	0.804546	-0.920986	6.69073e-07	-1.37358	1.74493e-14	-0.452592	0.0216906
ENSMUSG00000000889	0.476589	0.844012	-0.395878	0.878299	-3.35546	0.12929	0.872467	0.764787	3.83205	0.0754831	2.95958	0.191529
ENSMUSG00000000901	-1.62559	2.18291e-06	0.463517	0.213997	-0.905146	0.0128038	-2.0891	4.91227e-09	-0.72044	0.0472694	1.36866	0.000140643
ENSMUSG00000000902	-0.0295496	0.693719	0.0899399	0.228834	-0.0174838	0.836777	-0.11949	0.130022	-0.0120659	0.89241	0.107424	0.16636
ENSMUSG00000000903	-5.51112	1.56598e-11	-3.3852	7.82707e-05	-1.59861	0.106366	-2.12592	1.92723e-06	-3.91251	4.87592e-13	-1.78659	0.00329789
ENSMUSG00000000915	0.764936	7.1696e-05	0.138535	0.521893	1.16857	1.90031e-09	0.626401	0.00250706	-0.403637	0.0484928	-1.03004	1.81617e-07
ENSMUSG00000000916	-0.902435	4.36638e-10	-0.456743	0.00225743	0.084385	0.628761	-0.445691	0.00428928	-0.98682	1.31637e-11	-0.541129	0.000404078
ENSMUSG00000000934	-0.738244	0.00369774	-0.259016	0.351117	-0.180723	0.539551	-0.479228	0.0894693	-0.557521	0.0344638	-0.0782931	0.808627
ENSMUSG00000000938	0.614592	0.37322	0.612216	0.390274	-0.579726	0.394598	0.00237616	0.998008	1.19432	0.0770575	1.19194	0.0827345
ENSMUSG00000000942	6.9514	1.15029e-18	7.47405	1.41459e-20	-0.89579	0.289389	-0.522652	0.634437	7.84719	4.59674e-23	8.36984	6.81446e-25
ENSMUSG00000000948	-0.213525	0.534197	-2.01019	2.05445e-10	0.363012	0.320266	1.79666	4.83759e-08	-0.576537	0.0956219	-2.3732	1.59633e-13
ENSMUSG00000000957	-0.13196	0.78666	-0.489919	0.315751	0.169966	0.750591	0.357958	0.519979	-0.301926	0.559845	-0.659885	0.190596
ENSMUSG00000000958	-5.3931	4.33228e-51	-4.5995	2.51619e-37	-0.589428	0.149439	-0.7936	0.0430559	-4.80367	1.87981e-41	-4.01007	7.5102e-29
ENSMUSG00000000959	-0.343129	0.000474102	-0.256492	0.0107565	-0.382908	0.000135843	-0.0866373	0.470382	0.0397794	0.733914	0.126417	0.255405
ENSMUSG00000000976	0.443817	3.25342e-06	0.438663	4.57537e-06	0.186092	0.0671608	0.00515387	0.970244	0.257725	0.00962769	0.252571	0.0133016
ENSMUSG00000000982	1.32098	NA	1.51858	NA	1.59055	NA	-0.197599	NA	-0.269574	NA	-0.0719754	NA
ENSMUSG00000000983	-0.100498	NA	0.097103	NA	-0.972807	NA	-0.197601	NA	0.872309	NA	1.06991	NA
ENSMUSG00000001014	-1.95076	2.84796e-05	-0.624482	0.239572	1.97778	0.00441522	-1.32628	0.00495374	-3.92854	3.70237e-10	-2.60227	0.000101836
ENSMUSG00000001016	-0.218657	0.00302516	0.0193919	0.822477	-0.199528	0.00932641	-0.238049	0.00245619	-0.0191286	0.833434	0.21892	0.00464724
ENSMUSG00000001017	0.249049	8.81861e-08	0.124035	0.00958432	-0.155415	0.00122126	0.125014	0.0147389	0.404464	2.74659e-18	0.27945	3.17154e-09
ENSMUSG00000001018	-0.708899	6.31318e-05	-0.190317	0.328341	-0.403111	0.0326384	-0.518581	0.00678763	-0.305788	0.105443	0.212794	0.29597
ENSMUSG00000001020	-0.794479	0.757956	0.629641	0.827436	1.97982	0.492138	-1.42412	0.647024	-2.77429	0.307901	-1.35017	0.664655
ENSMUSG00000001021	-0.613871	0.496109	-1.73284	0.0354858	0.900895	0.41344	1.11896	0.1985	-1.51477	0.131081	-2.63373	0.00477295
ENSMUSG00000001025	-2.9014	4.1725e-05	-1.98715	0.006255	1.89173	0.0127616	-0.914249	0.271333	-4.79312	2.41106e-11	-3.87887	1.27503e-07
ENSMUSG00000001027	0.57747	0.607206	-1.94572	0.0290917	-0.295085	0.794394	2.52319	0.0149084	0.872555	0.447903	-1.65064	0.0651413
ENSMUSG00000001029	3.30813	0.0353033	2.94041	0.0653019	-2.87287	0.0284584	0.367721	0.87943	6.18101	3.54506e-05	5.81329	0.000117433
ENSMUSG00000001034	0.293633	0.00952134	-0.163424	0.168618	-0.21848	0.0671856	0.457057	0.00010913	0.512113	5.66231e-06	0.0550561	0.689042
ENSMUSG00000001036	0.206631	0.065106	0.376004	0.000716293	0.566317	3.58324e-07	-0.169373	0.181786	-0.359685	0.00146713	-0.190313	0.119418
ENSMUSG00000001039	-0.833832	2.48057e-10	-0.751112	1.49938e-08	-0.799991	2.16485e-09	-0.0827204	0.618201	-0.0338411	0.83396	0.0488793	0.766287
ENSMUSG00000001052	0.481504	2.32778e-05	0.0513599	0.694878	0.00461197	0.974939	0.430144	0.000392187	0.476892	3.74599e-05	0.0467479	0.744052
ENSMUSG00000001053	-3.14141	1.94264e-30	-1.47482	1.44532e-07	-0.946802	0.00117196	-1.6666	4.3948e-09	-2.19461	1.25801e-15	-0.528013	0.0837016
ENSMUSG00000001054	-0.365329	0.0172642	1.12248	1.48468e-13	0.793902	2.81374e-07	-1.48781	6.41941e-22	-1.15923	2.03794e-14	0.328575	0.0505921
ENSMUSG00000001056	-3.01505	4.52472e-117	-2.38587	1.80605e-73	-1.22677	6.26493e-20	-0.629176	5.62154e-06	-1.78828	1.58262e-42	-1.1591	3.39239e-18
ENSMUSG00000001062	3.22554	1.76719e-124	2.56563	1.68059e-84	1.17828	1.32481e-19	0.659913	1.25868e-05	2.04726	1.00787e-49	1.38735	1.19536e-24
ENSMUSG00000001065	1.56518	8.93278e-16	0.943807	1.19015e-06	0.447235	0.0282406	0.62137	0.00394276	1.11794	1.95463e-08	0.496572	0.0173335
ENSMUSG00000001076	-0.115944	0.799539	1.89654	0.000152873	1.03854	0.0280189	-2.01249	0.000125407	-1.15448	0.0127367	0.858004	0.138785
ENSMUSG00000001082	-1.23759	2.35255e-13	-1.99234	1.54156e-32	-0.0942101	0.643475	0.754748	2.07531e-05	-1.14338	2.03192e-11	-1.89813	3.18803e-29
ENSMUSG00000001089	-1.1245	2.23571e-13	-0.922428	2.54815e-09	-0.78243	7.18583e-07	-0.202067	0.266372	-0.342065	0.0353838	-0.139998	0.441829
ENSMUSG00000001095	-0.100467	NA	0.674176	NA	0.746151	NA	-0.774643	NA	-0.846618	NA	-0.0719754	NA
ENSMUSG00000001098	0.549516	0.00127519	-0.129265	0.494275	0.036135	0.862482	0.678781	0.000156391	0.513381	0.00334793	-0.1654	0.401347
ENSMUSG00000001100	-0.303067	0.00312514	0.278444	0.00787151	-0.0536965	0.65505	-0.581511	3.8389e-08	-0.249371	0.0187244	0.332141	0.00196954
ENSMUSG00000001103	-3.4991	NA	-1.44858	0.516956	-0.407997	NA	-2.05052	NA	-3.0911	0.117607	-1.04058	NA
ENSMUSG00000001105	0.419848	4.28136e-06	0.883518	4.25541e-22	0.889993	3.2739e-22	-0.46367	2.37236e-06	-0.470145	6.38029e-07	-0.00647503	0.96174
ENSMUSG00000001119	7.12751	6.10977e-24	4.7642	8.66351e-12	3.75302	1.24868e-07	2.36331	0.00230792	3.37449	3.5648e-06	1.01118	0.204332
ENSMUSG00000001120	0.00343462	0.986608	-0.00442738	0.983528	-0.146224	0.491351	0.007862	0.976245	0.149658	0.475054	0.141796	0.518063
ENSMUSG00000001123	-1.15182	0.0112315	2.83465	6.47518e-09	0.642639	0.201378	-3.98647	8.34013e-16	-1.79446	9.52215e-05	2.19201	1.66405e-05
ENSMUSG00000001127	1.57952	1.91196e-58	1.43719	7.25437e-49	1.1432	2.72356e-31	0.142334	0.228999	0.436319	1.98347e-05	0.293985	0.00577525
ENSMUSG00000001128	1.81818	1.75331e-17	1.35698	6.74822e-11	1.37118	5.73502e-11	0.461202	0.0672223	0.447	0.0599725	-0.0142019	0.963404
ENSMUSG00000001131	-3.27035	7.82381e-11	-1.08721	0.0415607	-0.108583	0.865431	-2.18313	3.71645e-05	-3.16177	4.59235e-10	-0.978632	0.0817598
ENSMUSG00000001134	-1.70163	8.18394e-33	-1.37981	1.22864e-21	-1.14289	1.0056e-14	-0.321822	0.0170346	-0.55874	9.98064e-06	-0.236918	0.0884964
ENSMUSG00000001138	0.478628	0.00284927	-0.324518	0.0486621	0.256189	0.138794	0.803146	1.28631e-06	0.222439	0.199622	-0.580707	0.00043355
ENSMUSG00000001143	1.63086	2.26068e-35	0.732509	2.11788e-08	0.338406	0.0137164	0.89835	9.57493e-11	1.29245	2.59847e-22	0.394103	0.00457355
ENSMUSG00000001150	-0.180451	0.0599843	-0.0652489	0.537782	0.154776	0.130754	-0.115202	0.299015	-0.335227	0.000479987	-0.220025	0.0300484
ENSMUSG00000001151	-1.53783	7.06133e-29	-1.49307	3.44e-27	-1.08098	1.51928e-14	-0.0447597	0.812657	-0.456848	0.00136592	-0.412088	0.00507488
ENSMUSG00000001155	-1.28543	0.567392	-0.541594	0.830963	1.45266	0.580127	-0.743833	0.789017	-2.73809	0.248272	-1.99426	0.441687
ENSMUSG00000001156	3.4883	1.89306e-63	3.027	1.58262e-50	1.24134	5.36783e-10	0.4613	0.0613199	2.24696	2.04649e-26	1.78566	1.1259e-17
ENSMUSG00000001157	0.0468076	0.608999	0.396987	4.35902e-06	0.0915332	0.340125	-0.35018	0.00012982	-0.0447256	0.657725	0.305454	0.000680901
ENSMUSG00000001158	-0.597023	3.98903e-07	-0.393915	0.00108157	-0.358766	0.00370134	-0.203108	0.128963	-0.238257	0.0550861	-0.0351492	0.8157
ENSMUSG00000001166	-2.1864	5.55007e-06	-1.03027	0.044405	-0.749661	0.167432	-1.15614	0.0223972	-1.43674	0.00267994	-0.280605	0.627674
ENSMUSG00000001168	-0.100494	NA	0.097103	NA	-1.06783	NA	-0.197597	NA	0.967337	NA	1.16493	NA
ENSMUSG00000001173	0.43599	0.00633885	0.627817	8.31505e-05	0.719731	8.09996e-06	-0.191826	0.30816	-0.283741	0.0942628	-0.0919148	0.636091
ENSMUSG00000001175	1.19312	1.8856e-22	0.877068	1.19694e-12	1.09483	1.03858e-18	0.316051	0.0206149	0.0982902	0.489624	-0.217761	0.115094
ENSMUSG00000001211	1.33537	8.51545e-23	-0.131254	0.382676	0.307546	0.0345311	1.46662	5.3473e-26	1.02782	8.9968e-14	-0.4388	0.00228634
ENSMUSG00000001225	-0.715441	NA	0.674176	NA	0.169078	NA	-1.38962	NA	-0.88452	NA	0.505097	NA
ENSMUSG00000001227	3.94582	2.11721e-37	2.93262	1.41404e-21	3.13189	4.78737e-24	1.0132	0.0029866	0.813927	0.0137695	-0.199271	0.601777
ENSMUSG00000001228	-3.57664	4.00889e-86	-3.20745	2.84311e-69	-2.49578	6.71609e-42	-0.369194	0.0736926	-1.08086	5.07754e-09	-0.711667	0.000209151
ENSMUSG00000001229	-0.0449271	0.749642	-0.416484	0.00150416	-0.242326	0.081519	0.371557	0.00791935	0.197399	0.157088	-0.174158	0.234002
ENSMUSG00000001240	1.26095	0.00104849	-1.29197	0.000562508	-0.173604	0.695056	2.55292	5.77511e-11	1.43456	0.000230369	-1.11837	0.0040712
ENSMUSG00000001247	-1.69313	6.43767e-24	-2.95868	1.62239e-71	-1.07081	5.86895e-10	1.26555	2.37181e-14	-0.622314	0.000226939	-1.88786	3.57219e-31
ENSMUSG00000001248	3.01845	1.17206e-54	2.80744	2.05647e-47	1.47208	8.62568e-14	0.211011	0.378139	1.54637	4.73256e-15	1.33536	2.65147e-11
ENSMUSG00000001249	-4.80533	1.35005e-22	-4.02422	4.28024e-16	-1.40928	0.00820581	-0.781112	0.148063	-3.39604	1.44288e-12	-2.61493	1.04648e-07
ENSMUSG00000001260	3.83401	2.12979e-08	5.85115	6.30618e-09	2.02945	8.89049e-05	-2.01714	0.118706	1.80455	0.0172501	3.82169	0.000419008
ENSMUSG00000001270	2.36583	1.29992e-19	2.73605	1.31066e-25	-0.00515095	0.987968	-0.370227	0.233294	2.37098	2.26793e-19	2.74121	4.15442e-25
ENSMUSG00000001280	-1.71729	6.83664e-57	-1.42057	3.92097e-39	-0.976176	8.83729e-19	-0.296711	0.0122144	-0.74111	9.90863e-12	-0.444399	8.63101e-05
ENSMUSG00000001281	-5.51812	3.20663e-40	-1.55497	0.000617336	-0.491947	0.355858	-3.96315	3.39457e-27	-5.02618	2.27111e-38	-1.06302	0.0180362
ENSMUSG00000001285	-0.56388	1.27334e-09	-0.461569	8.86879e-07	-0.534736	1.47831e-08	-0.102311	0.35703	-0.0291443	0.796421	0.0731667	0.505355
ENSMUSG00000001288	-3.5032	3.36016e-16	-2.19324	5.06919e-07	-0.864441	0.0654042	-1.30996	0.00521058	-2.63875	1.3879e-09	-1.3288	0.00385829
ENSMUSG00000001289	0.649658	4.27436e-06	0.526395	0.000238752	-0.162266	0.305165	0.123263	0.482677	0.811924	1.15769e-08	0.688661	2.14832e-06
ENSMUSG00000001300	2.65343	3.79636e-49	0.49656	0.0073451	-0.129293	0.537745	2.15687	1.8076e-31	2.78272	2.0651e-53	0.625853	0.000944785
ENSMUSG00000001305	-2.48206	1.75334e-97	-2.23447	5.65322e-79	-1.23052	4.16706e-24	-0.247589	0.0566883	-1.25154	5.70368e-27	-1.00395	1.89646e-17
ENSMUSG00000001313	1.28545	3.21271e-08	1.47828	2.31775e-10	0.0168479	0.954348	-0.192829	0.510679	1.2686	7.4556e-08	1.46143	8.22912e-10
ENSMUSG00000001323	3.36214	7.40258e-45	2.81383	3.9287e-35	0.662754	0.00304413	0.548312	0.0588505	2.69939	9.65081e-29	2.15108	2.58999e-20
ENSMUSG00000001333	-0.0927643	0.825108	0.457102	0.282397	0.430975	0.324036	-0.549866	0.228651	-0.523739	0.21647	0.0261273	0.963237
ENSMUSG00000001334	0.913935	0.00158996	0.0361436	0.915441	-3.14576	1.21938e-29	0.877792	0.00472042	4.05969	1.44775e-47	3.1819	4.55104e-30
ENSMUSG00000001348	-2.1723	1.55065e-05	-1.11492	0.0340913	-0.51575	0.372333	-1.05738	0.0551797	-1.65655	0.00120688	-0.599174	0.299153
ENSMUSG00000001349	-3.79309	7.17529e-32	-5.32275	7.2283e-62	-0.24953	0.542671	1.52967	5.15946e-07	-3.54356	3.98899e-29	-5.07322	1.01805e-58
ENSMUSG00000001366	1.1682	1.432e-27	1.41997	1.21744e-39	1.49657	1.97093e-43	-0.251765	0.0450815	-0.328367	0.0050258	-0.0766018	0.576964
ENSMUSG00000001376	0.421691	0.0067214	0.489947	0.00175207	0.645489	4.19373e-05	-0.0682552	0.737131	-0.223798	0.182236	-0.155543	0.388508
ENSMUSG00000001380	-0.638256	8.23782e-07	-0.157984	0.264289	0.073861	0.631355	-0.480272	0.000525656	-0.712117	5.34473e-08	-0.231845	0.108411
ENSMUSG00000001383	-0.541396	1.71625e-09	-0.601807	2.35986e-11	-0.413777	7.75978e-06	0.0604117	0.599132	-0.127618	0.194151	-0.18803	0.0563598
ENSMUSG00000001403	-3.73997	5.39531e-126	-2.90922	2.23582e-76	-2.65565	3.88658e-63	-0.830753	3.73972e-07	-1.08432	4.66508e-12	-0.253571	0.149308
ENSMUSG00000001415	-0.149722	0.263267	-0.227916	0.092025	0.0668496	0.660245	0.078194	0.635716	-0.216571	0.116255	-0.294765	0.0340872
ENSMUSG00000001416	-1.47267	2.37922e-119	-0.9315	2.58877e-48	-0.557797	7.88665e-18	-0.541175	1.79563e-16	-0.914877	9.84613e-47	-0.373702	1.49008e-08
ENSMUSG00000001418	-0.185915	0.0871994	-0.582126	2.94316e-08	-0.165453	0.15265	0.396211	0.000392187	-0.020462	0.879389	-0.416673	0.000127564
ENSMUSG00000001419	0.636604	0.00133463	-0.057688	0.803177	0.977483	1.11252e-06	0.694292	0.000986761	-0.340878	0.108156	-1.03517	3.01617e-07
ENSMUSG00000001420	-3.45894	5.81782e-55	-1.47262	5.21654e-10	-0.790836	0.00203434	-1.98633	3.34099e-25	-2.6681	1.36388e-41	-0.68178	0.00247698
ENSMUSG00000001424	-0.649097	3.2588e-19	-0.625997	7.19706e-18	-0.442983	2.38278e-09	-0.0231003	0.817644	-0.206113	0.00662302	-0.183013	0.0199959
ENSMUSG00000001435	-2.18674	1.4632e-08	-1.07085	0.00732771	-1.39139	0.00054451	-1.11589	0.00822751	-0.795351	0.0532266	0.320541	0.487622
ENSMUSG00000001436	-0.412754	0.00252869	-0.298566	0.0337235	-0.286267	0.0478249	-0.114188	0.492235	-0.126487	0.402038	-0.0122986	0.947597
ENSMUSG00000001440	-1.87811	3.59213e-92	-1.72859	4.78314e-78	-1.0695	2.98862e-30	-0.149517	0.166971	-0.808607	5.4163e-18	-0.65909	4.31718e-12
ENSMUSG00000001441	0.48795	5.2815e-07	0.881928	7.76164e-20	0.703883	7.11192e-13	-0.393977	0.000150427	-0.215933	0.0362471	0.178045	0.100999
ENSMUSG00000001444	-2.60888	8.65667e-05	-0.779282	0.321367	0.492263	0.604749	-1.8296	0.00421634	-3.10114	1.26279e-05	-1.27154	0.129032
ENSMUSG00000001445	-1.10908	1.9772e-20	-0.817046	1.48245e-11	-0.489529	9.45678e-05	-0.292034	0.0272301	-0.619551	3.35692e-07	-0.327517	0.0110145
ENSMUSG00000001467	2.43368	9.40574e-40	2.15707	2.00681e-31	1.38629	1.64762e-13	0.276613	0.206987	1.04739	3.15328e-08	0.770772	7.86851e-05
ENSMUSG00000001472	1.18324	1.30728e-28	1.04433	1.69047e-22	0.953884	1.06609e-18	0.138912	0.278718	0.229354	0.0456423	0.0904415	0.482242
ENSMUSG00000001473	-2.92179	6.58783e-38	-3.23455	5.79815e-46	-1.44421	6.29388e-10	0.31276	0.245231	-1.47757	1.42328e-10	-1.79033	1.10621e-14
ENSMUSG00000001482	-0.739818	4.00957e-12	0.0788872	0.518878	0.277221	0.0157078	-0.818705	1.15094e-13	-1.01704	2.49808e-21	-0.198333	0.0991612
ENSMUSG00000001493	-2.82731	0.000659917	-1.38024	0.131166	-7.21432	1.8933e-19	-1.44707	0.0723335	4.38701	8.64783e-12	5.83408	3.84869e-17
ENSMUSG00000001494	0.709265	0.542813	-0.575081	0.580163	-3.98356	1.33568e-06	1.28435	0.296045	4.69283	9.01081e-07	3.40848	6.58638e-06
ENSMUSG00000001496	2.09945	0.164065	0.576225	0.705872	-0.944255	0.492203	1.52323	0.404545	3.04371	0.0382228	1.52048	0.288561
ENSMUSG00000001497	0.319782	0.79637	-0.950371	0.393215	-1.79649	0.0865208	1.27015	0.312493	2.11628	0.0505109	0.846122	0.41322
ENSMUSG00000001504	3.41269	1.64324e-43	3.773	6.82161e-52	-0.605358	0.0133885	-0.36031	0.257254	4.01804	1.66676e-59	4.37835	5.86019e-69
ENSMUSG00000001506	5.03189	8.9556e-07	4.60294	8.72346e-06	2.88248	0.00757061	0.428949	0.753763	2.14941	0.0480945	1.72046	0.133818
ENSMUSG00000001507	-0.964518	1.4258e-05	0.127244	0.617293	0.783153	0.000707735	-1.09176	2.86125e-06	-1.74767	3.75305e-15	-0.65591	0.00566403
ENSMUSG00000001508	-0.936419	0.607206	-1.66903	0.353431	-1.0646	0.586078	0.732612	0.726297	0.128183	0.94895	-0.604429	0.759535
ENSMUSG00000001510	-1.42811	0.00352654	-1.12226	0.0256836	-1.71811	0.000552179	-0.30585	0.60754	0.290005	0.590142	0.595855	0.260218
ENSMUSG00000001517	-1.92862	1.66064e-34	-2.05807	5.47188e-39	-2.10219	3.43912e-40	0.129447	0.509169	0.173571	0.321153	0.0441244	0.828312
ENSMUSG00000001518	0.55067	1.32212e-05	0.073003	0.608937	0.356186	0.00681656	0.477666	0.000398728	0.194483	0.15703	-0.283183	0.0378285
ENSMUSG00000001520	2.11073	2.80646e-10	1.49574	1.28445e-06	0.668875	0.0285913	0.614997	0.135834	1.44186	3.68679e-05	0.826862	0.0141408
ENSMUSG00000001521	-1.56503	2.38696e-26	-1.30162	1.70444e-18	-0.318664	0.0485099	-0.263403	0.117174	-1.24636	4.3463e-17	-0.982958	8.05734e-11
ENSMUSG00000001524	-2.16452	1.61408e-87	-1.72686	1.10592e-55	-1.26546	8.70997e-30	-0.437664	9.82897e-05	-0.899059	2.76369e-17	-0.461395	3.25497e-05
ENSMUSG00000001525	0.118809	0.120218	-0.129943	0.0971983	-0.262129	0.000648544	0.248752	0.0018017	0.380938	3.6673e-07	0.132186	0.108414
ENSMUSG00000001542	-3.44087	4.09692e-38	-2.9552	2.83594e-28	-0.96216	0.000747994	-0.485662	0.100924	-2.47871	5.84237e-21	-1.99304	1.14365e-13
ENSMUSG00000001552	-0.690662	0.000945645	0.114026	0.631849	1.11682	1.29531e-07	-0.804688	0.000270176	-1.80748	2.68997e-18	-1.00279	3.01802e-06
ENSMUSG00000001555	-0.842152	0.121791	-0.712442	0.210701	0.646823	0.273889	-0.12971	0.860904	-1.48898	0.00664533	-1.35927	0.0166913
ENSMUSG00000001558	-0.771024	0.0818364	0.749247	0.138349	0.562793	0.27804	-1.52027	0.00204561	-1.33382	0.0038868	0.186454	0.764631
ENSMUSG00000001566	1.35159	0.000641339	1.93492	1.66198e-06	-0.792583	0.0472778	-0.583325	0.232518	2.14418	4.6186e-08	2.7275	1.31173e-11
ENSMUSG00000001569	-1.22192	5.64076e-17	-1.11289	3.39779e-14	-0.366323	0.0199153	-0.109033	0.554741	-0.855601	7.38248e-09	-0.746568	7.76116e-07
ENSMUSG00000001576	-0.215079	0.0718928	0.0926348	0.478986	0.129631	0.324161	-0.307713	0.0158413	-0.344709	0.00426533	-0.0369959	0.804923
ENSMUSG00000001583	-3.82035	1.05508e-33	-3.57394	1.67962e-29	-1.19343	0.000530966	-0.246401	0.484431	-2.62692	7.97544e-19	-2.38052	2.24696e-15
ENSMUSG00000001588	-2.8446	2.43388e-27	-0.693358	0.019852	0.907685	0.00981051	-2.15124	5.84795e-18	-3.75228	3.7022e-37	-1.60104	8.74303e-07
ENSMUSG00000001604	-5.93035	1.99303e-81	-3.98413	5.31915e-37	-0.520279	0.159037	-1.94622	2.42334e-11	-5.41007	3.22433e-73	-3.46385	5.06846e-30
ENSMUSG00000001622	-5.34575	1.80882e-18	-4.39714	1.14465e-12	-6.33101	4.12199e-25	-0.948607	0.0207016	0.985261	0.0086765	1.93387	2.78763e-07
ENSMUSG00000001627	-0.0826052	0.690898	0.780063	5.83617e-05	0.882952	6.86783e-06	-0.862668	2.01347e-05	-0.965558	6.59836e-07	-0.102889	0.665121
ENSMUSG00000001630	-0.604794	7.48167e-09	-0.148084	0.194795	-0.0526603	0.677374	-0.45671	3.44816e-05	-0.552134	1.65805e-07	-0.095424	0.442891
ENSMUSG00000001632	-0.219691	0.133673	-0.312308	0.0341687	-0.251259	0.102725	0.0926172	0.608256	0.0315681	0.860946	-0.0610492	0.732419
ENSMUSG00000001642	-2.39734	4.82841e-45	-1.63915	1.32227e-21	-1.18781	1.08584e-11	-0.758188	2.87868e-05	-1.20953	2.12383e-12	-0.451344	0.0146391
ENSMUSG00000001655	-1.58013	0.000841743	-0.852391	0.0919312	0.907604	0.122779	-0.727738	0.151881	-2.48773	1.20976e-06	-1.76	0.00115864
ENSMUSG00000001657	7.45649	2.31665e-11	6.23606	6.03738e-10	0.270229	0.808972	1.22043	0.402339	7.18626	2.01965e-10	5.96583	7.17221e-09
ENSMUSG00000001661	10.0492	8.02614e-27	8.74397	2.74484e-25	0.567811	0.535631	1.30521	0.271404	9.48137	1.15418e-23	8.17616	1.03367e-21
ENSMUSG00000001663	-4.88129	1.0022e-13	-4.66005	1.66769e-12	-1.34744	0.071686	-0.221242	0.768285	-3.53385	3.8313e-09	-3.31261	5.81089e-08
ENSMUSG00000001665	-2.91035	1.19717e-12	-2.72563	3.94661e-11	-1.4026	0.00133513	-0.184719	0.713915	-1.50775	0.000160875	-1.32303	0.00132341
ENSMUSG00000001666	-1.29065	5.04107e-20	-1.38776	4.70079e-23	-0.688442	2.79112e-06	0.0971065	0.57285	-0.602211	1.764e-05	-0.699317	7.05895e-07
ENSMUSG00000001670	-0.677554	NA	-1.93633	NA	0.169078	NA	1.25877	NA	-0.846633	NA	-2.10541	NA
ENSMUSG00000001672	-3.79142	2.9323e-21	-4.2381	2.5084e-26	-0.97302	0.0347255	0.446679	0.255072	-2.8184	1.47459e-14	-3.26508	5.14208e-19
ENSMUSG00000001674	-2.40766	2.15521e-99	-2.14504	6.35119e-79	-1.15244	3.84325e-23	-0.262612	0.0372646	-1.25522	1.78444e-28	-0.992604	6.31043e-18
ENSMUSG00000001687	0.0650243	0.680665	0.751045	3.11209e-07	0.190063	0.241163	-0.686021	8.4849e-06	-0.125039	0.450195	0.560982	0.000243276
ENSMUSG00000001700	-1.52658	7.55551e-05	-1.45181	0.00019903	-1.61708	4.18376e-05	-0.0747694	0.890205	0.0904989	0.850789	0.165268	0.731175
ENSMUSG00000001707	-0.976036	8.12533e-20	-0.0391898	0.759226	0.264212	0.0232278	-0.936846	2.22531e-17	-1.24025	1.18381e-30	-0.303401	0.00949619
ENSMUSG00000001729	1.81131	3.3024e-60	1.59641	4.00394e-47	0.26903	0.0235074	0.2149	0.0938025	1.54228	1.62128e-43	1.32738	2.62539e-32
ENSMUSG00000001739	3.11122	4.41142e-08	2.93775	1.13983e-07	1.65792	0.00189874	0.173474	0.841693	1.4533	0.0180685	1.27983	0.0388756
ENSMUSG00000001741	3.6701	0.0030531	1.78926	0.0936222	0.84073	0.434917	1.88084	0.215139	2.82937	0.0307825	0.948525	0.435601
ENSMUSG00000001750	-1.10471	1.92708e-06	-1.3711	3.30755e-09	-0.0108318	0.971757	0.26639	0.331584	-1.09388	3.293e-06	-1.36027	8.64756e-09
ENSMUSG00000001751	0.527736	0.0372108	-0.424031	0.101374	-0.159334	0.57984	0.951767	0.000295858	0.68707	0.00751727	-0.264697	0.35174
ENSMUSG00000001755	-0.769996	1.58914e-10	-0.502007	4.35675e-05	-0.734176	1.99999e-09	-0.267989	0.045101	-0.0358203	0.808516	0.232168	0.0793995
ENSMUSG00000001761	-0.204855	0.387004	-1.63015	2.56168e-13	-1.615	7.32141e-13	1.4253	7.42355e-10	1.41014	3.60261e-10	-0.0151552	0.962212
ENSMUSG00000001763	-1.59716	1.31995e-08	-2.04483	2.27786e-13	-1.42999	6.55171e-07	0.447671	0.146497	-0.167177	0.597289	-0.614847	0.034979
ENSMUSG00000001767	-1.45372	1.38667e-23	-1.0996	6.23392e-14	-0.664409	1.12473e-05	-0.354118	0.0277717	-0.789313	8.72203e-08	-0.435195	0.00511439
ENSMUSG00000001768	0.476687	0.0525753	0.347325	0.176034	-0.670004	0.00732109	0.129362	0.67955	1.14669	2.17995e-06	1.01733	3.9334e-05
ENSMUSG00000001773	-0.787197	0.581504	-0.385777	0.809013	-0.896521	0.55916	-0.40142	0.820592	0.109323	0.943487	0.510743	0.750163
ENSMUSG00000001774	-0.529049	0.00306258	-0.61737	0.00058883	-0.191167	0.339525	0.0883209	0.70147	-0.337882	0.0722181	-0.426203	0.0253725
ENSMUSG00000001783	-0.642122	8.17516e-19	-0.604995	9.27032e-17	-0.449309	1.3989e-09	-0.0371275	0.696532	-0.192813	0.0113284	-0.155686	0.0509404
ENSMUSG00000001785	-1.70531	1.1833e-36	-1.31439	3.6951e-22	-0.657329	2.9285e-06	-0.390925	0.00803801	-1.04798	1.25847e-14	-0.657058	2.91351e-06
ENSMUSG00000001786	1.60513	7.3815e-32	2.0406	6.39217e-50	2.27856	8.86238e-61	-0.435471	0.0047139	-0.673423	3.31832e-06	-0.237952	0.138519
ENSMUSG00000001794	-1.63285	9.42461e-43	-0.109842	0.416837	-0.120909	0.382138	-1.52301	5.93859e-36	-1.51194	1.74073e-36	0.0110677	0.948044
ENSMUSG00000001802	3.51335	6.27338e-56	2.4942	2.54925e-29	0.690981	0.00307088	1.01915	2.39186e-05	2.82237	4.27948e-36	1.80322	1.86641e-15
ENSMUSG00000001815	4.69639	9.29135e-05	3.78232	0.00141939	1.72158	0.0762617	0.914069	0.627398	2.97481	0.0251795	2.06074	0.134014
ENSMUSG00000001819	-3.30084	8.56513e-05	-3.36775	6.81912e-05	-0.956972	0.342072	0.0669071	0.946334	-2.34387	0.00257051	-2.41078	0.00235227
ENSMUSG00000001823	-1.44464	NA	0.097103	NA	0.169078	NA	-1.54175	NA	-1.61372	NA	-0.0719754	NA
ENSMUSG00000001827	-2.91392	1.86571e-13	-0.769642	0.0687519	0.719283	0.105612	-2.14428	2.30193e-07	-3.6332	1.49648e-19	-1.48893	0.000461057
ENSMUSG00000001829	-1.25894	3.64654e-22	-0.747538	1.56084e-08	-0.289319	0.0414431	-0.511398	0.000239285	-0.969617	1.47716e-13	-0.458219	0.000916526
ENSMUSG00000001833	0.0705085	0.603692	0.0786435	0.585774	0.0943115	0.522912	-0.00813505	0.964264	-0.023803	0.884084	-0.015668	0.927363
ENSMUSG00000001844	0.389423	0.0134031	0.282959	0.0816699	-0.00812675	0.967362	0.106465	0.590915	0.39755	0.0137947	0.291085	0.0870457
ENSMUSG00000001847	0.230894	0.0027454	-0.183559	0.0196788	-0.0462866	0.604765	0.414453	1.83405e-07	0.277181	0.000387728	-0.137273	0.103099
ENSMUSG00000001855	-1.33731	3.07834e-18	-1.03554	2.4206e-11	-0.509815	0.00169946	-0.301771	0.0832165	-0.827498	1.19636e-07	-0.525727	0.00127208
ENSMUSG00000001864	-0.21956	0.136756	-1.1904	1.17914e-17	-1.55952	2.93997e-29	0.970841	1.55929e-11	1.33996	3.81675e-22	0.369115	0.0116904
ENSMUSG00000001870	1.8853	6.78506e-05	1.14371	0.0191983	-1.00862	0.0457037	0.741585	0.1745	2.89392	1.06318e-09	2.15234	1.02309e-05
ENSMUSG00000001891	0.400855	0.000365241	0.905645	6.52406e-16	-0.0978485	0.439376	-0.504791	2.77714e-05	0.498703	1.055e-05	1.00349	7.04439e-19
ENSMUSG00000001901	-0.639071	0.192212	-0.134522	0.810592	2.49294	5.31872e-06	-0.504549	0.373339	-3.13201	4.78513e-09	-2.62746	1.77992e-06
ENSMUSG00000001909	-0.421972	8.69787e-05	-0.193842	0.0868761	0.103838	0.396497	-0.22813	0.0566251	-0.52581	1.2711e-06	-0.29768	0.0094139
ENSMUSG00000001910	-1.59291	9.76782e-54	-1.50669	4.90448e-48	-0.8186	8.98132e-15	-0.0862173	0.507745	-0.774311	1.33543e-13	-0.688094	9.55235e-11
ENSMUSG00000001911	4.97024	1.07371e-22	6.3589	1.04325e-31	1.32573	0.00997214	-1.38866	0.0282247	3.64451	1.57732e-12	5.03317	9.52793e-20
ENSMUSG00000001918	-2.47226	8.39779e-130	-1.29761	4.71623e-36	-0.41472	0.000151755	-1.17465	1.46684e-30	-2.05754	4.57268e-92	-0.882891	2.4956e-17
ENSMUSG00000001924	0.397585	0.00533646	0.614902	1.52932e-05	0.597266	3.65234e-05	-0.217318	0.183107	-0.199681	0.194115	0.0176362	0.92677
ENSMUSG00000001930	-4.82858	3.93856e-12	-0.869667	0.280758	-3.22988	7.98302e-06	-3.95891	9.85052e-09	-1.59869	0.0149214	2.36022	0.000799725
ENSMUSG00000001942	-0.195805	0.247963	-0.10788	0.557258	-0.45624	0.00681605	-0.0879252	0.676332	0.260435	0.132003	0.34836	0.0454968
ENSMUSG00000001943	-0.945268	0.181916	2.44726	0.00300237	1.07475	0.177628	-3.39253	5.44664e-05	-2.02002	0.00619324	1.37251	0.1388
ENSMUSG00000001946	-0.107744	0.8883	1.92756	0.0083837	-1.07447	0.1558	-2.0353	0.00848848	0.966727	0.198666	3.00203	4.33505e-05
ENSMUSG00000001948	0.425871	0.202946	-0.214689	0.54399	-1.06653	0.000789626	0.640561	0.0742839	1.4924	2.59302e-06	0.851839	0.00847337
ENSMUSG00000001962	-0.388009	3.34432e-07	-0.574975	2.1681e-14	-0.0406317	0.653897	0.186966	0.0239593	-0.347377	6.51159e-06	-0.534343	2.56708e-12
ENSMUSG00000001964	-0.490055	8.91996e-15	-0.347895	5.44596e-08	-0.253318	0.000118925	-0.14216	0.0443335	-0.236736	0.000275601	-0.0945763	0.188254
ENSMUSG00000001983	-0.778441	7.41722e-06	-0.603885	0.000635384	-0.526138	0.0038078	-0.174556	0.399235	-0.252303	0.174008	-0.0777471	0.716768
ENSMUSG00000001985	2.30477	3.75251e-17	1.49915	6.05394e-08	3.17959	1.18804e-30	0.805617	0.00761656	-0.874826	0.00243448	-1.68044	3.3552e-09
ENSMUSG00000001986	4.68513	1.27147e-80	2.81486	6.21744e-35	2.88024	3.96519e-36	1.87027	1.2297e-12	1.80489	2.03608e-12	-0.0653812	0.831591
ENSMUSG00000001988	0.867323	0.0335885	-0.936212	0.0167782	1.41503	0.000776415	1.80353	1.28866e-05	-0.547709	0.233318	-2.35124	7.60653e-09
ENSMUSG00000001995	1.47226	2.14689e-09	1.47236	2.63334e-09	1.08341	1.90882e-05	-9.73911e-05	0.999737	0.388847	0.147661	0.388944	0.163055
ENSMUSG00000001998	-0.11198	0.492836	0.104678	0.547728	0.289521	0.0818638	-0.216657	0.228131	-0.4015	0.0123934	-0.184843	0.298539
ENSMUSG00000001999	-0.564914	0.0180757	0.413276	0.101652	0.617546	0.0147138	-0.978189	9.7597e-05	-1.18246	8.52247e-07	-0.20427	0.476124
ENSMUSG00000002006	0.250143	0.422247	0.894011	0.00305395	3.12508	2.9177e-26	-0.643868	0.0501977	-2.87493	1.62887e-22	-2.23107	9.56793e-14
ENSMUSG00000002007	2.47598	0.0126997	2.07276	0.0262522	1.74888	0.058487	0.403227	0.781941	0.727101	0.549757	0.323874	0.796195
ENSMUSG00000002010	-0.498552	6.31618e-05	-0.0711314	0.617541	-0.149231	0.28466	-0.42742	0.00135257	-0.349321	0.00679932	0.0780994	0.606574
ENSMUSG00000002012	3.71051	3.5587e-18	5.02916	2.49435e-29	3.07177	5.21957e-13	-1.31865	0.0100046	0.638741	0.183576	1.95739	4.42806e-05
ENSMUSG00000002014	0.357194	0.00854884	0.369956	0.00713197	0.417253	0.00281287	-0.0127618	0.947289	-0.0600595	0.707946	-0.0472977	0.782564
ENSMUSG00000002015	0.164137	0.23839	-0.138296	0.345486	0.243241	0.092598	0.302433	0.0412809	-0.0791041	0.614181	-0.381537	0.00723983
ENSMUSG00000002017	-0.811419	9.42095e-21	-0.395537	8.98545e-06	0.178758	0.0629814	-0.415882	5.63441e-06	-0.990176	8.57273e-30	-0.574294	1.66863e-10
ENSMUSG00000002020	1.82255	0.0151979	3.46403	6.11639e-06	5.0021	1.05395e-09	-1.64147	0.0560405	-3.17955	0.000145092	-1.53808	0.09818
ENSMUSG00000002028	1.69699	1.35166e-20	1.00182	5.61251e-08	0.831968	9.99033e-06	0.69517	0.00043908	0.86502	4.08234e-06	0.16985	0.434588
ENSMUSG00000002031	-0.356215	0.00188429	0.0413359	0.756097	-0.217017	0.0765612	-0.397551	0.00108696	-0.139198	0.264754	0.258353	0.0362209
ENSMUSG00000002032	2.13216	1.38352e-07	3.56551	2.23242e-17	1.75572	2.00085e-05	-1.43335	0.0021628	0.376439	0.419384	1.80979	5.0305e-05
ENSMUSG00000002043	-1.07024	4.15816e-06	-0.729097	0.00221929	-1.14118	1.46466e-06	-0.341144	0.205075	0.0709393	0.802252	0.412083	0.107814
ENSMUSG00000002052	-0.644204	1.17433e-08	-0.537777	2.55706e-06	-0.0893334	0.498401	-0.106426	0.443822	-0.55487	1.39916e-06	-0.448444	0.000152827
ENSMUSG00000002055	-2.63604	2.8709e-47	-2.41621	9.66474e-40	-2.34478	4.70367e-37	-0.219829	0.311633	-0.291259	0.14037	-0.0714305	0.758271
ENSMUSG00000002057	0.476582	NA	-1.77559	NA	0.169079	NA	2.25217	NA	0.307503	NA	-1.94467	NA
ENSMUSG00000002058	0.767129	6.99873e-09	0.693533	1.94573e-07	0.0571376	0.717226	0.0735959	0.67448	0.709991	1.2956e-07	0.636395	3.38142e-06
ENSMUSG00000002059	0.0492799	0.801929	-0.56911	0.00179592	-0.378538	0.0479935	0.618389	0.00125186	0.427818	0.022473	-0.190571	0.358499
ENSMUSG00000002064	0.62748	0.000167256	0.568745	0.000758366	0.225057	0.220959	0.0587349	0.794487	0.402423	0.0209068	0.343688	0.0589206
ENSMUSG00000002068	-4.00112	2.4201e-35	-2.68213	1.70585e-16	-1.58777	2.12945e-06	-1.31899	0.000142089	-2.41335	1.50953e-13	-1.09436	0.00149184
ENSMUSG00000002076	-6.61046	2.16756e-72	-2.671	2.56736e-12	-0.927249	0.031034	-3.93946	9.57577e-36	-5.68321	7.97697e-65	-1.74375	1.18007e-06
ENSMUSG00000002083	-0.967572	5.77165e-07	-0.451677	0.0251722	0.206339	0.35054	-0.515895	0.0149806	-1.17391	1.84808e-09	-0.658016	0.00131926
ENSMUSG00000002100	2.1331	0.00468787	2.50453	0.00118372	-0.647177	0.386693	-0.371424	0.733949	2.78028	0.000225141	3.15171	5.14566e-05
ENSMUSG00000002102	-0.453156	7.2251e-07	-0.504597	3.82072e-08	-0.237477	0.0143462	0.0514415	0.66545	-0.215679	0.0248234	-0.26712	0.00607905
ENSMUSG00000002103	2.24046	4.92661e-55	1.08837	1.21343e-14	0.667396	3.70551e-06	1.15209	2.17288e-14	1.57306	2.96039e-27	0.420971	0.00549178
ENSMUSG00000002104	-1.77505	0.00643006	-0.275312	0.729383	0.240818	0.777689	-1.49974	0.0292287	-2.01587	0.00257346	-0.51613	0.532275
ENSMUSG00000002105	2.04749	3.01709e-58	1.91724	3.3142e-53	1.18708	1.41427e-22	0.130252	0.439062	0.860409	1.09515e-10	0.730157	4.30853e-08
ENSMUSG00000002107	3.49529	1.53878e-61	2.59928	2.95076e-35	2.24884	1.73196e-26	0.896005	9.83273e-05	1.24645	1.06735e-08	0.350443	0.143724
ENSMUSG00000002108	-0.485617	0.257899	-1.75917	5.20223e-06	-0.556729	0.212209	1.27356	0.00129025	0.0711119	0.887169	-1.20244	0.00146864
ENSMUSG00000002109	-0.215247	0.427991	0.637731	0.0174524	0.591387	0.0319382	-0.852978	0.00220983	-0.806634	0.00248869	0.0463439	0.893738
ENSMUSG00000002111	-4.40912	0.000649569	-4.49604	0.000536659	-2.49677	0.0955791	0.086916	0.948358	-1.91236	0.0955845	-1.99927	0.0888424
ENSMUSG00000002129	-0.935341	3.15038e-15	-0.807624	1.41464e-11	-0.557211	5.59431e-06	-0.127717	0.376791	-0.37813	0.00222579	-0.250413	0.0562764
ENSMUSG00000002147	-5.73118	2.06686e-73	-5.08405	1.0639e-57	-1.88564	3.11068e-08	-0.647128	0.0216241	-3.84554	2.95794e-46	-3.19841	7.55247e-32
ENSMUSG00000002190	-0.46052	0.206621	1.13458	0.00176564	1.10213	0.00299898	-1.5951	1.98478e-05	-1.56265	1.44867e-05	0.032451	0.948416
ENSMUSG00000002204	-2.17726	2.08235e-09	0.432668	0.365249	1.49359	0.00444661	-2.60993	4.33593e-11	-3.67085	1.26846e-15	-1.06092	0.0604992
ENSMUSG00000002205	-1.08074	2.82893e-17	-0.881831	8.06251e-12	-1.12856	2.08254e-18	-0.198914	0.176007	0.0478138	0.755757	0.246728	0.0776303
ENSMUSG00000002210	-0.506599	0.000676127	-0.032598	0.85341	0.236305	0.148784	-0.474001	0.00298099	-0.742905	7.3281e-07	-0.268903	0.103636
ENSMUSG00000002221	-0.835759	4.69124e-21	-0.733523	2.00332e-16	-0.51521	1.65042e-08	-0.102236	0.336556	-0.320549	0.000446007	-0.218313	0.0230689
ENSMUSG00000002222	-0.849113	1.84142e-11	-0.93919	1.23891e-13	-0.675025	1.92757e-07	0.0900774	0.575794	-0.174088	0.209917	-0.264165	0.0575226
ENSMUSG00000002227	-3.11894	9.64579e-28	-2.11997	2.14333e-13	-1.29679	1.33594e-05	-0.998978	0.00120629	-1.82215	3.0249e-10	-0.823171	0.00745065
ENSMUSG00000002228	-6.64111	9.39123e-77	-4.27749	6.09532e-32	-2.25486	4.68691e-09	-2.36362	9.75893e-18	-4.38625	2.96008e-54	-2.02263	6.84506e-12
ENSMUSG00000002233	-1.71552	1.40232e-08	-1.30142	2.28162e-05	-1.2797	4.22133e-05	-0.4141	0.244949	-0.43582	0.186975	-0.0217199	0.959907
ENSMUSG00000002249	0.599722	0.0213588	-0.343693	0.209225	-1.12022	1.52246e-05	0.943415	0.000540019	1.71994	1.51665e-11	0.776527	0.00368642
ENSMUSG00000002250	-2.25705	6.54405e-29	-1.8837	2.36374e-20	-1.60101	9.21473e-15	-0.373348	0.0985437	-0.656039	0.00144553	-0.28269	0.214238
ENSMUSG00000002257	-4.2087	9.16793e-59	-2.35209	8.53135e-19	0.218904	0.509848	-1.85661	2.25184e-13	-4.42761	6.2352e-64	-2.571	1.52943e-21
ENSMUSG00000002265	3.71598	7.65841e-23	1.27905	0.00103509	0.0999778	0.831917	2.43693	7.56938e-10	3.616	2.31566e-21	1.17907	0.00364026
ENSMUSG00000002266	4.17226	3.52207e-22	3.50501	1.26485e-16	-0.00831697	0.987601	0.667247	0.204428	4.18058	6.1428e-22	3.51333	3.05216e-16
ENSMUSG00000002274	-1.43373	8.35806e-09	-0.207639	0.482559	-4.33377	2.37021e-75	-1.2261	1.72789e-06	2.90003	3.90359e-41	4.12613	5.38725e-72
ENSMUSG00000002279	0.0276427	0.870706	-0.27494	0.086742	-0.353457	0.0286098	0.302582	0.0782641	0.3811	0.016669	0.0785178	0.673329
ENSMUSG00000002280	-0.0845214	0.552455	0.210984	0.137293	0.331779	0.0190089	-0.295506	0.0466559	-0.4163	0.00253989	-0.120795	0.444525
ENSMUSG00000002289	-6.20302	9.10697e-20	-4.20239	1.40686e-09	-3.38262	2.08244e-06	-2.00063	0.00122647	-2.8204	1.66997e-06	-0.81977	0.219084
ENSMUSG00000002297	-3.50995	1.06506e-179	-2.6058	5.24651e-99	-1.84737	1.58632e-49	-0.904149	4.69619e-13	-1.66258	4.91932e-43	-0.758433	1.25067e-09
ENSMUSG00000002307	-0.908626	1.35313e-18	-0.593268	1.47492e-08	-0.295893	0.00733017	-0.315357	0.00495905	-0.612732	4.63952e-09	-0.297375	0.00733636
ENSMUSG00000002308	-0.650316	7.06161e-07	-0.774348	3.36705e-09	-0.509286	0.000169541	0.124032	0.434773	-0.14103	0.33071	-0.265062	0.0626574
ENSMUSG00000002319	-0.265862	0.161767	-0.30678	0.114971	0.0380509	0.867848	0.0409176	0.874313	-0.303913	0.124685	-0.34483	0.0894516
ENSMUSG00000002320	0.436917	2.83197e-05	-0.108571	0.335174	-0.0423068	0.730062	0.545488	5.15505e-07	0.479224	5.39641e-06	-0.0662641	0.593789
ENSMUSG00000002324	-2.81084	1.16808e-09	-0.872865	0.0758662	-2.2392	2.4466e-06	-1.93797	7.63316e-05	-0.57164	0.260275	1.36633	0.00549178
ENSMUSG00000002325	1.18067	7.96448e-10	0.978112	3.78878e-07	0.911014	3.07887e-06	0.202555	0.39423	0.269653	0.207086	0.0670981	0.787286
ENSMUSG00000002326	-0.34207	0.000337373	-0.277291	0.00425906	-0.483128	4.33879e-07	-0.0647792	0.587816	0.141058	0.162976	0.205837	0.0419556
ENSMUSG00000002329	0.198022	0.0837431	0.245915	0.0334403	0.00931272	0.946859	-0.0478932	0.746335	0.188709	0.114406	0.236602	0.0509667
ENSMUSG00000002332	-0.0187896	0.895283	0.383881	0.0038307	-0.518408	7.79602e-05	-0.402671	0.00412259	0.499618	0.000128725	0.902289	4.05495e-12
ENSMUSG00000002341	4.03365	9.59081e-45	4.77726	1.50477e-61	2.03801	2.77574e-12	-0.743607	0.0226386	1.99564	1.0687e-11	2.73925	1.71609e-20
ENSMUSG00000002342	0.229549	0.0694859	0.222	0.0867955	-0.166719	0.218939	0.00754854	0.966073	0.396268	0.00174266	0.38872	0.00267056
ENSMUSG00000002343	1.09462	3.00293e-14	1.55052	8.91563e-27	1.5508	1.62194e-26	-0.455899	0.00465302	-0.456173	0.00296874	-0.000273946	0.999342
ENSMUSG00000002345	0.604311	4.26343e-05	0.598062	5.63703e-05	0.144375	0.381764	0.0062494	0.97679	0.459936	0.00251904	0.453687	0.00353871
ENSMUSG00000002346	0.180834	0.499413	1.05211	4.93321e-05	1.34006	3.36166e-07	-0.871273	0.00165902	-1.15923	1.09248e-05	-0.287955	0.349679
ENSMUSG00000002365	-1.75929	1.78104e-35	-2.1508	1.12341e-52	-1.46857	1.2585e-24	0.391508	0.00913421	-0.290718	0.0477339	-0.682225	1.56188e-06
ENSMUSG00000002372	0.230458	0.0202163	0.0172207	0.881494	0.107757	0.326321	0.213237	0.04956	0.122701	0.252264	-0.0905359	0.429293
ENSMUSG00000002379	0.358152	0.00157447	0.576017	3.31491e-07	0.686216	1.5829e-09	-0.217865	0.087761	-0.328064	0.00516522	-0.110199	0.40715
ENSMUSG00000002384	-4.68384	1.25792e-27	-2.24512	9.52611e-07	-0.0196949	0.977193	-2.43872	1.31598e-13	-4.66414	4.39117e-29	-2.22542	8.81078e-07
ENSMUSG00000002393	-0.239782	0.0365473	-0.499912	8.29377e-06	-1.20048	5.03355e-28	0.260129	0.0340191	0.960702	1.33689e-18	0.700573	2.1959e-10
ENSMUSG00000002395	-0.290578	0.0484478	-0.0607553	0.71635	0.146915	0.369157	-0.229823	0.165485	-0.437494	0.00329369	-0.20767	0.203436
ENSMUSG00000002396	0.800212	2.59393e-06	0.722579	2.20008e-05	0.516239	0.00307272	0.0776333	0.735426	0.283973	0.126345	0.20634	0.293751
ENSMUSG00000002409	1.66917	1.68688e-25	0.403376	0.0111571	-0.587862	0.000167114	1.26579	3.69125e-14	2.25703	8.20143e-46	0.991238	1.63138e-10
ENSMUSG00000002413	0.377598	0.0474468	0.234001	0.246061	0.841392	1.02798e-05	0.143597	0.539119	-0.463794	0.0176487	-0.607391	0.0020381
ENSMUSG00000002416	0.867268	1.61003e-23	1.20799	5.05555e-43	1.31258	9.92314e-50	-0.340721	0.000735718	-0.445315	3.36237e-06	-0.104594	0.347624
ENSMUSG00000002428	-1.79981	6.3718e-24	-1.34125	9.86894e-14	-0.3515	0.0746453	-0.458558	0.0192949	-1.44831	7.06447e-16	-0.98975	8.11407e-08
ENSMUSG00000002455	-0.625342	4.34768e-12	-0.30771	0.000929302	-0.191543	0.0504844	-0.317632	0.00111216	-0.4338	2.50572e-06	-0.116168	0.265904
ENSMUSG00000002458	-0.936887	1.87499e-09	-1.07638	5.06971e-12	-0.306616	0.071844	0.139491	0.462919	-0.630271	7.14365e-05	-0.769762	1.44508e-06
ENSMUSG00000002459	1.28389	3.62567e-07	0.5195	0.0375192	1.09074	1.48266e-05	0.764386	0.00605264	0.193146	0.522541	-0.57124	0.0350698
ENSMUSG00000002475	-1.32829	0.000177263	-1.3678	0.000108536	-0.430686	0.296535	0.0395126	0.930551	-0.897605	0.00927361	-0.937118	0.00719778
ENSMUSG00000002477	-1.10888	1.87833e-25	-1.05094	6.83394e-23	-0.65146	2.51341e-09	-0.0579453	0.677413	-0.457423	2.73968e-05	-0.399478	0.000367813
ENSMUSG00000002486	0.645033	5.90863e-07	0.316508	0.0166088	0.0319451	0.837716	0.328525	0.0218505	0.613088	2.86524e-06	0.284563	0.040354
ENSMUSG00000002489	0.190574	0.478262	0.116632	0.689699	0.374988	0.178681	0.0739424	0.83276	-0.184414	0.527101	-0.258356	0.382544
ENSMUSG00000002496	0.269332	0.100579	0.354688	0.0322797	0.392779	0.0200311	-0.0853562	0.680667	-0.123446	0.499343	-0.0380902	0.855956
ENSMUSG00000002500	-3.42207	2.85526e-06	-0.0856377	0.937131	-0.324352	0.751101	-3.33643	7.1487e-06	-3.09771	4.63299e-06	0.238715	0.824099
ENSMUSG00000002504	0.362872	0.121406	0.380399	0.113705	0.673206	0.00468321	-0.0175269	0.956739	-0.310333	0.213595	-0.292806	0.262427
ENSMUSG00000002524	0.0675419	0.306796	0.198294	0.00208366	-0.0282323	0.707296	-0.130752	0.0647346	0.0957742	0.160775	0.226526	0.000601959
ENSMUSG00000002546	1.65593	1.83077e-57	1.9603	2.55116e-79	0.996285	7.23783e-22	-0.304372	0.00989471	0.659645	6.73668e-10	0.964018	2.33727e-19
ENSMUSG00000002550	0.155515	0.123811	0.208399	0.0409308	-0.0814828	0.465778	-0.0528837	0.679021	0.236998	0.0203811	0.289882	0.00500987
ENSMUSG00000002565	-5.97989	5.87121e-09	-6.26029	1.16978e-09	-2.67551	0.0251991	0.280405	0.634381	-3.30437	3.36985e-07	-3.58478	3.51131e-08
ENSMUSG00000002578	3.2777	1.2838e-38	2.48105	1.02375e-23	1.81036	3.07811e-13	0.796651	0.00495905	1.46734	1.92614e-08	0.670693	0.0133594
ENSMUSG00000002580	0.841448	1.2746e-06	1.12454	1.04208e-10	1.15826	4.35123e-11	-0.283095	0.166305	-0.316816	0.0949277	-0.0337207	0.886088
ENSMUSG00000002588	-0.677563	NA	-1.30999	NA	-0.965815	NA	0.632424	NA	0.288252	NA	-0.344172	NA
ENSMUSG00000002602	1.20209	0.0307408	0.70116	0.234358	-0.522002	0.39948	0.50093	0.455329	1.72409	0.00217782	1.22316	0.038954
ENSMUSG00000002603	-2.5018	1.94337e-06	-4.42575	1.8431e-17	-1.62788	0.00319924	1.92394	0.000440433	-0.873921	0.115752	-2.79786	1.12398e-07
ENSMUSG00000002608	0.733404	9.94699e-09	0.291328	0.0283617	0.269244	0.0494825	0.442076	0.00141358	0.46416	0.000444283	0.0220845	0.897045
ENSMUSG00000002617	1.15352	3.26701e-08	0.638891	0.00233504	0.55809	0.00961263	0.51463	0.0280602	0.595431	0.00673611	0.0808009	0.758562
ENSMUSG00000002625	0.514798	9.62741e-06	0.963498	8.37458e-17	0.493525	3.4193e-05	-0.4487	0.000332897	0.021273	0.887499	0.469973	0.000115345
ENSMUSG00000002633	6.49662	3.33267e-07	5.18541	4.66483e-06	-0.432531	0.678559	1.31121	0.465151	6.92915	7.18404e-08	5.61794	1.13743e-06
ENSMUSG00000002635	-0.866507	2.06172e-22	-0.345263	0.00018447	-0.0111802	0.92484	-0.521244	1.64397e-08	-0.855327	8.23732e-22	-0.334083	0.000422996
ENSMUSG00000002658	-0.636713	4.49762e-06	-0.235337	0.110338	0.0141036	0.936785	-0.401376	0.0078321	-0.650817	3.82061e-06	-0.249441	0.106244
ENSMUSG00000002660	-0.643151	1.97465e-07	-0.0343621	0.81599	0.151645	0.277404	-0.608789	2.93718e-06	-0.794796	1.79217e-10	-0.186007	0.186583
ENSMUSG00000002661	-0.591543	0.000773393	-0.144723	0.461469	-0.357308	0.0570935	-0.446821	0.0194833	-0.234235	0.216652	0.212586	0.289286
ENSMUSG00000002664	2.10896	0.000562052	1.04738	0.0461123	0.326218	0.548741	1.06157	0.149149	1.78274	0.00496238	0.721166	0.211402
ENSMUSG00000002668	-3.34139	1.01429e-13	-3.3106	2.13384e-13	-1.75739	0.000223199	-0.0307944	0.95813	-1.584	0.000224307	-1.5532	0.000401548
ENSMUSG00000002679	-0.840756	1.50741e-16	-0.553554	8.95758e-08	-0.754486	2.618e-13	-0.287203	0.00922282	-0.0862706	0.450561	0.200932	0.0705417
ENSMUSG00000002688	0.301176	0.272711	-1.64906	7.51371e-11	-1.39845	6.03612e-08	1.95024	1.19161e-13	1.69963	4.16164e-11	-0.25061	0.388644
ENSMUSG00000002699	6.82609	7.39608e-07	7.02368	4.21227e-07	4.03501	0.000430477	-0.197588	0.934705	2.79108	0.0699157	2.98867	0.0596591
ENSMUSG00000002718	-1.78073	9.30815e-120	-1.57415	1.27595e-93	-0.813071	2.19051e-25	-0.206574	0.0143257	-0.967656	1.3753e-36	-0.761082	1.00368e-22
ENSMUSG00000002728	-1.13568	2.41769e-41	-0.65943	1.51404e-14	-0.129853	0.177222	-0.476246	5.13095e-08	-1.00582	6.08901e-33	-0.529576	1.21002e-09
ENSMUSG00000002731	0.964191	1.07861e-11	0.318489	0.0304151	-0.0925892	0.575103	0.645702	1.99394e-05	1.05678	1.40412e-13	0.411078	0.00623621
ENSMUSG00000002732	1.08498	0.00515297	1.98061	4.88875e-07	0.504802	0.229616	-0.89563	0.0432387	0.580182	0.164454	1.47581	0.000337925
ENSMUSG00000002733	-1.42383	2.78589e-29	-0.9325	4.23794e-13	-0.383572	0.0049846	-0.491333	0.000246827	-1.04026	2.10847e-16	-0.548928	3.38146e-05
ENSMUSG00000002741	0.408149	0.000109283	0.5453	2.35158e-07	0.484492	6.51997e-06	-0.13715	0.270452	-0.0763422	0.529691	0.0608079	0.638093
ENSMUSG00000002748	0.363325	0.00616953	0.18638	0.184381	-0.332238	0.0163032	0.176945	0.250691	0.695563	1.39184e-07	0.518618	0.000141664
ENSMUSG00000002763	0.498854	0.00114812	0.203418	0.214658	0.157794	0.359292	0.295436	0.0855332	0.341061	0.0334683	0.0456244	0.815455
ENSMUSG00000002767	-1.78142	3.58185e-58	-1.31219	6.53523e-32	-1.00414	7.43185e-19	-0.469225	6.32762e-05	-0.777281	2.72452e-12	-0.308056	0.00960215
ENSMUSG00000002768	0.160015	0.162153	-0.196538	0.090485	0.498691	1.08162e-05	0.356553	0.00273242	-0.338676	0.00320579	-0.695229	6.23281e-10
ENSMUSG00000002769	-2.66239	2.19131e-11	-0.347479	0.452598	1.62706	0.000554218	-2.31491	1.79427e-08	-4.28945	7.09988e-23	-1.97454	2.2976e-05
ENSMUSG00000002771	0.47537	0.00573266	0.725851	2.55465e-05	1.17647	1.98402e-11	-0.250481	0.21995	-0.701101	0.000114273	-0.450619	0.019361
ENSMUSG00000002778	0.833847	1.62844e-14	0.539671	8.68398e-07	-0.0718186	0.5725	0.294176	0.0148666	0.905665	1.22555e-16	0.61149	4.24403e-08
ENSMUSG00000002781	-1.09202	1.07367e-09	-0.596926	0.00122564	-0.0413495	0.85425	-0.495097	0.0110322	-1.05067	6.32336e-09	-0.555577	0.00366878
ENSMUSG00000002797	-3.41507	1.44246e-174	-2.46929	3.41229e-89	-0.0601443	0.722275	-0.94578	3.30835e-20	-3.35492	6.05565e-178	-2.40914	4.0616e-89
ENSMUSG00000002799	-0.133411	0.593751	0.767819	0.0012904	1.22184	2.99785e-07	-0.90123	0.000300051	-1.35525	9.37128e-09	-0.454016	0.0799717
ENSMUSG00000002803	0.16717	0.301803	-0.31055	0.0524622	0.657417	3.70679e-05	0.47772	0.00406741	-0.490247	0.00233886	-0.967967	7.50836e-10
ENSMUSG00000002804	-1.24749	2.58791e-08	-1.16182	2.74881e-07	-0.464926	0.0559039	-0.0856798	0.773861	-0.782569	0.000656864	-0.696889	0.00324356
ENSMUSG00000002808	-0.163768	0.58431	-0.223436	0.475633	-0.112217	0.737192	0.0596675	0.87943	-0.0515513	0.885986	-0.111219	0.753119
ENSMUSG00000002812	0.216675	0.0497661	-0.323062	0.00326736	-0.0890846	0.472169	0.539737	1.70617e-06	0.30576	0.00627024	-0.233977	0.0453062
ENSMUSG00000002814	-1.0893	9.9794e-17	-1.40318	4.87621e-27	-1.07924	3.7749e-16	0.313878	0.0273703	-0.0100687	0.949665	-0.323947	0.0192638
ENSMUSG00000002820	-0.297266	0.132215	0.276762	0.178561	0.179245	0.412657	-0.574028	0.00572658	-0.476511	0.0172971	0.0975168	0.682164
ENSMUSG00000002825	-0.562281	2.95552e-05	-0.481767	0.000417188	-0.168298	0.263391	-0.0805136	0.640171	-0.393982	0.0044969	-0.313469	0.0305812
ENSMUSG00000002831	-1.03205	0.0895541	-1.63226	0.00558835	0.401963	0.5935	0.600211	0.34832	-1.43401	0.0238177	-2.03422	0.000998649
ENSMUSG00000002833	-0.198881	0.0364251	-0.0927676	0.366028	-0.0701644	0.516959	-0.106113	0.34056	-0.128716	0.204825	-0.0226032	0.852941
ENSMUSG00000002835	-2.38711	5.00652e-38	-2.56674	1.30266e-43	-2.26064	1.14327e-33	0.179632	0.428242	-0.126465	0.557715	-0.306097	0.140868
ENSMUSG00000002844	0.327233	0.00311102	0.955675	1.80167e-18	0.0225655	0.868032	-0.628442	4.32582e-08	0.304667	0.00741233	0.93311	3.37654e-17
ENSMUSG00000002845	-1.61651	7.73776e-32	-1.12217	7.46999e-16	-0.550854	0.000148472	-0.49434	0.000796426	-1.06566	1.28054e-14	-0.571315	7.57527e-05
ENSMUSG00000002846	-0.582736	8.51028e-07	-0.209351	0.0965199	-0.122001	0.367209	-0.373385	0.00338944	-0.460735	0.00013097	-0.0873497	0.539355
ENSMUSG00000002847	-2.11893	0.00393929	-2.78597	0.00011508	-0.0760543	0.939437	0.667047	0.374942	-2.04287	0.00557051	-2.70992	0.000194303
ENSMUSG00000002870	-3.56028	5.34087e-138	-3.42062	3.31599e-127	-2.5913	1.13607e-72	-0.139661	0.426153	-0.968975	1.87117e-11	-0.829313	1.74081e-08
ENSMUSG00000002871	0.88887	7.3035e-10	0.431333	0.00333951	0.548026	0.000218278	0.457537	0.00379188	0.340844	0.0264851	-0.116694	0.497833
ENSMUSG00000002881	0.714282	0.000178765	-0.268647	0.180465	0.699935	0.000341834	0.982929	6.96485e-07	0.0143473	0.951106	-0.968582	5.67581e-07
ENSMUSG00000002885	-1.38014	0.000374486	-0.33792	0.436127	-0.079165	0.870533	-1.04222	0.0131192	-1.30098	0.00101084	-0.258755	0.582968
ENSMUSG00000002897	0.674184	0.00359632	-0.252815	0.305112	0.988672	2.61141e-05	0.926999	0.000129734	-0.314487	0.215751	-1.24149	1.14443e-07
ENSMUSG00000002900	0.475957	0.0838984	0.172979	0.570193	1.25224	4.81723e-06	0.302978	0.345336	-0.776283	0.00525006	-1.07926	0.000110938
ENSMUSG00000002908	2.22736	2.54723e-17	1.5622	1.96575e-09	-0.120225	0.69351	0.665165	0.0259663	2.34759	7.89571e-19	1.68242	2.03271e-10
ENSMUSG00000002910	-0.450604	0.0514934	1.08075	3.13266e-06	-0.163855	0.534097	-1.53135	9.95485e-11	-0.286749	0.246976	1.2446	1.24639e-07
ENSMUSG00000002930	5.34837	5.14726e-07	4.02799	1.93902e-05	-4.11897	1.44154e-15	1.32038	0.404545	9.46734	7.46457e-20	8.14696	4.12418e-19
ENSMUSG00000002944	3.01609	0.020312	-3.01131	0.0023328	0.733723	0.541063	6.02739	4.03539e-06	2.28236	0.0995589	-3.74503	0.000292582
ENSMUSG00000002948	0.492979	0.00016302	0.568212	1.51936e-05	0.257113	0.0660438	-0.0752328	0.657642	0.235866	0.0908757	0.311099	0.0274289
ENSMUSG00000002949	-0.528831	2.87134e-14	-0.297439	2.86092e-05	-0.458707	8.27237e-11	-0.231392	0.00201101	-0.0701245	0.366655	0.161268	0.0321417
ENSMUSG00000002957	0.0831307	0.278966	0.228425	0.00232795	0.667229	1.12478e-19	-0.145295	0.0791067	-0.584098	2.03975e-15	-0.438804	5.3864e-09
ENSMUSG00000002963	-0.805864	1.04647e-08	-0.300295	0.0433857	-0.341896	0.0234917	-0.505569	0.000783881	-0.463968	0.00134024	0.0416014	0.819352
ENSMUSG00000002968	-0.592152	2.31588e-08	-0.748117	1.61705e-12	-0.578141	8.96945e-08	0.155965	0.20693	-0.0140115	0.918626	-0.169976	0.152576
ENSMUSG00000002980	-3.27499	7.6133e-25	-2.19197	9.54789e-12	-0.812909	0.0176826	-1.08302	0.00173893	-2.46208	2.01908e-14	-1.37906	3.79213e-05
ENSMUSG00000002981	1.15769	3.05186e-18	0.647671	1.60613e-06	0.814717	1.97753e-09	0.510014	0.000392475	0.342968	0.0149723	-0.167046	0.2805
ENSMUSG00000002983	-2.31564	2.7243e-11	-2.33175	2.50028e-11	0.158528	0.709481	0.0161138	0.974118	-2.47417	1.8526e-12	-2.49028	2.39973e-12
ENSMUSG00000002984	-1.64105	1.01858e-33	-1.32793	2.12582e-22	-0.394368	0.00662978	-0.313116	0.0394583	-1.24668	7.87169e-20	-0.933567	2.21141e-11
ENSMUSG00000002985	-3.52171	4.60709e-36	-3.23857	1.5083e-30	-0.448127	0.153802	-0.283143	0.414209	-3.07359	1.87816e-27	-2.79045	1.77841e-22
ENSMUSG00000002992	-4.58095	0.00193711	-4.64371	0.00182817	-0.364894	0.862529	0.0627619	0.969522	-4.21606	0.0048676	-4.27882	0.00512448
ENSMUSG00000002996	-0.847314	1.04274e-07	-0.740312	4.35878e-06	-0.986549	1.01376e-09	-0.107002	0.599057	0.139236	0.440891	0.246238	0.169811
ENSMUSG00000002997	3.61988	9.4924e-28	3.49476	6.72424e-26	1.73766	3.20952e-07	0.125118	0.78429	1.88222	3.05496e-08	1.7571	3.69934e-07
ENSMUSG00000003031	0.561991	0.00190008	0.0487352	0.818194	-0.183726	0.36441	0.513255	0.00853596	0.745717	4.36464e-05	0.232461	0.255676
ENSMUSG00000003032	-2.64244	1.22561e-13	1.43425	9.75816e-05	0.366487	0.372601	-4.07669	6.7566e-29	-3.00892	5.7509e-17	1.06776	0.00580854
ENSMUSG00000003033	1.86933	7.52138e-21	1.4922	1.01949e-13	0.395653	0.0679773	0.377128	0.100948	1.47367	3.37645e-13	1.09654	1.16203e-07
ENSMUSG00000003037	-0.196789	0.0516733	-0.235579	0.0210139	-0.462594	4.0002e-06	0.0387905	0.768472	0.265805	0.0092613	0.227015	0.0325761
ENSMUSG00000003038	0.207396	0.196831	-0.61776	7.86259e-05	-1.18194	2.4785e-14	0.825157	3.24895e-07	1.38934	1.79453e-19	0.56418	0.000491061
ENSMUSG00000003039	0.346754	0.00433554	0.425434	0.000491621	-0.0374905	0.796999	-0.0786799	0.608928	0.384245	0.00191605	0.462925	0.000219506
ENSMUSG00000003051	-3.77964	5.60723e-13	-3.28893	4.98578e-10	-1.68643	0.00239802	-0.490701	0.439809	-2.09321	8.3225e-05	-1.60251	0.00375246
ENSMUSG00000003053	-4.04772	0.0337385	-1.06559	0.651349	0.16908	0.947914	-2.98213	0.165362	-4.2168	0.0319676	-1.23467	0.622581
ENSMUSG00000003062	0.224828	0.151557	0.502826	0.00115048	0.981656	1.65439e-10	-0.277998	0.107018	-0.756827	9.53533e-07	-0.478829	0.00305714
ENSMUSG00000003068	-0.207328	0.00375123	-0.240246	0.000826148	-0.187973	0.0115305	0.0329178	0.72203	-0.0193551	0.825025	-0.0522729	0.53542
ENSMUSG00000003070	1.61137	4.29954e-27	0.651186	1.35152e-05	0.13108	0.437694	0.960188	1.2429e-09	1.48029	9.54867e-23	0.520106	0.000842469
ENSMUSG00000003072	-0.237189	0.00764551	-0.0683928	0.487865	-0.229037	0.0133264	-0.168796	0.0877684	-0.0081524	0.940788	0.160644	0.0977079
ENSMUSG00000003099	-0.603652	1.2442e-11	-0.570493	1.95879e-10	0.046516	0.664159	-0.0331591	0.783336	-0.650168	4.71624e-13	-0.617009	1.24297e-11
ENSMUSG00000003119	-1.36714	9.58671e-15	-1.31837	1.08522e-13	-0.677527	0.00024433	-0.0487678	0.843741	-0.689615	0.000145129	-0.640847	0.000581732
ENSMUSG00000003123	0.468441	0.0183816	1.39829	2.75619e-12	-0.269432	0.202455	-0.929849	1.46385e-05	0.737873	0.000194779	1.66772	1.05295e-16
ENSMUSG00000003131	2.22864	1.06945e-153	1.64315	1.14834e-85	0.470303	4.24904e-08	0.58549	6.7969e-11	1.75834	3.18012e-95	1.17285	1.82914e-43
ENSMUSG00000003134	-0.439078	0.130843	0.32696	0.290046	0.611758	0.0441286	-0.766039	0.013051	-1.05084	0.000286742	-0.284798	0.393072
ENSMUSG00000003135	-1.11383	8.84505e-12	-1.27014	7.65243e-15	-0.635101	0.000190398	0.156308	0.433338	-0.47873	0.00479071	-0.635037	0.000197815
ENSMUSG00000003153	-3.71223	2.36156e-34	-3.82799	2.91257e-36	-1.05049	0.00106873	0.115751	0.780004	-2.66175	4.83129e-18	-2.7775	3.33148e-19
ENSMUSG00000003154	1.95696	4.12594e-24	0.801701	3.32809e-05	1.01193	2.01702e-07	1.15526	1.7329e-08	0.94503	2.33905e-06	-0.210231	0.349222
ENSMUSG00000003161	0.395219	0.0318295	0.293223	0.125036	-0.106643	0.613663	0.101996	0.664349	0.501861	0.00733297	0.399865	0.0410061
ENSMUSG00000003166	1.76889	2.66451e-105	1.11724	3.34618e-44	0.438443	8.50983e-08	0.651658	2.94937e-14	1.33045	2.45102e-59	0.678793	1.42961e-16
ENSMUSG00000003184	-0.0333277	0.78272	-0.174852	0.134647	-0.164894	0.17224	0.141524	0.276	0.131566	0.278248	-0.00995829	0.947948
ENSMUSG00000003190	-1.61833	3.65969e-23	-1.85871	1.86414e-30	-2.01355	2.03171e-35	0.240383	0.171858	0.395221	0.0123984	0.154837	0.377366
ENSMUSG00000003198	0.789999	3.9605e-05	0.362577	0.0667644	0.468046	0.0191452	0.427422	0.046899	0.321953	0.122205	-0.105469	0.651679
ENSMUSG00000003199	0.413691	0.00143282	0.275387	0.0399317	-0.422649	0.00153135	0.138305	0.373408	0.836341	8.5989e-11	0.698036	1.09216e-07
ENSMUSG00000003200	-0.23942	0.0276632	-0.430941	6.14816e-05	-0.254114	0.0246307	0.191521	0.112285	0.0146941	0.914879	-0.176827	0.135441
ENSMUSG00000003206	0.747302	0.206488	0.954078	0.114562	0.640892	0.302951	-0.206776	0.799858	0.10641	0.887661	0.313186	0.66481
ENSMUSG00000003208	-0.277071	0.0210219	-0.514874	9.74277e-06	-0.410738	0.000607784	0.237804	0.0632654	0.133667	0.290992	-0.104137	0.429392
ENSMUSG00000003226	-0.748726	1.06964e-06	-0.788912	3.19944e-07	-0.458256	0.00447288	0.0401857	0.851507	-0.29047	0.0761662	-0.330656	0.0488201
ENSMUSG00000003227	-0.707927	0.602726	-1.49007	0.251217	-2.26925	0.0695837	0.782143	0.580262	1.56133	0.181541	0.779183	0.508821
ENSMUSG00000003228	1.41622	2.78782e-08	1.05844	3.20401e-05	-0.28864	0.295162	0.357778	0.243909	1.70486	2.62405e-11	1.34708	1.59229e-07
ENSMUSG00000003233	1.95261	8.84197e-21	1.23839	3.96366e-09	0.167957	0.489378	0.714219	0.00177351	1.78465	2.8004e-17	1.07043	7.67963e-07
ENSMUSG00000003234	0.678939	4.31515e-09	0.682349	4.10437e-09	0.366219	0.00242481	-0.00340922	0.983919	0.31272	0.0100689	0.31613	0.0111665
ENSMUSG00000003235	-1.06639	5.93641e-57	-0.820911	4.0996e-34	-0.487236	1.51733e-12	-0.245481	0.000670321	-0.579156	8.95602e-18	-0.333675	1.72294e-06
ENSMUSG00000003269	1.35018	1.44267e-21	1.30747	3.27713e-20	0.668208	4.83393e-06	0.0427071	0.830348	0.681973	2.81345e-06	0.639266	1.71877e-05
ENSMUSG00000003271	-5.51585	4.05515e-13	-3.32319	2.6799e-05	-0.763979	0.444693	-2.19266	0.000109337	-4.75187	4.88637e-13	-2.55921	0.000288014
ENSMUSG00000003273	2.24128	1.92394e-21	1.36317	3.57853e-09	-0.0431641	0.878097	0.878113	0.000737791	2.28444	6.03408e-22	1.40633	2.26526e-09
ENSMUSG00000003279	4.69142	2.80938e-41	3.30696	1.81063e-23	3.24677	1.95176e-22	1.38446	0.000348578	1.44465	9.3613e-05	0.0601881	0.894982
ENSMUSG00000003282	-1.55034	5.16997e-11	-2.20394	2.49661e-21	-2.06276	1.52676e-18	0.653605	0.00623161	0.512421	0.026769	-0.141184	0.592259
ENSMUSG00000003283	-6.39432	2.45284e-61	-1.95192	4.8608e-06	0.214521	0.725611	-4.4424	8.97237e-59	-6.60884	5.87287e-64	-2.16644	7.84284e-07
ENSMUSG00000003299	-0.906991	4.30239e-18	-0.477919	8.3138e-06	-0.37668	0.000638095	-0.429071	0.00011445	-0.530311	5.63504e-07	-0.101239	0.413198
ENSMUSG00000003308	0.667412	9.67223e-11	0.684021	3.52924e-11	0.0798248	0.50125	-0.0166091	0.913032	0.587587	1.97633e-08	0.604196	1.10922e-08
ENSMUSG00000003309	-5.79438	6.14968e-36	-4.75273	1.87293e-24	-1.62358	0.00103392	-1.04165	0.0374549	-4.1708	4.62685e-20	-3.12915	1.52666e-11
ENSMUSG00000003316	0.704329	9.24944e-24	0.484253	6.67636e-12	0.170053	0.0235313	0.220076	0.00431904	0.534275	5.61412e-14	0.314199	1.87648e-05
ENSMUSG00000003341	-2.18421	3.29824e-11	-1.16063	0.000741525	0.911369	0.0218298	-1.02358	0.00246652	-3.09558	1.24047e-18	-2.072	1.50469e-08
ENSMUSG00000003344	-0.378243	0.0158204	-0.2672	0.101145	0.241443	0.154345	-0.111043	0.568835	-0.619686	8.12683e-05	-0.508643	0.00176105
ENSMUSG00000003345	-0.0847477	0.459212	-0.424624	9.95554e-05	-0.253193	0.0273103	0.339876	0.00351554	0.168445	0.148949	-0.171431	0.156326
ENSMUSG00000003346	0.262547	0.0226039	0.551266	1.2762e-06	0.37829	0.00127533	-0.288719	0.0207143	-0.115743	0.361617	0.172976	0.176552
ENSMUSG00000003348	0.552552	0.0657448	0.563217	0.0664313	0.249136	0.456743	-0.0106645	0.979958	0.303417	0.354803	0.314081	0.357041
ENSMUSG00000003352	3.23409	6.87166e-104	2.55317	2.19705e-66	1.16715	7.43207e-15	0.680929	2.82666e-05	2.06695	1.35844e-42	1.38602	7.55955e-20
ENSMUSG00000003354	0.715337	0.0516727	0.84086	0.0233566	0.901139	0.0172692	-0.125523	0.803504	-0.185802	0.672631	-0.0602791	0.90277
ENSMUSG00000003355	-2.00037	6.71036e-13	-1.54768	4.15588e-08	-0.318983	0.32202	-0.452689	0.151939	-1.68139	1.96091e-09	-1.2287	2.19317e-05
ENSMUSG00000003360	-0.701987	1.24359e-12	-0.701464	1.64157e-12	-0.577755	1.11047e-08	-0.000523666	0.997157	-0.124232	0.256716	-0.123709	0.279499
ENSMUSG00000003363	1.04585	1.19313e-15	1.29679	3.67063e-23	1.05826	1.20025e-15	-0.250939	0.0956277	-0.0124116	0.940688	0.238528	0.106064
ENSMUSG00000003378	3.57925	1.68593e-55	2.21294	3.45746e-22	1.32508	1.41578e-08	1.3663	1.61271e-08	2.25417	1.83827e-22	0.887864	0.000235868
ENSMUSG00000003379	-2.10346	0.000607511	-0.102947	0.892175	1.34637	0.0746668	-2.00052	0.00206212	-3.44983	3.17527e-07	-1.44931	0.0567766
ENSMUSG00000003380	0.725187	6.3096e-05	0.677415	0.000220978	0.920688	5.74563e-07	0.0477723	0.850275	-0.1955	0.333545	-0.243273	0.239795
ENSMUSG00000003382	0.203095	0.143194	-0.214332	0.128507	-0.35663	0.0104934	0.417427	0.00385078	0.559725	3.61056e-05	0.142298	0.353107
ENSMUSG00000003402	0.34349	0.00023499	0.169941	0.082395	0.206416	0.0374205	0.173549	0.0994444	0.137074	0.175579	-0.0364748	0.75724
ENSMUSG00000003410	4.64996	1.6088e-43	6.44488	7.87944e-81	2.17774	2.44753e-10	-1.79492	7.07957e-07	2.47222	5.19794e-13	4.26714	1.82088e-35
ENSMUSG00000003411	2.49985	2.15637e-41	1.56453	2.62848e-18	2.59362	1.75624e-44	0.935322	3.96018e-06	-0.0937677	0.692757	-1.02909	1.59039e-07
ENSMUSG00000003418	0.83391	0.0186223	1.62286	1.26203e-05	1.98117	3.26063e-07	-0.788947	0.0692918	-1.14726	0.00558773	-0.358315	0.468635
ENSMUSG00000003420	0.432122	0.559827	3.09649	2.2823e-05	-1.9774	0.00613831	-2.66437	0.000595658	2.40953	0.000666553	5.07389	3.78312e-12
ENSMUSG00000003421	-0.690145	1.22613e-12	-0.439842	9.0317e-06	-0.193838	0.0678602	-0.250302	0.0191933	-0.496307	4.82461e-07	-0.246005	0.019427
ENSMUSG00000003423	0.798544	6.54686e-16	0.660648	2.6592e-11	0.346261	0.000730846	0.137896	0.244799	0.452283	8.84808e-06	0.314387	0.00288333
ENSMUSG00000003429	-1.42259	3.53202e-21	-1.20711	1.68325e-15	-1.20797	2.97511e-15	-0.215484	0.22754	-0.214627	0.197128	0.000857215	0.997395
ENSMUSG00000003435	-0.274003	0.0117922	-0.389025	0.000345551	-0.0470427	0.713515	0.115022	0.372804	-0.22696	0.0450273	-0.341982	0.0024967
ENSMUSG00000003436	0.352284	0.48405	-1.57932	0.00101676	-1.79376	0.000229932	1.93161	0.000115659	2.14604	7.54471e-06	0.214434	0.716768
ENSMUSG00000003437	-0.105303	0.338164	-0.131218	0.247176	0.171017	0.135556	0.0259145	0.85953	-0.27632	0.0113693	-0.302235	0.0066129
ENSMUSG00000003438	-0.488312	4.45931e-06	-0.676095	1.81447e-10	-0.486533	7.75311e-06	0.187783	0.119297	-0.00177884	0.989268	-0.189562	0.106422
ENSMUSG00000003444	-0.226631	0.0547536	-0.48907	2.01166e-05	-0.236052	0.0542723	0.262439	0.0363101	0.00942041	0.946527	-0.253019	0.0380643
ENSMUSG00000003452	1.98528	7.12819e-18	1.20721	1.60375e-07	0.701553	0.0033203	0.778075	0.00214085	1.28373	5.53873e-08	0.505657	0.044458
ENSMUSG00000003458	1.35562	1.44721e-24	0.664918	7.17328e-07	0.186084	0.207702	0.690699	9.89168e-07	1.16953	2.55437e-18	0.478834	0.000635348
ENSMUSG00000003464	0.363241	2.56252e-09	0.420506	5.35143e-12	-0.442261	2.35708e-13	-0.0572647	0.451395	0.805502	5.98856e-41	0.862767	1.2101e-46
ENSMUSG00000003469	-0.276938	0.398712	-0.387343	0.249804	0.825277	0.0132866	0.110405	0.79174	-1.10221	0.00064866	-1.21262	0.000214069
ENSMUSG00000003476	0.616423	0.349652	-1.73371	0.00147966	1.86705	0.013729	2.35013	0.000135769	-1.25063	0.121357	-3.60076	2.14321e-07
ENSMUSG00000003477	-0.100504	NA	-1.12661	0.786767	-2.56202	NA	1.0261	NA	2.46152	0.540413	1.43541	NA
ENSMUSG00000003484	1.37173	NA	-0.0989192	0.970466	1.64129	NA	1.47065	NA	-0.269559	0.924927	-1.7402	NA
ENSMUSG00000003500	-0.241082	0.191234	-0.106432	0.600074	0.238826	0.227619	-0.13465	0.546915	-0.479908	0.00956503	-0.345258	0.0783852
ENSMUSG00000003505	2.38171	NA	2.57932	NA	2.65129	NA	-0.197608	NA	-0.269583	NA	-0.0719754	NA
ENSMUSG00000003518	0.750602	3.83823e-08	0.0678544	0.661657	0.749801	6.0058e-08	0.682748	2.09975e-06	0.000801003	0.996003	-0.681947	1.15449e-06
ENSMUSG00000003526	-2.40166	8.2309e-49	-1.61594	2.3269e-22	-0.795755	4.92863e-06	-0.785719	1.9289e-06	-1.60591	5.86914e-24	-0.820189	8.00817e-07
ENSMUSG00000003527	0.585135	6.69418e-11	0.498706	2.7286e-08	0.269735	0.00372772	0.0864287	0.439521	0.3154	0.000705858	0.228971	0.0179612
ENSMUSG00000003528	0.12822	0.394615	0.191754	0.213108	0.205128	0.193833	-0.063534	0.736241	-0.0769081	0.64916	-0.013374	0.946556
ENSMUSG00000003531	0.960798	3.44813e-11	0.960156	4.16455e-11	0.491743	0.00111088	0.000642724	0.997609	0.469056	0.00193812	0.468413	0.00246909
ENSMUSG00000003534	1.14761	1.63094e-13	0.402818	0.0128093	-0.0699808	0.708798	0.744792	6.71915e-06	1.21759	8.81294e-15	0.472799	0.00450051
ENSMUSG00000003541	-0.537712	0.275971	-0.130484	0.815705	0.376071	0.492888	-0.407228	0.485641	-0.913783	0.0692603	-0.506555	0.358499
ENSMUSG00000003545	3.76565	0.000296078	1.85162	0.0870596	-0.118676	0.928086	1.91402	0.103559	3.88432	0.000248547	1.9703	0.0819474
ENSMUSG00000003546	1.0511	1.99583e-24	0.779853	2.92336e-14	0.377741	0.000346146	0.271252	0.0198954	0.673363	1.61179e-10	0.402111	0.000201358
ENSMUSG00000003549	-0.315467	0.00618608	-0.45956	5.75412e-05	-0.358242	0.00238941	0.144093	0.277697	0.0427747	0.753525	-0.101318	0.441774
ENSMUSG00000003555	3.50963	0.0553494	4.28428	0.0207395	2.78888	0.143204	-0.774659	0.77051	0.720742	0.759677	1.4954	0.51989
ENSMUSG00000003559	-4.52779	1.42714e-23	-2.22478	1.97146e-06	-0.852056	0.100554	-2.30301	1.95482e-07	-3.67573	4.39693e-17	-1.37273	0.00362046
ENSMUSG00000003573	1.11008	8.55232e-19	0.769696	8.1656e-10	-0.933062	3.54645e-14	0.340381	0.0155909	2.04314	6.18332e-61	1.70276	2.74412e-43
ENSMUSG00000003575	2.79194	5.85511e-47	2.40015	2.21693e-35	1.6068	1.61044e-16	0.391797	0.0821765	1.18514	2.93621e-09	0.793348	0.000111959
ENSMUSG00000003581	2.09897	2.12993e-36	1.92942	2.12497e-31	1.16337	2.2286e-12	0.169543	0.424133	0.935596	5.95332e-08	0.766052	1.26254e-05
ENSMUSG00000003585	-1.60956	6.51742e-15	-1.5912	1.41972e-14	-0.424251	0.0672596	-0.0183649	0.947446	-1.18531	5.59573e-09	-1.16695	1.40932e-08
ENSMUSG00000003604	-1.48298	3.80692e-16	-1.11345	1.56054e-09	-0.305773	0.133719	-0.369532	0.0687799	-1.17721	1.33115e-10	-0.80768	2.06161e-05
ENSMUSG00000003617	4.84552	4.72875e-07	5.74648	1.79724e-07	-0.17555	0.838145	-0.900954	0.580466	5.02107	2.50231e-07	5.92203	1.38695e-07
ENSMUSG00000003623	-1.20009	7.83059e-11	-1.73839	2.66956e-21	-0.920203	1.23437e-06	0.5383	0.00675115	-0.279886	0.160248	-0.818185	1.59638e-05
ENSMUSG00000003644	-3.13448	4.98606e-153	-2.16172	6.75227e-73	-0.684887	4.20989e-08	-0.972766	8.96755e-16	-2.4496	7.67166e-96	-1.47683	5.57914e-35
ENSMUSG00000003657	2.83323	0.000450941	4.20063	4.89351e-07	0.550812	0.546571	-1.3674	0.16429	2.28242	0.00630349	3.64982	2.37801e-05
ENSMUSG00000003660	-1.09122	1.64138e-21	-0.889264	1.29239e-14	-0.594727	4.95682e-07	-0.201957	0.126642	-0.496495	2.56374e-05	-0.294537	0.0183417
ENSMUSG00000003662	-0.434294	2.54346e-06	-0.139546	0.159049	0.00230063	0.984524	-0.294748	0.0030053	-0.436595	2.94011e-06	-0.141846	0.173267
ENSMUSG00000003665	0.358238	0.64422	1.68538	0.0462199	1.11956	0.177116	-1.32715	0.164707	-0.76132	0.380659	0.565827	0.587119
ENSMUSG00000003680	-0.461884	5.98883e-05	-0.494034	1.91063e-05	-0.561736	1.4019e-06	0.03215	0.839234	0.0998519	0.437175	0.0677019	0.624438
ENSMUSG00000003721	0.763268	3.75481e-09	0.563683	1.48218e-05	0.570159	1.55487e-05	0.199585	0.191067	0.193108	0.1766	-0.00647643	0.972625
ENSMUSG00000003731	-0.732822	1.31694e-11	-0.338771	0.00246774	0.397595	0.000484636	-0.39405	0.00072123	-1.13042	2.74783e-25	-0.736366	3.81671e-11
ENSMUSG00000003746	1.9245	2.09582e-16	1.543	3.74102e-11	0.674423	0.00524298	0.381501	0.171497	1.25008	2.01346e-07	0.868577	0.000420865
ENSMUSG00000003752	0.127392	0.439742	0.142458	0.408433	0.141899	0.423714	-0.0150659	0.946418	-0.0145071	0.940788	0.000558868	0.998458
ENSMUSG00000003762	0.84578	1.9827e-09	0.629447	8.38174e-06	-0.562216	6.37502e-05	0.216333	0.195484	1.408	6.21656e-24	1.19166	1.3319e-17
ENSMUSG00000003778	-0.201654	0.0526052	-0.229882	0.0292874	-0.106174	0.356386	0.028228	0.841693	-0.09548	0.403778	-0.123708	0.28945
ENSMUSG00000003779	-3.60314	1.01019e-86	-3.11198	9.32484e-65	-2.43714	1.20808e-39	-0.491164	0.0138444	-1.166	2.02954e-10	-0.674838	0.000424105
ENSMUSG00000003808	-0.35895	0.00786485	-0.0987687	0.511096	0.0124671	0.941177	-0.260181	0.0828579	-0.371417	0.0072701	-0.111236	0.481921
ENSMUSG00000003809	-1.40387	3.39144e-46	-0.618884	9.64375e-10	-0.399091	0.00014062	-0.784986	4.2561e-15	-1.00478	7.1124e-25	-0.219793	0.0427626
ENSMUSG00000003810	0.768429	1.88147e-10	1.02356	2.21752e-17	0.657222	9.57868e-08	-0.255131	0.0627399	0.111207	0.419757	0.366339	0.00470157
ENSMUSG00000003812	-1.81514	1.17912e-34	-1.44709	3.17428e-22	-0.916259	2.89542e-09	-0.368054	0.0173786	-0.898884	3.74764e-10	-0.53083	0.000414032
ENSMUSG00000003813	-1.45101	1.52423e-74	-1.24859	2.50258e-55	-0.624154	3.41075e-14	-0.202425	0.0172407	-0.826858	3.00448e-26	-0.624433	3.48901e-15
ENSMUSG00000003814	0.26786	0.0405803	0.306723	0.0206848	0.386682	0.00388212	-0.0388627	0.82563	-0.118822	0.410832	-0.0799592	0.608707
ENSMUSG00000003824	-3.86212	4.48996e-42	-3.03012	3.17064e-26	-2.13811	2.1667e-13	-0.831996	0.00663475	-1.72401	1.35258e-09	-0.892014	0.00292903
ENSMUSG00000003847	1.56855	1.1034e-08	0.534683	0.0639686	0.107219	0.744573	1.03387	0.000459776	1.46133	1.60518e-07	0.427464	0.167342
ENSMUSG00000003848	-1.04862	6.82077e-13	-0.699812	2.44656e-06	-0.330527	0.0362852	-0.348803	0.0317832	-0.718088	1.42581e-06	-0.369285	0.0199304
ENSMUSG00000003849	-5.355	1.52518e-31	-2.36792	5.16571e-07	-1.61438	0.00101192	-2.98708	6.70005e-11	-3.74062	4.64929e-17	-0.753539	0.135104
ENSMUSG00000003863	3.61071	3.15645e-47	4.4057	2.79915e-68	2.53845	4.66418e-24	-0.79499	0.00490105	1.07227	3.92784e-05	1.86726	9.19407e-13
ENSMUSG00000003865	-1.14958	8.68448e-23	-0.8221	3.66074e-12	-1.34022	3.78134e-30	-0.327478	0.0103243	0.190644	0.12925	0.518122	1.80701e-05
ENSMUSG00000003868	-2.31131	1.24488e-120	-1.65579	3.04087e-62	-1.09792	1.22821e-27	-0.655514	2.21232e-10	-1.21339	2.32127e-34	-0.557874	5.69275e-08
ENSMUSG00000003872	2.73826	3.98038e-18	4.01333	2.96393e-30	2.55802	1.70045e-16	-1.27507	0.00191741	0.180236	0.654382	1.45531	0.000194517
ENSMUSG00000003873	-0.826092	8.78567e-20	-0.417951	6.66759e-06	0.081106	0.444244	-0.408142	2.43514e-05	-0.907198	3.00735e-23	-0.499057	1.2262e-07
ENSMUSG00000003923	-1.42108	8.36325e-68	-1.2529	7.80998e-53	-0.877006	5.30097e-26	-0.16818	0.0647086	-0.544074	2.82181e-11	-0.375895	8.2196e-06
ENSMUSG00000003929	1.64377	3.58125e-33	1.75685	1.10642e-37	0.832597	1.25048e-09	-0.113083	0.529473	0.81117	9.61948e-09	0.924253	8.40902e-11
ENSMUSG00000003934	4.35926	8.05758e-89	2.41867	2.4115e-30	0.903274	3.35014e-05	1.94059	2.32409e-17	3.45598	1.28085e-55	1.51539	3.07095e-12
ENSMUSG00000003948	2.71476	2.02725e-81	2.41923	5.27167e-66	0.808984	1.35667e-08	0.295529	0.0760556	1.90578	4.00122e-40	1.61025	3.58058e-29
ENSMUSG00000003949	2.00886	1.80766e-06	1.83804	9.80623e-06	0.452641	0.30271	0.170817	0.774136	1.55622	0.000339648	1.3854	0.00152427
ENSMUSG00000003955	-1.58398	2.25449e-07	-2.09315	7.60712e-12	-1.99469	1.18338e-10	0.509171	0.146798	0.410711	0.220257	-0.0984603	0.8023
ENSMUSG00000003970	-1.95154	9.23884e-48	-1.7576	8.09876e-39	-1.35638	2.66652e-23	-0.193939	0.225426	-0.595161	1.8581e-05	-0.401222	0.00581792
ENSMUSG00000003974	9.26078	9.42095e-21	6.13008	5.76068e-31	6.15818	2.61837e-31	3.1307	0.00765471	3.1026	0.00553766	-0.0280974	0.976764
ENSMUSG00000003992	3.37078	2.00523e-76	1.71454	2.15152e-23	0.606654	0.000633369	1.65624	7.14999e-18	2.76412	5.03606e-51	1.10788	4.41212e-10
ENSMUSG00000004018	-2.41415	4.12873e-28	-1.3246	3.70531e-09	-1.20011	1.52041e-07	-1.08956	1.61484e-06	-1.21405	2.7636e-08	-0.124488	0.643171
ENSMUSG00000004031	5.52536	2.92104e-56	4.79404	5.00973e-47	3.97492	4.35911e-34	0.731315	0.0828337	1.55043	3.09945e-05	0.819119	0.0300626
ENSMUSG00000004032	-0.62864	0.0410067	-1.27643	2.21722e-05	-0.941124	0.00256077	0.647785	0.0489173	0.312483	0.344479	-0.335302	0.32327
ENSMUSG00000004035	4.07013	9.83596e-44	2.34257	1.39751e-17	1.09968	8.51855e-05	1.72757	5.03631e-08	2.97045	2.27766e-23	1.24289	1.63725e-05
ENSMUSG00000004038	-4.30127	7.11565e-15	-3.9271	1.76204e-12	-2.13816	0.000270129	-0.374172	0.551281	-2.16311	2.8451e-05	-1.78894	0.000808839
ENSMUSG00000004040	0.271461	0.216267	1.59886	3.312e-14	1.16541	5.78655e-08	-1.3274	1.49961e-09	-0.893949	3.3723e-05	0.433456	0.0636147
ENSMUSG00000004043	-0.317278	0.175655	-0.880827	9.21594e-05	-0.802561	0.000492588	0.563549	0.0203027	0.485282	0.0372471	-0.0782665	0.777968
ENSMUSG00000004044	-1.04951	0.0988956	-0.389206	0.580076	1.6594	0.0110351	-0.6603	0.375534	-2.70891	1.64363e-05	-2.04861	0.00169684
ENSMUSG00000004054	-0.469625	0.0037079	-1.3253	4.07954e-17	-1.20776	3.57755e-14	0.855672	2.16709e-07	0.738135	4.20511e-06	-0.117537	0.532914
ENSMUSG00000004056	0.01742	0.892025	0.202978	0.0978283	-0.343335	0.00447761	-0.185557	0.165614	0.360755	0.00248762	0.546312	4.64156e-06
ENSMUSG00000004069	-1.47597	2.20235e-39	-0.801572	2.29627e-12	-0.131888	0.311254	-0.674393	8.73354e-09	-1.34408	9.22112e-33	-0.669684	9.62245e-09
ENSMUSG00000004070	-0.00477631	0.96879	0.0791972	0.514762	-0.0162163	0.905053	-0.0839735	0.535593	0.01144	0.933579	0.0954135	0.452449
ENSMUSG00000004071	1.38912	1.99326e-30	0.688617	1.64241e-08	0.208151	0.115932	0.700505	5.17885e-08	1.18097	5.13709e-22	0.480465	0.000158638
ENSMUSG00000004085	-0.735014	1.09749e-06	-1.04097	3.49349e-12	-0.653688	2.37351e-05	0.305954	0.0659878	-0.0813265	0.644135	-0.38728	0.0148413
ENSMUSG00000004096	-0.489328	7.5479e-08	-0.370721	6.04378e-05	-0.244885	0.0111269	-0.118607	0.268933	-0.244443	0.00991884	-0.125836	0.224332
ENSMUSG00000004098	-2.37411	5.59632e-07	-1.58349	0.00126191	-0.272002	0.64849	-0.790619	0.112136	-2.10211	7.36073e-06	-1.31149	0.00865758
ENSMUSG00000004099	-0.828494	5.19941e-17	-0.624586	4.00552e-10	-0.699653	3.6062e-12	-0.203908	0.0688063	-0.128841	0.23985	0.0750671	0.530974
ENSMUSG00000004100	-2.00963	7.35889e-61	-1.58246	5.06861e-38	-0.530992	3.58048e-05	-0.42717	0.00119767	-1.47863	1.38774e-33	-1.05146	3.17612e-17
ENSMUSG00000004105	2.42972	5.32019e-10	-0.0435688	0.924055	-1.46405	0.00014405	2.47329	1.31688e-09	3.89376	1.47883e-23	1.42048	0.000275444
ENSMUSG00000004110	7.47873	6.59188e-34	6.24329	9.90517e-47	6.00128	3.38759e-48	1.23544	0.128781	1.47745	0.0447509	0.242014	0.72024
ENSMUSG00000004113	3.69898	1.02148e-27	3.41371	8.1185e-24	3.64031	1.72777e-26	0.285267	0.509169	0.0586628	0.896608	-0.226604	0.590479
ENSMUSG00000004127	-1.2611	3.0647e-16	-1.18244	2.39567e-14	-0.78287	9.51537e-07	-0.0786637	0.691012	-0.478235	0.00240058	-0.399571	0.0145899
ENSMUSG00000004151	-1.09855	0.00360291	-1.61137	1.78725e-05	-0.699764	0.0833219	0.512821	0.236683	-0.398789	0.334803	-0.91161	0.0223587
ENSMUSG00000004187	2.83742	1.03218e-29	1.95632	6.84251e-15	3.41382	1.8536e-41	0.881106	0.00131977	-0.576398	0.0340378	-1.4575	2.76331e-08
ENSMUSG00000004207	1.70415	1.07566e-43	1.2978	7.8622e-26	0.77703	7.31082e-10	0.406348	0.00262179	0.927122	1.28078e-13	0.520774	6.16926e-05
ENSMUSG00000004221	0.0197381	0.860772	0.108318	0.330901	-0.395661	0.00011801	-0.0885794	0.481998	0.4154	4.70369e-05	0.503979	9.35006e-07
ENSMUSG00000004231	9.49725	1.36448e-74	7.0325	5.29845e-68	1.88507	1.50491e-06	2.46475	2.12241e-05	7.61218	7.87962e-48	5.14743	2.79651e-36
ENSMUSG00000004233	0.386397	0.00485648	-0.304532	0.021318	-0.450197	0.0005771	0.690928	6.47712e-07	0.836594	2.16927e-10	0.145666	0.306152
ENSMUSG00000004263	2.42897	2.81849e-52	1.59896	1.90031e-26	1.04472	2.18769e-12	0.830011	2.96732e-06	1.38425	4.99047e-17	0.554241	0.000668975
ENSMUSG00000004264	-1.24003	3.35851e-35	-1.16922	2.68768e-31	-0.665075	9.78358e-11	-0.0708153	0.582741	-0.574958	1.88476e-08	-0.504143	1.39836e-06
ENSMUSG00000004266	-4.25052	3.57707e-37	-4.09108	2.25183e-34	-1.40085	9.54522e-05	-0.159443	0.689257	-2.84967	1.41913e-19	-2.69023	2.91207e-17
ENSMUSG00000004267	3.81015	2.26305e-33	2.84389	1.83361e-19	2.33317	2.45543e-13	0.96626	0.0059808	1.47698	6.68338e-06	0.510724	0.155002
ENSMUSG00000004268	-1.39685	2.44159e-39	-0.999719	1.20492e-20	-0.701339	1.49646e-10	-0.397127	0.000532675	-0.695507	1.13385e-10	-0.29838	0.00947819
ENSMUSG00000004270	-0.164263	0.126005	-0.294534	0.0055689	0.076019	0.530908	0.130271	0.286787	-0.240282	0.0277662	-0.370553	0.00063071
ENSMUSG00000004285	-0.0404182	0.754778	0.108199	0.411692	0.433337	0.000428871	-0.148617	0.290244	-0.473755	9.50848e-05	-0.325138	0.0106323
ENSMUSG00000004296	-0.100496	NA	-1.07983	NA	0.169078	NA	0.979338	NA	-0.269575	NA	-1.24891	NA
ENSMUSG00000004317	1.76017	9.57533e-16	0.543079	0.017343	1.18471	1.31883e-07	1.21709	1.45187e-07	0.575463	0.0131486	-0.641631	0.00643565
ENSMUSG00000004319	0.961249	5.98515e-11	0.67343	6.06652e-06	1.14014	1.65321e-14	0.28782	0.0856054	-0.178888	0.276454	-0.466707	0.00295749
ENSMUSG00000004328	-2.10882	2.01072e-05	-3.23078	5.20382e-11	-0.944754	0.0776433	1.12196	0.0388069	-1.16406	0.0240029	-2.28602	6.54244e-06
ENSMUSG00000004341	-6.75982	1.1385e-09	-3.2211	0.00805138	-1.40545	0.351251	-3.53872	3.84481e-06	-5.35437	2.35076e-08	-1.81565	0.11134
ENSMUSG00000004347	4.91334	1.38982e-38	2.34718	1.07921e-29	2.08252	2.38014e-25	2.56615	7.28668e-10	2.83081	1.2182e-12	0.264658	0.329712
ENSMUSG00000004356	-2.46956	2.85806e-36	-2.21314	3.05731e-29	-0.84376	4.05343e-05	-0.256416	0.273273	-1.6258	2.4358e-16	-1.36938	1.11932e-11
ENSMUSG00000004359	0.209923	0.818848	1.46902	0.13175	0.847021	0.385627	-1.2591	0.249998	-0.637098	0.526278	0.621999	0.59108
ENSMUSG00000004360	8.13746	8.37317e-101	6.80229	1.1865e-89	4.07088	5.68488e-37	1.33517	0.00258628	4.06658	1.76349e-25	2.73141	8.29192e-15
ENSMUSG00000004364	0.112929	0.345447	0.0306268	0.820205	0.101554	0.436419	0.0823017	0.567778	0.0113748	0.937062	-0.0709269	0.609409
ENSMUSG00000004366	12.2089	1.21953e-38	12.98	1.55679e-42	1.29297	1.05586e-08	-0.771152	0.65707	10.9159	9.68838e-31	11.6871	4.79143e-34
ENSMUSG00000004371	-0.229617	0.664691	-1.50342	0.0010025	1.10349	0.0644281	1.27381	0.00808589	-1.33311	0.0204836	-2.60692	7.41857e-07
ENSMUSG00000004383	2.73669	9.43368e-94	2.11505	1.57546e-58	1.13956	4.60895e-18	0.621643	2.05873e-05	1.59714	4.53961e-32	0.975493	6.88421e-13
ENSMUSG00000004393	-1.44257	1.05257e-40	-1.2025	1.54969e-28	-0.615312	3.8604e-08	-0.240075	0.0466852	-0.827262	2.8092e-14	-0.587187	1.44379e-07
ENSMUSG00000004394	1.32085	3.97306e-33	0.768912	2.92439e-12	-0.201672	0.0893893	0.551938	3.08309e-06	1.52252	2.92437e-43	0.970584	2.26363e-18
ENSMUSG00000004415	5.63984	1.1299e-59	3.76017	5.68384e-33	0.142229	0.69652	1.87967	7.77947e-07	5.49761	3.27957e-56	3.61795	5.3055e-30
ENSMUSG00000004446	-1.72593	1.41328e-22	-1.16557	7.1986e-11	0.343647	0.0812803	-0.560357	0.00331914	-2.06958	2.96831e-31	-1.50922	8.38236e-17
ENSMUSG00000004451	-0.0247403	0.891038	-0.712201	1.33751e-05	-0.244592	0.171728	0.687461	6.24807e-05	0.219852	0.216565	-0.467609	0.00662491
ENSMUSG00000004455	-0.645951	8.01499e-18	-0.511738	1.44306e-11	-0.550055	6.05088e-13	-0.134213	0.120301	-0.0958967	0.250243	0.0383161	0.684189
ENSMUSG00000004460	0.571346	0.000374462	0.0650288	0.725731	0.662365	5.43692e-05	0.506318	0.00335858	-0.0910189	0.629754	-0.597337	0.000351409
ENSMUSG00000004462	-1.00646	1.84189e-17	-1.26358	3.98937e-27	-0.702048	7.56878e-09	0.257119	0.0426845	-0.304414	0.0115747	-0.561534	1.85219e-06
ENSMUSG00000004473	0.995557	0.0115564	0.850636	0.0330972	-0.717881	0.071844	0.144921	0.786364	1.71344	1.05073e-05	1.56852	6.68022e-05
ENSMUSG00000004500	2.52017	1.71338e-35	1.41985	3.29628e-13	1.07706	4.52937e-08	1.10032	5.63761e-07	1.44311	4.79204e-12	0.342797	0.121439
ENSMUSG00000004508	5.19039	5.52696e-68	4.0459	3.35958e-46	1.22666	1.74879e-05	1.14448	0.000619694	3.96373	1.41246e-39	2.81925	2.03277e-22
ENSMUSG00000004530	0.13825	0.244339	0.0187035	0.889876	0.303197	0.011604	0.119547	0.385386	-0.164947	0.183663	-0.284493	0.0204318
ENSMUSG00000004535	-0.200561	0.0234875	-0.340572	0.000104254	0.0513069	0.616635	0.140011	0.160396	-0.251868	0.00516658	-0.391879	1.24023e-05
ENSMUSG00000004540	1.75985	NA	-0.418284	0.853961	0.862901	NA	2.17813	NA	0.896949	0.71439	-1.28119	NA
ENSMUSG00000004542	3.46578	0.017652	1.34453	0.317165	2.62517	0.079821	2.12125	0.226718	0.840611	0.664561	-1.28064	0.456559
ENSMUSG00000004552	-0.100508	NA	-0.504448	NA	-1.2387	NA	0.40394	NA	1.1382	NA	0.734257	NA
ENSMUSG00000004558	-0.893445	0.0523811	-0.914992	0.0518683	0.807366	0.0994609	0.0215477	0.973554	-1.70081	0.000224626	-1.72236	0.000254072
ENSMUSG00000004561	1.35984	6.2436e-27	0.896139	1.05758e-12	0.789099	5.59847e-10	0.463706	0.000861209	0.570745	1.45953e-05	0.107039	0.480008
ENSMUSG00000004562	3.08658	1.37456e-73	0.57626	0.000730587	0.911415	8.84656e-08	2.51032	2.53973e-47	2.17516	1.36124e-36	-0.335155	0.0702715
ENSMUSG00000004565	-0.0894617	0.450878	0.227747	0.0521018	0.947854	5.33903e-17	-0.317209	0.00938724	-1.03732	3.05454e-20	-0.720107	4.05875e-10
ENSMUSG00000004567	0.897258	1.68307e-08	0.444275	0.00655227	0.863916	9.682e-08	0.452982	0.00955838	0.0333419	0.871148	-0.41964	0.0145242
ENSMUSG00000004568	-0.594139	0.00515007	-0.695436	0.00113618	0.506908	0.0233484	0.101298	0.711739	-1.10105	2.11944e-07	-1.20234	2.13827e-08
ENSMUSG00000004591	-1.41544	3.27795e-32	-1.50423	4.12159e-36	-0.837046	9.26318e-12	0.0887967	0.558317	-0.57839	2.18401e-06	-0.667187	6.26271e-08
ENSMUSG00000004609	2.58475	NA	2.20527	0.393616	0.990188	NA	0.379485	NA	1.59457	0.564585	1.21508	NA
ENSMUSG00000004610	-1.24977	9.72625e-09	-0.829024	0.000207908	-1.04493	2.974e-06	-0.420742	0.0805726	-0.204835	0.391437	0.215907	0.388168
ENSMUSG00000004612	-0.677565	NA	-2.60076	0.60061	0.169078	NA	1.92319	NA	-0.846644	0.880696	-2.76984	NA
ENSMUSG00000004626	-1.85161	3.95186e-24	-1.97765	3.08505e-27	-0.503232	0.0104616	0.126041	0.588732	-1.34838	2.56367e-13	-1.47442	2.01484e-15
ENSMUSG00000004630	0.664457	0.493226	2.06924	0.0603714	0.802681	0.437046	-1.40478	0.276988	-0.138224	0.910156	1.26656	0.312806
ENSMUSG00000004631	1.691	1.00703e-20	1.25762	3.20794e-12	0.376246	0.0503546	0.433383	0.0354147	1.31475	9.17876e-13	0.881372	2.51385e-06
ENSMUSG00000004633	2.61425	1.79648e-17	2.46326	8.77067e-16	1.59853	2.28095e-07	0.150987	0.718479	1.01572	0.00173627	0.864737	0.00947078
ENSMUSG00000004637	0.355031	0.0160446	0.124281	0.434012	-0.485054	0.000827789	0.230749	0.168301	0.840085	4.57105e-09	0.609335	2.71454e-05
ENSMUSG00000004642	-1.36008	8.57347e-52	-1.14724	4.75783e-37	-0.915357	1.16544e-23	-0.212837	0.0323516	-0.444721	1.06035e-06	-0.231885	0.0166913
ENSMUSG00000004651	0.0899148	0.93796	0.00327543	0.997851	-0.47541	0.683088	0.0866394	0.952821	0.565324	0.628754	0.478685	0.692923
ENSMUSG00000004655	3.86372	1.03749e-10	2.7717	3.14234e-09	-0.313077	0.449564	1.09202	0.152557	4.1768	3.36272e-12	3.08477	5.59389e-11
ENSMUSG00000004661	-2.83438	1.10397e-16	-3.95946	3.97185e-31	-1.06368	0.00335272	1.12508	0.00234748	-1.7707	3.61666e-07	-2.89578	6.47952e-17
ENSMUSG00000004665	-1.17934	4.42525e-05	-1.64398	1.18636e-08	-0.341231	0.29206	0.464642	0.16111	-0.838106	0.00504632	-1.30275	1.25477e-05
ENSMUSG00000004667	-1.97866	5.7056e-110	-1.51607	9.93614e-65	-0.982748	1.99729e-27	-0.462584	7.02769e-07	-0.995907	2.79755e-29	-0.533323	5.41148e-09
ENSMUSG00000004668	0.913657	0.391797	1.07303	0.332105	0.783981	0.485409	-0.159373	0.919505	0.129676	0.924092	0.289049	0.832152
ENSMUSG00000004677	0.102881	0.429121	-0.104352	0.446196	0.171908	0.206591	0.207233	0.140746	-0.0690268	0.634163	-0.27626	0.0385555
ENSMUSG00000004698	0.922528	0.00391566	0.623099	0.0535009	-1.90003	1.08825e-10	0.299429	0.448502	2.82256	2.01087e-20	2.52313	4.13051e-17
ENSMUSG00000004707	-0.100481	NA	0.097103	NA	0.169078	NA	-0.197584	NA	-0.269559	NA	-0.0719754	NA
ENSMUSG00000004709	3.63458	0.104661	3.83217	0.0954123	1.52123	0.530405	-0.197593	0.95271	2.11335	0.402655	2.31094	0.377975
ENSMUSG00000004730	0.145434	NA	0.0752268	NA	1.36377	NA	0.0702074	NA	-1.21833	NA	-1.28854	NA
ENSMUSG00000004748	-1.52332	8.0899e-24	-1.45552	7.7108e-22	0.165457	0.375436	-0.0677952	0.715245	-1.68877	1.38578e-28	-1.62098	3.37855e-26
ENSMUSG00000004768	-0.860472	1.16605e-21	-0.468035	3.68885e-07	-0.103298	0.322103	-0.392437	3.43064e-05	-0.757173	4.46917e-17	-0.364737	0.000117477
ENSMUSG00000004771	0.992176	2.51932e-27	0.555456	1.54727e-09	0.437888	3.02456e-06	0.43672	9.08901e-06	0.554288	3.50817e-09	0.117568	0.267486
ENSMUSG00000004788	-0.274016	0.0075201	-0.378813	0.000210205	-0.289569	0.00618538	0.104797	0.389172	0.0155526	0.904906	-0.0892448	0.451025
ENSMUSG00000004789	-0.0874602	0.221801	0.0166869	0.837962	0.0299506	0.715617	-0.104147	0.192003	-0.117411	0.112001	-0.0132637	0.884339
ENSMUSG00000004791	0.618924	0.274206	-0.102146	0.871806	-0.669325	0.259598	0.72107	0.25705	1.28825	0.0222699	0.56718	0.359873
ENSMUSG00000004798	3.49028	1.19443e-63	2.74329	1.08688e-40	0.745915	0.000471694	0.746992	0.00111365	2.74436	2.51165e-39	1.99737	1.41425e-21
ENSMUSG00000004815	1.51821	2.62924e-10	1.44238	2.16922e-09	1.42853	4.74411e-09	0.0758357	0.821788	0.0896852	0.763115	0.0138495	0.968653
ENSMUSG00000004837	1.58212	0.344981	0.692735	0.689638	-3.34769	0.0154015	0.889382	0.6746	4.92981	0.000858374	4.04042	0.00457355
ENSMUSG00000004842	4.05009	0.000265575	2.3556	0.00407733	1.89073	0.0162962	1.69449	0.229464	2.15936	0.0830307	0.464872	0.670151
ENSMUSG00000004843	1.98552	3.46943e-83	1.30034	2.55529e-37	1.63107	5.70425e-57	0.685181	3.63189e-10	0.354457	0.00118317	-0.330724	0.00283122
ENSMUSG00000004846	1.00026	8.83726e-12	0.595368	6.53208e-05	0.574369	0.000156618	0.404889	0.012438	0.425888	0.00563053	0.0209994	0.916002
ENSMUSG00000004849	1.00302	2.06039e-30	1.34671	4.05934e-53	0.483498	5.83404e-08	-0.343699	0.000375827	0.519518	7.24355e-09	0.863217	6.97337e-22
ENSMUSG00000004864	-5.20246	8.26913e-24	-5.03082	3.26356e-22	-3.36631	2.25019e-10	-0.17164	0.801744	-1.83615	0.000379932	-1.66451	0.00175095
ENSMUSG00000004865	-0.502631	3.59159e-08	-0.314734	0.0007512	0.151478	0.13206	-0.187897	0.0672223	-0.654109	1.04803e-12	-0.466212	7.74188e-07
ENSMUSG00000004872	6.10007	5.23387e-29	3.96109	4.01684e-19	-2.8842	5.95977e-12	2.13898	0.000512433	8.98426	5.38899e-61	6.84529	3.67236e-54
ENSMUSG00000004880	-2.06005	7.29906e-35	-1.57468	8.74052e-21	-1.09474	1.85508e-10	-0.485368	0.00832731	-0.96531	1.48552e-08	-0.479942	0.00788318
ENSMUSG00000004885	1.0536	0.0141016	-1.26403	0.00319728	-4.24375	2.25005e-24	2.31763	1.29834e-07	5.29735	4.02808e-37	2.97972	1.75877e-12
ENSMUSG00000004891	0.95467	8.07095e-06	-0.815714	0.000162018	-1.29441	1.96055e-09	1.77038	4.94483e-16	2.24908	3.01372e-26	0.478691	0.039104
ENSMUSG00000004892	2.05498	1.15804e-07	3.07526	6.12905e-15	2.47629	3.41393e-10	-1.02028	0.022031	-0.421303	0.344458	0.598977	0.19265
ENSMUSG00000004894	5.41226	8.62895e-07	2.17638	0.00224954	2.07323	0.00380339	3.23587	0.0100866	3.33903	0.00496326	0.103156	0.920192
ENSMUSG00000004895	-0.083487	0.248386	-0.122284	0.0939549	-0.132441	0.0755711	0.0387973	0.665985	0.0489543	0.539412	0.010157	0.912833
ENSMUSG00000004896	0.525407	0.00017924	0.3447	0.0163341	0.276833	0.0633072	0.180707	0.275737	0.248575	0.0974396	0.0678677	0.695674
ENSMUSG00000004897	-1.96739	3.55712e-189	-1.8285	2.89528e-163	-0.92724	3.1553e-42	-0.138886	0.068529	-1.04015	5.43551e-54	-0.901265	1.9649e-40
ENSMUSG00000004902	2.63921	3.56028e-08	2.8841	2.49344e-09	0.543438	0.248058	-0.244893	0.730651	2.09577	2.11107e-05	2.34066	3.23843e-06
ENSMUSG00000004929	-2.44781	4.6072e-129	-2.01768	1.10421e-87	-1.01769	1.06039e-22	-0.430137	5.95716e-05	-1.43013	7.67346e-46	-0.99999	1.31798e-22
ENSMUSG00000004931	-0.84753	7.50235e-15	-0.683381	5.3223e-10	-0.342207	0.00311052	-0.164149	0.192015	-0.505323	4.73345e-06	-0.341174	0.00308298
ENSMUSG00000004933	2.33573	5.91262e-11	2.64487	1.59893e-13	2.74757	3.18019e-14	-0.30914	0.497232	-0.411839	0.312515	-0.102699	0.829344
ENSMUSG00000004934	-0.0150381	0.91416	0.458379	0.000319926	0.0791771	0.589929	-0.473417	0.000407827	-0.0942151	0.51222	0.379202	0.00438895
ENSMUSG00000004936	-1.95166	4.76402e-60	-1.79909	4.91806e-51	-1.07146	1.619e-18	-0.152568	0.280744	-0.880201	2.31312e-13	-0.727633	2.82884e-09
ENSMUSG00000004937	0.609399	7.9206e-12	0.451869	5.28982e-07	0.166481	0.0858639	0.15753	0.125388	0.442918	1.14603e-06	0.285388	0.00263968
ENSMUSG00000004939	1.95211	0.0234451	2.05553	0.0174465	1.64923	0.0526985	-0.10342	0.940313	0.302871	0.785517	0.406291	0.720609
ENSMUSG00000004945	-0.0185578	0.890866	-0.200749	0.119637	-0.362298	0.00432645	0.182191	0.197926	0.34374	0.00641013	0.161549	0.242449
ENSMUSG00000004947	-0.683088	4.85733e-18	-0.710983	1.48862e-19	-0.533794	2.77341e-11	0.0278958	0.788898	-0.149293	0.070004	-0.177189	0.0337414
ENSMUSG00000004948	-4.84006	4.84566e-15	-1.7501	0.0122858	0.867102	0.401788	-3.08995	5.23411e-12	-5.70716	1.78555e-14	-2.61721	0.00167437
ENSMUSG00000004951	-4.48623	1.91678e-43	-2.6406	8.59182e-16	-0.390406	0.295694	-1.84563	6.27426e-08	-4.09583	3.28103e-36	-2.2502	1.74419e-11
ENSMUSG00000004952	-0.441275	0.176129	1.68274	2.33905e-07	0.541343	0.11748	-2.12401	2.02063e-10	-0.982617	0.00263022	1.14139	0.000853346
ENSMUSG00000004961	3.0172	2.31747e-21	2.75204	3.32156e-18	3.24602	4.5701e-24	0.265161	0.51839	-0.228815	0.551485	-0.493976	0.183256
ENSMUSG00000004980	-0.526518	1.41474e-10	-0.709476	5.16976e-18	-0.592233	1.07996e-12	0.182957	0.0469199	0.0657144	0.487592	-0.117243	0.212146
ENSMUSG00000004988	1.02793	0.111485	1.19073	0.0701992	1.28493	0.0561415	-0.1628	0.860904	-0.256997	0.748494	-0.0941963	0.915905
ENSMUSG00000004994	-0.44705	0.00425334	0.43878	0.00702103	-0.0719006	0.697819	-0.885831	5.65555e-08	-0.37515	0.019613	0.510681	0.00209758
ENSMUSG00000004996	-1.35957	1.05134e-36	-0.983151	1.40808e-19	-0.68008	9.85915e-10	-0.376416	0.000903835	-0.679487	1.98897e-10	-0.303071	0.00783354
ENSMUSG00000005034	2.27029	1.5817e-47	1.75271	5.6895e-29	1.29959	2.72868e-16	0.517577	0.00276949	0.970694	1.59179e-09	0.453117	0.00766857
ENSMUSG00000005043	0.847322	2.03451e-07	-0.528014	0.000267317	-0.488296	0.000968579	1.37534	1.51168e-17	1.33562	2.26281e-17	-0.0397179	0.821254
ENSMUSG00000005045	3.01023	2.16211e-47	4.96709	1.6082e-117	6.29048	8.60468e-164	-1.95687	6.22856e-18	-3.28026	2.01307e-44	-1.32339	1.29166e-07
ENSMUSG00000005054	-0.902458	3.45032e-12	-1.16275	2.26318e-19	-0.262032	0.0645314	0.26029	0.0721313	-0.640426	1.13417e-06	-0.900716	6.84423e-12
ENSMUSG00000005057	2.84036	1.96929e-32	2.74781	1.42851e-30	0.991069	4.91104e-05	0.092544	0.782345	1.84929	3.49255e-14	1.75674	9.34346e-13
ENSMUSG00000005069	0.630957	3.98894e-07	0.973338	4.65601e-15	0.54803	1.76542e-05	-0.342381	0.0126494	0.0829268	0.569112	0.425307	0.00127417
ENSMUSG00000005078	0.995203	1.58411e-24	1.21422	1.31376e-35	0.469621	1.99489e-06	-0.219017	0.0527177	0.525582	1.58593e-07	0.744599	1.26832e-13
ENSMUSG00000005087	2.18954	9.07769e-05	0.742142	0.212579	1.70806	0.00319789	1.4474	0.0183591	0.481475	0.450561	-0.965921	0.118563
ENSMUSG00000005089	11.9558	6.36625e-60	7.67704	3.24783e-232	2.35871	9.09126e-41	4.27873	7.44791e-08	9.59707	1.32426e-38	5.31833	5.27287e-110
ENSMUSG00000005102	-0.797898	1.78666e-10	-0.886161	1.38364e-12	-1.12367	2.6574e-19	0.0882628	0.574652	0.325767	0.0114865	0.237504	0.0805856
ENSMUSG00000005103	0.0823706	0.734401	-0.0493373	0.851558	0.724893	0.00176438	0.131708	0.647238	-0.642523	0.00539267	-0.774231	0.000930686
ENSMUSG00000005107	3.41035	0.00666135	3.29357	0.00637252	1.20732	0.266261	0.116783	0.954853	2.20303	0.108677	2.08625	0.123396
ENSMUSG00000005124	2.63174	0.0149342	2.48062	0.0244514	1.40688	0.233203	0.151128	0.922266	1.22486	0.299306	1.07373	0.389193
ENSMUSG00000005125	0.577114	0.0714733	-0.692831	0.0312903	0.386384	0.265991	1.26995	0.000118353	0.190731	0.601909	-1.07921	0.000918796
ENSMUSG00000005131	-6.85046	7.37492e-11	-4.92387	6.69202e-06	-3.54215	0.00279034	-1.9266	0.00151329	-3.30832	5.65758e-07	-1.38172	0.0701427
ENSMUSG00000005142	-0.390422	0.0185166	-0.393094	0.0196788	-0.194462	0.286814	0.00267138	0.9909	-0.19596	0.274907	-0.198632	0.288512
ENSMUSG00000005148	-4.47821	2.42044e-36	-2.67705	1.10553e-13	0.193129	0.659604	-1.80116	1.24988e-06	-4.67134	6.69865e-39	-2.87018	4.47461e-15
ENSMUSG00000005150	0.131618	0.316299	0.0369032	0.801263	-0.265723	0.0442866	0.0947145	0.547784	0.397341	0.0019118	0.302626	0.0229756
ENSMUSG00000005161	1.04052	4.71854e-39	0.615684	1.68585e-14	0.0168219	0.866819	0.424832	5.42991e-07	1.02369	2.11079e-37	0.598862	2.25298e-13
ENSMUSG00000005198	-0.755275	1.17784e-05	-0.884012	3.21161e-07	-0.580839	0.00119753	0.128737	0.553401	-0.174437	0.366565	-0.303174	0.113776
ENSMUSG00000005202	0.476577	NA	0.097103	NA	0.746151	NA	0.379474	NA	-0.269574	NA	-0.649048	NA
ENSMUSG00000005204	-1.49285	1.16653e-61	-0.594781	9.56878e-11	-0.12874	0.208925	-0.898064	2.88886e-22	-1.3641	1.9686e-51	-0.466041	8.20429e-07
ENSMUSG00000005220	2.19048	0.0504178	0.310437	0.775417	-0.790317	0.442542	1.88005	0.135685	2.9808	0.00756643	1.10075	0.291929
ENSMUSG00000005225	0.173293	0.388652	-0.409083	0.0388987	0.0332842	0.889363	0.582376	0.00469201	0.140009	0.523212	-0.442367	0.0317462
ENSMUSG00000005232	0.56416	0.649706	3.59371	0.0108348	-0.602719	0.62955	-3.02955	0.0548204	1.16688	0.348364	4.19643	0.00298698
ENSMUSG00000005233	-2.98634	7.92224e-51	-2.41879	1.46297e-33	-2.60231	2.9124e-38	-0.567545	0.00833424	-0.384025	0.0675982	0.18352	0.431166
ENSMUSG00000005237	0.0274069	0.931795	0.555653	0.0689524	1.04679	0.000659238	-0.528246	0.111089	-1.01939	0.000858012	-0.491141	0.14626
ENSMUSG00000005251	-2.78834	1.39986e-21	-3.81587	2.76587e-39	-0.67971	0.0342007	1.02753	0.000782361	-2.10863	4.87208e-13	-3.13616	3.35039e-27
ENSMUSG00000005262	0.578523	7.67846e-07	0.476831	5.51262e-05	0.175735	0.170557	0.101692	0.485947	0.402788	0.000846731	0.301096	0.0166913
ENSMUSG00000005267	1.64667	1.18008e-21	1.50632	4.23399e-19	0.194401	0.27795	0.140357	0.545015	1.45227	8.07817e-17	1.31192	2.57389e-14
ENSMUSG00000005268	2.35247	2.85201e-08	1.07181	0.00658467	2.53172	3.16573e-09	1.28065	0.0069974	-0.179252	0.753457	-1.45991	0.00139342
ENSMUSG00000005299	0.504727	4.27379e-05	0.121297	0.370249	0.643033	2.77705e-07	0.38343	0.00400523	-0.138306	0.313999	-0.521736	4.48704e-05
ENSMUSG00000005312	-0.508206	5.98487e-07	-0.311116	0.00291543	0.161007	0.151845	-0.197089	0.0867177	-0.669213	6.53006e-11	-0.472124	7.82384e-06
ENSMUSG00000005320	0.150438	0.740085	1.48982	0.000549923	-0.430905	0.356418	-1.33938	0.0035626	0.581343	0.19754	1.92073	1.09045e-05
ENSMUSG00000005338	8.77809	2.29739e-207	5.82804	1.03819e-149	3.3893	1.58421e-54	2.95005	2.20369e-22	5.38879	1.04052e-77	2.43874	2.41151e-26
ENSMUSG00000005354	-0.632329	3.16551e-07	-0.249933	0.054865	-0.247127	0.0647508	-0.382396	0.0043367	-0.385202	0.00260096	-0.0028052	0.987599
ENSMUSG00000005355	0.702317	NA	1.62388	0.496526	2.84106	NA	-0.921558	NA	-2.13874	0.385334	-1.21718	NA
ENSMUSG00000005357	2.45925	1.07436e-07	1.15019	0.0135094	2.50047	9.85424e-08	1.30906	0.0105249	-0.0412174	0.944482	-1.35028	0.00651574
ENSMUSG00000005360	1.26968	7.52312e-05	1.04459	0.00135276	0.479489	0.172785	0.225084	0.580476	0.790188	0.0183991	0.565104	0.112118
ENSMUSG00000005362	0.00732996	0.950166	0.0875774	0.449939	0.120458	0.301181	-0.0802474	0.539078	-0.113128	0.328396	-0.0328805	0.805045
ENSMUSG00000005364	0.476597	NA	-0.338631	0.911412	0.231907	NA	0.815227	NA	0.24469	0.93951	-0.570538	NA
ENSMUSG00000005370	-3.6563	4.3482e-148	-2.37569	5.17647e-63	-1.38181	8.81846e-22	-1.28061	1.35111e-18	-2.27448	2.67203e-58	-0.993873	8.17961e-12
ENSMUSG00000005371	1.58728	5.14982e-32	1.47477	8.50087e-28	0.672821	1.21958e-06	0.112514	0.512687	0.914462	2.96137e-11	0.801948	9.70695e-09
ENSMUSG00000005373	-3.30555	1.13157e-17	-1.68834	2.50308e-05	-1.334	0.00130063	-1.61721	3.21108e-05	-1.97155	1.3588e-07	-0.354343	0.424128
ENSMUSG00000005374	-1.16139	4.45185e-09	-0.614939	0.00259018	-0.799427	9.84316e-05	-0.546447	0.0117287	-0.361959	0.0878826	0.184488	0.430762
ENSMUSG00000005378	-1.21338	2.16532e-39	-1.09685	2.50741e-32	-0.743603	3.65034e-15	-0.116531	0.28169	-0.469775	4.32512e-07	-0.353244	0.000232842
ENSMUSG00000005397	0.841161	0.00288046	2.12886	2.06091e-14	1.75888	4.77992e-10	-1.2877	1.30415e-05	-0.917717	0.00147331	0.369979	0.249663
ENSMUSG00000005410	-3.53951	7.65569e-123	-3.20093	2.02494e-100	-2.39664	3.83586e-56	-0.338572	0.0448191	-1.14287	5.03231e-14	-0.804298	2.4612e-07
ENSMUSG00000005413	-2.66492	7.79038e-41	-2.40343	2.65637e-33	-1.05478	3.67103e-07	-0.261497	0.264183	-1.61014	7.1286e-16	-1.34864	3.08781e-11
ENSMUSG00000005417	1.24101	9.26191e-48	0.904592	4.82097e-26	0.457869	1.9449e-07	0.336419	0.00029924	0.783142	1.71583e-19	0.446723	5.55746e-07
ENSMUSG00000005442	1.17851	4.44442e-21	1.47349	5.67706e-32	0.895028	2.00819e-12	-0.294986	0.0366839	0.283479	0.0342164	0.578464	1.09733e-05
ENSMUSG00000005447	2.18708	4.53541e-104	1.76222	4.93167e-69	0.997319	5.06246e-23	0.424862	0.000124228	1.18976	4.03231e-31	0.764898	1.65453e-13
ENSMUSG00000005465	-5.70576	1.31433e-09	-2.83863	0.00521239	-0.849472	0.512941	-2.86713	9.86015e-08	-4.85629	3.13141e-11	-1.98915	0.0185146
ENSMUSG00000005469	1.29792	5.22848e-27	0.997778	1.66877e-16	0.429093	0.000662873	0.30014	0.0269986	0.868826	1.43264e-12	0.568685	6.61306e-06
ENSMUSG00000005470	-2.90012	7.57228e-30	-2.17159	4.09168e-17	-2.59522	1.1183e-23	-0.728528	0.00774309	-0.304898	0.27094	0.423629	0.131704
ENSMUSG00000005481	-2.04845	1.57742e-55	-2.00265	5.94992e-53	-0.915222	8.84309e-12	-0.0458021	0.797366	-1.13323	7.75692e-18	-1.08743	3.19178e-16
ENSMUSG00000005483	-0.0128372	0.924719	-0.0508921	0.718212	-0.0687324	0.631735	0.0380549	0.819633	0.0558953	0.699914	0.0178403	0.912894
ENSMUSG00000005493	-0.759993	0.147166	0.605302	0.32191	0.622036	0.319823	-1.36529	0.0201133	-1.38203	0.0126674	-0.0167345	0.983754
ENSMUSG00000005501	0.876229	7.38389e-22	0.543234	1.0574e-09	-0.334912	0.000139414	0.332995	0.00100704	1.21114	1.98135e-41	0.878145	1.28419e-23
ENSMUSG00000005503	3.27184	0.00137463	-4.93646	1.4571e-07	1.07672	0.315445	8.2083	1.41533e-15	2.19512	0.04174	-6.01318	3.72697e-10
ENSMUSG00000005505	1.09362	1.23326e-10	0.815862	1.38709e-06	0.316527	0.0761393	0.277762	0.168284	0.777097	8.53733e-06	0.499335	0.00537302
ENSMUSG00000005506	-0.39786	0.000218186	-0.46144	1.97801e-05	-0.184943	0.11345	0.0635804	0.6463	-0.212917	0.0612261	-0.276497	0.0163012
ENSMUSG00000005510	0.153954	0.00993536	0.262035	9.17854e-06	0.016737	0.81403	-0.108081	0.108075	0.137217	0.0254554	0.245298	5.10052e-05
ENSMUSG00000005514	1.1607	2.37825e-08	1.06249	4.09808e-07	0.30804	0.181032	0.098206	0.721214	0.852657	6.39396e-05	0.754451	0.000581264
ENSMUSG00000005533	1.48021	9.52328e-21	-0.0418171	0.822733	0.0190106	0.925373	1.52203	9.10122e-21	1.4612	5.91697e-20	-0.0608277	0.761446
ENSMUSG00000005534	2.29686	4.59402e-33	1.31628	7.19182e-12	0.842463	1.92367e-05	0.980587	1.77548e-06	1.4544	9.39075e-14	0.473814	0.0232275
ENSMUSG00000005540	3.61224	3.75952e-07	2.42319	5.99575e-06	1.51577	0.001712	1.18905	0.193239	2.09647	0.00662661	0.907421	0.157014
ENSMUSG00000005547	-1.24289	NA	0.097103	NA	0.169078	NA	-1.34	NA	-1.41197	NA	-0.0719754	NA
ENSMUSG00000005553	-2.42366	1.21872e-08	-1.37019	0.00196848	-0.336942	0.5144	-1.05348	0.0184719	-2.08672	8.36772e-07	-1.03324	0.0241349
ENSMUSG00000005566	-1.51766	2.21719e-26	-1.12724	4.90823e-15	-0.479211	0.00150093	-0.390417	0.0137498	-1.03844	8.03605e-13	-0.648028	1.58708e-05
ENSMUSG00000005575	0.493833	0.000118287	0.125928	0.37134	0.205164	0.142578	0.367905	0.00820887	0.288669	0.0320955	-0.0792356	0.611108
ENSMUSG00000005580	1.85646	2.38325e-09	2.53688	9.52135e-16	2.21117	2.52033e-12	-0.680416	0.0643752	-0.354702	0.325873	0.325714	0.398801
ENSMUSG00000005583	6.20724	4.17053e-16	4.65418	1.37823e-11	2.37465	0.000439767	1.55306	0.0885958	3.83259	1.13447e-06	2.27953	0.00196059
ENSMUSG00000005609	0.229639	0.0232487	0.24486	0.0169718	0.113175	0.310259	-0.0152206	0.916091	0.116465	0.289388	0.131685	0.245261
ENSMUSG00000005610	0.437668	0.000311084	0.336917	0.00665649	0.0790523	0.577163	0.10075	0.502781	0.358615	0.0041713	0.257865	0.0509938
ENSMUSG00000005611	4.10149	0.000321663	4.87815	2.57826e-05	-0.157938	0.87282	-0.776664	0.670598	4.25943	0.000226373	5.03609	2.1074e-05
ENSMUSG00000005615	1.17384	5.12127e-42	1.09021	5.1258e-37	0.144364	0.118611	0.0836266	0.449434	1.02948	3.13828e-32	0.945851	1.36999e-27
ENSMUSG00000005621	0.709204	3.3339e-06	-0.0462425	0.79545	0.0515768	0.778066	0.755446	2.40795e-06	0.657627	2.29102e-05	-0.0978194	0.59613
ENSMUSG00000005625	-0.706937	2.83444e-13	-0.382065	0.000116314	-0.267124	0.00962246	-0.324872	0.00197551	-0.439814	9.13426e-06	-0.114942	0.309054
ENSMUSG00000005628	0.726458	0.128477	0.825058	0.0865392	0.310339	0.533133	-0.0986003	0.888609	0.416119	0.433063	0.51472	0.337467
ENSMUSG00000005640	-1.23055	0.195617	-1.54215	0.102416	-1.78716	0.0594357	0.311604	0.768801	0.556615	0.535879	0.245011	0.79965
ENSMUSG00000005649	4.3391	0.00428246	2.41686	0.0994355	2.92659	0.0609738	1.92224	0.326497	1.41252	0.464728	-0.509726	0.803888
ENSMUSG00000005656	-0.490431	1.17784e-05	-0.61724	3.38051e-08	-0.583747	2.74344e-07	0.126808	0.341331	0.0933156	0.461339	-0.0334928	0.814544
ENSMUSG00000005667	-1.78813	4.65226e-24	-0.307008	0.107129	0.371951	0.0552035	-1.48112	5.0458e-16	-2.16008	5.95744e-34	-0.678959	0.000316921
ENSMUSG00000005672	0.311134	0.212552	0.41337	0.103542	-0.0648081	0.826069	-0.102237	0.748352	0.375942	0.14797	0.478178	0.0702743
ENSMUSG00000005674	-0.3488	0.0564637	0.187989	0.342292	0.139891	0.501355	-0.536789	0.00568346	-0.48869	0.00848594	0.0480982	0.837074
ENSMUSG00000005677	1.13145	0.278591	1.018	0.343072	1.28057	0.244988	0.113445	0.940406	-0.149119	0.91329	-0.262564	0.846385
ENSMUSG00000005681	-4.73702	6.59187e-32	-1.71964	5.64514e-05	0.17353	0.752193	-3.01738	1.17033e-15	-4.91055	1.16687e-33	-1.89317	1.54564e-05
ENSMUSG00000005682	-0.564471	3.62688e-07	-0.361215	0.00147966	-0.59234	1.55264e-07	-0.203256	0.105726	0.0278694	0.840936	0.231126	0.0562791
ENSMUSG00000005683	-0.165555	0.0474369	0.464032	1.42926e-08	-0.227475	0.00796861	-0.629587	5.52424e-14	0.0619201	0.507993	0.691507	4.18036e-17
ENSMUSG00000005686	-3.29094	4.82119e-12	-0.420358	0.454936	0.00603442	0.992635	-2.87058	3.51279e-09	-3.29697	5.1621e-12	-0.426392	0.472054
ENSMUSG00000005687	-0.9591	1.4112e-66	-0.358146	3.02217e-10	0.151171	0.0126426	-0.600954	4.35903e-26	-1.11027	5.52046e-88	-0.509317	6.13642e-19
ENSMUSG00000005696	1.27682	NA	1.99611	0.308015	2.65874	NA	-0.719286	NA	-1.38192	0.532645	-0.662637	NA
ENSMUSG00000005698	-0.521076	1.47498e-05	-0.610261	4.20612e-07	-0.324864	0.0103988	0.0891851	0.555625	-0.196212	0.12987	-0.285397	0.0280304
ENSMUSG00000005699	1.62489	2.68498e-34	2.05505	1.34866e-52	1.5949	2.47986e-33	-0.430152	0.00554364	0.0299971	0.866873	0.460149	0.0020607
ENSMUSG00000005705	0.724846	0.1601	0.769084	0.139498	0.0210767	0.971584	-0.0442381	0.953147	0.703769	0.190916	0.748007	0.169985
ENSMUSG00000005716	2.23726	0.138831	3.58547	0.024055	2.3994	0.132179	-1.34821	0.525453	-0.162141	0.937161	1.18607	0.562074
ENSMUSG00000005718	-1.8393	4.9109e-45	-1.76527	1.56229e-41	-1.78535	4.19441e-42	-0.0740345	0.647006	-0.053955	0.718132	0.0200794	0.903824
ENSMUSG00000005732	-1.84364	9.5458e-89	-1.78549	4.20258e-83	-1.166	1.19967e-35	-0.0581474	0.628237	-0.677636	4.37127e-13	-0.619488	6.88113e-11
ENSMUSG00000005763	3.14431	0.0664504	1.25135	0.478831	1.22372	0.499106	1.89296	0.372938	1.92059	0.324381	0.0276366	0.991016
ENSMUSG00000005774	0.26982	0.0884709	0.333942	0.0370418	0.597174	0.000175461	-0.064122	0.756305	-0.327354	0.0470409	-0.263232	0.129163
ENSMUSG00000005779	-0.557677	2.48786e-14	-0.250946	0.000874681	0.130396	0.1061	-0.306731	8.90059e-05	-0.688073	8.77136e-21	-0.381342	5.37094e-07
ENSMUSG00000005802	1.73195	2.75555e-48	0.729148	1.31438e-10	0.483365	2.85303e-05	1.0028	1.20514e-15	1.24859	4.63605e-25	0.245783	0.0499813
ENSMUSG00000005803	-0.951963	0.141141	-2.49169	5.23035e-05	-0.815137	0.240967	1.53973	0.0170417	-0.136826	0.858606	-1.67655	0.00733674
ENSMUSG00000005804	0.752253	2.54619e-21	0.562409	9.52354e-13	0.188947	0.0225581	0.189845	0.0358207	0.563306	2.79802e-12	0.373461	5.04404e-06
ENSMUSG00000005813	-0.920838	1.97799e-35	-0.605979	6.1782e-16	-0.0659623	0.451262	-0.314859	6.21095e-05	-0.854875	1.23365e-30	-0.540016	1.25621e-12
ENSMUSG00000005823	0.580564	3.76377e-07	0.0275436	0.835185	-0.0960038	0.452086	0.55302	4.31999e-06	0.676567	3.54776e-09	0.123547	0.337467
ENSMUSG00000005836	3.43714	1.02217e-09	-0.472529	0.443327	-0.784265	0.199349	3.90966	2.06183e-11	4.2214	8.9968e-14	0.311736	0.645533
ENSMUSG00000005846	-2.01877	6.16999e-110	-1.47764	3.06318e-59	-0.868573	6.66766e-21	-0.541128	1.29159e-08	-1.1502	1.10195e-36	-0.60907	7.00808e-11
ENSMUSG00000005864	3.51591	0.0159515	2.69896	0.0599143	0.81534	0.568325	0.816956	0.694755	2.70057	0.0857811	1.88362	0.241059
ENSMUSG00000005871	1.70498	7.60072e-39	1.30089	3.47672e-23	1.28972	1.70678e-22	0.404091	0.00521058	0.415259	0.00259859	0.0111679	0.952464
ENSMUSG00000005873	3.18031	2.72172e-180	2.35258	1.94695e-102	2.42817	3.49695e-108	0.827739	2.47066e-12	0.752143	7.06019e-11	-0.0755958	0.582245
ENSMUSG00000005881	1.19192	1.86289e-36	0.851701	2.41471e-19	0.542622	1.95907e-08	0.340216	0.00101262	0.649295	1.75851e-11	0.30908	0.0022672
ENSMUSG00000005882	-0.134343	0.0481613	-0.0103987	0.894951	-0.170329	0.0138153	-0.123944	0.0975615	0.0359863	0.641162	0.159931	0.0229118
ENSMUSG00000005883	2.41072	0.121887	-2.16305	0.0905613	1.58157	0.335573	4.57377	0.00316055	0.829147	0.671403	-3.74463	0.0108978
ENSMUSG00000005886	1.42457	4.35682e-22	0.730214	9.46504e-07	0.144342	0.39067	0.694359	1.10855e-05	1.28023	8.46941e-18	0.585871	0.00015077
ENSMUSG00000005891	1.95721	NA	2.15481	0.575478	0.622592	NA	-0.197599	NA	1.33462	0.74498	1.53222	NA
ENSMUSG00000005892	-6.28459	2.98e-68	-7.47758	7.28143e-96	1.63603	0.000263514	1.19299	0.00101797	-7.92062	3.58659e-85	-9.11361	3.77638e-112
ENSMUSG00000005893	1.4415	3.49956e-17	1.13595	2.92272e-11	0.562943	0.00144254	0.305548	0.126849	0.878557	5.81028e-07	0.573008	0.00158795
ENSMUSG00000005897	0.201785	0.0754335	0.138945	0.240839	-0.349957	0.00170519	0.0628399	0.662626	0.551742	5.06101e-07	0.488902	1.08069e-05
ENSMUSG00000005899	-1.00551	9.9912e-17	-0.827668	1.21628e-11	-0.0904615	0.528282	-0.177842	0.211771	-0.915049	7.38879e-14	-0.737207	3.55227e-09
ENSMUSG00000005907	0.513288	3.86811e-06	0.477734	1.68333e-05	0.522773	3.20281e-06	0.0355541	0.818785	-0.00948563	0.94582	-0.0450397	0.750584
ENSMUSG00000005917	-1.51231	0.0779565	-4.77147	1.5721e-09	1.98987	0.106612	3.25916	1.04453e-05	-3.50217	0.00157295	-6.76134	1.68593e-10
ENSMUSG00000005936	-0.120497	0.0894027	-0.0181685	0.823725	-0.144803	0.0494856	-0.102328	0.201883	0.0243061	0.771108	0.126634	0.0958981
ENSMUSG00000005947	-2.16829	4.10497e-07	-0.656196	0.180066	0.0198595	0.974406	-1.5121	0.000361287	-2.18815	2.8733e-07	-0.676055	0.183114
ENSMUSG00000005949	1.38512	2.22759e-17	0.320401	0.0565356	0.270648	0.121313	1.06472	5.31245e-10	1.11447	1.90921e-11	0.0497529	0.810177
ENSMUSG00000005950	-2.35513	6.29165e-09	-1.20614	0.00572075	1.15126	0.0469586	-1.14899	0.00248668	-3.50639	5.19944e-13	-2.35739	4.98323e-06
ENSMUSG00000005951	0.241919	0.447132	1.48748	5.5203e-06	0.484257	0.140553	-1.24556	0.00040068	-0.242338	0.48759	1.00322	0.00409565
ENSMUSG00000005952	2.80525	NA	2.42577	0.518919	3.07482	NA	0.379473	NA	-0.269577	0.94895	-0.64905	NA
ENSMUSG00000005958	0.483583	0.00107133	0.195177	0.215731	0.776261	1.98563e-07	0.288406	0.0815327	-0.292678	0.0620229	-0.581085	0.000149937
ENSMUSG00000005968	-1.05283	3.72146e-05	-0.811349	0.00184266	-0.00895494	0.978441	-0.241479	0.432192	-1.04387	5.60714e-05	-0.802394	0.00286775
ENSMUSG00000005973	0.775786	0.000355969	-0.294575	0.205159	-0.435055	0.0609116	1.07036	2.34441e-06	1.21084	2.68935e-08	0.14048	0.592279
ENSMUSG00000005980	2.34445	9.53145e-28	0.488882	0.0112654	0.609391	0.00177795	1.85557	1.53773e-16	1.73506	3.27881e-15	-0.120509	0.603075
ENSMUSG00000005981	-2.26337	1.35022e-85	-1.50822	1.79222e-38	-1.01548	8.56273e-18	-0.755148	3.3716e-10	-1.24789	4.30073e-27	-0.492742	4.96778e-05
ENSMUSG00000005982	0.849123	4.56517e-05	0.549777	0.0100472	0.529378	0.0157518	0.299347	0.21935	0.319745	0.156812	0.0203984	0.943564
ENSMUSG00000005983	0.990093	0.0043537	1.115	0.00140118	0.783599	0.0279387	-0.124905	0.796469	0.206495	0.616109	0.3314	0.420286
ENSMUSG00000005986	1.46654	1.58994e-07	1.66822	2.81122e-09	1.58828	2.36908e-08	-0.201683	0.575459	-0.121739	0.72003	0.0799442	0.827561
ENSMUSG00000005994	2.21805	NA	0.236695	0.956803	2.48764	NA	1.98136	NA	-0.269585	0.950828	-2.25094	NA
ENSMUSG00000006005	-0.982907	1.14156e-16	-1.00452	3.12993e-17	-0.433538	0.000491408	0.021611	0.900068	-0.549369	6.26919e-06	-0.57098	3.88395e-06
ENSMUSG00000006007	-0.100498	NA	0.097103	NA	-0.979403	NA	-0.197601	NA	0.878905	NA	1.07651	NA
ENSMUSG00000006010	0.322667	0.00559119	0.456959	8.30542e-05	0.0662688	0.62029	-0.134291	0.333594	0.256399	0.0339495	0.39069	0.00119146
ENSMUSG00000006014	1.34414	0.0213552	0.582136	0.294068	0.497866	0.381693	0.762002	0.275858	0.846271	0.184234	0.0842697	0.903768
ENSMUSG00000006019	-0.779608	8.01676e-06	-0.720893	4.4005e-05	-0.490476	0.0076055	-0.0587151	0.803706	-0.289132	0.122205	-0.230417	0.245261
ENSMUSG00000006021	0.839161	8.86447e-09	0.855413	4.88813e-09	0.666863	7.22281e-06	-0.0162524	0.940313	0.172297	0.293534	0.18855	0.265408
ENSMUSG00000006024	0.607454	7.06244e-06	0.438191	0.00148548	0.6168	8.2066e-06	0.169263	0.291711	-0.00934527	0.9546	-0.178608	0.248706
ENSMUSG00000006050	0.208944	0.0218808	0.380622	2.52318e-05	0.687437	2.30113e-14	-0.171678	0.0905495	-0.478494	1.45307e-07	-0.306815	0.00122441
ENSMUSG00000006056	-3.55616	2.98097e-05	-1.73446	0.0518533	-1.75619	0.0551756	-1.8217	0.0536626	-1.79998	0.0440878	0.0217256	0.985487
ENSMUSG00000006057	-0.0729751	0.568059	0.531144	1.13065e-05	0.720407	2.99611e-09	-0.604119	1.55709e-06	-0.793382	4.44462e-11	-0.189263	0.162488
ENSMUSG00000006058	0.110621	0.349407	0.436928	0.000130447	0.664195	6.54078e-09	-0.326307	0.0080161	-0.553574	1.4489e-06	-0.227267	0.069671
ENSMUSG00000006095	0.510529	1.53348e-08	0.797581	8.65585e-19	0.848646	8.27899e-21	-0.287052	0.00371657	-0.338117	0.000306539	-0.051065	0.65074
ENSMUSG00000006127	0.228077	0.154443	0.869947	2.60853e-08	0.525585	0.00109823	-0.641869	0.000115478	-0.297508	0.0726914	0.344362	0.0443867
ENSMUSG00000006134	-0.0657975	0.720593	-0.260748	0.146545	-0.185396	0.329991	0.19495	0.333163	0.119598	0.538905	-0.075352	0.721843
ENSMUSG00000006143	-6.96682	5.03145e-10	-2.78605	0.0273359	-3.29961	0.00819961	-4.18077	3.08411e-07	-3.66721	8.34072e-07	0.513555	0.626938
ENSMUSG00000006154	1.8469	1.58667e-10	0.525965	0.0383904	0.867309	0.000807322	1.32094	2.55418e-05	0.979591	0.00164091	-0.341344	0.2446
ENSMUSG00000006169	-0.417074	0.000150884	-0.647894	3.11921e-09	-0.536131	1.55878e-06	0.230821	0.0587638	0.119057	0.327621	-0.111763	0.380553
ENSMUSG00000006179	-3.67057	8.04909e-16	-2.41164	2.45509e-07	-1.66346	0.00065071	-1.25893	0.00581583	-2.00711	3.35461e-06	-0.748187	0.119225
ENSMUSG00000006191	-1.13786	4.72561e-16	-0.757634	1.11818e-07	-0.742017	2.92937e-07	-0.380223	0.0115767	-0.395839	0.00562037	-0.0156165	0.934414
ENSMUSG00000006200	-0.837086	0.344905	-0.149251	0.881733	-1.32612	0.150686	-0.687835	0.511802	0.48903	0.619165	1.17686	0.216777
ENSMUSG00000006205	0.457775	0.382976	0.651072	0.226429	2.41205	2.31802e-06	-0.193298	0.771931	-1.95427	0.000133386	-1.76098	0.000818189
ENSMUSG00000006215	1.29192	5.09919e-22	0.823162	9.29416e-10	0.0259637	0.876111	0.468759	0.00138814	1.26596	6.81315e-21	0.797199	6.62549e-09
ENSMUSG00000006216	-6.77719	7.01412e-08	-2.60104	0.0670305	-0.425582	0.824207	-4.17616	5.83917e-05	-6.35161	4.61842e-07	-2.17545	0.146303
ENSMUSG00000006218	0.869097	0.0371004	1.91666	3.84309e-06	2.42969	7.6051e-09	-1.04757	0.0215672	-1.56059	0.000262542	-0.513028	0.291321
ENSMUSG00000006219	-1.55568	2.34105e-06	-0.272439	0.461276	0.0933105	0.818468	-1.28325	0.000261253	-1.64899	7.94142e-07	-0.365749	0.340783
ENSMUSG00000006221	2.13886	0.160567	0.687789	0.640183	1.52254	0.316266	1.45107	0.429011	0.616318	0.743785	-0.834755	0.621026
ENSMUSG00000006235	-1.03029	0.000298311	-2.21118	6.80574e-16	-1.27666	8.16662e-06	1.18088	2.0832e-05	0.246367	0.414247	-0.934516	0.00058289
ENSMUSG00000006241	1.8213	4.00807e-09	1.30672	1.67017e-05	0.609144	0.0532924	0.51458	0.164642	1.21216	0.000160987	0.697577	0.0344637
ENSMUSG00000006262	0.862961	1.10309e-07	0.0827091	0.655275	-0.380188	0.0255372	0.780252	5.51382e-06	1.24315	1.90566e-14	0.462898	0.00665251
ENSMUSG00000006269	3.50824	0.0100635	4.2829	0.00178782	1.09134	0.375436	-0.774659	0.711246	2.4169	0.104127	3.19156	0.034022
ENSMUSG00000006270	2.08477	0.164745	-3.96246	0.000683445	-0.38353	0.79443	6.04723	2.85183e-05	2.4683	0.106043	-3.57893	0.00230277
ENSMUSG00000006273	0.933915	1.01667e-09	0.774174	5.51742e-07	1.10364	1.0238e-12	0.159741	0.392439	-0.16972	0.323245	-0.329462	0.0506871
ENSMUSG00000006276	0.439356	0.000615467	0.356671	0.00636436	0.229507	0.0959679	0.0826848	0.612358	0.209848	0.127212	0.127164	0.394466
ENSMUSG00000006281	-3.23101	8.35861e-58	-2.77997	8.80968e-43	-2.02336	1.43249e-22	-0.451042	0.0283673	-1.20765	1.66011e-10	-0.756607	0.000120378
ENSMUSG00000006288	-0.0281881	0.866578	0.156637	0.348547	-0.197512	0.241411	-0.184825	0.305695	0.169324	0.314494	0.354149	0.0311367
ENSMUSG00000006289	-1.50395	6.34831e-30	-0.771915	1.1382e-08	-0.609704	1.06947e-05	-0.732031	1.18442e-07	-0.894242	1.79397e-11	-0.162211	0.291862
ENSMUSG00000006299	-0.245111	0.0020846	-0.372705	2.51594e-06	-0.0955122	0.279205	0.127595	0.158301	-0.149598	0.0744374	-0.277193	0.000774091
ENSMUSG00000006301	-1.18246	2.5288e-05	-1.50013	8.97908e-08	0.824618	0.00579566	0.317667	0.339829	-2.00708	1.33037e-12	-2.32475	3.02106e-16
ENSMUSG00000006304	0.195164	0.0266664	-0.0887843	0.348815	0.127808	0.178797	0.283948	0.00223572	0.0673553	0.495992	-0.216593	0.0195786
ENSMUSG00000006307	-0.123345	0.485709	0.111168	0.55595	0.356502	0.0456581	-0.234513	0.228718	-0.479847	0.00546952	-0.245335	0.192959
ENSMUSG00000006310	-4.47458	8.39915e-26	-1.06506	0.021608	0.237859	0.669895	-3.40951	4.26583e-16	-4.71244	8.46022e-28	-1.30292	0.00649841
ENSMUSG00000006311	-7.07837	1.21858e-11	-7.81798	7.42754e-14	-3.12639	0.00814023	0.739604	0.191556	-3.95198	3.60412e-10	-4.69159	9.53067e-14
ENSMUSG00000006313	0.706029	0.0230157	1.87145	2.02825e-08	-0.282509	0.385488	-1.16542	0.00171129	0.988538	0.00138403	2.15396	1.1909e-10
ENSMUSG00000006315	1.16228	1.21345e-16	0.846758	1.96457e-09	0.721063	5.07126e-07	0.315527	0.0473798	0.441221	0.00276257	0.125695	0.453775
ENSMUSG00000006333	-1.16795	2.24905e-17	-1.10062	1.88404e-15	-1.064	2.88171e-14	-0.0673342	0.71206	-0.103945	0.516617	-0.0366106	0.840067
ENSMUSG00000006335	-0.138201	0.278438	0.0138421	0.925524	0.0525729	0.718114	-0.152043	0.291645	-0.190773	0.147178	-0.0387308	0.804247
ENSMUSG00000006342	-2.69202	1.77274e-15	0.123001	0.768072	-1.85445	1.09584e-07	-2.81502	8.18878e-16	-0.837564	0.014882	1.97745	1.87144e-08
ENSMUSG00000006344	1.28001	0.109317	5.21776	2.50837e-06	0.340818	0.6954	-3.93775	0.00121434	0.939188	0.274794	4.87694	2.0223e-05
ENSMUSG00000006345	-1.78928	8.62218e-07	-1.0362	0.006104	1.48679	0.000486852	-0.753083	0.0554943	-3.27607	1.43768e-16	-2.52299	6.10196e-10
ENSMUSG00000006356	-0.638442	2.42136e-06	-0.474844	0.000580688	0.796643	9.82671e-09	-0.163599	0.308409	-1.43508	3.64658e-26	-1.27149	1.88433e-20
ENSMUSG00000006360	-3.75427	5.95111e-27	-3.57764	1.89526e-24	-1.02015	0.00821722	-0.176624	0.67304	-2.73411	2.55097e-16	-2.55749	3.88278e-14
ENSMUSG00000006362	6.99496	3.61543e-112	6.28529	9.94703e-123	2.49816	2.22341e-32	0.709672	0.0824002	4.4968	6.56752e-46	3.78713	1.30873e-43
ENSMUSG00000006369	1.60658	2.63311e-06	0.204347	0.601121	0.313604	0.422932	1.40223	0.00011507	1.29298	0.000226373	-0.109257	0.804049
ENSMUSG00000006373	1.86085	4.45518e-106	2.02841	1.36924e-125	1.4094	3.14971e-61	-0.16756	0.0904784	0.451448	3.02623e-07	0.619008	2.47391e-12
ENSMUSG00000006378	-1.8669	1.57485e-61	-1.58283	2.55067e-44	-1.34045	1.14305e-31	-0.284065	0.0203781	-0.526447	3.26825e-06	-0.242382	0.0471225
ENSMUSG00000006386	-2.05297	8.36928e-05	0.0970692	0.877335	-0.244932	0.697182	-2.15003	9.84376e-05	-1.80803	0.000672309	0.342001	0.593941
ENSMUSG00000006389	-0.0410427	NA	1.29473	0.652112	-0.646662	NA	-1.33577	NA	0.60562	0.844003	1.94139	NA
ENSMUSG00000006390	0.343328	0.133467	-0.161959	0.515151	0.606466	0.00938315	0.505288	0.0396818	-0.263137	0.28468	-0.768425	0.000959358
ENSMUSG00000006392	-0.525323	2.43512e-06	-0.35464	0.00187165	-0.336946	0.00390305	-0.170683	0.184162	-0.188377	0.114076	-0.0176942	0.905167
ENSMUSG00000006398	-4.08836	2.5509e-124	-3.38575	2.26178e-85	-2.30231	1.33791e-39	-0.702605	0.000138812	-1.78605	4.57443e-25	-1.08345	9.76192e-10
ENSMUSG00000006403	-0.480956	0.244993	-0.164904	0.721453	0.317707	0.493787	-0.316051	0.52211	-0.798662	0.0585553	-0.482611	0.294423
ENSMUSG00000006411	-1.72397	3.55419e-08	-0.255183	0.494313	1.25717	0.00137976	-1.46878	4.98004e-06	-2.98113	3.92089e-17	-1.51235	8.9892e-05
ENSMUSG00000006412	-0.7489	3.85409e-20	-0.45512	3.83786e-08	-0.176028	0.0475695	-0.29378	0.000810275	-0.572872	3.36272e-12	-0.279092	0.00127789
ENSMUSG00000006418	0.10448	0.426901	0.0976711	0.48395	-0.235949	0.0780696	0.00680932	0.969365	0.34043	0.00837156	0.33362	0.0120104
ENSMUSG00000006423	-0.0944462	0.525159	-0.148176	0.331895	-0.551062	0.000105755	0.0537295	0.77295	0.456616	0.00131907	0.402887	0.0059133
ENSMUSG00000006435	-0.161064	0.587014	-0.209123	0.501948	1.35999	1.90916e-06	0.0480592	0.9041	-1.52106	7.10471e-08	-1.56912	4.17218e-08
ENSMUSG00000006442	-1.88324	2.32252e-28	-1.19766	3.88643e-12	-0.193408	0.324024	-0.685577	0.000185242	-1.68983	8.30952e-23	-1.00425	1.35992e-08
ENSMUSG00000006445	-3.89024	6.14604e-22	-3.04264	8.1383e-14	-2.04391	1.00051e-06	-0.847603	0.0638726	-1.84633	8.42159e-06	-0.99873	0.0235823
ENSMUSG00000006456	-0.830573	6.97217e-13	-0.921736	1.72991e-15	-0.514055	1.78497e-05	0.0911637	0.528819	-0.316518	0.00869328	-0.407682	0.000791648
ENSMUSG00000006457	-4.11602	1.12758e-51	-2.18742	2.79253e-15	1.11753	0.000290174	-1.9286	2.31579e-12	-5.23356	5.48761e-76	-3.30496	2.75047e-30
ENSMUSG00000006463	0.340954	0.0907227	1.02239	2.72495e-07	0.722483	0.000376788	-0.681435	0.00147588	-0.381529	0.069996	0.299906	0.184647
ENSMUSG00000006464	2.51124	3.24962e-30	1.60251	1.08901e-13	0.317953	0.176555	0.908726	0.000164933	2.19329	5.60818e-23	1.28456	6.95808e-09
ENSMUSG00000006469	-6.83249	2.03526e-10	-3.40139	0.0027857	0.0879237	0.959407	-3.4311	6.80932e-06	-6.92042	6.70697e-11	-3.48931	0.00236328
ENSMUSG00000006471	-0.264633	0.032445	-0.258442	0.0406384	0.364295	0.00430857	-0.00619017	0.971542	-0.628927	3.07121e-07	-0.622737	5.98642e-07
ENSMUSG00000006476	2.87961	7.19643e-30	1.87953	1.42066e-13	1.03729	7.5729e-05	1.00008	0.000287498	1.84232	9.7992e-13	0.842243	0.00182427
ENSMUSG00000006488	1.49509	NA	1.6927	NA	0.528761	NA	-0.19761	NA	0.966326	NA	1.16394	NA
ENSMUSG00000006490	1.46531	NA	2.73792	0.371555	2.23722	NA	-1.27261	NA	-0.771916	0.827586	0.500692	NA
ENSMUSG00000006494	-3.86828	7.4121e-21	-2.33609	2.49666e-08	-2.63679	4.47621e-10	-1.53218	0.000591896	-1.23148	0.00440698	0.3007	0.550325
ENSMUSG00000006498	-2.44894	1.03609e-47	-2.46756	3.20274e-48	-1.74798	1.78315e-24	0.0186244	0.940313	-0.700959	5.88596e-05	-0.719583	5.23106e-05
ENSMUSG00000006517	0.176925	0.296953	0.838891	2.65461e-07	0.304962	0.081519	-0.661966	0.000126088	-0.128037	0.490266	0.533929	0.00185799
ENSMUSG00000006519	-3.9377	5.66923e-29	-4.4	9.69976e-36	-2.63861	2.70302e-13	0.462302	0.246235	-1.29909	0.000197589	-1.76139	4.91163e-07
ENSMUSG00000006522	2.01789	NA	2.2155	NA	1.7104	NA	-0.197613	NA	0.307484	NA	0.505097	NA
ENSMUSG00000006526	0.13521	0.260239	0.00988505	0.94448	0.50045	2.33079e-05	0.125325	0.364984	-0.36524	0.00230238	-0.490565	4.14783e-05
ENSMUSG00000006527	0.803287	5.89953e-15	0.632842	6.84026e-10	0.107086	0.35058	0.170445	0.160545	0.696201	2.42388e-11	0.525756	6.31237e-07
ENSMUSG00000006538	5.25419	6.19993e-14	1.6039	0.00819739	-0.35764	0.601499	3.65029	1.01612e-06	5.61183	1.84696e-15	1.96154	0.00157279
ENSMUSG00000006542	-1.50597	0.117686	-0.702807	0.518441	1.04346	0.421421	-0.803163	0.450468	-2.54943	0.0209402	-1.74626	0.149813
ENSMUSG00000006546	0.457819	NA	0.634217	NA	-0.294639	NA	-0.176398	NA	0.752458	NA	0.928856	NA
ENSMUSG00000006567	0.115854	0.741318	-1.41909	8.39519e-06	-1.11845	0.000654022	1.53494	4.06846e-06	1.23431	0.000142373	-0.300634	0.412444
ENSMUSG00000006574	-5.80245	2.07879e-06	-4.33796	0.000671064	-2.4646	0.0938223	-1.46449	0.135831	-3.33785	0.00123	-1.87336	0.103334
ENSMUSG00000006575	3.85403	2.13745e-59	3.97864	4.00763e-63	2.06793	5.13196e-18	-0.12461	0.695812	1.7861	1.64555e-13	1.91071	5.01642e-15
ENSMUSG00000006576	3.12826	6.20523e-48	2.21362	3.61918e-25	1.27507	4.44013e-09	0.914631	9.4372e-05	1.85318	2.5829e-17	0.938553	3.01568e-05
[truncated: 17,721 more rows]

## Sheet: Proteins
Protein.IDs	day2...day0	day4...day0	day6...day0	day8...day0	day10...day0	ensembl_gene_id	day0_vs_day10_significant	day0_vs_day2_significant	day0_vs_day4_significant	day0_vs_day6_significant	day0_vs_day8_significant	day2_vs_day10_significant	day2_vs_day4_significant	day2_vs_day6_significant	day2_vs_day8_significant	day4_vs_day10_significant	day4_vs_day6_significant	day4_vs_day8_significant	day6_vs_day10_significant	day6_vs_day8_significant	day8_vs_day10_significant	significant
[truncated: 6,982 more rows]

[truncated: 1 more sheets: RNAproteinATAC_Figure1E]
