# Supplementary material for: Genomic Rewiring of SOX2 Chromatin Interaction Network during Differentiation of ESCs to Postmitotic Neurons
Source: Cell Syst. 2020 Jun 24;10(6):480–494.e8. doi: 10.1016/j.cels.2020.05.003 (PMC7322528; doi:10.1016/j.cels.2020.05.003)
Supplement: Table S2. Output of the MOFA Analysis, Showing ATAC-Seq Peaks, Genes and Proteins, and Their Weights in Each of the Latent Factors, Related to Figure 2 and STAR Methods [file mmc3.xlsx]

## Sheet: ATAC-seq
Peak_ID	chromosome	start	end	Latent_factor	weight	view	geneID	geneName
chr5_97217968_97219644	chr5	97217968	97219644	LF3	0.440322	ATAC	ENSMUSG00000055725	Paqr3
chr9_48674773_48676066	chr9	48674773	48676066	LF3	-0.433425	ATAC	ENSMUSG00000032271	Nnmt
chr10_79900772_79901660	chr10	79900772	79901660	LF3	-0.410679	ATAC	ENSMUSG00000013833	Med16
chr9_10448947_10450159	chr9	10448947	10450159	LF3	0.404927	ATAC	ENSMUSG00000039488	Cntn5
chr11_47640339_47641073	chr11	47640339	47641073	LF3	0.397058	ATAC	ENSMUSG00000020354	Sgcd
chr2_48538376_48539559	chr2	48538376	48539559	LF3	0.394105	ATAC	ENSMUSG00000052155	Acvr2a
chr3_119094913_119096000	chr3	119094913	119096000	LF3	0.392398	ATAC	ENSMUSG00000033308	Dpyd
chr12_79718372_79720791	chr12	79718372	79720791	LF3	-0.390973	ATAC	ENSMUSG00000021127	Zfp36l1
chr4_133292324_133294315	chr4	133292324	133294315	LF3	-0.390842	ATAC	ENSMUSG00000028857	Tmem222
chr2_163776675_163777622	chr2	163776675	163777622	LF3	-0.386004	ATAC	ENSMUSG00000017697	Ada
chr7_76438326_76439014	chr7	76438326	76439014	LF3	-0.383234	ATAC	ENSMUSG00000025754	Agbl1
chr1_34533104_34533633	chr1	34533104	34533633	LF3	-0.38189	ATAC	ENSMUSG00000026124	Cfc1
chr4_136904602_136905749	chr4	136904602	136905749	LF3	-0.378193	ATAC	ENSMUSG00000036887	C1qa
chr15_7088415_7089205	chr15	7088415	7089205	LF3	-0.375802	ATAC	ENSMUSG00000054263	Lifr
chr18_41779483_41780154	chr18	41779483	41780154	LF3	0.374536	ATAC	ENSMUSG00000056671	Prelid2
chr4_44601989_44602945	chr4	44601989	44602945	LF3	-0.369363	ATAC	ENSMUSG00000014030	Pax5
chr14_72142832_72143524	chr14	72142832	72143524	LF3	-0.368479	ATAC	ENSMUSG00000109446	Gm9195
chr1_191641352_191642048	chr1	191641352	191642048	LF3	-0.366968	ATAC	ENSMUSG00000037461	Ints7
chr2_93232115_93233054	chr2	93232115	93233054	LF3	-0.366005	ATAC	ENSMUSG00000068735	Trp53i11
chr16_29860009_29861360	chr16	29860009	29861360	LF3	-0.365501	ATAC	ENSMUSG00000022528	Hes1
chr18_17418682_17419384	chr18	17418682	17419384	LF3	0.365282	ATAC	ENSMUSG00000024304	Cdh2
chr4_45967380_45968429	chr4	45967380	45968429	LF3	-0.365152	ATAC	ENSMUSG00000035517	Tdrd7
chr1_60850720_60851899	chr1	60850720	60851899	LF3	0.363652	ATAC	ENSMUSG00000026011	Ctla4
chr15_50900264_50901123	chr15	50900264	50901123	LF3	0.363041	ATAC	ENSMUSG00000038679	Trps1
chr10_38553233_38554552	chr10	38553233	38554552	LF3	0.363036	ATAC	ENSMUSG00000094311	Rfpl4b
chr4_13096085_13096660	chr4	13096085	13096660	LF3	0.361467	ATAC	ENSMUSG00000055963	Triqk
chr7_144561942_144562635	chr7	144561942	144562635	LF3	-0.361371	ATAC	ENSMUSG00000037519	Ppfia1
chr19_15495269_15496101	chr19	15495269	15496101	LF3	0.361005	ATAC	ENSMUSG00000024640	Psat1
chr3_37569575_37570603	chr3	37569575	37570603	LF3	-0.358965	ATAC	ENSMUSG00000037211	Spry1
chr3_69440625_69441181	chr3	69440625	69441181	LF3	-0.356962	ATAC	ENSMUSG00000027784	Ppm1l
chr2_165161471_165162748	chr2	165161471	165162748	LF3	-0.356411	ATAC	ENSMUSG00000078935	1700025C18Rik
chr11_96368695_96369380	chr11	96368695	96369380	LF3	-0.355979	ATAC	ENSMUSG00000018973	Hoxb1
chr14_34693898_34694507	chr14	34693898	34694507	LF3	0.354348	ATAC	ENSMUSG00000041408	Wapl
chr4_136030865_136032324	chr4	136030865	136032324	LF3	-0.353994	ATAC	ENSMUSG00000028668	Eloa
chr4_24437191_24437804	chr4	24437191	24437804	LF3	0.351769	ATAC	ENSMUSG00000045751	Mms22l
chr9_44488779_44491261	chr9	44488779	44491261	LF3	-0.351388	ATAC	ENSMUSG00000063382	Bcl9l
chr3_61246357_61246957	chr3	61246357	61246957	LF3	0.349403	ATAC	ENSMUSG00000036894	Rap2b
chr10_76262001_76262735	chr10	76262001	76262735	LF3	-0.349012	ATAC	ENSMUSG00000033208	S100b
chr6_121329470_121330513	chr6	121329470	121330513	LF3	-0.348188	ATAC	ENSMUSG00000030109	Slc6a12
chr2_31904034_31905063	chr2	31904034	31905063	LF3	-0.347721	ATAC	ENSMUSG00000026840	Lamc3
chr17_84148565_84150727	chr17	84148565	84150727	LF3	-0.34666	ATAC	ENSMUSG00000045817	Zfp36l2
chr4_85208437_85209019	chr4	85208437	85209019	LF3	0.345398	ATAC	ENSMUSG00000028488	Sh3gl2
chr3_53644480_53645476	chr3	53644480	53645476	LF3	-0.344996	ATAC	ENSMUSG00000037016	Frem2
chr15_85524342_85525196	chr15	85524342	85525196	LF3	-0.344576	ATAC	ENSMUSG00000096607	7530416G11Rik
chr9_56609379_56609970	chr9	56609379	56609970	LF3	-0.34411	ATAC	ENSMUSG00000049556	Lingo1
chr10_12608454_12609233	chr10	12608454	12609233	LF3	0.343341	ATAC	ENSMUSG00000019820	Utrn
chr7_77738588_77739705	chr7	77738588	77739705	LF3	0.342121	ATAC	ENSMUSG00000059146	Ntrk3
chr1_71923737_71924231	chr1	71923737	71924231	LF3	-0.341902	ATAC	ENSMUSG00000026193	Fn1
chr3_13168369_13168859	chr3	13168369	13168859	LF3	0.341196	ATAC	ENSMUSG00000039717	Ralyl
chr10_80503459_80505347	chr10	80503459	80505347	LF3	-0.341172	ATAC	ENSMUSG00000045518	Onecut3
chr8_64366228_64367342	chr8	64366228	64367342	LF3	0.340118	ATAC	ENSMUSG00000053626	Tll1
chr18_63924183_63925455	chr18	63924183	63925455	LF3	0.339811	ATAC	ENSMUSG00000024583	Txnl1
chr10_60952337_60953133	chr10	60952337	60953133	LF3	-0.339599	ATAC	ENSMUSG00000020099	Unc5b
chr3_7166334_7167222	chr3	7166334	7167222	LF3	0.339549	ATAC	ENSMUSG00000027499	Pkia
chr13_43869118_43869842	chr13	43869118	43869842	LF3	-0.338628	ATAC	ENSMUSG00000015396	Cd83
chr12_118766393_118766935	chr12	118766393	118766935	LF3	0.337339	ATAC	ENSMUSG00000048562	Sp8
chr13_105256477_105257468	chr13	105256477	105257468	LF3	0.337162	ATAC	ENSMUSG00000021720	Rnf180
chr18_59962899_59963594	chr18	59962899	59963594	LF3	0.33687	ATAC	ENSMUSG00000073555	Gm4951
chr1_96482745_96483350	chr1	96482745	96483350	LF3	0.336489	ATAC	ENSMUSG00000040693	Slco4c1
chr5_111823424_111824145	chr5	111823424	111824145	LF3	-0.336422	ATAC	ENSMUSG00000096949	Gm26897
chr17_17738443_17740655	chr17	17738443	17740655	LF3	0.3362	ATAC	ENSMUSG00000092120	Vmn2r90
chr17_86378893_86380473	chr17	86378893	86380473	LF3	-0.33613	ATAC	ENSMUSG00000071036	Gm10309
chr15_87986846_87987896	chr15	87986846	87987896	LF3	-0.335857	ATAC	ENSMUSG00000054863	Tafa5
chr3_156199605_156200405	chr3	156199605	156200405	LF3	0.335433	ATAC	ENSMUSG00000040037	Negr1
chr5_98292582_98293941	chr5	98292582	98293941	LF3	-0.334528	ATAC	ENSMUSG00000057816	Cfap299
chr5_88044992_88045713	chr5	88044992	88045713	LF3	0.334045	ATAC	ENSMUSG00000029281	Smr2
chr1_7313343_7313895	chr1	7313343	7313895	LF3	0.333276	ATAC	ENSMUSG00000051285	Pcmtd1
chr11_11098135_11098865	chr11	11098135	11098865	LF3	0.332248	ATAC	ENSMUSG00000050830	Vwc2
chr4_32176334_32176954	chr4	32176334	32176954	LF3	0.331688	ATAC	ENSMUSG00000040270	Bach2
chr4_25796014_25796605	chr4	25796014	25796605	LF3	0.331026	ATAC	ENSMUSG00000055373	Fut9
chr10_68114950_68115496	chr10	68114950	68115496	LF3	0.330266	ATAC	ENSMUSG00000037846	Rtkn2
chr2_83710095_83710822	chr2	83710095	83710822	LF3	0.329911	ATAC	ENSMUSG00000027087	Itgav
chr11_41826061_41827040	chr11	41826061	41827040	LF3	0.329445	ATAC	ENSMUSG00000020436	Gabrg2
chr16_38558225_38558723	chr16	38558225	38558723	LF3	0.329276	ATAC	ENSMUSG00000002845	Tmem39a
chr13_75765678_75766729	chr13	75765678	75766729	LF3	0.329187	ATAC	ENSMUSG00000001542	Ell2
chr4_76175096_76175538	chr4	76175096	76175538	LF3	0.329009	ATAC	ENSMUSG00000028398	Dmac1
chr3_92917095_92917647	chr3	92917095	92917647	LF3	0.328435	ATAC	ENSMUSG00000054325	Lce3a
chr2_149982236_149983757	chr2	149982236	149983757	LF3	0.328405	ATAC	ENSMUSG00000068134	Zfp120
chr11_12467119_12467697	chr11	12467119	12467697	LF3	0.328345	ATAC	ENSMUSG00000020173	Cobl
chr4_136104492_136105460	chr4	136104492	136105460	LF3	-0.328311	ATAC	ENSMUSG00000007872	Id3
chr6_100185415_100185896	chr6	100185415	100185896	LF3	-0.328203	ATAC	ENSMUSG00000072872	Rybp
chr5_80108112_80108933	chr5	80108112	80108933	LF3	0.327355	ATAC	ENSMUSG00000037605	Adgrl3
chrX_162448010_162448472	chrX	162448010	162448472	LF3	0.327012	ATAC	ENSMUSG00000040855	Reps2
chr4_153573194_153573645	chr4	153573194	153573645	LF3	-0.326668	ATAC	ENSMUSG00000039546	Ajap1
chr7_109813217_109814394	chr7	109813217	109814394	LF3	-0.326535	ATAC	ENSMUSG00000034825	Nrip3
chr6_7970574_7971827	chr6	7970574	7971827	LF3	0.326223	ATAC	ENSMUSG00000042460	C1galt1
chr4_83414180_83414809	chr4	83414180	83414809	LF3	0.326216	ATAC	ENSMUSG00000028483	Snapc3
chr13_52949221_52949647	chr13	52949221	52949647	LF3	0.326029	ATAC	ENSMUSG00000021460	Auh
chr9_52097334_52097828	chr9	52097334	52097828	LF3	-0.32594	ATAC	ENSMUSG00000032050	Rdx
chr2_143117379_143118608	chr2	143117379	143118608	LF3	0.325517	ATAC	ENSMUSG00000027416	Otor
chr3_81021529_81022682	chr3	81021529	81022682	LF3	0.324938	ATAC	ENSMUSG00000028019	Pdgfc
chr1_6447867_6449439	chr1	6447867	6449439	LF3	0.324617	ATAC	ENSMUSG00000033740	St18
chr3_81034540_81035326	chr3	81034540	81035326	LF3	0.324507	ATAC	ENSMUSG00000028019	Pdgfc
chr19_34655191_34655814	chr19	34655191	34655814	LF3	0.323956	ATAC	ENSMUSG00000034459	Ifit1
chr16_84824896_84825417	chr16	84824896	84825417	LF3	0.323462	ATAC	ENSMUSG00000008976	Gabpa
chr16_5443584_5444220	chr16	5443584	5444220	LF3	-0.323279	ATAC	ENSMUSG00000022544	Eef2kmt
chr5_131449201_131449624	chr5	131449201	131449624	LF3	0.323075	ATAC	ENSMUSG00000034040	Galnt17
chr1_10382532_10383257	chr1	10382532	10383257	LF3	0.323056	ATAC	ENSMUSG00000067851	Arfgef1
chr4_28299976_28300596	chr4	28299976	28300596	LF3	0.323021	ATAC	ENSMUSG00000028289	Epha7
chr5_133743631_133744797	chr5	133743631	133744797	LF3	0.322977	ATAC	ENSMUSG00000015944	Castor2
chr5_126281751_126282355	chr5	126281751	126282355	LF3	-0.322763	ATAC	ENSMUSG00000070498	Tmem132b
chr4_139756849_139757429	chr4	139756849	139757429	LF3	-0.322752	ATAC	ENSMUSG00000028736	Pax7
chr10_34446974_34447439	chr10	34446974	34447439	LF3	0.322678	ATAC	ENSMUSG00000039480	Nt5dc1
chr11_117277994_117278952	chr11	117277994	117278952	LF3	-0.322656	ATAC	ENSMUSG00000059248	2009-09-01
chrX_98800873_98801465	chrX	98800873	98801465	LF3	-0.322106	ATAC	ENSMUSG00000031214	Ophn1
chr14_24770068_24770997	chr14	24770068	24770997	LF3	-0.321879	ATAC	ENSMUSG00000025290	Rps24
chr3_13250672_13251091	chr3	13250672	13251091	LF3	0.321667	ATAC	ENSMUSG00000039717	Ralyl
chr13_28942036_28942584	chr13	28942036	28942584	LF3	-0.321582	ATAC	ENSMUSG00000076431	Sox4
chr17_94647853_94648303	chr17	94647853	94648303	LF3	0.321481	ATAC	ENSMUSG00000055660	Mettl4
chr12_4897977_4898413	chr12	4897977	4898413	LF3	0.321006	ATAC	ENSMUSG00000020634	Ubxn2a
chr2_115747503_115748151	chr2	115747503	115748151	LF3	0.320515	ATAC	ENSMUSG00000040282	BC052040
chr1_118054270_118054859	chr1	118054270	118054859	LF3	0.320445	ATAC	ENSMUSG00000100617	Gm7145
chr7_106745246_106746419	chr7	106745246	106746419	LF3	0.320421	ATAC	ENSMUSG00000051591	Olfr697
chr1_73824303_73824976	chr1	73824303	73824976	LF3	-0.320354	ATAC	ENSMUSG00000055322	Tns1
chr2_88437119_88437854	chr2	88437119	88437854	LF3	0.320074	ATAC	ENSMUSG00000075125	Olfr1181
chr1_73743879_73745347	chr1	73743879	73745347	LF3	-0.319972	ATAC	ENSMUSG00000055322	Tns1
chr11_14482679_14483150	chr11	14482679	14483150	LF3	0.319684	ATAC	ENSMUSG00000084135	Pom121l12
chr13_77951024_77951664	chr13	77951024	77951664	LF3	0.319258	ATAC	ENSMUSG00000093668	Pou5f2
chr11_88111449_88112193	chr11	88111449	88112193	LF3	-0.319248	ATAC	ENSMUSG00000018378	Cuedc1
chr16_6267014_6267437	chr16	6267014	6267437	LF3	-0.319066	ATAC	ENSMUSG00000008658	Rbfox1
chr8_87151824_87153121	chr8	87151824	87153121	LF3	-0.318673	ATAC	ENSMUSG00000031652	N4bp1
chr8_18711556_18712066	chr8	18711556	18712066	LF3	-0.318624	ATAC	ENSMUSG00000031465	Angpt2
chr4_46824933_46825537	chr4	46824933	46825537	LF3	-0.318389	ATAC	ENSMUSG00000039809	Gabbr2
chr2_160111106_160111726	chr2	160111106	160111726	LF3	0.318282	ATAC	ENSMUSG00000074623	Gm826
chr4_148880654_148881779	chr4	148880654	148881779	LF3	-0.318093	ATAC	ENSMUSG00000028977	Casz1
chr13_69263588_69264199	chr13	69263588	69264199	LF3	0.31806	ATAC	ENSMUSG00000021536	Adcy2
chr16_85813853_85814267	chr16	85813853	85814267	LF3	0.317764	ATAC	ENSMUSG00000022893	Adamts1
chr2_127961931_127962423	chr2	127961931	127962423	LF3	-0.317678	ATAC	ENSMUSG00000027380	Acoxl
chr4_47060720_47061402	chr4	47060720	47061402	LF3	-0.317404	ATAC	ENSMUSG00000066191	Anks6
chr8_92071317_92072738	chr8	92071317	92072738	LF3	-0.317205	ATAC	ENSMUSG00000031734	Irx3
chr10_109439244_109440083	chr10	109439244	109440083	LF3	0.317016	ATAC	ENSMUSG00000035864	Syt1
chr13_114025964_114027246	chr13	114025964	114027246	LF3	0.316698	ATAC	ENSMUSG00000042348	Arl15
chr9_61445634_61446341	chr9	61445634	61446341	LF3	-0.316613	ATAC	ENSMUSG00000032280	Tle3
chr18_15959224_15959830	chr18	15959224	15959830	LF3	0.31633	ATAC	ENSMUSG00000047161	Chst9
chr8_75025847_75026714	chr8	75025847	75026714	LF3	0.316123	ATAC	ENSMUSG00000042870	Tom1
chr5_33694069_33696172	chr5	33694069	33696172	LF3	-0.31567	ATAC	ENSMUSG00000054252	Fgfr3
chr4_50620508_50621123	chr4	50620508	50621123	LF3	0.315237	ATAC	ENSMUSG00000039555	Cylc2
chr5_97222404_97223614	chr5	97222404	97223614	LF3	0.315145	ATAC	ENSMUSG00000055725	Paqr3
chr2_157514126_157515053	chr2	157514126	157515053	LF3	-0.314806	ATAC	ENSMUSG00000067786	Nnat
chr6_46081337_46081831	chr6	46081337	46081831	LF3	0.3148	ATAC	ENSMUSG00000039419	Cntnap2
chr13_106433909_106434410	chr13	106433909	106434410	LF3	0.31455	ATAC	ENSMUSG00000042590	Ipo11
chr1_89922471_89923934	chr1	89922471	89923934	LF3	-0.314434	ATAC	ENSMUSG00000034486	Gbx2
chr4_120588553_120589496	chr4	120588553	120589496	LF3	-0.31416	ATAC	ENSMUSG00000091297	Gm8439
chr17_15194985_15195616	chr17	15194985	15195616	LF3	-0.314077	ATAC	ENSMUSG00000079710	Gm3448
chr1_90775422_90776274	chr1	90775422	90776274	LF3	-0.313808	ATAC	ENSMUSG00000048126	Col6a3
chr12_41052750_41053443	chr12	41052750	41053443	LF3	0.313802	ATAC	ENSMUSG00000056899	Immp2l
chr14_32994767_32995918	chr14	32994767	32995918	LF3	-0.313712	ATAC	ENSMUSG00000041673	Lrrc18
chr1_169235051_169235855	chr1	169235051	169235855	LF3	-0.313236	ATAC	ENSMUSG00000026683	Nuf2
chr16_82577370_82578249	chr16	82577370	82578249	LF3	0.312984	ATAC	ENSMUSG00000094030	Gm21833
chr12_66283822_66284604	chr12	66283822	66284604	LF3	0.312862	ATAC	ENSMUSG00000060499	Rpl10l
chr4_12770322_12770968	chr4	12770322	12770968	LF3	0.312796	ATAC	ENSMUSG00000055963	Triqk
chr5_14002870_14003508	chr5	14002870	14003508	LF3	0.312781	ATAC	ENSMUSG00000063531	Sema3e
chr6_91609764_91610397	chr6	91609764	91610397	LF3	-0.312454	ATAC	ENSMUSG00000030096	Slc6a6
chr9_41334600_41335318	chr9	41334600	41335318	LF3	-0.312234	ATAC	ENSMUSG00000032020	Ubash3b
chr3_136115457_136116246	chr3	136115457	136116246	LF3	0.312155	ATAC	ENSMUSG00000037922	Bank1
chr11_61016723_61017517	chr11	61016723	61017517	LF3	-0.311569	ATAC	ENSMUSG00000042529	Kcnj12
chr7_127617733_127618546	chr7	127617733	127618546	LF3	-0.311045	ATAC	ENSMUSG00000045639	Zfp629
chr10_108286560_108287905	chr10	108286560	108287905	LF3	0.311043	ATAC	ENSMUSG00000035873	Pawr
chr9_4400704_4401406	chr9	4400704	4401406	LF3	0.310904	ATAC	ENSMUSG00000041124	Msantd4
chr6_20620391_20621028	chr6	20620391	20621028	LF3	0.310759	ATAC	ENSMUSG00000060882	Kcnd2
chr11_111043204_111043818	chr11	111043204	111043818	LF3	0.310195	ATAC	ENSMUSG00000041695	Kcnj2
chr8_5442208_5442696	chr8	5442208	5442696	LF3	0.310193	ATAC	ENSMUSG00000023073	Slc10a2
chr1_59591747_59592729	chr1	59591747	59592729	LF3	-0.310132	ATAC	ENSMUSG00000047361	Gm973
chr13_81452614_81453381	chr13	81452614	81453381	LF3	0.309987	ATAC	ENSMUSG00000069170	Adgrv1
chr6_114227317_114227835	chr6	114227317	114227835	LF3	-0.309641	ATAC	ENSMUSG00000030310	Slc6a1
chr3_33873317_33874002	chr3	33873317	33874002	LF3	0.309624	ATAC	ENSMUSG00000027676	Ccdc39
chr6_113936806_113937558	chr6	113936806	113937558	LF3	-0.309498	ATAC	ENSMUSG00000030302	Atp2b2
chr5_131583863_131585278	chr5	131583863	131585278	LF3	-0.309451	ATAC	ENSMUSG00000034040	Galnt17
chr16_91334100_91335040	chr16	91334100	91335040	LF3	0.309426	ATAC	ENSMUSG00000022971	Ifnar2
chr5_139538325_139538843	chr5	139538325	139538843	LF3	-0.309013	ATAC	ENSMUSG00000029546	Uncx
chr4_130161358_130161906	chr4	130161358	130161906	LF3	-0.308971	ATAC	ENSMUSG00000028776	Tinagl1
chr13_94171281_94171875	chr13	94171281	94171875	LF3	-0.308713	ATAC	ENSMUSG00000045312	Lhfpl2
chr7_15880930_15881833	chr7	15880930	15881833	LF3	-0.308648	ATAC	ENSMUSG00000074365	Crxos
chr12_39742119_39743011	chr12	39742119	39743011	LF3	0.308107	ATAC	ENSMUSG00000047446	Arl4a
chr4_132964324_132965120	chr4	132964324	132965120	LF3	-0.307951	ATAC	ENSMUSG00000028874	Fgr
chr17_62111600_62112249	chr17	62111600	62112249	LF3	0.307911	ATAC	ENSMUSG00000048915	Efna5
chr9_6058438_6058849	chr9	6058438	6058849	LF3	0.307382	ATAC	ENSMUSG00000032006	Pdgfd
chr11_35112969_35113861	chr11	35112969	35113861	LF3	-0.307198	ATAC	ENSMUSG00000056427	Slit3
chr13_84365900_84366705	chr13	84365900	84366705	LF3	0.307152	ATAC	ENSMUSG00000035762	Tmem161b
chr12_70104970_70105498	chr12	70104970	70105498	LF3	-0.306925	ATAC	ENSMUSG00000021068	Nin
chr7_107349026_107349589	chr7	107349026	107349589	LF3	0.306679	ATAC	ENSMUSG00000062542	Syt9
chr14_33471163_33471987	chr14	33471163	33471987	LF3	-0.306486	ATAC	ENSMUSG00000108841	Frmpd2
chr2_91469988_91470737	chr2	91469988	91470737	LF3	-0.306441	ATAC	ENSMUSG00000027253	Lrp4
chr8_85472630_85473677	chr8	85472630	85473677	LF3	0.306324	ATAC	ENSMUSG00000031700	Gpt2
chr9_21983804_21984401	chr9	21983804	21984401	LF3	-0.306309	ATAC	ENSMUSG00000040146	Rgl3
chr2_161705518_161706169	chr2	161705518	161706169	LF3	-0.306186	ATAC	ENSMUSG00000057133	Chd6
chr4_44028242_44028964	chr4	44028242	44028964	LF3	-0.30608	ATAC	ENSMUSG00000028478	Clta
chr1_140513373_140513894	chr1	140513373	140513894	LF3	0.305766	ATAC	ENSMUSG00000052726	Kcnt2
chr10_120576036_120576528	chr10	120576036	120576528	LF3	-0.305549	ATAC	ENSMUSG00000056758	Hmga2
chr11_20140272_20140879	chr11	20140272	20140879	LF3	0.305415	ATAC	ENSMUSG00000020152	Actr2
chr2_146062250_146063489	chr2	146062250	146063489	LF3	0.305353	ATAC	ENSMUSG00000001767	Crnkl1
chr7_89758897_89759579	chr7	89758897	89759579	LF3	0.305208	ATAC	ENSMUSG00000030621	Me3
chr5_72464459_72465504	chr5	72464459	72465504	LF3	0.305082	ATAC	ENSMUSG00000005220	Corin
chr19_7753130_7753797	chr19	7753130	7753797	LF3	0.305004	ATAC	ENSMUSG00000024757	Slc22a19
chr15_57547118_57547629	chr15	57547118	57547629	LF3	-0.304937	ATAC	ENSMUSG00000022366	Slc22a22
chr8_61243338_61243915	chr8	61243338	61243915	LF3	0.304667	ATAC	ENSMUSG00000031642	Sh3rf1
chr6_101979155_101979639	chr6	101979155	101979639	LF3	0.304455	ATAC	ENSMUSG00000030075	Cntn3
chr1_87580700_87581337	chr1	87580700	87581337	LF3	-0.304433	ATAC	ENSMUSG00000026259	Ngef
chr13_6039859_6040676	chr13	6039859	6040676	LF3	0.304292	ATAC	ENSMUSG00000000078	Klf6
chr10_86166827_86167456	chr10	86166827	86167456	LF3	-0.304271	ATAC	ENSMUSG00000020044	Timp3
chr16_73117198_73117845	chr16	73117198	73117845	LF3	0.304227	ATAC	ENSMUSG00000022883	Robo1
chr18_80184523_80185092	chr18	80184523	80185092	LF3	0.30422	ATAC	ENSMUSG00000024570	Rbfa
chr4_117409079_117410306	chr4	117409079	117410306	LF3	-0.304138	ATAC	ENSMUSG00000028677	Rnf220
chr6_101267868_101268672	chr6	101267868	101268672	LF3	-0.303821	ATAC	ENSMUSG00000035357	Pdzrn3
chr15_55655082_55655576	chr15	55655082	55655576	LF3	0.303622	ATAC	ENSMUSG00000022370	Mrpl13
chr13_18687499_18687980	chr13	18687499	18687980	LF3	0.303592	ATAC	ENSMUSG00000041236	Vps41
chr1_190048436_190048919	chr1	190048436	190048919	LF3	-0.303581	ATAC	ENSMUSG00000010175	Prox1
chr17_53804031_53804786	chr17	53804031	53804786	LF3	0.303298	ATAC	ENSMUSG00000023122	Sult1c2
chr13_102599768_102600480	chr13	102599768	102600480	LF3	0.303136	ATAC	ENSMUSG00000021624	Cd180
chr11_115174661_115175427	chr11	115174661	115175427	LF3	-0.303104	ATAC	ENSMUSG00000020733	Slc9a3r1
chr18_81251723_81252739	chr18	81251723	81252739	LF3	0.303059	ATAC	ENSMUSG00000024565	Sall3
chr15_62958421_62959496	chr15	62958421	62959496	LF3	0.30294	ATAC	ENSMUSG00000079025	Gsdmc
chr4_125572151_125572832	chr4	125572151	125572832	LF3	-0.30284	ATAC	ENSMUSG00000001985	Grik3
chr19_37880510_37882443	chr19	37880510	37882443	LF3	-0.30247	ATAC	ENSMUSG00000048612	Myof
chr12_116919247_116920425	chr12	116919247	116920425	LF3	0.302385	ATAC	ENSMUSG00000056553	Ptprn2
chr1_111278573_111279079	chr1	111278573	111279079	LF3	0.302237	ATAC	ENSMUSG00000047216	Cdh19
chr4_119676377_119676890	chr4	119676377	119676890	LF3	-0.302207	ATAC	ENSMUSG00000032978	Guca2b
chr5_32287908_32288457	chr5	32287908	32288457	LF3	-0.302054	ATAC	ENSMUSG00000029134	Plb1
chr5_5698536_5699573	chr5	5698536	5699573	LF3	0.30204	ATAC	ENSMUSG00000015653	Steap2
chr1_157449424_157450673	chr1	157449424	157450673	LF3	-0.30202	ATAC	ENSMUSG00000033488	Cryzl2
chr5_88583030_88583794	chr5	88583030	88583794	LF3	0.30184	ATAC	ENSMUSG00000029291	Rufy3
chr5_98309735_98311011	chr5	98309735	98311011	LF3	-0.301672	ATAC	ENSMUSG00000057816	Cfap299
chr6_60190044_60191040	chr6	60190044	60191040	LF3	0.301606	ATAC	ENSMUSG00000025889	Snca
chr12_61609795_61610567	chr12	61609795	61610567	LF3	0.301261	ATAC	ENSMUSG00000035653	Lrfn5
chrX_147253539_147254064	chrX	147253539	147254064	LF3	0.300867	ATAC	ENSMUSG00000031289	Il13ra2
chr12_4556868_4557600	chr12	4556868	4557600	LF3	0.300773	ATAC	ENSMUSG00000020640	Itsn2
chr12_29161048_29162040	chr12	29161048	29162040	LF3	-0.300592	ATAC	ENSMUSG00000061911	Myt1l
chr11_59335983_59336850	chr11	59335983	59336850	LF3	-0.300574	ATAC	ENSMUSG00000000126	Wnt9a
chr14_69965399_69966173	chr14	69965399	69966173	LF3	-0.300476	ATAC	ENSMUSG00000033730	Egr3
chr5_13981977_13983324	chr5	13981977	13983324	LF3	0.300403	ATAC	ENSMUSG00000063531	Sema3e
chr15_23403769_23404531	chr15	23403769	23404531	LF3	0.299777	ATAC	ENSMUSG00000040420	Cdh18
chr2_105845205_105845917	chr2	105845205	105845917	LF3	0.299482	ATAC	ENSMUSG00000027167	Elp4
chr10_37473164_37473508	chr10	37473164	37473508	LF3	0.299168	ATAC	ENSMUSG00000069662	Marcks
chr3_77705050_77705666	chr3	77705050	77705666	LF3	0.299061	ATAC	ENSMUSG00000062232	Rapgef2
chr1_20761298_20761896	chr1	20761298	20761896	LF3	0.298964	ATAC	ENSMUSG00000041872	Il17f
chr18_81098845_81099370	chr18	81098845	81099370	LF3	-0.298757	ATAC	ENSMUSG00000024565	Sall3
chr8_104212547_104213591	chr8	104212547	104213591	LF3	-0.298676	ATAC	ENSMUSG00000035824	Tk2
chr1_103000595_103001261	chr1	103000595	103001261	LF3	0.298463	ATAC	ENSMUSG00000050840	Cdh20
chr8_92070450_92071194	chr8	92070450	92071194	LF3	-0.29846	ATAC	ENSMUSG00000031734	Irx3
chr3_42593853_42594443	chr3	42593853	42594443	LF3	0.298197	ATAC	ENSMUSG00000025766	D3Ertd751e
chrX_132173068_132173569	chrX	132173068	132173569	LF3	-0.297674	ATAC	ENSMUSG00000051323	Pcdh19
chr11_96577503_96579630	chr11	96577503	96579630	LF3	0.297474	ATAC	ENSMUSG00000057058	Skap1
chr13_80596391_80597004	chr13	80596391	80597004	LF3	0.297371	ATAC	ENSMUSG00000074794	Arrdc3
chr7_112110581_112111120	chr7	112110581	112111120	LF3	0.297338	ATAC	ENSMUSG00000030772	Dkk3
chr7_142470691_142471640	chr7	142470691	142471640	LF3	-0.297279	ATAC	ENSMUSG00000018819	Lsp1
chr5_111626130_111627231	chr5	111626130	111627231	LF3	-0.297129	ATAC	ENSMUSG00000096949	Gm26897
chr5_119685132_119686691	chr5	119685132	119686691	LF3	-0.297016	ATAC	ENSMUSG00000018604	Tbx3
chr5_16838896_16839922	chr5	16838896	16839922	LF3	0.296931	ATAC	ENSMUSG00000109903	Gm28710
chr9_97816164_97816697	chr9	97816164	97816697	LF3	0.296849	ATAC	ENSMUSG00000032452	Clstn2
chr2_33592707_33593448	chr2	33592707	33593448	LF3	-0.296727	ATAC	ENSMUSG00000038765	Lmx1b
chr8_90244534_90245515	chr8	90244534	90245515	LF3	0.296642	ATAC	ENSMUSG00000043668	Tox3
chr5_108988880_108989353	chr5	108988880	108989353	LF3	0.296598	ATAC	ENSMUSG00000067010	Vmn2r10
chr18_33835681_33836379	chr18	33835681	33836379	LF3	0.296475	ATAC	ENSMUSG00000024376	Epb41l4a
chr1_166036075_166036548	chr1	166036075	166036548	LF3	-0.29642	ATAC	ENSMUSG00000026565	Pou2f1
chr15_84300920_84302169	chr15	84300920	84302169	LF3	-0.296402	ATAC	ENSMUSG00000022439	Parvg
chr6_44210773_44211286	chr6	44210773	44211286	LF3	0.296344	ATAC	ENSMUSG00000029735	Tpk1
chr3_57558745_57559185	chr3	57558745	57559185	LF3	0.29629	ATAC	ENSMUSG00000027803	Wwtr1
chr17_54707756_54708290	chr17	54707756	54708290	LF3	0.296222	ATAC	ENSMUSG00000023945	Slc5a7
chr7_17903001_17903952	chr7	17903001	17903952	LF3	0.296186	ATAC	ENSMUSG00000078793	Gm5155
chr12_53062751_53063586	chr12	53062751	53063586	LF3	0.296072	ATAC	ENSMUSG00000021010	Npas3
chr2_28523535_28524525	chr2	28523535	28524525	LF3	-0.29592	ATAC	ENSMUSG00000026821	Ralgds
chr10_7124923_7125462	chr10	7124923	7125462	LF3	0.29579	ATAC	ENSMUSG00000064065	Ipcef1
chr1_139494313_139495208	chr1	139494313	139495208	LF3	0.295691	ATAC	ENSMUSG00000026368	F13b
chr1_164019629_164020227	chr1	164019629	164020227	LF3	0.29543	ATAC	ENSMUSG00000041396	Mettl18
chr11_21168947_21169859	chr11	21168947	21169859	LF3	0.295346	ATAC	ENSMUSG00000020128	Vps54
chrX_117298423_117298970	chrX	117298423	117298970	LF3	0.295009	ATAC	ENSMUSG00000067441	H2afb1
chr5_20469661_20470314	chr5	20469661	20470314	LF3	0.294869	ATAC	ENSMUSG00000039987	Phtf2
chr8_16314219_16315038	chr8	16314219	16315038	LF3	-0.294853	ATAC	ENSMUSG00000060924	Csmd1
chr2_149798463_149799106	chr2	149798463	149799106	LF3	0.29484	ATAC	ENSMUSG00000074736	Syndig1
chr6_29707741_29708395	chr6	29707741	29708395	LF3	-0.294821	ATAC	ENSMUSG00000001763	Tspan33
chr3_119605829_119606509	chr3	119605829	119606509	LF3	0.294698	ATAC	ENSMUSG00000028134	Ptbp2
chr14_24530162_24530879	chr14	24530162	24530879	LF3	-0.294402	ATAC	ENSMUSG00000025290	Rps24
chr13_107828678_107829238	chr13	107828678	107829238	LF3	0.294369	ATAC	ENSMUSG00000032846	Zswim6
chr2_65421048_65421782	chr2	65421048	65421782	LF3	0.294328	ATAC	ENSMUSG00000061171	Slc38a11
chr5_19154126_19155096	chr5	19154126	19155096	LF3	0.294197	ATAC	ENSMUSG00000040003	Magi2
chr13_65950275_65950742	chr13	65950275	65950742	LF3	0.29413	ATAC	ENSMUSG00000095909	Gm10324
chr11_52641755_52642526	chr11	52641755	52642526	LF3	-0.293792	ATAC	ENSMUSG00000036264	Fstl4
chr16_35729117_35729583	chr16	35729117	35729583	LF3	0.293695	ATAC	ENSMUSG00000022848	Slc49a4
chr11_10087934_10088494	chr11	10087934	10088494	LF3	0.293625	ATAC	ENSMUSG00000004668	Abca13
chr10_67082390_67083017	chr10	67082390	67083017	LF3	0.293471	ATAC	ENSMUSG00000037876	Jmjd1c
chr4_51868354_51869344	chr4	51868354	51869344	LF3	0.293426	ATAC	ENSMUSG00000028312	Smc2
chr9_84843936_84844476	chr9	84843936	84844476	LF3	0.293411	ATAC	ENSMUSG00000079433	Gm11114
chr6_83233972_83234863	chr6	83233972	83234863	LF3	-0.293395	ATAC	ENSMUSG00000068323	Slc4a5
chr11_89067432_89068402	chr11	89067432	89068402	LF3	0.293255	ATAC	ENSMUSG00000000276	Dgke
chr15_9452589_9453363	chr15	9452589	9453363	LF3	0.293253	ATAC	ENSMUSG00000039676	Capsl
chr4_111963172_111964124	chr4	111963172	111964124	LF3	0.293225	ATAC	ENSMUSG00000049214	Skint7
chr8_27909271_27909945	chr8	27909271	27909945	LF3	0.293192	ATAC	ENSMUSG00000063932	Poteg
chr5_18413963_18414373	chr5	18413963	18414373	LF3	0.293163	ATAC	ENSMUSG00000057614	Gnai1
chr19_58571500_58572023	chr19	58571500	58572023	LF3	0.29312	ATAC	ENSMUSG00000025090	Ccdc172
chr14_27669677_27670475	chr14	27669677	27670475	LF3	0.292982	ATAC	ENSMUSG00000040640	Erc2
chr13_79867369_79867943	chr13	79867369	79867943	LF3	0.292795	ATAC	ENSMUSG00000074794	Arrdc3
chr5_97194777_97195780	chr5	97194777	97195780	LF3	0.292486	ATAC	ENSMUSG00000055725	Paqr3
chr6_37658019_37658640	chr6	37658019	37658640	LF3	0.292427	ATAC	ENSMUSG00000038641	Akr1d1
chr12_117750897_117752285	chr12	117750897	117752285	LF3	0.292375	ATAC	ENSMUSG00000021175	Cdca7l
chr3_81102082_81102907	chr3	81102082	81102907	LF3	0.29225	ATAC	ENSMUSG00000028019	Pdgfc
chr17_15371665_15372448	chr17	15371665	15372448	LF3	0.292216	ATAC	ENSMUSG00000014773	Dll1
chr4_17171597_17172186	chr4	17171597	17172186	LF3	0.292174	ATAC	ENSMUSG00000028226	Mmp16
chr17_22876237_22878132	chr17	22876237	22878132	LF3	0.29216	ATAC	ENSMUSG00000059142	Zfp945
chr16_84778495_84780159	chr16	84778495	84780159	LF3	0.292124	ATAC	ENSMUSG00000053062	Jam2
chr19_44514539_44515547	chr19	44514539	44515547	LF3	-0.292054	ATAC	ENSMUSG00000036961	Wnt8b
chr15_86858177_86858988	chr15	86858177	86858988	LF3	-0.291804	ATAC	ENSMUSG00000051864	Tbc1d22a
chr11_21988410_21989028	chr11	21988410	21989028	LF3	0.2918	ATAC	ENSMUSG00000005917	Otx1
chr7_134761752_134762316	chr7	134761752	134762316	LF3	0.291789	ATAC	ENSMUSG00000058325	Dock1
chr8_80055641_80056343	chr8	80055641	80056343	LF3	0.291766	ATAC	ENSMUSG00000064325	Hhip
chr7_130258249_130259094	chr7	130258249	130259094	LF3	-0.291762	ATAC	ENSMUSG00000030850	Ate1
chr4_8750677_8751333	chr4	8750677	8751333	LF3	0.291743	ATAC	ENSMUSG00000041235	Chd7
chr14_116901715_116902187	chr14	116901715	116902187	LF3	0.29167	ATAC	ENSMUSG00000058571	Gpc6
chr19_23087402_23088186	chr19	23087402	23088186	LF3	0.291552	ATAC	ENSMUSG00000033863	Klf9
chr2_51087370_51088275	chr2	51087370	51088275	LF3	0.291302	ATAC	ENSMUSG00000017144	Rnd3
chr14_25396853_25398318	chr14	25396853	25398318	LF3	-0.291283	ATAC	ENSMUSG00000007817	Zmiz1
chr5_8168990_8169810	chr5	8168990	8169810	LF3	0.291233	ATAC	ENSMUSG00000003161	Sri
chr14_121713109_121713983	chr14	121713109	121713983	LF3	-0.291101	ATAC	ENSMUSG00000025558	Dock9
chr11_32963615_32964406	chr11	32963615	32964406	LF3	-0.290993	ATAC	ENSMUSG00000020270	Smim23
chr2_33580223_33583057	chr2	33580223	33583057	LF3	-0.290961	ATAC	ENSMUSG00000038765	Lmx1b
chr15_43529675_43530206	chr15	43529675	43530206	LF3	0.29074	ATAC	ENSMUSG00000022337	Emc2
chr5_139869900_139871300	chr5	139869900	139871300	LF3	-0.290736	ATAC	ENSMUSG00000048988	Elfn1
chr1_195000885_195001657	chr1	195000885	195001657	LF3	0.290211	ATAC	ENSMUSG00000016494	Cd34
chr8_36593554_36594520	chr8	36593554	36594520	LF3	0.290105	ATAC	ENSMUSG00000039620	Trmt9b
chrX_11797596_11798292	chrX	11797596	11798292	LF3	-0.290094	ATAC	ENSMUSG00000040363	Bcor
chr16_48303201_48304410	chr16	48303201	48304410	LF3	0.290007	ATAC	ENSMUSG00000072419	Dppa2
chr3_89607207_89608074	chr3	89607207	89608074	LF3	-0.289927	ATAC	ENSMUSG00000000794	Kcnn3
chr14_91534893_91535351	chr14	91534893	91535351	LF3	0.28961	ATAC	ENSMUSG00000055421	Pcdh9
chr1_9701811_9702458	chr1	9701811	9702458	LF3	0.289363	ATAC	ENSMUSG00000025912	Mybl1
chr9_78368797_78369731	chr9	78368797	78369731	LF3	0.289119	ATAC	ENSMUSG00000060461	Dppa5a
chr16_76685579_76686168	chr16	76685579	76686168	LF3	0.289076	ATAC	ENSMUSG00000048490	Nrip1
chr9_75564815_75565450	chr9	75564815	75565450	LF3	0.289032	ATAC	ENSMUSG00000058587	Tmod3
chr17_45933666_45934496	chr17	45933666	45934496	LF3	-0.28901	ATAC	ENSMUSG00000023951	Vegfa
chr13_5979935_5980548	chr13	5979935	5980548	LF3	0.288823	ATAC	ENSMUSG00000000078	Klf6
chr14_43361616_43362600	chr14	43361616	43362600	LF3	0.288809	ATAC	ENSMUSG00000095384	1700001F09Rik
chr9_63610848_63611322	chr9	63610848	63611322	LF3	-0.288808	ATAC	ENSMUSG00000037257	Aagab
chr2_27232292_27232894	chr2	27232292	27232894	LF3	-0.288523	ATAC	ENSMUSG00000009614	Sardh
chr1_190065537_190065995	chr1	190065537	190065995	LF3	-0.288449	ATAC	ENSMUSG00000010175	Prox1
chr10_49908059_49908599	chr10	49908059	49908599	LF3	0.288441	ATAC	ENSMUSG00000056073	Grik2
chr14_91230767_91231349	chr14	91230767	91231349	LF3	0.288384	ATAC	ENSMUSG00000055421	Pcdh9
chr2_131831834_131832356	chr2	131831834	131832356	LF3	-0.288342	ATAC	ENSMUSG00000037482	Erv3
chr11_34494661_34495256	chr11	34494661	34495256	LF3	0.288248	ATAC	ENSMUSG00000069911	Insyn2b
chr2_65841556_65842078	chr2	65841556	65842078	LF3	0.288097	ATAC	ENSMUSG00000044647	Csrnp3
chr1_74295371_74296199	chr1	74295371	74296199	LF3	-0.288019	ATAC	ENSMUSG00000006301	Tmbim1
chr14_100213013_100213527	chr14	100213013	100213527	LF3	0.288018	ATAC	ENSMUSG00000072294	Klf12
chr18_29703649_29704161	chr18	29703649	29704161	LF3	0.287953	ATAC	ENSMUSG00000033628	Pik3c3
chr8_34703163_34704004	chr8	34703163	34704004	LF3	-0.287922	ATAC	ENSMUSG00000031530	Dusp4
chr13_105238958_105240119	chr13	105238958	105240119	LF3	0.28792	ATAC	ENSMUSG00000021720	Rnf180
chr8_37480525_37481226	chr8	37480525	37481226	LF3	0.287883	ATAC	ENSMUSG00000074384	AI429214
chr11_33662067_33662578	chr11	33662067	33662578	LF3	-0.287785	ATAC	ENSMUSG00000020159	Gabrp
chr17_90244290_90244668	chr17	90244290	90244668	LF3	0.287708	ATAC	ENSMUSG00000066878	Gm10184
chr6_39434819_39435914	chr6	39434819	39435914	LF3	0.287501	ATAC	ENSMUSG00000029922	Mkrn1
chr7_41581888_41582841	chr7	41581888	41582841	LF3	0.287479	ATAC	ENSMUSG00000090744	Gm6871
chr2_114237533_114238166	chr2	114237533	114238166	LF3	-0.287295	ATAC	ENSMUSG00000040321	Zfp770
chr7_27572098_27572595	chr7	27572098	27572595	LF3	0.287082	ATAC	ENSMUSG00000049643	2310022A10Rik
chr10_35835110_35835721	chr10	35835110	35835721	LF3	0.287037	ATAC	ENSMUSG00000063953	Amd2
chr10_51153320_51154123	chr10	51153320	51154123	LF3	0.287005	ATAC	ENSMUSG00000019913	Sim1
chr1_88577416_88578023	chr1	88577416	88578023	LF3	-0.287002	ATAC	ENSMUSG00000062310	Glrp1
chr2_147776298_147776904	chr2	147776298	147776904	LF3	0.286861	ATAC	ENSMUSG00000037025	Foxa2
chr7_106760497_106761623	chr7	106760497	106761623	LF3	0.286845	ATAC	ENSMUSG00000059087	Olfr698
chr3_20023537_20024327	chr3	20023537	20024327	LF3	0.286797	ATAC	ENSMUSG00000027615	Hps3
chr9_119531603_119532516	chr9	119531603	119532516	LF3	-0.286662	ATAC	ENSMUSG00000032511	Scn5a
chr10_35674702_35675324	chr10	35674702	35675324	LF3	0.286581	ATAC	ENSMUSG00000063953	Amd2
chr13_111829468_111830018	chr13	111829468	111830018	LF3	-0.286462	ATAC	ENSMUSG00000021754	Map3k1
chr16_31589373_31590080	chr16	31589373	31590080	LF3	-0.286437	ATAC	ENSMUSG00000022770	Dlg1
chr14_12690114_12690827	chr14	12690114	12690827	LF3	0.286404	ATAC	ENSMUSG00000054423	Cadps
chr4_139817596_139818858	chr4	139817596	139818858	LF3	-0.286378	ATAC	ENSMUSG00000028736	Pax7
chr5_18083674_18084346	chr5	18083674	18084346	LF3	0.286139	ATAC	ENSMUSG00000028777	Gnat3
chr3_127868862_127869317	chr3	127868862	127869317	LF3	0.28603	ATAC	ENSMUSG00000050549	Fam241a
chr1_121087050_121088268	chr1	121087050	121088268	LF3	0.28601	ATAC	ENSMUSG00000003721	Insig2
chr2_33205685_33206451	chr2	33205685	33206451	LF3	-0.285991	ATAC	ENSMUSG00000004105	Angptl2
chrX_152643995_152645287	chrX	152643995	152645287	LF3	0.285972	ATAC	ENSMUSG00000091863	Cldn34a
chr7_85542039_85542695	chr7	85542039	85542695	LF3	0.285963	ATAC	ENSMUSG00000091205	Vmn2r71
chr13_106856533_106857025	chr13	106856533	106857025	LF3	0.285946	ATAC	ENSMUSG00000042590	Ipo11
chr1_131970357_131972902	chr1	131970357	131972902	LF3	-0.2859	ATAC	ENSMUSG00000026435	Slc45a3
chr8_18479927_18480576	chr8	18479927	18480576	LF3	0.285751	ATAC	ENSMUSG00000039842	Mcph1
chr12_64858293_64858861	chr12	64858293	64858861	LF3	0.285708	ATAC	ENSMUSG00000047227	Gm527
chr13_84514630_84515673	chr13	84514630	84515673	LF3	0.285682	ATAC	ENSMUSG00000035762	Tmem161b
chr6_77050153_77051206	chr6	77050153	77051206	LF3	0.285549	ATAC	ENSMUSG00000060780	Lrrtm1
chr17_18524040_18524393	chr17	18524040	18524393	LF3	0.285514	ATAC	ENSMUSG00000091679	Vmn2r96
chr8_121966674_121967616	chr8	121966674	121967616	LF3	-0.285444	ATAC	ENSMUSG00000025316	Banp
chr8_64951975_64952541	chr8	64951975	64952541	LF3	0.285229	ATAC	ENSMUSG00000025521	Tmem192
chr1_160217756_160218435	chr1	160217756	160218435	LF3	0.284995	ATAC	ENSMUSG00000014226	Cacybp
chr1_6457833_6458523	chr1	6457833	6458523	LF3	0.284981	ATAC	ENSMUSG00000033740	St18
chr2_12716126_12716963	chr2	12716126	12716963	LF3	0.284918	ATAC	ENSMUSG00000026730	Pter
chr12_86091176_86091815	chr12	86091176	86091815	LF3	-0.284791	ATAC	ENSMUSG00000007867	Ift43
chr3_93162880_93163495	chr3	93162880	93163495	LF3	0.284682	ATAC	ENSMUSG00000078657	Crnn
chr6_133313642_133314410	chr6	133313642	133314410	LF3	0.28468	ATAC	ENSMUSG00000055594	5530400C23Rik
chr2_51752962_51754245	chr2	51752962	51754245	LF3	0.284645	ATAC	ENSMUSG00000056115	Tas2r134
chr10_87968743_87969489	chr10	87968743	87969489	LF3	0.284589	ATAC	ENSMUSG00000020053	Igf1
chr15_6628503_6628948	chr15	6628503	6628948	LF3	0.284528	ATAC	ENSMUSG00000050310	Rictor
chr14_47572580_47573313	chr14	47572580	47573313	LF3	0.284511	ATAC	ENSMUSG00000037526	Atg14
chr17_18236895_18237323	chr17	18236895	18237323	LF3	0.284415	ATAC	ENSMUSG00000090417	Vmn2r94
chr12_42524607_42525282	chr12	42524607	42525282	LF3	0.284331	ATAC	ENSMUSG00000036295	Lrrn3
chr9_75376352_75377041	chr9	75376352	75377041	LF3	0.284264	ATAC	ENSMUSG00000032191	Bcl2l10
chr6_50763069_50763518	chr6	50763069	50763518	LF3	-0.284179	ATAC	ENSMUSG00000029831	Npvf
chr13_17065523_17066092	chr13	17065523	17066092	LF3	0.284138	ATAC	ENSMUSG00000012429	Mplkip
chr5_97391481_97392655	chr5	97391481	97392655	LF3	0.284126	ATAC	ENSMUSG00000046000	Naa11
chr12_112241375_112242328	chr12	112241375	112242328	LF3	-0.284108	ATAC	ENSMUSG00000021294	Kif26a
chr1_103093953_103094441	chr1	103093953	103094441	LF3	0.284087	ATAC	ENSMUSG00000050840	Cdh20
chr13_28718015_28719303	chr13	28718015	28719303	LF3	0.284044	ATAC	ENSMUSG00000076431	Sox4
chr2_79378264_79380012	chr2	79378264	79380012	LF3	0.284036	ATAC	ENSMUSG00000034701	Neurod1
chr2_33594482_33595704	chr2	33594482	33595704	LF3	-0.284007	ATAC	ENSMUSG00000038765	Lmx1b
chr7_134272333_134272888	chr7	134272333	134272888	LF3	0.283888	ATAC	ENSMUSG00000054555	Adam12
chr4_142246583_142247156	chr4	142246583	142247156	LF3	-0.283805	ATAC	ENSMUSG00000040606	Kazn
chr12_75844149_75844854	chr12	75844149	75844854	LF3	0.283686	ATAC	ENSMUSG00000063450	Syne2
chr4_27105432_27106487	chr4	27105432	27106487	LF3	0.28368	ATAC	ENSMUSG00000040520	Manea
chr17_33599712_33600333	chr17	33599712	33600333	LF3	0.283651	ATAC	ENSMUSG00000073423	Zfp414
chr11_29636628_29637227	chr11	29636628	29637227	LF3	0.2836	ATAC	ENSMUSG00000020458	Rtn4
chr1_19774531_19774948	chr1	19774531	19774948	LF3	-0.283529	ATAC	ENSMUSG00000025927	Tfap2b
chr3_14445975_14447172	chr3	14445975	14447172	LF3	0.283493	ATAC	ENSMUSG00000039710	Slc7a12
chr8_29415789_29416349	chr8	29415789	29416349	LF3	0.283469	ATAC	ENSMUSG00000063626	Unc5d
chr2_128544290_128545483	chr2	128544290	128545483	LF3	-0.283205	ATAC	ENSMUSG00000074812	Spdye4c
chr16_85079693_85080648	chr16	85079693	85080648	LF3	0.282968	ATAC	ENSMUSG00000022892	App
chr4_112092318_112092816	chr4	112092318	112092816	LF3	0.282935	ATAC	ENSMUSG00000055960	Skint4
chr15_13392927_13393795	chr15	13392927	13393795	LF3	0.282905	ATAC	ENSMUSG00000039385	Cdh6
chr15_101059553_101060564	chr15	101059553	101060564	LF3	-0.282891	ATAC	ENSMUSG00000113558	Gm47841
chr2_5219889_5220539	chr2	5219889	5220539	LF3	0.282801	ATAC	ENSMUSG00000026676	Ccdc3
chr5_97410078_97410922	chr5	97410078	97410922	LF3	0.28278	ATAC	ENSMUSG00000046000	Naa11
chr3_72698248_72699007	chr3	72698248	72699007	LF3	0.282655	ATAC	ENSMUSG00000027790	Sis
chr19_29007843_29008649	chr19	29007843	29008649	LF3	0.282642	ATAC	ENSMUSG00000024780	Cdc37l1
chr8_70428815_70429701	chr8	70428815	70429701	LF3	-0.282561	ATAC	ENSMUSG00000003575	Crtc1
chr4_145207712_145208300	chr4	145207712	145208300	LF3	0.282545	ATAC	ENSMUSG00000020220	Vps13d
chr2_157840576_157841228	chr2	157840576	157841228	LF3	0.282468	ATAC	ENSMUSG00000037843	Vstm2l
chr12_40995567_40996463	chr12	40995567	40996463	LF3	0.282278	ATAC	ENSMUSG00000056899	Immp2l
chr7_44670369_44671486	chr7	44670369	44671486	LF3	-0.28227	ATAC	ENSMUSG00000030739	Myh14
chr7_46837798_46838677	chr7	46837798	46838677	LF3	-0.282236	ATAC	ENSMUSG00000063229	Ldha
chr18_69782063_69782873	chr18	69782063	69782873	LF3	0.282185	ATAC	ENSMUSG00000038903	Ccdc68
chr1_194746282_194747455	chr1	194746282	194747455	LF3	0.282156	ATAC	ENSMUSG00000026640	Plxna2
chr15_15617791_15618567	chr15	15617791	15618567	LF3	0.282115	ATAC	ENSMUSG00000025370	Cdh9
chr3_4743971_4744466	chr3	4743971	4744466	LF3	0.28197	ATAC	ENSMUSG00000025255	Zfhx4
chr8_68420016_68421162	chr8	68420016	68421162	LF3	0.281959	ATAC	ENSMUSG00000053886	Sh2d4a
chr1_118228557_118228990	chr1	118228557	118228990	LF3	0.281919	ATAC	ENSMUSG00000102030	Gm29106
chr16_17949370_17949943	chr16	17949370	17949943	LF3	-0.281894	ATAC	ENSMUSG00000003528	Slc25a1
chr10_4289263_4290546	chr10	4289263	4290546	LF3	0.281822	ATAC	ENSMUSG00000038587	Akap12
chr10_116808544_116808906	chr10	116808544	116808906	LF3	0.281753	ATAC	ENSMUSG00000034057	Myrfl
chr13_61872079_61872490	chr13	61872079	61872490	LF3	0.281681	ATAC	ENSMUSG00000074867	Zfp808
chr13_81691581_81692108	chr13	81691581	81692108	LF3	0.281678	ATAC	ENSMUSG00000035834	Polr3g
chr2_107515270_107516000	chr2	107515270	107516000	LF3	0.281644	ATAC	ENSMUSG00000042604	Kcna4
chr1_192806580_192807496	chr1	192806580	192807496	LF3	-0.281529	ATAC	ENSMUSG00000037375	Hhat
chr5_145906733_145907432	chr5	145906733	145907432	LF3	0.281524	ATAC	ENSMUSG00000056035	Cyp3a11
chr6_35236035_35236699	chr6	35236035	35236699	LF3	0.28148	ATAC	ENSMUSG00000073155	1810058I24Rik
chr12_84746199_84746763	chr12	84746199	84746763	LF3	-0.281425	ATAC	ENSMUSG00000021242	Npc2
chr13_5549684_5550701	chr13	5549684	5550701	LF3	0.281218	ATAC	ENSMUSG00000000078	Klf6
chr4_63580025_63580558	chr4	63580025	63580558	LF3	-0.281134	ATAC	ENSMUSG00000045917	Tmem268
chr12_65593382_65594644	chr12	65593382	65594644	LF3	0.281071	ATAC	ENSMUSG00000035560	Wdr20rt
chr4_134253831_134255359	chr4	134253831	134255359	LF3	-0.281067	ATAC	ENSMUSG00000050105	Grrp1
chrX_75733588_75734110	chrX	75733588	75734110	LF3	0.281046	ATAC	ENSMUSG00000016382	Pls3
chr4_154025314_154026572	chr4	154025314	154026572	LF3	-0.280993	ATAC	ENSMUSG00000078350	Smim1
chr5_34998240_34999342	chr5	34998240	34999342	LF3	-0.280898	ATAC	ENSMUSG00000029102	Hgfac
chrX_98317534_98317832	chrX	98317534	98317832	LF3	0.280825	ATAC	ENSMUSG00000046532	Ar
chr8_121382381_121383407	chr8	121382381	121383407	LF3	-0.28078	ATAC	ENSMUSG00000031809	1700018B08Rik
chr2_102745112_102745929	chr2	102745112	102745929	LF3	-0.280685	ATAC	ENSMUSG00000005089	Slc1a2
chr15_83097597_83098220	chr15	83097597	83098220	LF3	-0.280659	ATAC	ENSMUSG00000058586	Serhl
chr4_110831012_110831309	chr4	110831012	110831309	LF3	0.280628	ATAC	ENSMUSG00000061298	Agbl4
chr5_126337805_126338278	chr5	126337805	126338278	LF3	0.28052	ATAC	ENSMUSG00000070498	Tmem132b
chr7_65082229_65083038	chr7	65082229	65083038	LF3	-0.28042	ATAC	ENSMUSG00000030518	Fam189a1
chr5_87931499_87932006	chr5	87931499	87932006	LF3	0.280394	ATAC	ENSMUSG00000001622	Csn3
chr12_93960792_93961604	chr12	93960792	93961604	LF3	0.280368	ATAC	ENSMUSG00000047414	Flrt2
chr13_113855643_113856337	chr13	113855643	113856337	LF3	0.280252	ATAC	ENSMUSG00000042348	Arl15
chr11_84943330_84945821	chr11	84943330	84945821	LF3	-0.280247	ATAC	ENSMUSG00000000805	Car4
chr1_149172903_149173523	chr1	149172903	149173523	LF3	0.280232	ATAC	ENSMUSG00000056220	Pla2g4a
chr7_85104325_85105001	chr7	85104325	85105001	LF3	0.280179	ATAC	ENSMUSG00000095664	Vmn2r67
chr18_61335725_61336310	chr18	61335725	61336310	LF3	-0.27987	ATAC	ENSMUSG00000033871	Ppargc1b
chr7_134021940_134022876	chr7	134021940	134022876	LF3	0.279729	ATAC	ENSMUSG00000054555	Adam12
chr2_135072127_135073558	chr2	135072127	135073558	LF3	0.279708	ATAC	ENSMUSG00000051177	Plcb1
chr5_56007815_56008227	chr5	56007815	56008227	LF3	0.279687	ATAC	ENSMUSG00000029108	Pcdh7
chr2_158555235_158555699	chr2	158555235	158555699	LF3	-0.279624	ATAC	ENSMUSG00000074625	Arhgap40
chr6_91245198_91245934	chr6	91245198	91245934	LF3	-0.279576	ATAC	ENSMUSG00000064080	Fbln2
chr13_84913019_84913546	chr13	84913019	84913546	LF3	0.279476	ATAC	ENSMUSG00000021548	Ccnh
chr11_24212131_24212631	chr11	24212131	24212631	LF3	-0.279465	ATAC	ENSMUSG00000000861	Bcl11a
chr4_138537102_138537775	chr4	138537102	138537775	LF3	-0.279211	ATAC	ENSMUSG00000046447	Camk2n1
chr3_94648989_94649803	chr3	94648989	94649803	LF3	-0.279173	ATAC	ENSMUSG00000005968	Tuft1
chr8_27903497_27904291	chr8	27903497	27904291	LF3	0.279127	ATAC	ENSMUSG00000063932	Poteg
chr6_93223582_93224425	chr6	93223582	93224425	LF3	-0.279109	ATAC	ENSMUSG00000030022	Adamts9
chr2_118939812_118940371	chr2	118939812	118940371	LF3	-0.279097	ATAC	ENSMUSG00000074916	Chst14
chr18_72724692_72726068	chr18	72724692	72726068	LF3	0.279078	ATAC	ENSMUSG00000060534	Dcc
chr8_87199370_87200371	chr8	87199370	87200371	LF3	-0.278845	ATAC	ENSMUSG00000031654	Cbln1
chr6_111487751_111488436	chr6	111487751	111488436	LF3	0.278777	ATAC	ENSMUSG00000057604	Lmcd1
chr11_105392252_105393041	chr11	105392252	105393041	LF3	-0.278755	ATAC	ENSMUSG00000078627	2010-03-01
chr8_125412921_125413511	chr8	125412921	125413511	LF3	-0.278625	ATAC	ENSMUSG00000001995	Sipa1l2
chr1_91442399_91442929	chr1	91442399	91442929	LF3	-0.278613	ATAC	ENSMUSG00000055866	Per2
chr5_93748510_93749160	chr5	93748510	93749160	LF3	0.278602	ATAC	ENSMUSG00000070686	C87414
chr2_119808568_119809609	chr2	119808568	119809609	LF3	-0.27849	ATAC	ENSMUSG00000027298	Tyro3
chr9_25833134_25833697	chr9	25833134	25833697	LF3	0.278445	ATAC	ENSMUSG00000036611	Eepd1
chrX_166621513_166622060	chrX	166621513	166622060	LF3	0.27843	ATAC	ENSMUSG00000000402	Egfl6
chr7_54510155_54510518	chr7	54510155	54510518	LF3	0.278413	ATAC	ENSMUSG00000063297	Luzp2
chr13_94979018_94979484	chr13	94979018	94979484	LF3	-0.278391	ATAC	ENSMUSG00000042015	Wdr41
chrX_82865398_82865759	chrX	82865398	82865759	LF3	0.278367	ATAC	ENSMUSG00000045103	Dmd
chr14_60217626_60218069	chr14	60217626	60218069	LF3	0.278231	ATAC	ENSMUSG00000021983	Atp8a2
chr19_45606983_45608069	chr19	45606983	45608069	LF3	-0.278181	ATAC	ENSMUSG00000041035	Gm17018
chr5_96352758_96353197	chr5	96352758	96353197	LF3	-0.278059	ATAC	ENSMUSG00000034687	Fras1
chr11_102581014_102581998	chr11	102581014	102581998	LF3	-0.278054	ATAC	ENSMUSG00000078640	Gm11627
chr14_116882582_116883231	chr14	116882582	116883231	LF3	0.277998	ATAC	ENSMUSG00000058571	Gpc6
chr5_115434898_115437522	chr5	115434898	115437522	LF3	-0.277943	ATAC	ENSMUSG00000054256	Msi1
chrX_23248698_23249150	chrX	23248698	23249150	LF3	-0.277897	ATAC	ENSMUSG00000036782	Klhl13
chr1_160734544_160735246	chr1	160734544	160735246	LF3	0.277837	ATAC	ENSMUSG00000026721	Rabgap1l
chr4_81809066_81809856	chr4	81809066	81809856	LF3	0.277769	ATAC	ENSMUSG00000028402	Mpdz
chr17_18523381_18523960	chr17	18523381	18523960	LF3	0.277733	ATAC	ENSMUSG00000091679	Vmn2r96
chr7_119379823_119380486	chr7	119379823	119380486	LF3	0.277594	ATAC	ENSMUSG00000030954	Gp2
chr3_159445889_159446441	chr3	159445889	159446441	LF3	0.277385	ATAC	ENSMUSG00000028175	Depdc1a
chr4_103247021_103247365	chr4	103247021	103247365	LF3	0.27724	ATAC	ENSMUSG00000028521	Slc35d1
chrX_83050185_83050649	chrX	83050185	83050649	LF3	0.277213	ATAC	ENSMUSG00000045103	Dmd
chr13_118996506_118997246	chr13	118996506	118997246	LF3	0.27721	ATAC	ENSMUSG00000021732	Fgf10
chr3_126443105_126444211	chr3	126443105	126444211	LF3	0.277178	ATAC	ENSMUSG00000046561	Arsj
chr1_125687754_125688483	chr1	125687754	125688483	LF3	0.27717	ATAC	ENSMUSG00000026343	Gpr39
chr12_44492685_44493275	chr12	44492685	44493275	LF3	0.277163	ATAC	ENSMUSG00000020598	Nrcam
chr18_35887339_35890337	chr18	35887339	35890337	LF3	-0.277115	ATAC	ENSMUSG00000046668	Cxxc5
chr2_167539792_167541327	chr2	167539792	167541327	LF3	-0.277011	ATAC	ENSMUSG00000042821	Snai1
chr17_21815480_21816409	chr17	21815480	21816409	LF3	0.276842	ATAC	ENSMUSG00000069743	Zfp820
chr2_77752418_77753065	chr2	77752418	77753065	LF3	0.276802	ATAC	ENSMUSG00000027016	Zfp385b
chr13_72169357_72169835	chr13	72169357	72169835	LF3	-0.276741	ATAC	ENSMUSG00000060969	Irx1
chr5_43814417_43815035	chr5	43814417	43815035	LF3	0.276641	ATAC	ENSMUSG00000029082	Bst1
chr1_186236321_186237205	chr1	186236321	186237205	LF3	0.276641	ATAC	ENSMUSG00000039246	Lyplal1
chr17_40495328_40496091	chr17	40495328	40496091	LF3	0.276621	ATAC	ENSMUSG00000090747	Esp8
chr2_180854366_180855944	chr2	180854366	180855944	LF3	-0.276535	ATAC	ENSMUSG00000038848	Ythdf1
chr14_118751039_118751720	chr14	118751039	118751720	LF3	0.276505	ATAC	ENSMUSG00000022132	Cldn10
chr1_138385114_138385828	chr1	138385114	138385828	LF3	0.276434	ATAC	ENSMUSG00000026394	Atp6v1g3
chr9_5364945_5365383	chr9	5364945	5365383	LF3	0.276423	ATAC	ENSMUSG00000025887	Casp12
chr2_72136699_72137272	chr2	72136699	72137272	LF3	0.276416	ATAC	ENSMUSG00000004085	Map3k20
chr18_27515409_27516134	chr18	27515409	27516134	LF3	0.276415	ATAC	ENSMUSG00000024268	Celf4
chr12_109552883_109553998	chr12	109552883	109553998	LF3	-0.276331	ATAC	ENSMUSG00000085925	Rtl1
chr3_96431855_96432884	chr3	96431855	96432884	LF3	-0.276301	ATAC	ENSMUSG00000046317	BC107364
chr14_116869330_116869915	chr14	116869330	116869915	LF3	0.276296	ATAC	ENSMUSG00000058571	Gpc6
chr7_97647616_97648090	chr7	97647616	97648090	LF3	0.276261	ATAC	ENSMUSG00000025439	Clns1a
chr4_124441484_124444731	chr4	124441484	124444731	LF3	-0.276258	ATAC	ENSMUSG00000090125	Pou3f1
chr9_43697857_43698917	chr9	43697857	43698917	LF3	-0.276151	ATAC	ENSMUSG00000032012	Nectin1
chr5_139847965_139848531	chr5	139847965	139848531	LF3	-0.27608	ATAC	ENSMUSG00000029551	Psmg3
chr5_81124418_81124959	chr5	81124418	81124959	LF3	0.276053	ATAC	ENSMUSG00000037605	Adgrl3
chr2_121826365_121826659	chr2	121826365	121826659	LF3	0.275969	ATAC	ENSMUSG00000027238	Frmd5
chr5_100680005_100680580	chr5	100680005	100680580	LF3	0.275935	ATAC	ENSMUSG00000029319	Coq2
chr3_11791342_11791737	chr3	11791342	11791737	LF3	0.275913	ATAC	ENSMUSG00000027534	Snx16
chr6_22346995_22347994	chr6	22346995	22347994	LF3	0.275893	ATAC	ENSMUSG00000029672	Fam3c
chr14_45815414_45815959	chr14	45815414	45815959	LF3	-0.275875	ATAC	ENSMUSG00000037697	Ddhd1
chr10_10847785_10848128	chr10	10847785	10848128	LF3	0.27586	ATAC	ENSMUSG00000078481	Gm10944
chr2_134960063_134961272	chr2	134960063	134961272	LF3	0.275855	ATAC	ENSMUSG00000051177	Plcb1
chr2_62408216_62408725	chr2	62408216	62408725	LF3	0.275815	ATAC	ENSMUSG00000035000	Dpp4
chr3_100420364_100421269	chr3	100420364	100421269	LF3	0.275799	ATAC	ENSMUSG00000044468	Tent5c
chr10_96299979_96300451	chr10	96299979	96300451	LF3	0.275795	ATAC	ENSMUSG00000096486	Gm5426
chr10_60115206_60116144	chr10	60115206	60116144	LF3	-0.275665	ATAC	ENSMUSG00000058297	Spock2
chr16_82576713_82577152	chr16	82576713	82577152	LF3	0.275632	ATAC	ENSMUSG00000094030	Gm21833
chr12_34103480_34103964	chr12	34103480	34103964	LF3	-0.275607	ATAC	ENSMUSG00000035799	Twist1
chr9_13690191_13690895	chr9	13690191	13690895	LF3	0.275607	ATAC	ENSMUSG00000031918	Mtmr2
chr18_85621137_85621811	chr18	85621137	85621811	LF3	0.275505	ATAC	ENSMUSG00000024645	Timm21
chr14_123587340_123587946	chr14	123587340	123587946	LF3	0.275407	ATAC	ENSMUSG00000000197	Nalcn
chr3_83585855_83586551	chr3	83585855	83586551	LF3	0.275398	ATAC	ENSMUSG00000027996	Sfrp2
chr15_47295834_47296174	chr15	47295834	47296174	LF3	0.275337	ATAC	ENSMUSG00000022311	Csmd3
chr15_19984825_19985590	chr15	19984825	19985590	LF3	0.275285	ATAC	ENSMUSG00000040452	Cdh12
chr7_142830998_142831625	chr7	142830998	142831625	LF3	-0.275222	ATAC	ENSMUSG00000000215	Ins2
chr16_24274961_24275500	chr16	24274961	24275500	LF3	-0.275178	ATAC	ENSMUSG00000033306	Lpp
chr15_78683898_78684762	chr15	78683898	78684762	LF3	-0.275128	ATAC	ENSMUSG00000043460	Elfn2
chr5_120287974_120288729	chr5	120287974	120288729	LF3	-0.275111	ATAC	ENSMUSG00000029595	Lhx5
chr15_62010622_62011175	chr15	62010622	62011175	LF3	0.275077	ATAC	ENSMUSG00000022346	Myc
chr5_112628891_112629578	chr5	112628891	112629578	LF3	-0.275062	ATAC	ENSMUSG00000058153	Sez6l
chr3_3370747_3371314	chr3	3370747	3371314	LF3	0.27505	ATAC	ENSMUSG00000017688	Hnf4g
chr11_29597017_29597671	chr11	29597017	29597671	LF3	0.275036	ATAC	ENSMUSG00000020460	Rps27a
chr10_114166840_114167397	chr10	114166840	114167397	LF3	0.274969	ATAC	ENSMUSG00000050663	Trhde
chr9_3562595_3563667	chr9	3562595	3563667	LF3	0.274901	ATAC	ENSMUSG00000041624	Gucy1a2
chr7_108121323_108122062	chr7	108121323	108122062	LF3	0.274883	ATAC	ENSMUSG00000110171	Olfr484
chr10_57572090_57572565	chr10	57572090	57572565	LF3	0.274875	ATAC	ENSMUSG00000019877	Serinc1
chr1_178686751_178687565	chr1	178686751	178687565	LF3	-0.274781	ATAC	ENSMUSG00000026494	Kif26b
chr19_10242803_10243581	chr19	10242803	10243581	LF3	-0.274752	ATAC	ENSMUSG00000036098	Myrf
chr12_12909607_12910139	chr12	12909607	12910139	LF3	0.274599	ATAC	ENSMUSG00000037169	Mycn
chr4_38050046_38050394	chr4	38050046	38050394	LF3	0.274568	ATAC	ENSMUSG00000045083	Lingo2
chr4_124965027_124965673	chr4	124965027	124965673	LF3	-0.274553	ATAC	ENSMUSG00000028871	Rspo1
chr10_17579356_17579878	chr10	17579356	17579878	LF3	0.274492	ATAC	ENSMUSG00000039910	Cited2
chr10_31615320_31615817	chr10	31615320	31615817	LF3	0.27449	ATAC	ENSMUSG00000063760	Rnf217
chr5_59940754_59941300	chr5	59940754	59941300	LF3	0.274406	ATAC	ENSMUSG00000089992	G6pd2
chr2_103310601_103311129	chr2	103310601	103311129	LF3	0.274332	ATAC	ENSMUSG00000012350	Ehf
chr11_32112780_32113816	chr11	32112780	32113816	LF3	-0.274319	ATAC	ENSMUSG00000020279	Il9r
chr5_53466584_53467566	chr5	53466584	53467566	LF3	0.27419	ATAC	ENSMUSG00000039191	Rbpj
chr8_64799344_64799689	chr8	64799344	64799689	LF3	0.274167	ATAC	ENSMUSG00000031605	Klhl2
chr4_140131002_140131885	chr4	140131002	140131885	LF3	-0.274114	ATAC	ENSMUSG00000040972	Igsf21
chr3_46870826_46871429	chr3	46870826	46871429	LF3	0.2741	ATAC	ENSMUSG00000090919	Pabpc4l
chr2_119463513_119464415	chr2	119463513	119464415	LF3	0.27408	ATAC	ENSMUSG00000034154	Ino80
chr5_145217644_145218315	chr5	145217644	145218315	LF3	0.274021	ATAC	ENSMUSG00000055991	Zkscan5
chr2_146299866_146300539	chr2	146299866	146300539	LF3	0.27402	ATAC	ENSMUSG00000068154	Insm1
chr2_149296765_149297460	chr2	149296765	149297460	LF3	0.273971	ATAC	ENSMUSG00000033156	Cst10
chr8_92742658_92743964	chr8	92742658	92743964	LF3	0.27392	ATAC	ENSMUSG00000031738	Irx6
chr5_112237121_112238321	chr5	112237121	112238321	LF3	-0.273879	ATAC	ENSMUSG00000066975	Cryba4
chr6_149311779_149312756	chr6	149311779	149312756	LF3	0.273873	ATAC	ENSMUSG00000032712	Resf1
chr2_74426662_74427315	chr2	74426662	74427315	LF3	0.273843	ATAC	ENSMUSG00000009207	Lnpk
chr7_89200666_89201199	chr7	89200666	89201199	LF3	0.273826	ATAC	ENSMUSG00000039428	Tmem135
chr13_60124911_60126550	chr13	60124911	60126550	LF3	0.273748	ATAC	ENSMUSG00000052957	Gas1
chr4_100827139_100827877	chr4	100827139	100827877	LF3	-0.273747	ATAC	ENSMUSG00000028532	Cachd1
chr9_61530157_61531000	chr9	61530157	61531000	LF3	-0.273718	ATAC	ENSMUSG00000032280	Tle3
chr11_117626623_117628800	chr11	117626623	117628800	LF3	-0.273706	ATAC	ENSMUSG00000025571	Tnrc6c
chr17_82331410_82331788	chr17	82331410	82331788	LF3	0.273702	ATAC	ENSMUSG00000054640	Slc8a1
chr1_155086115_155087429	chr1	155086115	155087429	LF3	-0.273656	ATAC	ENSMUSG00000056708	Ier5
chr8_89822983_89824154	chr8	89822983	89824154	LF3	0.273635	ATAC	ENSMUSG00000043668	Tox3
chr8_117508519_117508917	chr8	117508519	117508917	LF3	-0.27358	ATAC	ENSMUSG00000034330	Plcg2
chr14_58101165_58101872	chr14	58101165	58101872	LF3	0.273574	ATAC	ENSMUSG00000021974	Fgf9
chr4_72145865_72146574	chr4	72145865	72146574	LF3	0.273541	ATAC	ENSMUSG00000008305	Tle1
chr1_54484588_54485478	chr1	54484588	54485478	LF3	0.273485	ATAC	ENSMUSG00000109809	Gm34066
chr3_156414093_156415016	chr3	156414093	156415016	LF3	0.27348	ATAC	ENSMUSG00000040037	Negr1
chr1_167969600_167970377	chr1	167969600	167970377	LF3	0.273459	ATAC	ENSMUSG00000026686	Lmx1a
chr9_107696869_107698463	chr9	107696869	107698463	LF3	-0.273435	ATAC	ENSMUSG00000034684	Sema3f
chr6_29019899_29020685	chr6	29019899	29020685	LF3	0.273337	ATAC	ENSMUSG00000059201	Lep
chr15_19395341_19396112	chr15	19395341	19396112	LF3	0.273186	ATAC	ENSMUSG00000022321	Cdh10
chr5_97200308_97201232	chr5	97200308	97201232	LF3	0.27316	ATAC	ENSMUSG00000055725	Paqr3
chr17_17017954_17018526	chr17	17017954	17018526	LF3	0.273143	ATAC	ENSMUSG00000096696	Zfp960
chr8_30648303_30648989	chr8	30648303	30648989	LF3	0.273074	ATAC	ENSMUSG00000039661	Dusp26
chr17_40455888_40456329	chr17	40455888	40456329	LF3	0.273025	ATAC	ENSMUSG00000090747	Esp8
chr10_95891221_95892794	chr10	95891221	95892794	LF3	0.273002	ATAC	ENSMUSG00000036499	Eea1
chr1_137173894_137174721	chr1	137173894	137174721	LF3	0.272877	ATAC	ENSMUSG00000026398	Nr5a2
chr14_84157418_84157870	chr14	84157418	84157870	LF3	0.27283	ATAC	ENSMUSG00000035566	Pcdh17
chr8_36538924_36539900	chr8	36538924	36539900	LF3	0.272824	ATAC	ENSMUSG00000039620	Trmt9b
chr8_121461081_121461657	chr8	121461081	121461657	LF3	-0.27279	ATAC	ENSMUSG00000031809	1700018B08Rik
chr4_11152068_11152925	chr4	11152068	11152925	LF3	0.272733	ATAC	ENSMUSG00000028211	Trp53inp1
chr5_4484495_4485266	chr5	4484495	4485266	LF3	0.272694	ATAC	ENSMUSG00000044674	Fzd1
chr1_122454838_122455739	chr1	122454838	122455739	LF3	0.272545	ATAC	ENSMUSG00000001674	Ddx18
chr15_61978757_61979363	chr15	61978757	61979363	LF3	0.272522	ATAC	ENSMUSG00000022346	Myc
chr5_38365177_38366053	chr5	38365177	38366053	LF3	-0.272503	ATAC	ENSMUSG00000039358	Drd5
chr8_37428727_37429181	chr8	37428727	37429181	LF3	0.27249	ATAC	ENSMUSG00000074384	AI429214
chr11_63904624_63905405	chr11	63904624	63905405	LF3	-0.272485	ATAC	ENSMUSG00000070407	Hs3st3b1
chr14_101414877_101415365	chr14	101414877	101415365	LF3	0.272444	ATAC	ENSMUSG00000033083	Tbc1d4
chr4_100885813_100887224	chr4	100885813	100887224	LF3	0.272422	ATAC	ENSMUSG00000028532	Cachd1
chr11_114433066_114434021	chr11	114433066	114434021	LF3	-0.272228	ATAC	ENSMUSG00000057322	Rpl38
chr13_32053513_32053888	chr13	32053513	32053888	LF3	0.272154	ATAC	ENSMUSG00000050295	Foxc1
chr11_107435682_107436314	chr11	107435682	107436314	LF3	0.272149	ATAC	ENSMUSG00000040430	Pitpnc1
chr13_92172449_92173142	chr13	92172449	92173142	LF3	0.272137	ATAC	ENSMUSG00000021708	Rasgrf2
chrX_58129599_58130078	chrX	58129599	58130078	LF3	-0.272095	ATAC	ENSMUSG00000067860	Zic3
chr2_169288853_169289339	chr2	169288853	169289339	LF3	0.27194	ATAC	ENSMUSG00000078912	Gm11011
chr11_119036719_119038435	chr11	119036719	119038435	LF3	-0.271869	ATAC	ENSMUSG00000025578	Cbx8
chr11_83495415_83495903	chr11	83495415	83495903	LF3	0.27186	ATAC	ENSMUSG00000020680	Taf15
chr2_115309897_115310909	chr2	115309897	115310909	LF3	0.271829	ATAC	ENSMUSG00000040282	BC052040
chr11_84539711_84540840	chr11	84539711	84540840	LF3	-0.271765	ATAC	ENSMUSG00000018698	Lhx1
chr2_146630930_146631680	chr2	146630930	146631680	LF3	0.271719	ATAC	ENSMUSG00000037110	Ralgapa2
chr6_25801188_25801748	chr6	25801188	25801748	LF3	0.271593	ATAC	ENSMUSG00000029676	Pot1a
chr7_72004221_72004881	chr7	72004221	72004881	LF3	0.271567	ATAC	ENSMUSG00000032776	Mctp2
chr2_90272548_90273241	chr2	90272548	90273241	LF3	0.271544	ATAC	ENSMUSG00000075062	Olfr1271
chr9_4227124_4227560	chr9	4227124	4227560	LF3	0.271498	ATAC	ENSMUSG00000025894	Aasdhppt
chr7_113710828_113711233	chr7	113710828	113711233	LF3	0.271442	ATAC	ENSMUSG00000038156	Spon1
chr8_98572875_98573685	chr8	98572875	98573685	LF3	0.271418	ATAC	ENSMUSG00000036510	Cdh8
chr4_134709699_134710320	chr4	134709699	134710320	LF3	-0.271355	ATAC	ENSMUSG00000037306	Man1c1
chr9_72806131_72808069	chr9	72806131	72808069	LF3	-0.271287	ATAC	ENSMUSG00000036030	Prtg
chr6_94755324_94756563	chr6	94755324	94756563	LF3	0.271174	ATAC	ENSMUSG00000030029	Lrig1
chr11_21875050_21875548	chr11	21875050	21875548	LF3	0.271148	ATAC	ENSMUSG00000005917	Otx1
chr3_112088418_112089205	chr3	112088418	112089205	LF3	0.271102	ATAC	ENSMUSG00000074268	Amy2a5
chr4_82848807_82849680	chr4	82848807	82849680	LF3	-0.271039	ATAC	ENSMUSG00000028403	Zdhhc21
chr12_39740798_39742024	chr12	39740798	39742024	LF3	0.271008	ATAC	ENSMUSG00000047446	Arl4a
chr1_150496704_150497506	chr1	150496704	150497506	LF3	0.270997	ATAC	ENSMUSG00000006014	Prg4
chr7_3578955_3579638	chr7	3578955	3579638	LF3	0.270964	ATAC	ENSMUSG00000054594	Oscar
chr8_106317521_106318038	chr8	106317521	106318038	LF3	-0.270907	ATAC	ENSMUSG00000031906	Smpd3
chr2_19392513_19393232	chr2	19392513	19393232	LF3	0.270737	ATAC	ENSMUSG00000023094	Msrb2
chr6_67891375_67891769	chr6	67891375	67891769	LF3	0.270646	ATAC	ENSMUSG00000051397	Tacstd2
chr10_45193409_45194120	chr10	45193409	45194120	LF3	0.270639	ATAC	ENSMUSG00000019848	Popdc3
chr12_101735489_101736873	chr12	101735489	101736873	LF3	0.270596	ATAC	ENSMUSG00000021187	Tc2n
chr3_113748094_113748766	chr3	113748094	113748766	LF3	0.270593	ATAC	ENSMUSG00000027981	Rnpc3
chr2_29565354_29566549	chr2	29565354	29566549	LF3	-0.270525	ATAC	ENSMUSG00000039844	Rapgef1
chr18_72715499_72716235	chr18	72715499	72716235	LF3	0.270471	ATAC	ENSMUSG00000060534	Dcc
chr19_22823316_22824172	chr19	22823316	22824172	LF3	0.270417	ATAC	ENSMUSG00000033863	Klf9
chr5_132500697_132501366	chr5	132500697	132501366	LF3	-0.270335	ATAC	ENSMUSG00000029673	Auts2
chr16_71835264_71835816	chr16	71835264	71835816	LF3	0.270221	ATAC	ENSMUSG00000022883	Robo1
chr19_14873898_14874337	chr19	14873898	14874337	LF3	0.270207	ATAC	ENSMUSG00000024642	Tle4
chr13_118323225_118324003	chr13	118323225	118324003	LF3	0.270118	ATAC	ENSMUSG00000021731	Mrps30
chr3_89622699_89623300	chr3	89622699	89623300	LF3	-0.270071	ATAC	ENSMUSG00000027951	Adar
chr1_139613328_139613819	chr1	139613328	139613819	LF3	0.27002	ATAC	ENSMUSG00000057037	Cfhr1
chr9_25879649_25880267	chr9	25879649	25880267	LF3	0.270018	ATAC	ENSMUSG00000036611	Eepd1
chr16_73529866_73530583	chr16	73529866	73530583	LF3	0.269972	ATAC	ENSMUSG00000052516	Robo2
chr2_69047567_69048467	chr2	69047567	69048467	LF3	0.269826	ATAC	ENSMUSG00000034738	Nostrin
chr11_59901962_59902627	chr11	59901962	59902627	LF3	-0.269782	ATAC	ENSMUSG00000061650	Med9
chr19_7583013_7584300	chr19	7583013	7584300	LF3	0.269762	ATAC	ENSMUSG00000024972	Lgals12
chr18_69404357_69405106	chr18	69404357	69405106	LF3	0.269747	ATAC	ENSMUSG00000053477	Tcf4
chr8_36580990_36581646	chr8	36580990	36581646	LF3	0.269739	ATAC	ENSMUSG00000039620	Trmt9b
chr6_10091770_10092646	chr6	10091770	10092646	LF3	0.269722	ATAC	ENSMUSG00000046178	Nxph1
chr7_12970506_12971680	chr7	12970506	12971680	LF3	0.269711	ATAC	ENSMUSG00000004500	Zfp324
chr16_89862986_89863866	chr16	89862986	89863866	LF3	0.269661	ATAC	ENSMUSG00000002489	Tiam1
chr9_24302114_24302715	chr9	24302114	24302715	LF3	0.269656	ATAC	ENSMUSG00000043067	Dpy19l1
chr8_14014411_14015545	chr8	14014411	14015545	LF3	0.269588	ATAC	ENSMUSG00000050052	Tdrp
chr9_76401655_76402680	chr9	76401655	76402680	LF3	0.26958	ATAC	ENSMUSG00000032360	Hcrtr2
chr15_59811527_59812140	chr15	59811527	59812140	LF3	-0.269566	ATAC	ENSMUSG00000032501	Trib1
chr9_63960133_63961268	chr9	63960133	63961268	LF3	-0.269479	ATAC	ENSMUSG00000036867	Smad6
chr5_120934004_120934331	chr5	120934004	120934331	LF3	-0.269431	ATAC	ENSMUSG00000032623	Oas1d
chr6_22752410_22753377	chr6	22752410	22753377	LF3	0.269428	ATAC	ENSMUSG00000068748	Ptprz1
chr5_138914599_138915094	chr5	138914599	138915094	LF3	-0.269277	ATAC	ENSMUSG00000025856	Pdgfa
chr3_8988422_8989175	chr3	8988422	8989175	LF3	0.269246	ATAC	ENSMUSG00000027506	Tpd52
chr1_105070658_105071547	chr1	105070658	105071547	LF3	0.269215	ATAC	ENSMUSG00000047496	Rnf152
chr18_4320840_4321353	chr18	4320840	4321353	LF3	0.269197	ATAC	ENSMUSG00000024235	Map3k8
chr1_139586917_139587813	chr1	139586917	139587813	LF3	0.269175	ATAC	ENSMUSG00000057037	Cfhr1
chr6_81076400_81076980	chr6	81076400	81076980	LF3	0.269119	ATAC	ENSMUSG00000035125	Gcfc2
chr19_14426186_14426738	chr19	14426186	14426738	LF3	0.26906	ATAC	ENSMUSG00000024642	Tle4
chr12_91582656_91583905	chr12	91582656	91583905	LF3	0.26904	ATAC	ENSMUSG00000020962	Gtf2a1
chr2_177835991_177836676	chr2	177835991	177836676	LF3	0.268989	ATAC	ENSMUSG00000095362	Gm14325
chr7_84954223_84954783	chr7	84954223	84954783	LF3	0.268873	ATAC	ENSMUSG00000066372	Vmn2r65
chr5_108880387_108880988	chr5	108880387	108880988	LF3	0.268863	ATAC	ENSMUSG00000091624	Vmn2r9
chr1_194616043_194616762	chr1	194616043	194616762	LF3	0.268742	ATAC	ENSMUSG00000026640	Plxna2
chr8_101107214_101108037	chr8	101107214	101108037	LF3	0.268731	ATAC	ENSMUSG00000031673	Cdh11
chr10_129340601_129341377	chr10	129340601	129341377	LF3	0.268706	ATAC	ENSMUSG00000095075	Olfr782
chr11_50777541_50778168	chr11	50777541	50778168	LF3	-0.268675	ATAC	ENSMUSG00000044807	Zfp354c
chr17_52611351_52611770	chr17	52611351	52611770	LF3	0.268659	ATAC	ENSMUSG00000035580	Kcnh8
chr11_35523768_35524407	chr11	35523768	35524407	LF3	0.268645	ATAC	ENSMUSG00000018846	Pank3
chr3_26920699_26921447	chr3	26920699	26921447	LF3	0.268619	ATAC	ENSMUSG00000027699	Ect2
chr6_60646836_60647730	chr6	60646836	60647730	LF3	0.268567	ATAC	ENSMUSG00000025889	Snca
chr14_24035437_24035856	chr14	24035437	24035856	LF3	-0.268561	ATAC	ENSMUSG00000063142	Kcnma1
chr14_80998860_80999445	chr14	80998860	80999445	LF3	0.268476	ATAC	ENSMUSG00000022026	Olfm4
chr9_72833984_72834766	chr9	72833984	72834766	LF3	0.268296	ATAC	ENSMUSG00000036030	Prtg
chr1_11096636_11097005	chr1	11096636	11097005	LF3	0.268257	ATAC	ENSMUSG00000048960	Prex2
chr2_97196879_97197500	chr2	97196879	97197500	LF3	0.268156	ATAC	ENSMUSG00000050587	Lrrc4c
chr11_103803005_103803433	chr11	103803005	103803433	LF3	-0.268155	ATAC	ENSMUSG00000000125	Wnt3
chr13_48662245_48664125	chr13	48662245	48664125	LF3	-0.268105	ATAC	ENSMUSG00000021381	Barx1
chr9_11277611_11278137	chr9	11277611	11278137	LF3	0.268095	ATAC	ENSMUSG00000039488	Cntn5
chr7_14399200_14400169	chr7	14399200	14400169	LF3	0.268021	ATAC	ENSMUSG00000030378	Sult2a8
chr6_121462665_121463753	chr6	121462665	121463753	LF3	-0.267994	ATAC	ENSMUSG00000040797	Iqsec3
chr11_113990197_113990983	chr11	113990197	113990983	LF3	-0.267831	ATAC	ENSMUSG00000041592	Sdk2
chr6_75036892_75037903	chr6	75036892	75037903	LF3	0.267774	ATAC	ENSMUSG00000072476	Gm9008
chr3_149251958_149252611	chr3	149251958	149252611	LF3	0.267768	ATAC	ENSMUSG00000028184	Adgrl2
chr9_96230082_96230812	chr9	96230082	96230812	LF3	0.267768	ATAC	ENSMUSG00000032411	Tfdp2
chr14_67425191_67425627	chr14	67425191	67425627	LF3	-0.267731	ATAC	ENSMUSG00000022053	Ebf2
chr2_141578165_141578798	chr2	141578165	141578798	LF3	0.267706	ATAC	ENSMUSG00000051379	Flrt3
chr5_86406859_86407893	chr5	86406859	86407893	LF3	0.267533	ATAC	ENSMUSG00000061259	Tmprss11d
chr7_133946915_133947783	chr7	133946915	133947783	LF3	0.267497	ATAC	ENSMUSG00000030986	Dhx32
chr11_15088556_15089993	chr11	15088556	15089993	LF3	0.267448	ATAC	ENSMUSG00000084135	Pom121l12
chr10_63360564_63360891	chr10	63360564	63360891	LF3	0.267436	ATAC	ENSMUSG00000020063	Sirt1
chr11_81771218_81772196	chr11	81771218	81772196	LF3	-0.267376	ATAC	ENSMUSG00000020703	5530401A14Rik
chr8_87830997_87833011	chr8	87830997	87833011	LF3	-0.267357	ATAC	ENSMUSG00000045333	Zfp423
chr3_46869559_46870337	chr3	46869559	46870337	LF3	0.267347	ATAC	ENSMUSG00000090919	Pabpc4l
chr8_65982683_65983289	chr8	65982683	65983289	LF3	0.26727	ATAC	ENSMUSG00000036469	2001-03-01
chr17_89153507_89154546	chr17	89153507	89154546	LF3	0.267264	ATAC	ENSMUSG00000032937	Fshr
chr3_104815405_104815859	chr3	104815405	104815859	LF3	0.267217	ATAC	ENSMUSG00000002227	Mov10
chr9_28552468_28552998	chr9	28552468	28552998	LF3	0.26719	ATAC	ENSMUSG00000062257	Opcml
chr3_62938604_62939136	chr3	62938604	62939136	LF3	0.267177	ATAC	ENSMUSG00000027820	Mme
chr3_91030151_91030625	chr3	91030151	91030625	LF3	0.267114	ATAC	ENSMUSG00000091175	9130204L05Rik
chr10_41182549_41183091	chr10	41182549	41183091	LF3	-0.26701	ATAC	ENSMUSG00000046922	Gpr6
chr17_39889300_39889916	chr17	39889300	39889916	LF3	0.266975	ATAC	ENSMUSG00000095886	Esp38
chr6_67236370_67237063	chr6	67236370	67237063	LF3	0.266933	ATAC	ENSMUSG00000036371	Serbp1
chr9_82133793_82134229	chr9	82133793	82134229	LF3	0.266856	ATAC	ENSMUSG00000043289	Mei4
chr17_85472601_85474776	chr17	85472601	85474776	LF3	-0.266807	ATAC	ENSMUSG00000038805	Six3
chr8_33764434_33765016	chr8	33764434	33765016	LF3	0.266717	ATAC	ENSMUSG00000094500	Smim18
chr4_76014101_76014884	chr4	76014101	76014884	LF3	0.266671	ATAC	ENSMUSG00000028398	Dmac1
chr16_81480846_81481558	chr16	81480846	81481558	LF3	0.266639	ATAC	ENSMUSG00000022762	Ncam2
chr12_84639746_84642649	chr12	84639746	84642649	LF3	-0.26663	ATAC	ENSMUSG00000071235	Vrtn
chr3_29541298_29542168	chr3	29541298	29542168	LF3	0.266618	ATAC	ENSMUSG00000063600	Egfem1
chr4_119025274_119027247	chr4	119025274	119027247	LF3	-0.266575	ATAC	ENSMUSG00000024903	Lao1
chr6_61047559_61048113	chr6	61047559	61048113	LF3	0.266524	ATAC	ENSMUSG00000054641	Mmrn1
chr13_5878515_5879217	chr13	5878515	5879217	LF3	0.26651	ATAC	ENSMUSG00000000078	Klf6
chr19_40272475_40273444	chr19	40272475	40273444	LF3	0.266454	ATAC	ENSMUSG00000055044	Pdlim1
chr2_135856730_135857245	chr2	135856730	135857245	LF3	0.266448	ATAC	ENSMUSG00000027270	Lamp5
chr2_99166718_99167325	chr2	99166718	99167325	LF3	0.266445	ATAC	ENSMUSG00000075014	Gm10800
chr2_10242727_10243606	chr2	10242727	10243606	LF3	-0.266386	ATAC	ENSMUSG00000025780	Itih5
chr13_102157297_102157872	chr13	102157297	102157872	LF3	0.266364	ATAC	ENSMUSG00000041417	Pik3r1
chr1_4972307_4972907	chr1	4972307	4972907	LF3	0.266281	ATAC	ENSMUSG00000033793	Atp6v1h
chr4_85282529_85283578	chr4	85282529	85283578	LF3	0.266278	ATAC	ENSMUSG00000028488	Sh3gl2
chr3_156966763_156967193	chr3	156966763	156967193	LF3	0.266229	ATAC	ENSMUSG00000040037	Negr1
chr4_20021993_20022788	chr4	20021993	20022788	LF3	0.266168	ATAC	ENSMUSG00000073988	Ttpa
chr17_27733959_27734950	chr17	27733959	27734950	LF3	-0.266145	ATAC	ENSMUSG00000024215	Spdef
chr1_51624573_51625224	chr1	51624573	51625224	LF3	0.266075	ATAC	ENSMUSG00000026107	Nabp1
chr6_88971631_88972409	chr6	88971631	88972409	LF3	-0.265981	ATAC	ENSMUSG00000002871	Tpra1
chr17_35588281_35588779	chr17	35588281	35588779	LF3	-0.265817	ATAC	ENSMUSG00000090509	Sfta2
chr6_114237359_114237985	chr6	114237359	114237985	LF3	-0.265799	ATAC	ENSMUSG00000030310	Slc6a1
chr5_8488353_8489286	chr5	8488353	8489286	LF3	0.265577	ATAC	ENSMUSG00000054099	Slc25a40
chr5_75012546_75013559	chr5	75012546	75013559	LF3	0.265527	ATAC	ENSMUSG00000029229	Chic2
chr5_150804841_150805335	chr5	150804841	150805335	LF3	0.26549	ATAC	ENSMUSG00000034021	Pds5b
chr16_24300027_24300760	chr16	24300027	24300760	LF3	-0.265468	ATAC	ENSMUSG00000033306	Lpp
chr7_89975483_89976127	chr7	89975483	89976127	LF3	0.26521	ATAC	ENSMUSG00000030619	Eed
chr8_83160391_83161036	chr8	83160391	83161036	LF3	0.265177	ATAC	ENSMUSG00000031709	Tbc1d9
chr8_114936939_114937454	chr8	114936939	114937454	LF3	-0.26509	ATAC	ENSMUSG00000004637	Wwox
chr7_104478162_104478765	chr7	104478162	104478765	LF3	0.265061	ATAC	ENSMUSG00000030921	Trim30a
chr12_66027466_66027890	chr12	66027466	66027890	LF3	0.265021	ATAC	ENSMUSG00000060499	Rpl10l
chr2_118620081_118620566	chr2	118620081	118620566	LF3	0.265016	ATAC	ENSMUSG00000040084	Bub1b
chr12_62849205_62850395	chr12	62849205	62850395	LF3	0.265001	ATAC	ENSMUSG00000035653	Lrfn5
chr5_37093710_37094205	chr5	37093710	37094205	LF3	-0.264817	ATAC	ENSMUSG00000117286	Gm1043
chr4_53775911_53776563	chr4	53775911	53776563	LF3	-0.264792	ATAC	ENSMUSG00000028417	Tal2
chr1_72213945_72214419	chr1	72213945	72214419	LF3	0.264751	ATAC	ENSMUSG00000039395	Mreg
chr10_29196419_29197575	chr10	29196419	29197575	LF3	0.26475	ATAC	ENSMUSG00000110723	Gm49353
chr6_112205448_112206049	chr6	112205448	112206049	LF3	0.26468	ATAC	ENSMUSG00000057604	Lmcd1
chrX_160802606_160802932	chrX	160802606	160802932	LF3	-0.264639	ATAC	ENSMUSG00000031293	Rs1
chr3_4377841_4378256	chr3	4377841	4378256	LF3	0.26463	ATAC	ENSMUSG00000025255	Zfhx4
chr6_148956795_148957645	chr6	148956795	148957645	LF3	0.264607	ATAC	ENSMUSG00000039985	Sinhcaf
chr9_102211175_102212431	chr9	102211175	102212431	LF3	-0.264601	ATAC	ENSMUSG00000032537	Ephb1
chr12_48290056_48290664	chr12	48290056	48290664	LF3	0.26457	ATAC	ENSMUSG00000020950	Foxg1
chr17_91764872_91765462	chr17	91764872	91765462	LF3	0.264565	ATAC	ENSMUSG00000024109	Nrxn1
chr7_34673991_34674678	chr7	34673991	34674678	LF3	-0.264555	ATAC	ENSMUSG00000030499	Kctd15
chr15_66139775_66140650	chr15	66139775	66140650	LF3	-0.264474	ATAC	ENSMUSG00000056258	Kcnq3
chr16_43573361_43573880	chr16	43573361	43573880	LF3	0.26434	ATAC	ENSMUSG00000071552	Tigit
chr17_82200016_82200558	chr17	82200016	82200558	LF3	0.264317	ATAC	ENSMUSG00000054640	Slc8a1
chr8_37497420_37497938	chr8	37497420	37497938	LF3	0.264303	ATAC	ENSMUSG00000074384	AI429214
chr16_31545644_31546744	chr16	31545644	31546744	LF3	-0.264279	ATAC	ENSMUSG00000022770	Dlg1
chr2_100188160_100189464	chr2	100188160	100189464	LF3	0.264254	ATAC	ENSMUSG00000032864	Rag2
chr4_122059134_122059657	chr4	122059134	122059657	LF3	0.264235	ATAC	ENSMUSG00000078575	Gm12887
chr11_20320611_20321114	chr11	20320611	20321114	LF3	0.264212	ATAC	ENSMUSG00000020142	Slc1a4
chr3_45246616_45247159	chr3	45246616	45247159	LF3	0.264209	ATAC	ENSMUSG00000049100	Pcdh10
chr2_81156997_81157510	chr2	81156997	81157510	LF3	0.264172	ATAC	ENSMUSG00000026999	Nup35
chr4_117169905_117170507	chr4	117169905	117170507	LF3	0.264103	ATAC	ENSMUSG00000028678	Kif2c
chr5_87452503_87453159	chr5	87452503	87453159	LF3	0.264088	ATAC	ENSMUSG00000061906	Ugt2b38
chr9_107425591_107426028	chr9	107425591	107426028	LF3	-0.264036	ATAC	ENSMUSG00000010066	Cacna2d2
chr10_60813544_60815633	chr10	60813544	60815633	LF3	-0.264017	ATAC	ENSMUSG00000020099	Unc5b
chr1_68468966_68469356	chr1	68468966	68469356	LF3	0.264005	ATAC	ENSMUSG00000062209	Erbb4
chr13_61793813_61794211	chr13	61793813	61794211	LF3	0.263953	ATAC	ENSMUSG00000074870	Cts3
chr7_52911236_52911657	chr7	52911236	52911657	LF3	0.2639	ATAC	ENSMUSG00000094445	1700015G11Rik
chr3_6922362_6923420	chr3	6922362	6923420	LF3	0.263818	ATAC	ENSMUSG00000069118	1700008P02Rik
chr2_163086525_163088170	chr2	163086525	163088170	LF3	0.263808	ATAC	ENSMUSG00000070708	Gtsf1l
chr7_126952661_126953349	chr7	126952661	126953349	LF3	-0.263678	ATAC	ENSMUSG00000030683	Sez6l2
chrX_159708199_159708694	chrX	159708199	159708694	LF3	0.26367	ATAC	ENSMUSG00000040990	Sh3kbp1
chr7_73343868_73344565	chr7	73343868	73344565	LF3	-0.263556	ATAC	ENSMUSG00000070509	Rgma
chr13_62181802_62182621	chr13	62181802	62182621	LF3	0.263528	ATAC	ENSMUSG00000074867	Zfp808
chr2_66408636_66409521	chr2	66408636	66409521	LF3	0.263491	ATAC	ENSMUSG00000064329	Scn1a
chr3_14433701_14434148	chr3	14433701	14434148	LF3	0.263398	ATAC	ENSMUSG00000039710	Slc7a12
chr15_15530083_15530962	chr15	15530083	15530962	LF3	0.263365	ATAC	ENSMUSG00000025370	Cdh9
chr12_40507917_40508526	chr12	40507917	40508526	LF3	0.26336	ATAC	ENSMUSG00000035954	Dock4
chr8_8653691_8654613	chr8	8653691	8654613	LF3	0.263344	ATAC	ENSMUSG00000001300	Efnb2
chr5_131177149_131177716	chr5	131177149	131177716	LF3	0.263284	ATAC	ENSMUSG00000034040	Galnt17
chr5_89407663_89408347	chr5	89407663	89408347	LF3	0.263238	ATAC	ENSMUSG00000035540	Gc
chr1_182383171_182383716	chr1	182383171	182383716	LF3	-0.263073	ATAC	ENSMUSG00000026510	Trp53bp2
chr11_96396925_96397772	chr11	96396925	96397772	LF3	-0.263053	ATAC	ENSMUSG00000018973	Hoxb1
chr1_186261475_186261837	chr1	186261475	186261837	LF3	0.263029	ATAC	ENSMUSG00000039246	Lyplal1
chr18_59976564_59977024	chr18	59976564	59977024	LF3	0.262996	ATAC	ENSMUSG00000073555	Gm4951
chr11_16607727_16608648	chr11	16607727	16608648	LF3	0.262977	ATAC	ENSMUSG00000078974	Sec61g
chrX_147507744_147508223	chrX	147507744	147508223	LF3	0.262932	ATAC	ENSMUSG00000031290	Lrch2
chrX_60169472_60169867	chrX	60169472	60169867	LF3	0.262896	ATAC	ENSMUSG00000031139	Mcf2
chr5_120424966_120426194	chr5	120424966	120426194	LF3	-0.262895	ATAC	ENSMUSG00000029595	Lhx5
chr1_183324474_183324874	chr1	183324474	183324874	LF3	0.262847	ATAC	ENSMUSG00000046836	Brox
chr10_111624555_111625083	chr10	111624555	111625083	LF3	0.262781	ATAC	ENSMUSG00000020205	Phlda1
chr10_21701454_21702175	chr10	21701454	21702175	LF3	0.26278	ATAC	ENSMUSG00000050844	1700020N01Rik
chrX_122984744_122985321	chrX	122984744	122985321	LF3	0.262778	ATAC	ENSMUSG00000079450	Cldn34c1
chr10_108250743_108251269	chr10	108250743	108251269	LF3	0.262648	ATAC	ENSMUSG00000035873	Pawr
chr16_17456806_17457373	chr16	17456806	17457373	LF3	0.262597	ATAC	ENSMUSG00000006134	Crkl
chr18_84945760_84946192	chr18	84945760	84946192	LF3	0.262573	ATAC	ENSMUSG00000024645	Timm21
chr6_67111111_67112200	chr6	67111111	67112200	LF3	0.262531	ATAC	ENSMUSG00000036390	Gadd45a
chr17_37033708_37034183	chr17	37033708	37034183	LF3	0.262504	ATAC	ENSMUSG00000076439	Mog
chr14_40072058_40072358	chr14	40072058	40072358	LF3	0.2625	ATAC	ENSMUSG00000041014	Nrg3
chr5_60988895_60989914	chr5	60988895	60989914	LF3	0.26244	ATAC	ENSMUSG00000089992	G6pd2
chr9_3933759_3934408	chr9	3933759	3934408	LF3	0.262434	ATAC	ENSMUSG00000025894	Aasdhppt
chr19_60054948_60055856	chr19	60054948	60055856	LF3	0.262341	ATAC	ENSMUSG00000040022	Rab11fip2
chr10_110855418_110856398	chr10	110855418	110856398	LF3	0.262282	ATAC	ENSMUSG00000020186	Csrp2
chr1_21804985_21805471	chr1	21804985	21805471	LF3	0.262185	ATAC	ENSMUSG00000028033	Kcnq5
chr1_192795953_192797431	chr1	192795953	192797431	LF3	-0.262145	ATAC	ENSMUSG00000037375	Hhat
chr6_122769727_122770900	chr6	122769727	122770900	LF3	0.262114	ATAC	ENSMUSG00000003153	Slc2a3
chr5_144727638_144728709	chr5	144727638	144728709	LF3	-0.262102	ATAC	ENSMUSG00000043388	Tmem130
chr6_140197302_140197692	chr6	140197302	140197692	LF3	0.26207	ATAC	ENSMUSG00000030230	Plcz1
chr12_13356190_13356590	chr12	13356190	13356590	LF3	0.262029	ATAC	ENSMUSG00000020576	Nbas
chr19_34195696_34196151	chr19	34195696	34196151	LF3	0.262029	ATAC	ENSMUSG00000024776	Stambpl1
chr2_37939643_37940331	chr2	37939643	37940331	LF3	-0.261937	ATAC	ENSMUSG00000035403	Crb2
chr7_123211435_123211941	chr7	123211435	123211941	LF3	0.261936	ATAC	ENSMUSG00000030769	Slc5a11
chr14_34348983_34349544	chr14	34348983	34349544	LF3	0.261933	ATAC	ENSMUSG00000043681	Fam25c
chr10_87229944_87230921	chr10	87229944	87230921	LF3	0.261923	ATAC	ENSMUSG00000047129	1700113H08Rik
chr2_177230427_177231015	chr2	177230427	177231015	LF3	0.261903	ATAC	ENSMUSG00000078870	Gm14410
chr13_58932910_58934002	chr13	58932910	58934002	LF3	-0.261862	ATAC	ENSMUSG00000055254	Ntrk2
chr17_21066962_21067489	chr17	21066962	21067489	LF3	0.26185	ATAC	ENSMUSG00000067942	Zfp160
chr3_116622577_116623223	chr3	116622577	116623223	LF3	0.261839	ATAC	ENSMUSG00000033439	Trmt13
chr5_9229587_9229942	chr5	9229587	9229942	LF3	0.261802	ATAC	ENSMUSG00000056004	9330182L06Rik
chr13_33905171_33905981	chr13	33905171	33905981	LF3	0.26179	ATAC	ENSMUSG00000052180	Serpinb6c
chr17_85912956_85913464	chr17	85912956	85913464	LF3	-0.261788	ATAC	ENSMUSG00000024134	Six2
chr2_160656049_160656641	chr2	160656049	160656641	LF3	0.261735	ATAC	ENSMUSG00000070544	Top1
chr4_129781788_129783281	chr4	129781788	129783281	LF3	-0.261678	ATAC	ENSMUSG00000028788	Ptp4a2
chr10_90464807_90465250	chr10	90464807	90465250	LF3	0.261668	ATAC	ENSMUSG00000058589	Anks1b
chr4_56894154_56894516	chr4	56894154	56894516	LF3	0.261648	ATAC	ENSMUSG00000038816	Ctnnal1
chr6_147145144_147146082	chr6	147145144	147146082	LF3	-0.261633	ATAC	ENSMUSG00000040102	Klhl42
chr1_91465082_91465669	chr1	91465082	91465669	LF3	-0.261625	ATAC	ENSMUSG00000055866	Per2
chr5_119055047_119055998	chr5	119055047	119055998	LF3	-0.261576	ATAC	ENSMUSG00000018076	Med13l
chr13_85935389_85935960	chr13	85935389	85935960	LF3	0.261499	ATAC	ENSMUSG00000017778	Cox7c
chr17_37027426_37027970	chr17	37027426	37027970	LF3	0.261493	ATAC	ENSMUSG00000076439	Mog
chr15_62295085_62295779	chr15	62295085	62295779	LF3	-0.261492	ATAC	ENSMUSG00000022346	Myc
chr10_121742313_121742782	chr10	121742313	121742782	LF3	0.261486	ATAC	ENSMUSG00000053684	BC048403
chr12_86903773_86904212	chr12	86903773	86904212	LF3	0.26145	ATAC	ENSMUSG00000034168	Irf2bpl
chr4_7201472_7202317	chr4	7201472	7202317	LF3	0.261439	ATAC	ENSMUSG00000041272	Tox
chr2_17097060_17098155	chr2	17097060	17098155	LF3	0.261421	ATAC	ENSMUSG00000053702	Nebl
chr8_111748705_111749249	chr8	111748705	111749249	LF3	0.261392	ATAC	ENSMUSG00000031955	Bcar1
chr15_103333869_103334702	chr15	103333869	103334702	LF3	-0.261362	ATAC	ENSMUSG00000000552	Zfp385a
chr19_58932830_58933482	chr19	58932830	58933482	LF3	-0.261314	ATAC	ENSMUSG00000048029	Eno4
chr16_57243099_57244310	chr16	57243099	57244310	LF3	0.261306	ATAC	ENSMUSG00000022749	Tbc1d23
chr16_90418437_90419263	chr16	90418437	90419263	LF3	-0.26128	ATAC	ENSMUSG00000053414	Hunk
chr17_79135042_79135707	chr17	79135042	79135707	LF3	0.261258	ATAC	ENSMUSG00000024084	Qpct
chr13_104660763_104661526	chr13	104660763	104661526	LF3	0.261255	ATAC	ENSMUSG00000021716	Srek1ip1
chr3_10789796_10790390	chr3	10789796	10790390	LF3	0.261247	ATAC	ENSMUSG00000027534	Snx16
chr10_11229478_11229983	chr10	11229478	11229983	LF3	0.261233	ATAC	ENSMUSG00000047648	Fbxo30
chr1_75448786_75449391	chr1	75448786	75449391	LF3	-0.261231	ATAC	ENSMUSG00000033007	Asic4
chr1_134042338_134042775	chr1	134042338	134042775	LF3	-0.261222	ATAC	ENSMUSG00000041559	Fmod
chr12_16789672_16790801	chr12	16789672	16790801	LF3	-0.261209	ATAC	ENSMUSG00000036523	Greb1
chr9_86491777_86492235	chr9	86491777	86492235	LF3	0.261163	ATAC	ENSMUSG00000034973	Dop1a
chr9_3871900_3872749	chr9	3871900	3872749	LF3	0.261144	ATAC	ENSMUSG00000041624	Gucy1a2
chr3_108310590_108311231	chr3	108310590	108311231	LF3	-0.261133	ATAC	ENSMUSG00000068747	Sort1
chr6_40722403_40723100	chr6	40722403	40723100	LF3	0.260823	ATAC	ENSMUSG00000102802	Mgam2-ps
chr11_56092706_56093385	chr11	56092706	56093385	LF3	-0.260814	ATAC	ENSMUSG00000037393	Nmur2
chr4_140624396_140625503	chr4	140624396	140625503	LF3	-0.260795	ATAC	ENSMUSG00000040964	Arhgef10l
chr16_31326687_31327252	chr16	31326687	31327252	LF3	0.260777	ATAC	ENSMUSG00000022548	Apod
chr15_76432331_76433061	chr15	76432331	76433061	LF3	-0.260698	ATAC	ENSMUSG00000034161	Scx
chr9_25638001_25638704	chr9	25638001	25638704	LF3	0.260688	ATAC	ENSMUSG00000036611	Eepd1
chr9_30449329_30450414	chr9	30449329	30450414	LF3	-0.260686	ATAC	ENSMUSG00000031993	Snx19
chr11_11377800_11378277	chr11	11377800	11378277	LF3	0.260665	ATAC	ENSMUSG00000020191	Spata48
chr1_173420272_173420791	chr1	173420272	173420791	LF3	0.260621	ATAC	ENSMUSG00000005338	Cadm3
chr5_6795274_6796095	chr5	6795274	6796095	LF3	0.260606	ATAC	ENSMUSG00000040514	Tex47
chr17_3157005_3157634	chr17	3157005	3157634	LF3	0.260604	ATAC	ENSMUSG00000046201	Scaf8
chr5_97203543_97204118	chr5	97203543	97204118	LF3	0.260588	ATAC	ENSMUSG00000055725	Paqr3
chr18_77037838_77038627	chr18	77037838	77038627	LF3	0.260544	ATAC	ENSMUSG00000025420	Katnal2
chr5_76321215_76322304	chr5	76321215	76322304	LF3	0.260518	ATAC	ENSMUSG00000029235	Pdcl2
chr1_104838144_104838582	chr1	104838144	104838582	LF3	0.260258	ATAC	ENSMUSG00000050840	Cdh20
chr13_119817501_119818209	chr13	119817501	119818209	LF3	-0.260176	ATAC	ENSMUSG00000094237	AF067063
chr4_24436055_24436835	chr4	24436055	24436835	LF3	0.26015	ATAC	ENSMUSG00000045751	Mms22l
chr2_38822733_38823710	chr2	38822733	38823710	LF3	0.260078	ATAC	ENSMUSG00000063972	Nr6a1
chr9_56531846_56532533	chr9	56531846	56532533	LF3	-0.260075	ATAC	ENSMUSG00000032329	Hmg20a
chr3_4545997_4546768	chr3	4545997	4546768	LF3	0.260071	ATAC	ENSMUSG00000025255	Zfhx4
chr9_118457882_118458280	chr9	118457882	118458280	LF3	-0.260046	ATAC	ENSMUSG00000032446	Eomes
chr9_18721750_18722537	chr9	18721750	18722537	LF3	0.25999	ATAC	ENSMUSG00000054141	Olfr24
chr11_64400224_64401228	chr11	64400224	64401228	LF3	0.259878	ATAC	ENSMUSG00000047759	Hs3st3a1
chr6_19864025_19864627	chr6	19864025	19864627	LF3	0.259779	ATAC	ENSMUSG00000029517	Ankrd7
chr6_114173660_114174978	chr6	114173660	114174978	LF3	-0.259732	ATAC	ENSMUSG00000030307	Slc6a11
chr1_68062990_68063481	chr1	68062990	68063481	LF3	-0.259705	ATAC	ENSMUSG00000025991	Cps1
chr4_137488620_137489531	chr4	137488620	137489531	LF3	-0.259702	ATAC	ENSMUSG00000028763	Hspg2
chr1_49934625_49935286	chr1	49934625	49935286	LF3	0.259653	ATAC	ENSMUSG00000026109	Tmeff2
chr6_60217829_60218344	chr6	60217829	60218344	LF3	0.259587	ATAC	ENSMUSG00000025889	Snca
chrX_137265903_137266690	chrX	137265903	137266690	LF3	0.259478	ATAC	ENSMUSG00000023443	Esx1
chr4_26944276_26945127	chr4	26944276	26945127	LF3	0.259442	ATAC	ENSMUSG00000040520	Manea
chr15_37289589_37290085	chr15	37289589	37290085	LF3	0.259413	ATAC	ENSMUSG00000022286	Grhl2
chr1_113959205_113959809	chr1	113959205	113959809	LF3	0.259393	ATAC	ENSMUSG00000070695	Cntnap5a
chrX_23953929_23954807	chrX	23953929	23954807	LF3	0.259359	ATAC	ENSMUSG00000090102	Gm4985
chr6_67787016_67788039	chr6	67787016	67788039	LF3	0.259308	ATAC	ENSMUSG00000051397	Tacstd2
chr9_85626127_85626690	chr9	85626127	85626690	LF3	0.259168	ATAC	ENSMUSG00000035941	Ibtk
chrX_162505039_162505786	chrX	162505039	162505786	LF3	0.259097	ATAC	ENSMUSG00000040855	Reps2
chr8_19044223_19045565	chr8	19044223	19045565	LF3	0.259096	ATAC	ENSMUSG00000053790	Defb38
chr2_4596944_4597630	chr2	4596944	4597630	LF3	0.259078	ATAC	ENSMUSG00000039449	Prpf18
chr1_75445544_75448600	chr1	75445544	75448600	LF3	-0.25898	ATAC	ENSMUSG00000033007	Asic4
chr7_19326274_19327644	chr7	19326274	19327644	LF3	-0.258922	ATAC	ENSMUSG00000003545	Fosb
chr2_160131706_160132123	chr2	160131706	160132123	LF3	-0.258904	ATAC	ENSMUSG00000074623	Gm826
chr9_12945940_12946567	chr9	12945940	12946567	LF3	0.258875	ATAC	ENSMUSG00000079083	Jrkl
chr6_128465827_128466469	chr6	128465827	128466469	LF3	0.258869	ATAC	ENSMUSG00000030357	Fkbp4
chr17_12106207_12106690	chr17	12106207	12106690	LF3	0.258859	ATAC	ENSMUSG00000023827	Agpat4
chr12_11052537_11053419	chr12	11052537	11053419	LF3	0.258842	ATAC	ENSMUSG00000043673	Kcns3
chr11_20138323_20139037	chr11	20138323	20139037	LF3	0.25883	ATAC	ENSMUSG00000020152	Actr2
chr17_61947948_61948460	chr17	61947948	61948460	LF3	0.258816	ATAC	ENSMUSG00000048915	Efna5
chr9_118537443_118538413	chr9	118537443	118538413	LF3	0.258799	ATAC	ENSMUSG00000038708	Golga4
chr10_97693379_97694291	chr10	97693379	97694291	LF3	0.25878	ATAC	ENSMUSG00000047025	Ccer1
chr1_133855243_133856533	chr1	133855243	133856533	LF3	-0.25877	ATAC	ENSMUSG00000010311	Optc
chr5_43554856_43555355	chr5	43554856	43555355	LF3	0.258737	ATAC	ENSMUSG00000061535	C1qtnf7
chr1_88668191_88670401	chr1	88668191	88670401	LF3	-0.258682	ATAC	ENSMUSG00000049866	Arl4c
chr13_13220210_13220610	chr13	13220210	13220610	LF3	0.258635	ATAC	ENSMUSG00000055360	Prl2c5
chr1_138283367_138283990	chr1	138283367	138283990	LF3	0.25861	ATAC	ENSMUSG00000026394	Atp6v1g3
chr8_65033944_65034657	chr8	65033944	65034657	LF3	0.258606	ATAC	ENSMUSG00000079042	Apela
chr4_57091310_57091836	chr4	57091310	57091836	LF3	0.258593	ATAC	ENSMUSG00000028434	Epb41l4b
chr1_134860469_134861330	chr1	134860469	134861330	LF3	-0.258567	ATAC	ENSMUSG00000073557	Ppp1r12b
chr17_67226985_67227572	chr17	67226985	67227572	LF3	-0.25851	ATAC	ENSMUSG00000033278	Ptprm
chr2_114418729_114419334	chr2	114418729	114419334	LF3	0.258501	ATAC	ENSMUSG00000040321	Zfp770
chr17_14806669_14807231	chr17	14806669	14807231	LF3	0.258479	ATAC	ENSMUSG00000023885	Thbs2
chr5_3766476_3767064	chr5	3766476	3767064	LF3	0.258439	ATAC	ENSMUSG00000040351	Ankib1
chr17_6736555_6737493	chr17	6736555	6737493	LF3	-0.258369	ATAC	ENSMUSG00000052397	Ezr
chr9_11651863_11652489	chr9	11651863	11652489	LF3	0.25831	ATAC	ENSMUSG00000039488	Cntn5
chr19_44825777_44826264	chr19	44825777	44826264	LF3	-0.258254	ATAC	ENSMUSG00000004231	Pax2
chr11_108484833_108485276	chr11	108484833	108485276	LF3	0.258241	ATAC	ENSMUSG00000020728	Cep112
chr16_21245571_21247515	chr16	21245571	21247515	LF3	-0.258216	ATAC	ENSMUSG00000005958	Ephb3
chr17_75387450_75388076	chr17	75387450	75388076	LF3	0.258162	ATAC	ENSMUSG00000071042	Rasgrp3
chr18_23463791_23464189	chr18	23463791	23464189	LF3	0.258138	ATAC	ENSMUSG00000024302	Dtna
chr3_20447291_20447657	chr3	20447291	20447657	LF3	0.2581	ATAC	ENSMUSG00000054988	Agtr1b
chr6_46205478_46205940	chr6	46205478	46205940	LF3	0.25808	ATAC	ENSMUSG00000039419	Cntnap2
chr8_84773796_84774866	chr8	84773796	84774866	LF3	-0.258066	ATAC	ENSMUSG00000001911	Nfix
chr2_106561414_106562127	chr2	106561414	106562127	LF3	0.258064	ATAC	ENSMUSG00000016386	Mpped2
chr2_145788927_145789265	chr2	145788927	145789265	LF3	0.258016	ATAC	ENSMUSG00000002728	Naa20
chr5_139549732_139550122	chr5	139549732	139550122	LF3	-0.257969	ATAC	ENSMUSG00000029546	Uncx
chr5_128524411_128525141	chr5	128524411	128525141	LF3	-0.257944	ATAC	ENSMUSG00000081683	Fzd10
chr18_65697731_65699021	chr18	65697731	65699021	LF3	0.257879	ATAC	ENSMUSG00000046610	Oacyl
chr2_116242895_116243798	chr2	116242895	116243798	LF3	0.257786	ATAC	ENSMUSG00000027210	Meis2
chr5_104043652_104044141	chr5	104043652	104044141	LF3	-0.257772	ATAC	ENSMUSG00000029310	Nudt9
chr16_8776589_8777060	chr16	8776589	8777060	LF3	0.25766	ATAC	ENSMUSG00000022710	Usp7
chr8_15326658_15327570	chr8	15326658	15327570	LF3	-0.257624	ATAC	ENSMUSG00000031461	Myom2
chr8_99675291_99675813	chr8	99675291	99675813	LF3	0.257617	ATAC	ENSMUSG00000036510	Cdh8
chr11_71763209_71764538	chr11	71763209	71764538	LF3	0.257563	ATAC	ENSMUSG00000020811	Wscd1
chr13_35852574_35853838	chr13	35852574	35853838	LF3	0.257522	ATAC	ENSMUSG00000021418	Rpp40
chr3_94372556_94374427	chr3	94372556	94374427	LF3	-0.257506	ATAC	ENSMUSG00000028150	Rorc
chr13_113850562_113851281	chr13	113850562	113851281	LF3	0.257462	ATAC	ENSMUSG00000042348	Arl15
chr2_177129035_177129981	chr2	177129035	177129981	LF3	0.257455	ATAC	ENSMUSG00000078872	Gm14401
chr13_102105964_102106717	chr13	102105964	102106717	LF3	0.257446	ATAC	ENSMUSG00000041417	Pik3r1
chr5_147696917_147697654	chr5	147696917	147697654	LF3	-0.257433	ATAC	ENSMUSG00000029648	Flt1
chr1_46858403_46858849	chr1	46858403	46858849	LF3	0.257429	ATAC	ENSMUSG00000025986	Slc39a10
chr1_96746727_96747148	chr1	96746727	96747148	LF3	0.257421	ATAC	ENSMUSG00000040693	Slco4c1
chrX_77124805_77125126	chrX	77124805	77125126	LF3	0.25741	ATAC	ENSMUSG00000025246	Tbl1x
chr4_80246993_80247639	chr4	80246993	80247639	LF3	0.257408	ATAC	ENSMUSG00000005994	Tyrp1
chr2_109942714_109943904	chr2	109942714	109943904	LF3	0.257356	ATAC	ENSMUSG00000050199	Lgr4
chr3_27063317_27064292	chr3	27063317	27064292	LF3	0.257322	ATAC	ENSMUSG00000027699	Ect2
chr19_4451878_4452652	chr19	4451878	4452652	LF3	-0.257272	ATAC	ENSMUSG00000041845	Rhod
chr11_49659148_49659842	chr11	49659148	49659842	LF3	0.257264	ATAC	ENSMUSG00000064057	Scgb3a1
chr8_67751875_67752246	chr8	67751875	67752246	LF3	0.25722	ATAC	ENSMUSG00000056426	Nat3
chr8_5241844_5242343	chr8	5241844	5242343	LF3	0.257212	ATAC	ENSMUSG00000023073	Slc10a2
chr10_28087356_28088310	chr10	28087356	28088310	LF3	0.257181	ATAC	ENSMUSG00000019889	Ptprk
chr7_37825734_37826129	chr7	37825734	37826129	LF3	0.25714	ATAC	ENSMUSG00000043456	Zfp536
chr11_60922813_60923456	chr11	60922813	60923456	LF3	0.257135	ATAC	ENSMUSG00000018931	Natd1
chrX_53780423_53781148	chrX	53780423	53781148	LF3	-0.257079	ATAC	ENSMUSG00000059334	Zfp36l3
chr17_31790442_31791102	chr17	31790442	31791102	LF3	-0.257032	ATAC	ENSMUSG00000024042	Sik1
chr8_94753028_94753479	chr8	94753028	94753479	LF3	-0.257027	ATAC	ENSMUSG00000031779	Ccl22
chr3_88436450_88437366	chr3	88436450	88437366	LF3	-0.25701	ATAC	ENSMUSG00000050144	Slc25a44
chr5_49848213_49849254	chr5	49848213	49849254	LF3	0.256952	ATAC	ENSMUSG00000029090	Adgra3
chr10_57218790_57219309	chr10	57218790	57219309	LF3	0.256909	ATAC	ENSMUSG00000019878	Hsf2
chr14_76387935_76388440	chr14	76387935	76388440	LF3	0.256892	ATAC	ENSMUSG00000022010	Tsc22d1
chr16_39129714_39130192	chr16	39129714	39130192	LF3	-0.256754	ATAC	ENSMUSG00000022790	Igsf11
chr12_41729528_41730287	chr12	41729528	41730287	LF3	0.256746	ATAC	ENSMUSG00000036295	Lrrn3
chr1_34519191_34519719	chr1	34519191	34519719	LF3	-0.256715	ATAC	ENSMUSG00000026124	Cfc1
chr12_77938117_77938826	chr12	77938117	77938826	LF3	-0.256707	ATAC	ENSMUSG00000099418	Gm6657
chr9_12900755_12901176	chr9	12900755	12901176	LF3	0.256705	ATAC	ENSMUSG00000079083	Jrkl
chr4_48624959_48625548	chr4	48624959	48625548	LF3	0.256657	ATAC	ENSMUSG00000028348	Cavin4
chr13_53233442_53235365	chr13	53233442	53235365	LF3	-0.256656	ATAC	ENSMUSG00000021464	Ror2
chr8_79382758_79383331	chr8	79382758	79383331	LF3	-0.256642	ATAC	ENSMUSG00000031681	Smad1
chr1_70789571_70790312	chr1	70789571	70790312	LF3	0.25661	ATAC	ENSMUSG00000045648	Vwc2l
chr12_118659246_118659999	chr12	118659246	118659999	LF3	0.25655	ATAC	ENSMUSG00000048562	Sp8
chr8_57498658_57499475	chr8	57498658	57499475	LF3	0.256539	ATAC	ENSMUSG00000031609	Sap30
chr5_139813790_139814617	chr5	139813790	139814617	LF3	-0.256521	ATAC	ENSMUSG00000036687	Tmem184a
chr18_8524006_8524498	chr18	8524006	8524498	LF3	0.25651	ATAC	ENSMUSG00000024283	Wac
chr18_38386330_38386729	chr18	38386330	38386729	LF3	0.256471	ATAC	ENSMUSG00000024425	Ndfip1
chr14_64765040_64765755	chr14	64765040	64765755	LF3	-0.256458	ATAC	ENSMUSG00000060012	Kif13b
chr17_3616308_3616857	chr17	3616308	3616857	LF3	0.256457	ATAC	ENSMUSG00000036983	Tfb1m
chr14_91414233_91414743	chr14	91414233	91414743	LF3	0.25641	ATAC	ENSMUSG00000055421	Pcdh9
chr17_57166537_57167424	chr17	57166537	57167424	LF3	-0.256341	ATAC	ENSMUSG00000019489	Cd70
chr14_113372945_113373724	chr14	113372945	113373724	LF3	0.256331	ATAC	ENSMUSG00000058126	Tpm3-rs7
chr16_83578937_83579651	chr16	83578937	83579651	LF3	0.256283	ATAC	ENSMUSG00000094030	Gm21833
chr2_105376880_105377318	chr2	105376880	105377318	LF3	0.256251	ATAC	ENSMUSG00000005973	Rcn1
chr5_136019617_136020269	chr5	136019617	136020269	LF3	-0.256247	ATAC	ENSMUSG00000042985	Upk3b
chr7_29118014_29118957	chr7	29118014	29118957	LF3	-0.2562	ATAC	ENSMUSG00000030592	Ryr1
chr15_90189529_90189942	chr15	90189529	90189942	LF3	0.256178	ATAC	ENSMUSG00000075470	Alg10b
chr3_75648015_75648895	chr3	75648015	75648895	LF3	0.256175	ATAC	ENSMUSG00000027834	Serpini1
chrX_107897655_107898180	chrX	107897655	107898180	LF3	0.256139	ATAC	ENSMUSG00000073006	Gm732
chrX_13014096_13014550	chrX	13014096	13014550	LF3	0.256131	ATAC	ENSMUSG00000031010	Usp9x
chr17_35509045_35510080	chr17	35509045	35510080	LF3	0.256094	ATAC	ENSMUSG00000024406	Pou5f1
chr16_14557113_14557702	chr16	14557113	14557702	LF3	0.255985	ATAC	ENSMUSG00000075395	A630010A05Rik
chr14_82972778_82973220	chr14	82972778	82973220	LF3	0.25598	ATAC	ENSMUSG00000035566	Pcdh17
chr12_69594812_69595325	chr12	69594812	69595325	LF3	0.255975	ATAC	ENSMUSG00000049882	Vcpkmt
chr11_102595040_102596186	chr11	102595040	102596186	LF3	-0.255951	ATAC	ENSMUSG00000050288	Fzd2
chr6_43131198_43131631	chr6	43131198	43131631	LF3	0.255938	ATAC	ENSMUSG00000094200	Olfr237-ps1
chr2_28517091_28518827	chr2	28517091	28518827	LF3	-0.255895	ATAC	ENSMUSG00000026821	Ralgds
chr19_26140607_26141121	chr19	26140607	26141121	LF3	0.255888	ATAC	ENSMUSG00000024921	Smarca2
chr8_4366128_4366524	chr8	4366128	4366524	LF3	0.255866	ATAC	ENSMUSG00000040028	Elavl1
chr11_53941109_53941510	chr11	53941109	53941510	LF3	-0.255798	ATAC	ENSMUSG00000063652	Slc22a21
chr10_11530885_11531613	chr10	11530885	11531613	LF3	0.255798	ATAC	ENSMUSG00000055493	Epm2a
chr5_132728584_132729221	chr5	132728584	132729221	LF3	0.255741	ATAC	ENSMUSG00000029673	Auts2
chr9_96436924_96438987	chr9	96436924	96438987	LF3	-0.255716	ATAC	ENSMUSG00000051234	Rnf7
chr9_99256183_99256578	chr9	99256183	99256578	LF3	0.255706	ATAC	ENSMUSG00000056267	Cep70
chr15_15442649_15443651	chr15	15442649	15443651	LF3	0.255695	ATAC	ENSMUSG00000025370	Cdh9
chr14_116897948_116898390	chr14	116897948	116898390	LF3	0.255689	ATAC	ENSMUSG00000058571	Gpc6
chr3_92705412_92705891	chr3	92705412	92705891	LF3	0.255678	ATAC	ENSMUSG00000068889	Lce1e
chr6_25032918_25034072	chr6	25032918	25034072	LF3	0.255561	ATAC	ENSMUSG00000048022	Tmem229a
chr1_74344036_74344752	chr1	74344036	74344752	LF3	0.25555	ATAC	ENSMUSG00000073650	Catip
chr11_11854699_11856394	chr11	11854699	11856394	LF3	0.255548	ATAC	ENSMUSG00000020182	Ddc
chr4_21763757_21764267	chr4	21763757	21764267	LF3	0.255521	ATAC	ENSMUSG00000040455	Usp45
chr4_5511583_5512126	chr4	5511583	5512126	LF3	0.255507	ATAC	ENSMUSG00000049119	Fam110b
chr6_139350752_139351375	chr6	139350752	139351375	LF3	0.255463	ATAC	ENSMUSG00000092164	Rergl
chr17_46812030_46812939	chr17	46812030	46812939	LF3	0.255447	ATAC	ENSMUSG00000063888	Rpl7l1
chr9_5594627_5595200	chr9	5594627	5595200	LF3	0.255417	ATAC	ENSMUSG00000025887	Casp12
chr4_12662931_12663776	chr4	12662931	12663776	LF3	0.255416	ATAC	ENSMUSG00000055963	Triqk
chr3_137530056_137530572	chr3	137530056	137530572	LF3	0.255403	ATAC	ENSMUSG00000046818	Ddit4l
chr9_36964147_36964715	chr9	36964147	36964715	LF3	-0.255402	ATAC	ENSMUSG00000032118	Fez1
chr5_9557672_9558165	chr5	9557672	9558165	LF3	0.255385	ATAC	ENSMUSG00000003974	Grm3
chrX_48893910_48894310	chrX	48893910	48894310	LF3	0.255362	ATAC	ENSMUSG00000079606	Gm595
chr4_84662163_84663249	chr4	84662163	84663249	LF3	0.255265	ATAC	ENSMUSG00000028487	Bnc2
chr11_107931263_107931822	chr11	107931263	107931822	LF3	0.255259	ATAC	ENSMUSG00000040373	Cacng5
chr2_165055172_165056272	chr2	165055172	165056272	LF3	-0.255226	ATAC	ENSMUSG00000017652	Cd40
chr16_84793368_84793783	chr16	84793368	84793783	LF3	0.255133	ATAC	ENSMUSG00000053062	Jam2
chr17_4948276_4948984	chr17	4948276	4948984	LF3	0.25512	ATAC	ENSMUSG00000069729	Arid1b
chr15_25331803_25332898	chr15	25331803	25332898	LF3	0.255116	ATAC	ENSMUSG00000045763	Basp1
chr5_114585645_114586351	chr5	114585645	114586351	LF3	-0.255071	ATAC	ENSMUSG00000041930	Fam222a
chr5_122707051_122708250	chr5	122707051	122708250	LF3	-0.255013	ATAC	ENSMUSG00000029470	P2rx4
chr14_82542405_82543057	chr14	82542405	82543057	LF3	0.254958	ATAC	ENSMUSG00000035566	Pcdh17
chr19_11807768_11808353	chr19	11807768	11808353	LF3	0.254928	ATAC	ENSMUSG00000041488	Stx3
chr5_116342539_116342958	chr5	116342539	116342958	LF3	-0.254915	ATAC	ENSMUSG00000043913	Ccdc60
chr7_140679488_140680026	chr7	140679488	140680026	LF3	0.254911	ATAC	ENSMUSG00000066122	Olfr45
chr17_20508199_20508688	chr17	20508199	20508688	LF3	0.254818	ATAC	ENSMUSG00000043537	Vmn1r225
chr15_18731161_18731686	chr15	18731161	18731686	LF3	0.2548	ATAC	ENSMUSG00000022321	Cdh10
chr11_60155535_60155993	chr11	60155535	60155993	LF3	-0.2548	ATAC	ENSMUSG00000062115	Rai1
chr10_61006014_61006543	chr10	61006014	61006543	LF3	-0.254767	ATAC	ENSMUSG00000020098	Pcbd1
chr19_25218710_25219082	chr19	25218710	25219082	LF3	-0.254745	ATAC	ENSMUSG00000032702	Kank1
chr9_7722617_7723144	chr9	7722617	7723144	LF3	0.254709	ATAC	ENSMUSG00000018623	Mmp7
chrX_144268606_144269143	chrX	144268606	144269143	LF3	0.254707	ATAC	ENSMUSG00000041718	Alg13
chr11_33701239_33702408	chr11	33701239	33702408	LF3	-0.254662	ATAC	ENSMUSG00000020159	Gabrp
chr6_134579586_134579966	chr6	134579586	134579966	LF3	0.254619	ATAC	ENSMUSG00000030201	Lrp6
chr11_17883070_17883786	chr11	17883070	17883786	LF3	0.254517	ATAC	ENSMUSG00000016984	Etaa1
chr6_120591839_120592973	chr6	120591839	120592973	LF3	-0.254484	ATAC	ENSMUSG00000058979	Hdhd5
chr11_110749351_110749996	chr11	110749351	110749996	LF3	0.254478	ATAC	ENSMUSG00000051497	Kcnj16
chr3_157411150_157411544	chr3	157411150	157411544	LF3	0.25444	ATAC	ENSMUSG00000028180	Zranb2
chr13_54855052_54855789	chr13	54855052	54855789	LF3	-0.254393	ATAC	ENSMUSG00000025875	Tspan17
chr15_41882425_41883180	chr15	41882425	41883180	LF3	0.254362	ATAC	ENSMUSG00000042895	Abra
chr9_10233198_10233721	chr9	10233198	10233721	LF3	0.254361	ATAC	ENSMUSG00000039488	Cntn5
chr7_70604059_70604303	chr7	70604059	70604303	LF3	0.254325	ATAC	ENSMUSG00000030551	Nr2f2
chr6_96459023_96459585	chr6	96459023	96459585	LF3	0.254255	ATAC	ENSMUSG00000072878	1700123L14Rik
chr2_172937278_172938283	chr2	172937278	172938283	LF3	-0.254187	ATAC	ENSMUSG00000008999	Bmp7
chr17_93482217_93483001	chr17	93482217	93483001	LF3	0.254132	ATAC	ENSMUSG00000024256	Adcyap1
chr1_122607230_122607889	chr1	122607230	122607889	LF3	0.25412	ATAC	ENSMUSG00000001674	Ddx18
chr4_62744333_62745534	chr4	62744333	62745534	LF3	-0.2541	ATAC	ENSMUSG00000059810	Rgs3
chr9_71879163_71880355	chr9	71879163	71880355	LF3	0.25409	ATAC	ENSMUSG00000032232	Cgnl1
chr3_129575020_129575422	chr3	129575020	129575422	LF3	0.254056	ATAC	ENSMUSG00000041220	Elovl6
chr2_136375251_136375792	chr2	136375251	136375792	LF3	0.254048	ATAC	ENSMUSG00000039913	Pak7
chr6_3396018_3396578	chr6	3396018	3396578	LF3	0.254039	ATAC	ENSMUSG00000047735	Samd9l
chr11_19985261_19985768	chr11	19985261	19985768	LF3	0.254037	ATAC	ENSMUSG00000045671	Spred2
chr13_81347214_81347758	chr13	81347214	81347758	LF3	0.253976	ATAC	ENSMUSG00000069170	Adgrv1
chr17_32685181_32685817	chr17	32685181	32685817	LF3	-0.253976	ATAC	ENSMUSG00000073424	Cyp4f15
chr9_38551367_38552068	chr9	38551367	38552068	LF3	0.253909	ATAC	ENSMUSG00000060114	Olfr910
chr5_19341575_19342028	chr5	19341575	19342028	LF3	0.253901	ATAC	ENSMUSG00000040003	Magi2
chr2_109912522_109913880	chr2	109912522	109913880	LF3	0.253865	ATAC	ENSMUSG00000050199	Lgr4
chr8_56218645_56219464	chr8	56218645	56219464	LF3	0.253864	ATAC	ENSMUSG00000031613	Hpgd
chr10_125185360_125185830	chr10	125185360	125185830	LF3	0.253858	ATAC	ENSMUSG00000020102	Slc16a7
chr13_79330534_79331099	chr13	79330534	79331099	LF3	0.253855	ATAC	ENSMUSG00000069171	Nr2f1
chr4_81399786_81400440	chr4	81399786	81400440	LF3	0.253817	ATAC	ENSMUSG00000028402	Mpdz
chr2_171820706_171821117	chr2	171820706	171821117	LF3	-0.253816	ATAC	ENSMUSG00000067578	Cbln4
chr3_51739023_51739933	chr3	51739023	51739933	LF3	-0.253806	ATAC	ENSMUSG00000074604	Mgst2
chr4_124667602_124668549	chr4	124667602	124668549	LF3	-0.253774	ATAC	ENSMUSG00000090125	Pou3f1
chr15_39646505_39647205	chr15	39646505	39647205	LF3	0.253762	ATAC	ENSMUSG00000022303	Dcstamp
chr10_96846752_96847314	chr10	96846752	96847314	LF3	0.253727	ATAC	ENSMUSG00000036478	Btg1
chr6_28855180_28855846	chr6	28855180	28855846	LF3	-0.253698	ATAC	ENSMUSG00000049939	Lrrc4
chr16_5118523_5119170	chr16	5118523	5119170	LF3	-0.253684	ATAC	ENSMUSG00000039457	Ppl
chr17_4497835_4498808	chr17	4497835	4498808	LF3	0.253681	ATAC	ENSMUSG00000069729	Arid1b
chr10_112604489_112605134	chr10	112604489	112605134	LF3	0.25366	ATAC	ENSMUSG00000074748	Atxn7l3b
chr11_15777946_15778618	chr11	15777946	15778618	LF3	0.253624	ATAC	ENSMUSG00000048834	Vstm2a
chr17_23987038_23987431	chr17	23987038	23987431	LF3	-0.253617	ATAC	ENSMUSG00000024124	Prss30
chr2_160471494_160471978	chr2	160471494	160471978	LF3	0.253615	ATAC	ENSMUSG00000074622	Mafb
chr14_8327325_8327761	chr14	8327325	8327761	LF3	-0.253555	ATAC	ENSMUSG00000021750	Fam107a
chr11_14166880_14167452	chr11	14166880	14167452	LF3	0.253522	ATAC	ENSMUSG00000084135	Pom121l12
chr8_64399436_64400026	chr8	64399436	64400026	LF3	0.253441	ATAC	ENSMUSG00000053626	Tll1
chr10_103709950_103710756	chr10	103709950	103710756	LF3	0.25339	ATAC	ENSMUSG00000019894	Slc6a15
chr1_141797725_141798098	chr1	141797725	141798098	LF3	0.253363	ATAC	ENSMUSG00000052726	Kcnt2
chr7_42551664_42552195	chr7	42551664	42552195	LF3	0.253349	ATAC	ENSMUSG00000094462	Gm21028
chr19_37653912_37654321	chr19	37653912	37654321	LF3	-0.253346	ATAC	ENSMUSG00000062432	Cyp26c1
chr14_57407264_57407939	chr14	57407264	57407939	LF3	-0.253298	ATAC	ENSMUSG00000021947	Cryl1
chr17_26953119_26954248	chr17	26953119	26954248	LF3	-0.253269	ATAC	ENSMUSG00000067629	Syngap1
chr4_20360479_20360908	chr4	20360479	20360908	LF3	0.253233	ATAC	ENSMUSG00000073987	Ggh
chr10_12554083_12555044	chr10	12554083	12555044	LF3	0.253164	ATAC	ENSMUSG00000019820	Utrn
chr13_82820320_82820949	chr13	82820320	82820949	LF3	0.253138	ATAC	ENSMUSG00000005583	Mef2c
chr13_108439903_108440279	chr13	108439903	108440279	LF3	0.253099	ATAC	ENSMUSG00000021699	Pde4d
chr11_105164408_105165890	chr11	105164408	105165890	LF3	0.253082	ATAC	ENSMUSG00000020694	Tlk2
chr7_134663011_134663467	chr7	134663011	134663467	LF3	-0.253075	ATAC	ENSMUSG00000058325	Dock1
chr10_27994103_27995071	chr10	27994103	27995071	LF3	0.253022	ATAC	ENSMUSG00000019889	Ptprk
chr14_66324624_66325513	chr14	66324624	66325513	LF3	-0.253006	ATAC	ENSMUSG00000022044	Stmn4
chrX_103311740_103312452	chrX	103311740	103312452	LF3	0.25299	ATAC	ENSMUSG00000031326	Cdx4
chr4_57841898_57842473	chr4	57841898	57842473	LF3	0.252976	ATAC	ENSMUSG00000052117	D630039A03Rik
chr1_75399616_75400806	chr1	75399616	75400806	LF3	-0.252963	ATAC	ENSMUSG00000026207	Speg
chr11_18478733_18479283	chr11	18478733	18479283	LF3	0.252957	ATAC	ENSMUSG00000016984	Etaa1
chr15_7116468_7117324	chr15	7116468	7117324	LF3	0.252907	ATAC	ENSMUSG00000054263	Lifr
chr10_96107218_96108002	chr10	96107218	96108002	LF3	0.252895	ATAC	ENSMUSG00000096486	Gm5426
chr16_65648969_65649620	chr16	65648969	65649620	LF3	0.252885	ATAC	ENSMUSG00000004843	Chmp2b
chr15_82904330_82905109	chr15	82904330	82905109	LF3	-0.252868	ATAC	ENSMUSG00000041852	Tcf20
chr11_27799899_27800368	chr11	27799899	27800368	LF3	0.252858	ATAC	ENSMUSG00000032878	Ccdc85a
chr15_40978552_40979216	chr15	40978552	40979216	LF3	0.252822	ATAC	ENSMUSG00000022306	Zfpm2
chr2_27858438_27858962	chr2	27858438	27858962	LF3	-0.252795	ATAC	ENSMUSG00000026837	Col5a1
chr15_83765315_83766407	chr15	83765315	83766407	LF3	-0.252771	ATAC	ENSMUSG00000041708	Mpped1
chr11_63213874_63214524	chr11	63213874	63214524	LF3	0.252685	ATAC	ENSMUSG00000018217	Pmp22
chr8_120306932_120307468	chr8	120306932	120307468	LF3	-0.252628	ATAC	ENSMUSG00000031822	Gse1
chr11_12469494_12470070	chr11	12469494	12470070	LF3	0.252599	ATAC	ENSMUSG00000020173	Cobl
chr2_112931710_112932344	chr2	112931710	112932344	LF3	0.252596	ATAC	ENSMUSG00000057378	Ryr3
chr9_79744734_79745496	chr9	79744734	79745496	LF3	0.252543	ATAC	ENSMUSG00000032330	Cox7a2
chr2_94288928_94289874	chr2	94288928	94289874	LF3	-0.25244	ATAC	ENSMUSG00000027194	Ttc17
chr8_78537677_78538555	chr8	78537677	78538555	LF3	0.252434	ATAC	ENSMUSG00000031684	Slc10a7
chr18_89071206_89072028	chr18	89071206	89072028	LF3	0.252414	ATAC	ENSMUSG00000023066	Rttn
chr1_27032371_27033072	chr1	27032371	27033072	LF3	0.252411	ATAC	ENSMUSG00000073722	4931408C20Rik
chr7_17895272_17895994	chr7	17895272	17895994	LF3	0.252404	ATAC	ENSMUSG00000078793	Gm5155
chr8_27236158_27236754	chr8	27236158	27236754	LF3	0.252391	ATAC	ENSMUSG00000039720	Got1l1
chr7_89341900_89342431	chr7	89341900	89342431	LF3	0.252372	ATAC	ENSMUSG00000039428	Tmem135
chr11_66919840_66920434	chr11	66919840	66920434	LF3	0.252364	ATAC	ENSMUSG00000048070	Pirt
chrX_165410455_165411212	chrX	165410455	165411212	LF3	0.252334	ATAC	ENSMUSG00000018589	Glra2
chr2_17935555_17936268	chr2	17935555	17936268	LF3	0.252304	ATAC	ENSMUSG00000062651	H2al2a
chr2_59054263_59054696	chr2	59054263	59054696	LF3	0.25228	ATAC	ENSMUSG00000036641	Ccdc148
chr6_129236874_129237411	chr6	129236874	129237411	LF3	0.252248	ATAC	ENSMUSG00000030156	Cd69
chr13_15821851_15823054	chr13	15821851	15823054	LF3	0.252234	ATAC	ENSMUSG00000041324	Inhba
chr13_66823144_66823989	chr13	66823144	66823989	LF3	0.252191	ATAC	ENSMUSG00000074826	Gm10767
chrX_86193392_86193795	chrX	86193392	86193795	LF3	0.252144	ATAC	ENSMUSG00000025056	Nr0b1
chr4_81173001_81173529	chr4	81173001	81173529	LF3	0.252142	ATAC	ENSMUSG00000048706	Lurap1l
chr3_133524381_133525313	chr3	133524381	133525313	LF3	0.252061	ATAC	ENSMUSG00000040943	Tet2
chr14_11905244_11905957	chr14	11905244	11905957	LF3	-0.252048	ATAC	ENSMUSG00000021745	Ptprg
chr10_112400421_112401226	chr10	112400421	112401226	LF3	0.252046	ATAC	ENSMUSG00000035681	Kcnc2
chr4_20460217_20460700	chr4	20460217	20460700	LF3	0.252044	ATAC	ENSMUSG00000055761	Nkain3
chr6_131765435_131765985	chr6	131765435	131765985	LF3	0.252022	ATAC	ENSMUSG00000063478	Tas2r114
chr8_78363311_78363794	chr8	78363311	78363794	LF3	-0.252011	ATAC	ENSMUSG00000031688	Pou4f2
chr13_11682249_11682938	chr13	11682249	11682938	LF3	0.251995	ATAC	ENSMUSG00000021313	Ryr2
chr5_92498043_92498623	chr5	92498043	92498623	LF3	0.251983	ATAC	ENSMUSG00000029426	Scarb2
chr1_11501549_11502203	chr1	11501549	11502203	LF3	0.25194	ATAC	ENSMUSG00000057715	A830018L16Rik
chr11_69414903_69416628	chr11	69414903	69416628	LF3	-0.25192	ATAC	ENSMUSG00000018476	Kdm6b
chr5_82253486_82254297	chr5	82253486	82254297	LF3	0.251901	ATAC	ENSMUSG00000099863	1700031L13Rik
chr2_166488893_166489926	chr2	166488893	166489926	LF3	-0.251877	ATAC	ENSMUSG00000039621	Prex1
chr17_17843531_17844390	chr17	17843531	17844390	LF3	0.251852	ATAC	ENSMUSG00000003665	Has1
chr13_66291357_66291762	chr13	66291357	66291762	LF3	0.251794	ATAC	ENSMUSG00000091347	Gm10772
chr11_35351025_35351779	chr11	35351025	35351779	LF3	-0.251783	ATAC	ENSMUSG00000056427	Slit3
chr5_86038926_86039223	chr5	86038926	86039223	LF3	0.251741	ATAC	ENSMUSG00000029253	Cenpc1
chr10_15899720_15900096	chr10	15899720	15900096	LF3	0.251711	ATAC	ENSMUSG00000019867	Gje1
chr3_7732740_7733283	chr3	7732740	7733283	LF3	0.251687	ATAC	ENSMUSG00000040329	Il7
chr6_133963214_133963752	chr6	133963214	133963752	LF3	0.25167	ATAC	ENSMUSG00000030199	Etv6
chr12_5566024_5566608	chr12	5566024	5566608	LF3	-0.251642	ATAC	ENSMUSG00000020627	Klhl29
chr14_118977066_118977983	chr14	118977066	118977983	LF3	0.251498	ATAC	ENSMUSG00000022136	Dnajc3
chr1_64835710_64836262	chr1	64835710	64836262	LF3	-0.251483	ATAC	ENSMUSG00000045005	Fzd5
chr16_22637207_22637765	chr16	22637207	22637765	LF3	0.251462	ATAC	ENSMUSG00000022861	Dgkg
chr18_55523013_55523477	chr18	55523013	55523477	LF3	-0.251433	ATAC	ENSMUSG00000052713	Zfp608
chr9_10269260_10269828	chr9	10269260	10269828	LF3	0.251431	ATAC	ENSMUSG00000039488	Cntn5
chr4_126868467_126869178	chr4	126868467	126869178	LF3	0.251389	ATAC	ENSMUSG00000042446	Zmym4
chr19_21894653_21895279	chr19	21894653	21895279	LF3	0.251367	ATAC	ENSMUSG00000024754	Cemip2
chr5_130810140_130810851	chr5	130810140	130810851	LF3	-0.251351	ATAC	ENSMUSG00000052014	A330070K13Rik
chr6_82174570_82175514	chr6	82174570	82175514	LF3	0.251349	ATAC	ENSMUSG00000035104	Eva1a
chr17_65743608_65744301	chr17	65743608	65744301	LF3	0.251323	ATAC	ENSMUSG00000056515	Rab31
chr8_17190382_17190841	chr8	17190382	17190841	LF3	0.251281	ATAC	ENSMUSG00000060924	Csmd1
chr2_145636173_145637054	chr2	145636173	145637054	LF3	0.251256	ATAC	ENSMUSG00000001768	Rin2
chr10_60287299_60287809	chr10	60287299	60287809	LF3	-0.25124	ATAC	ENSMUSG00000004207	Psap
chr4_23590655_23592026	chr4	23590655	23592026	LF3	0.25108	ATAC	ENSMUSG00000045751	Mms22l
chr11_39678320_39679027	chr11	39678320	39679027	LF3	0.251055	ATAC	ENSMUSG00000042032	Mat2b
chr3_140725995_140726874	chr3	140725995	140726874	LF3	0.251018	ATAC	ENSMUSG00000047674	Pdha2
chr14_59370430_59370937	chr14	59370430	59370937	LF3	0.251012	ATAC	ENSMUSG00000068245	Phf11d
chr11_43667054_43667716	chr11	43667054	43667716	LF3	0.250968	ATAC	ENSMUSG00000044950	Pwwp2a
chr9_27827072_27827847	chr9	27827072	27827847	LF3	-0.250957	ATAC	ENSMUSG00000062257	Opcml
chr16_48355682_48356027	chr16	48355682	48356027	LF3	0.250925	ATAC	ENSMUSG00000072419	Dppa2
chr7_108013065_108013669	chr7	108013065	108013669	LF3	0.250924	ATAC	ENSMUSG00000094426	Olfr478
chr5_16756106_16756375	chr5	16756106	16756375	LF3	0.250863	ATAC	ENSMUSG00000109903	Gm28710
chr9_102528119_102528562	chr9	102528119	102528562	LF3	0.250826	ATAC	ENSMUSG00000035606	Ky
chr17_65701923_65702720	chr17	65701923	65702720	LF3	0.250773	ATAC	ENSMUSG00000050612	Txndc2
chr6_5119133_5119968	chr6	5119133	5119968	LF3	0.250699	ATAC	ENSMUSG00000002588	Pon1
chr17_53032928_53033627	chr17	53032928	53033627	LF3	0.250692	ATAC	ENSMUSG00000023931	Efhb
chr11_8605087_8605717	chr11	8605087	8605717	LF3	0.250643	ATAC	ENSMUSG00000020422	Tns3
chr10_115035714_115036309	chr10	115035714	115036309	LF3	0.250572	ATAC	ENSMUSG00000006764	Tph2
chrX_159510002_159511038	chrX	159510002	159511038	LF3	0.250568	ATAC	ENSMUSG00000044150	Bclaf3
chr19_41663533_41664586	chr19	41663533	41664586	LF3	-0.250554	ATAC	ENSMUSG00000025020	Slit1
chr5_120034733_120035371	chr5	120034733	120035371	LF3	-0.250512	ATAC	ENSMUSG00000029594	Rbm19
chr13_27830060_27830718	chr13	27830060	27830718	LF3	0.250503	ATAC	ENSMUSG00000062551	Prl2c1
chr2_27200369_27200876	chr2	27200369	27200876	LF3	-0.250463	ATAC	ENSMUSG00000000889	Dbh
chr13_10862647_10863366	chr13	10862647	10863366	LF3	0.250374	ATAC	ENSMUSG00000046159	Chrm3
chr17_3410338_3410723	chr17	3410338	3410723	LF3	0.250349	ATAC	ENSMUSG00000023800	Tiam2
chr6_31559867_31561856	chr6	31559867	31561856	LF3	-0.250312	ATAC	ENSMUSG00000025608	Podxl
chr10_98090137_98090883	chr10	98090137	98090883	LF3	0.250279	ATAC	ENSMUSG00000047025	Ccer1
chr6_71267129_71268039	chr6	71267129	71268039	LF3	0.250251	ATAC	ENSMUSG00000053012	Krcc1
chr6_52332670_52333020	chr6	52332670	52333020	LF3	-0.250227	ATAC	ENSMUSG00000005503	Evx1
chr9_48795072_48795657	chr9	48795072	48795657	LF3	-0.250211	ATAC	ENSMUSG00000066687	Zbtb16
chr14_113182469_113183221	chr14	113182469	113183221	LF3	0.250192	ATAC	ENSMUSG00000058126	Tpm3-rs7
chr4_6944993_6945335	chr4	6944993	6945335	LF3	0.250188	ATAC	ENSMUSG00000041272	Tox
chr4_93693248_93693753	chr4	93693248	93693753	LF3	0.250179	ATAC	ENSMUSG00000054000	Tusc1
chr17_3610363_3611617	chr17	3610363	3611617	LF3	0.250152	ATAC	ENSMUSG00000036983	Tfb1m
chr7_4953520_4954021	chr7	4953520	4954021	LF3	-0.25012	ATAC	ENSMUSG00000030433	Sbk2
chr17_5416497_5416935	chr17	5416497	5416935	LF3	0.250111	ATAC	ENSMUSG00000101959	Ldhal6b
chr18_70380607_70381631	chr18	70380607	70381631	LF3	0.250074	ATAC	ENSMUSG00000079608	Stard6
chr9_61339053_61339723	chr9	61339053	61339723	LF3	-0.250073	ATAC	ENSMUSG00000032280	Tle3
chr10_96285389_96285969	chr10	96285389	96285969	LF3	0.250069	ATAC	ENSMUSG00000096486	Gm5426
chr13_101235086_101235855	chr13	101235086	101235855	LF3	0.250043	ATAC	ENSMUSG00000021629	Slc30a5
chr10_72492817_72493453	chr10	72492817	72493453	LF3	0.250019	ATAC	ENSMUSG00000019923	Zwint
chr9_102122941_102123467	chr9	102122941	102123467	LF3	-0.249956	ATAC	ENSMUSG00000032537	Ephb1
chr5_131490743_131491637	chr5	131490743	131491637	LF3	0.249945	ATAC	ENSMUSG00000034040	Galnt17
chr4_145271523_145272220	chr4	145271523	145272220	LF3	0.249938	ATAC	ENSMUSG00000028599	Tnfrsf1b
chr1_140188104_140189142	chr1	140188104	140189142	LF3	0.249938	ATAC	ENSMUSG00000026365	Cfh
chr11_18913202_18913704	chr11	18913202	18913704	LF3	0.249894	ATAC	ENSMUSG00000020160	Meis1
chr2_73054192_73054611	chr2	73054192	73054611	LF3	0.249845	ATAC	ENSMUSG00000079286	Gm11084
chr9_124408367_124409204	chr9	124408367	124409204	LF3	0.249834	ATAC	ENSMUSG00000093803	Ppp2r3d
chr9_69681595_69682258	chr9	69681595	69682258	LF3	-0.249831	ATAC	ENSMUSG00000059246	Foxb1
chr1_87637289_87637979	chr1	87637289	87637979	LF3	-0.249718	ATAC	ENSMUSG00000026288	Inpp5d
chr14_122434036_122434701	chr14	122434036	122434701	LF3	0.249715	ATAC	ENSMUSG00000041703	Zic5
chr3_17999736_18000459	chr3	17999736	18000459	LF3	0.249694	ATAC	ENSMUSG00000027564	Cypt12
chr2_33629776_33630910	chr2	33629776	33630910	LF3	-0.249648	ATAC	ENSMUSG00000038765	Lmx1b
chr3_157558105_157558588	chr3	157558105	157558588	LF3	0.249637	ATAC	ENSMUSG00000040016	Ptger3
chr14_18666232_18667092	chr14	18666232	18667092	LF3	0.249635	ATAC	ENSMUSG00000058317	Ube2e2
chr18_8470507_8471157	chr18	8470507	8471157	LF3	-0.249631	ATAC	ENSMUSG00000024283	Wac
chr1_3343397_3344522	chr1	3343397	3344522	LF3	0.249594	ATAC	ENSMUSG00000051951	Xkr4
chr9_91953091_91953592	chr9	91953091	91953592	LF3	0.249578	ATAC	ENSMUSG00000095654	Plscr5
chr10_29019757_29020500	chr10	29019757	29020500	LF3	0.249575	ATAC	ENSMUSG00000015519	2310057J18Rik
chrX_44809214_44809777	chrX	44809214	44809777	LF3	0.24952	ATAC	ENSMUSG00000045284	Dcaf12l1
chr17_62048848_62049463	chr17	62048848	62049463	LF3	0.249501	ATAC	ENSMUSG00000048915	Efna5
chr11_7068439_7068924	chr11	7068439	7068924	LF3	0.249473	ATAC	ENSMUSG00000020431	Adcy1
chr9_121331887_121332737	chr9	121331887	121332737	LF3	-0.249438	ATAC	ENSMUSG00000032536	Trak1
chr2_150411793_150412831	chr2	150411793	150412831	LF3	0.249435	ATAC	ENSMUSG00000068130	Zfp442
chr10_75148090_75148910	chr10	75148090	75148910	LF3	-0.249425	ATAC	ENSMUSG00000033444	Specc1l
chr9_103636636_103637295	chr9	103636636	103637295	LF3	-0.249394	ATAC	ENSMUSG00000042757	Tmem108
chr19_46483911_46484600	chr19	46483911	46484600	LF3	-0.249368	ATAC	ENSMUSG00000025034	Trim8
chr11_63136741_63137410	chr11	63136741	63137410	LF3	-0.249314	ATAC	ENSMUSG00000018217	Pmp22
chr4_44716649_44717284	chr4	44716649	44717284	LF3	-0.249295	ATAC	ENSMUSG00000014030	Pax5
chr13_63720031_63721058	chr13	63720031	63721058	LF3	0.249289	ATAC	ENSMUSG00000021470	Ercc6l2
chr7_119037470_119037947	chr7	119037470	119037947	LF3	0.249239	ATAC	ENSMUSG00000008734	Gprc5b
chr7_24087498_24088171	chr7	24087498	24088171	LF3	0.24912	ATAC	ENSMUSG00000057101	Zfp180
chr7_46504147_46504633	chr7	46504147	46504633	LF3	-0.249104	ATAC	ENSMUSG00000058975	Kcnc1
chr9_20453642_20454019	chr9	20453642	20454019	LF3	0.249016	ATAC	ENSMUSG00000063108	Zfp26
chr5_3293635_3294084	chr5	3293635	3294084	LF3	0.24901	ATAC	ENSMUSG00000040274	Cdk6
chr18_3846827_3848029	chr18	3846827	3848029	LF3	0.248991	ATAC	ENSMUSG00000024233	Lyzl1
chr6_15789370_15789930	chr6	15789370	15789930	LF3	-0.248979	ATAC	ENSMUSG00000041390	Mdfic
chr8_10971871_10972635	chr8	10971871	10972635	LF3	-0.248873	ATAC	ENSMUSG00000038894	Irs2
chr4_125590105_125591010	chr4	125590105	125591010	LF3	-0.248804	ATAC	ENSMUSG00000001985	Grik3
chr6_12369068_12369724	chr6	12369068	12369724	LF3	0.248791	ATAC	ENSMUSG00000032625	Thsd7a
chr11_84081966_84082341	chr11	84081966	84082341	LF3	0.248761	ATAC	ENSMUSG00000018648	Dusp14
chr10_95461023_95461872	chr10	95461023	95461872	LF3	0.24872	ATAC	ENSMUSG00000062981	Mrpl42
chr11_9749987_9750572	chr11	9749987	9750572	LF3	0.248694	ATAC	ENSMUSG00000004668	Abca13
chr6_17797089_17798040	chr6	17797089	17798040	LF3	0.248694	ATAC	ENSMUSG00000029534	St7
chr14_16144138_16144737	chr14	16144138	16144737	LF3	0.248691	ATAC	ENSMUSG00000021785	Ngly1
chr15_8749203_8749552	chr15	8749203	8749552	LF3	0.248663	ATAC	ENSMUSG00000005360	Slc1a3
chr14_69821547_69822620	chr14	69821547	69822620	LF3	-0.248638	ATAC	ENSMUSG00000022075	Rhobtb2
chr5_72178777_72179552	chr5	72178777	72179552	LF3	-0.248621	ATAC	ENSMUSG00000029213	Commd8
chrX_166618934_166619642	chrX	166618934	166619642	LF3	0.248598	ATAC	ENSMUSG00000000402	Egfl6
chr6_80589632_80590333	chr6	80589632	80590333	LF3	0.248589	ATAC	ENSMUSG00000052581	Lrrtm4
chr16_48610802_48611930	chr16	48610802	48611930	LF3	0.248571	ATAC	ENSMUSG00000030775	Trat1
chr5_66476837_66477464	chr5	66476837	66477464	LF3	0.24856	ATAC	ENSMUSG00000029207	Apbb2
chr2_162312666_162313167	chr2	162312666	162313167	LF3	0.248554	ATAC	ENSMUSG00000053141	Ptprt
chr18_68140537_68141082	chr18	68140537	68141082	LF3	0.24853	ATAC	ENSMUSG00000038121	Fam210a
chr1_119868709_119869273	chr1	119868709	119869273	LF3	0.24853	ATAC	ENSMUSG00000026384	Ptpn4
chr18_45015455_45016269	chr18	45015455	45016269	LF3	0.248508	ATAC	ENSMUSG00000034653	Ythdc2
chr9_77152180_77153049	chr9	77152180	77153049	LF3	0.248508	ATAC	ENSMUSG00000032357	Tinag
chr17_16726877_16727336	chr17	16726877	16727336	LF3	0.248479	ATAC	ENSMUSG00000096696	Zfp960
chr8_9332199_9332521	chr8	9332199	9332521	LF3	0.248468	ATAC	ENSMUSG00000079157	Fam155a
chr2_165886361_165887837	chr2	165886361	165887837	LF3	-0.248433	ATAC	ENSMUSG00000039671	Zmynd8
chr4_105460063_105460797	chr4	105460063	105460797	LF3	0.248404	ATAC	ENSMUSG00000028517	Plpp3
chr15_83991441_83992059	chr15	83991441	83992059	LF3	-0.248398	ATAC	ENSMUSG00000022441	Efcab6
chr8_128042776_128043627	chr8	128042776	128043627	LF3	0.248383	ATAC	ENSMUSG00000025810	Nrp1
chr16_46500581_46501458	chr16	46500581	46501458	LF3	0.248382	ATAC	ENSMUSG00000022656	Nectin3
chr12_107159944_107160538	chr12	107159944	107160538	LF3	-0.248379	ATAC	ENSMUSG00000048251	Bcl11b
chr10_15573037_15573714	chr10	15573037	15573714	LF3	0.24835	ATAC	ENSMUSG00000019867	Gje1
chr10_16303340_16303788	chr10	16303340	16303788	LF3	0.248303	ATAC	ENSMUSG00000039910	Cited2
chr3_159614899_159615402	chr3	159614899	159615402	LF3	0.248279	ATAC	ENSMUSG00000028174	Rpe65
chr9_58112046_58114177	chr9	58112046	58114177	LF3	-0.248274	ATAC	ENSMUSG00000037716	Ccdc33
chr11_100859978_100860901	chr11	100859978	100860901	LF3	-0.24822	ATAC	ENSMUSG00000004043	Stat5a
chr16_83137143_83137924	chr16	83137143	83137924	LF3	0.248158	ATAC	ENSMUSG00000094030	Gm21833
chr4_78600017_78600455	chr4	78600017	78600455	LF3	-0.248139	ATAC	ENSMUSG00000028399	Ptprd
chr16_64865670_64866215	chr16	64865670	64866215	LF3	0.248135	ATAC	ENSMUSG00000054604	Cggbp1
chr14_63054680_63055174	chr14	63054680	63055174	LF3	-0.248063	ATAC	ENSMUSG00000075571	Defb30
chr19_12730916_12731717	chr19	12730916	12731717	LF3	0.248048	ATAC	ENSMUSG00000079415	Cntf
chr10_95354013_95354607	chr10	95354013	95354607	LF3	0.248017	ATAC	ENSMUSG00000045867	Cradd
chr7_13059523_13060053	chr7	13059523	13060053	LF3	0.248002	ATAC	ENSMUSG00000030380	Mzf1
chr17_51839457_51839902	chr17	51839457	51839902	LF3	0.248001	ATAC	ENSMUSG00000023927	Satb1
chr15_59983633_59984310	chr15	59983633	59984310	LF3	0.24799	ATAC	ENSMUSG00000071749	4933412E24Rik
chr1_179087378_179087998	chr1	179087378	179087998	LF3	0.247933	ATAC	ENSMUSG00000055067	Smyd3
chr16_48309959_48310650	chr16	48309959	48310650	LF3	0.247875	ATAC	ENSMUSG00000072419	Dppa2
chr1_141019172_141019784	chr1	141019172	141019784	LF3	0.247765	ATAC	ENSMUSG00000052726	Kcnt2
chr6_111630738_111631079	chr6	111630738	111631079	LF3	0.247737	ATAC	ENSMUSG00000057604	Lmcd1
chrX_65023767_65024381	chrX	65023767	65024381	LF3	0.247718	ATAC	ENSMUSG00000031181	Ctag2
chr3_41099417_41100222	chr3	41099417	41100222	LF3	0.247685	ATAC	ENSMUSG00000049940	Pgrmc2
chr16_84276224_84277064	chr16	84276224	84277064	LF3	0.247667	ATAC	ENSMUSG00000110358	A730009L09Rik
chr19_43606436_43607515	chr19	43606436	43607515	LF3	-0.247597	ATAC	ENSMUSG00000044220	Nkx2-3
chr2_65449175_65449937	chr2	65449175	65449937	LF3	0.247503	ATAC	ENSMUSG00000061171	Slc38a11
chr3_124605962_124606597	chr3	124605962	124606597	LF3	0.247452	ATAC	ENSMUSG00000039174	1700003H04Rik
chr2_148978723_148979147	chr2	148978723	148979147	LF3	0.247448	ATAC	ENSMUSG00000063507	Gm1330
chr5_120337744_120338705	chr5	120337744	120338705	LF3	-0.247445	ATAC	ENSMUSG00000029595	Lhx5
chr3_47591690_47592248	chr3	47591690	47592248	LF3	0.247406	ATAC	ENSMUSG00000090919	Pabpc4l
chr9_4977512_4978243	chr9	4977512	4978243	LF3	0.24736	ATAC	ENSMUSG00000025892	Gria4
chr6_135826544_135827342	chr6	135826544	135827342	LF3	0.24732	ATAC	ENSMUSG00000030209	Grin2b
chr10_106441983_106442648	chr10	106441983	106442648	LF3	0.247299	ATAC	ENSMUSG00000053825	Ppfia2
chr17_41036370_41037098	chr17	41036370	41037098	LF3	0.247299	ATAC	ENSMUSG00000023919	Cenpq
chr3_3297923_3298352	chr3	3297923	3298352	LF3	0.247249	ATAC	ENSMUSG00000017688	Hnf4g
chr17_76083416_76084083	chr17	76083416	76084083	LF3	0.247205	ATAC	ENSMUSG00000002017	Fam98a
chr11_117245057_117245629	chr11	117245057	117245629	LF3	-0.247099	ATAC	ENSMUSG00000059248	2009-09-01
chrX_145300200_145300650	chrX	145300200	145300650	LF3	0.24709	ATAC	ENSMUSG00000041700	Lhfpl1
chr6_88936808_88937731	chr6	88936808	88937731	LF3	-0.247041	ATAC	ENSMUSG00000002871	Tpra1
chr6_84228115_84229219	chr6	84228115	84229219	LF3	-0.247019	ATAC	ENSMUSG00000033788	Dysf
chr18_65122493_65123035	chr18	65122493	65123035	LF3	0.247016	ATAC	ENSMUSG00000024589	Nedd4l
chr14_84222890_84223337	chr14	84222890	84223337	LF3	0.246996	ATAC	ENSMUSG00000035566	Pcdh17
chr9_107409341_107409861	chr9	107409341	107409861	LF3	-0.246937	ATAC	ENSMUSG00000010066	Cacna2d2
chr13_62510701_62511353	chr13	62510701	62511353	LF3	0.246898	ATAC	ENSMUSG00000113450	Gm49359
chr2_158306177_158306931	chr2	158306177	158306931	LF3	-0.24689	ATAC	ENSMUSG00000016024	Lbp
chr18_73906655_73907491	chr18	73906655	73907491	LF3	-0.246884	ATAC	ENSMUSG00000064036	Mro
chr5_133468687_133469276	chr5	133468687	133469276	LF3	0.246815	ATAC	ENSMUSG00000015944	Castor2
chrX_91208506_91208906	chrX	91208506	91208906	LF3	0.246807	ATAC	ENSMUSG00000073069	Mageb2
chr9_89040740_89041363	chr9	89040740	89041363	LF3	0.246797	ATAC	ENSMUSG00000079162	Trim43b
chr13_57666498_57667157	chr13	57666498	57667157	LF3	-0.246764	ATAC	ENSMUSG00000056222	Spock1
chr6_76639481_76640123	chr6	76639481	76640123	LF3	0.246761	ATAC	ENSMUSG00000072476	Gm9008
chr7_117593642_117594160	chr7	117593642	117594160	LF3	0.246761	ATAC	ENSMUSG00000030657	Xylt1
chr1_122477830_122478541	chr1	122477830	122478541	LF3	0.246754	ATAC	ENSMUSG00000001674	Ddx18
chr4_26138155_26138470	chr4	26138155	26138470	LF3	0.246651	ATAC	ENSMUSG00000040520	Manea
chr16_95347161_95347639	chr16	95347161	95347639	LF3	-0.246639	ATAC	ENSMUSG00000062609	Kcnj15
chr2_162244628_162245044	chr2	162244628	162245044	LF3	0.246599	ATAC	ENSMUSG00000053141	Ptprt
chr9_78364620_78365308	chr9	78364620	78365308	LF3	0.246574	ATAC	ENSMUSG00000060461	Dppa5a
chr17_83308472_83309167	chr17	83308472	83309167	LF3	-0.246563	ATAC	ENSMUSG00000032624	Eml4
chr13_33683146_33683863	chr13	33683146	33683863	LF3	0.246535	ATAC	ENSMUSG00000047889	Serpinb6d
chr12_95520079_95520460	chr12	95520079	95520460	LF3	0.246524	ATAC	ENSMUSG00000047414	Flrt2
chr3_68564878_68565896	chr3	68564878	68565896	LF3	0.24652	ATAC	ENSMUSG00000027776	Il12a
chrX_36763409_36764162	chrX	36763409	36764162	LF3	0.246505	ATAC	ENSMUSG00000037636	Slc25a43
chr1_102962800_102963539	chr1	102962800	102963539	LF3	0.246501	ATAC	ENSMUSG00000050840	Cdh20
chr5_13983563_13984685	chr5	13983563	13984685	LF3	0.246494	ATAC	ENSMUSG00000063531	Sema3e
chr15_10496544_10497117	chr15	10496544	10497117	LF3	0.246474	ATAC	ENSMUSG00000022248	Rad1
chr10_26653072_26653803	chr10	26653072	26653803	LF3	0.246456	ATAC	ENSMUSG00000039031	Arhgap18
chr1_82191361_82192178	chr1	82191361	82192178	LF3	-0.246446	ATAC	ENSMUSG00000022591	Gm9747
chr5_61422997_61423468	chr5	61422997	61423468	LF3	0.246446	ATAC	ENSMUSG00000089992	G6pd2
chr17_30377765_30378739	chr17	30377765	30378739	LF3	-0.246397	ATAC	ENSMUSG00000062202	Btbd9
chr7_28357724_28358783	chr7	28357724	28358783	LF3	-0.246386	ATAC	ENSMUSG00000037563	Rps16
chr13_86036010_86036446	chr13	86036010	86036446	LF3	0.24628	ATAC	ENSMUSG00000017778	Cox7c
chr5_50252536_50253075	chr5	50252536	50253075	LF3	0.246278	ATAC	ENSMUSG00000029090	Adgra3
chr13_12913163_12913411	chr13	12913163	12913411	LF3	0.246215	ATAC	ENSMUSG00000079092	Prl2c2
chr3_157582566_157583469	chr3	157582566	157583469	LF3	0.246155	ATAC	ENSMUSG00000040016	Ptger3
chr7_48834780_48835635	chr7	48834780	48835635	LF3	0.246154	ATAC	ENSMUSG00000030470	Csrp3
chr4_81627923_81628897	chr4	81627923	81628897	LF3	0.246118	ATAC	ENSMUSG00000028402	Mpdz
chr11_74720697_74721061	chr11	74720697	74721061	LF3	0.246111	ATAC	ENSMUSG00000020745	Pafah1b1
chr13_81728141_81728647	chr13	81728141	81728647	LF3	0.24609	ATAC	ENSMUSG00000051098	Mblac2
chr17_10567327_10568007	chr17	10567327	10568007	LF3	0.246024	ATAC	ENSMUSG00000062078	Qk
chr12_63028201_63028611	chr12	63028201	63028611	LF3	0.246023	ATAC	ENSMUSG00000043060	Fscb
chr9_7796160_7796837	chr9	7796160	7796837	LF3	0.246023	ATAC	ENSMUSG00000050912	Tmem123
chr5_93351724_93352241	chr5	93351724	93352241	LF3	0.246016	ATAC	ENSMUSG00000029385	Ccng2
chr4_117372770_117374711	chr4	117372770	117374711	LF3	-0.24591	ATAC	ENSMUSG00000060268	Armh1
chr3_6136916_6137764	chr3	6136916	6137764	LF3	0.245875	ATAC	ENSMUSG00000103034	Gm8797
chr9_4155879_4156704	chr9	4155879	4156704	LF3	0.245861	ATAC	ENSMUSG00000025894	Aasdhppt
chrX_126269373_126270116	chrX	126269373	126270116	LF3	0.245841	ATAC	ENSMUSG00000058670	4932411N23Rik
chr5_12846980_12847792	chr5	12846980	12847792	LF3	0.245796	ATAC	ENSMUSG00000028883	Sema3a
chr9_11919994_11920586	chr9	11919994	11920586	LF3	0.245764	ATAC	ENSMUSG00000039488	Cntn5
chr6_82703445_82704169	chr6	82703445	82704169	LF3	0.245759	ATAC	ENSMUSG00000030042	Pole4
chr2_177318950_177319433	chr2	177318950	177319433	LF3	0.245754	ATAC	ENSMUSG00000078868	Gm14412
chr7_28466576_28468150	chr7	28466576	28468150	LF3	-0.245747	ATAC	ENSMUSG00000030600	Lrfn1
chr16_29719746_29720719	chr16	29719746	29720719	LF3	0.245737	ATAC	ENSMUSG00000038084	Opa1
chr2_118587580_118588113	chr2	118587580	118588113	LF3	0.245731	ATAC	ENSMUSG00000040084	Bub1b
chr8_88566544_88566949	chr8	88566544	88566949	LF3	-0.245684	ATAC	ENSMUSG00000031661	Nkd1
chr2_49448988_49449418	chr2	49448988	49449418	LF3	0.245683	ATAC	ENSMUSG00000069495	Epc2
chr17_74923937_74924272	chr17	74923937	74924272	LF3	0.24567	ATAC	ENSMUSG00000001870	Ltbp1
chr2_69150792_69151394	chr2	69150792	69151394	LF3	-0.245669	ATAC	ENSMUSG00000034738	Nostrin
chr1_30804807_30805402	chr1	30804807	30805402	LF3	0.245641	ATAC	ENSMUSG00000048874	Phf3
chr2_160348739_160349346	chr2	160348739	160349346	LF3	0.245568	ATAC	ENSMUSG00000074623	Gm826
chr5_43169725_43170109	chr5	43169725	43170109	LF3	0.24554	ATAC	ENSMUSG00000039782	Cpeb2
chr4_27100751_27101315	chr4	27100751	27101315	LF3	0.245531	ATAC	ENSMUSG00000040520	Manea
chr7_87415184_87415894	chr7	87415184	87415894	LF3	0.245508	ATAC	ENSMUSG00000004651	Tyr
chr7_83376857_83377320	chr7	83376857	83377320	LF3	0.245492	ATAC	ENSMUSG00000038540	Tmc3
chr11_119082492_119083572	chr11	119082492	119083572	LF3	-0.245458	ATAC	ENSMUSG00000039989	Cbx4
chr17_45606964_45607779	chr17	45606964	45607779	LF3	0.245435	ATAC	ENSMUSG00000079471	Mymx
chr7_139966761_139967906	chr7	139966761	139967906	LF3	-0.245373	ATAC	ENSMUSG00000073795	6430531B16Rik
chr16_25407071_25408066	chr16	25407071	25408066	LF3	0.24537	ATAC	ENSMUSG00000048399	Tprg
chr6_91196100_91197250	chr6	91196100	91197250	LF3	-0.245344	ATAC	ENSMUSG00000064080	Fbln2
chrX_9375957_9376385	chrX	9375957	9376385	LF3	0.245293	ATAC	ENSMUSG00000100448	H2al1k
chr14_67872951_67873522	chr14	67872951	67873522	LF3	-0.245265	ATAC	ENSMUSG00000044447	Dock5
chr12_72115869_72116443	chr12	72115869	72116443	LF3	0.245216	ATAC	ENSMUSG00000005078	Jkamp
chr9_94674605_94675199	chr9	94674605	94675199	LF3	0.245213	ATAC	ENSMUSG00000031129	Slc9a9
chr15_7167435_7168237	chr15	7167435	7168237	LF3	0.245213	ATAC	ENSMUSG00000054263	Lifr
chr1_100635825_100636348	chr1	100635825	100636348	LF3	0.245192	ATAC	ENSMUSG00000067028	Cntnap5b
chr3_22932598_22933158	chr3	22932598	22933158	LF3	0.245186	ATAC	ENSMUSG00000027630	Tbl1xr1
chr13_112770362_112771374	chr13	112770362	112771374	LF3	0.245185	ATAC	ENSMUSG00000021759	Plpp1
chr1_78567369_78568702	chr1	78567369	78568702	LF3	-0.245163	ATAC	ENSMUSG00000090486	BC035947
chr10_6349116_6349996	chr10	6349116	6349996	LF3	0.245147	ATAC	ENSMUSG00000000766	Oprm1
chr4_125538190_125538937	chr4	125538190	125538937	LF3	-0.245091	ATAC	ENSMUSG00000001985	Grik3
chr11_13006520_13007060	chr11	13006520	13007060	LF3	0.245085	ATAC	ENSMUSG00000020173	Cobl
chr14_92860766_92861233	chr14	92860766	92861233	LF3	0.245031	ATAC	ENSMUSG00000055421	Pcdh9
chr13_62263345_62263784	chr13	62263345	62263784	LF3	0.244978	ATAC	ENSMUSG00000094942	Gm3604
chr17_84145784_84146387	chr17	84145784	84146387	LF3	-0.244921	ATAC	ENSMUSG00000045817	Zfp36l2
chr2_178594007_178594700	chr2	178594007	178594700	LF3	0.244917	ATAC	ENSMUSG00000039155	Cdh26
chr8_33966317_33966906	chr8	33966317	33966906	LF3	0.244904	ATAC	ENSMUSG00000031586	Rbpms
chr18_51932267_51933331	chr18	51932267	51933331	LF3	0.244892	ATAC	ENSMUSG00000024510	Ftmt
chr6_87969986_87970493	chr6	87969986	87970493	LF3	-0.244882	ATAC	ENSMUSG00000044927	H1fx
chr1_46863318_46863970	chr1	46863318	46863970	LF3	0.244868	ATAC	ENSMUSG00000025986	Slc39a10
chr18_35341687_35342136	chr18	35341687	35342136	LF3	0.244854	ATAC	ENSMUSG00000071862	Lrrtm2
chr9_72657825_72658093	chr9	72657825	72658093	LF3	0.244838	ATAC	ENSMUSG00000032216	Nedd4
chr13_112462085_112462944	chr13	112462085	112462944	LF3	0.2448	ATAC	ENSMUSG00000021756	Il6st
chr10_98166668_98167167	chr10	98166668	98167167	LF3	0.244753	ATAC	ENSMUSG00000047025	Ccer1
chr10_90132936_90133878	chr10	90132936	90133878	LF3	0.244729	ATAC	ENSMUSG00000058589	Anks1b
chr8_127343109_127343566	chr8	127343109	127343566	LF3	0.244722	ATAC	ENSMUSG00000025812	Pard3
chr9_38842510_38843225	chr9	38842510	38843225	LF3	0.24471	ATAC	ENSMUSG00000062103	Olfr924
chr6_109268954_109269666	chr6	109268954	109269666	LF3	0.244684	ATAC	ENSMUSG00000030104	Edem1
chr17_83469449_83470136	chr17	83469449	83470136	LF3	0.244666	ATAC	ENSMUSG00000024248	Cox7a2l
chr1_19449681_19450417	chr1	19449681	19450417	LF3	0.244663	ATAC	ENSMUSG00000025927	Tfap2b
chrX_39899738_39900378	chrX	39899738	39900378	LF3	0.244651	ATAC	ENSMUSG00000095240	Cypt14
chr3_85832398_85833664	chr3	85832398	85833664	LF3	0.24465	ATAC	ENSMUSG00000051000	Fam160a1
chr19_16491446_16492029	chr19	16491446	16492029	LF3	0.244603	ATAC	ENSMUSG00000024697	Gna14
chr1_65370879_65371248	chr1	65370879	65371248	LF3	0.244579	ATAC	ENSMUSG00000025946	Pth2r
chr2_89562596_89563688	chr2	89562596	89563688	LF3	0.244526	ATAC	ENSMUSG00000111456	Olfr1245
chr5_136764067_136764703	chr5	136764067	136764703	LF3	-0.244517	ATAC	ENSMUSG00000005474	Myl10
chr1_87226260_87227078	chr1	87226260	87227078	LF3	0.244484	ATAC	ENSMUSG00000026254	Eif4e2
chr13_102654922_102655610	chr13	102654922	102655610	LF3	0.244429	ATAC	ENSMUSG00000021624	Cd180
chr7_46240609_46241148	chr7	46240609	46241148	LF3	-0.24442	ATAC	ENSMUSG00000009487	Otog
chr5_53555439_53556514	chr5	53555439	53556514	LF3	0.244402	ATAC	ENSMUSG00000039191	Rbpj
chr3_40444724_40445145	chr3	40444724	40445145	LF3	-0.244338	ATAC	ENSMUSG00000060798	Intu
chr7_68909635_68910169	chr7	68909635	68910169	LF3	0.244311	ATAC	ENSMUSG00000042659	Arrdc4
chr4_139982146_139982747	chr4	139982146	139982747	LF3	-0.244296	ATAC	ENSMUSG00000078234	Klhdc7a
chrX_129402627_129403361	chrX	129402627	129403361	LF3	0.244277	ATAC	ENSMUSG00000034480	Diaph2
chr3_56955170_56956099	chr3	56955170	56956099	LF3	0.244269	ATAC	ENSMUSG00000027800	Tm4sf1
chr7_36644215_36644795	chr7	36644215	36644795	LF3	0.244268	ATAC	ENSMUSG00000021217	Tshz3
chr14_29950812_29951291	chr14	29950812	29951291	LF3	0.24423	ATAC	ENSMUSG00000042682	Selenok
chr13_39523204_39524666	chr13	39523204	39524666	LF3	0.244224	ATAC	ENSMUSG00000021432	Slc35b3
chr7_58547507_58547925	chr7	58547507	58547925	LF3	-0.24421	ATAC	ENSMUSG00000025324	Atp10a
chr2_58604777_58605402	chr2	58604777	58605402	LF3	0.244175	ATAC	ENSMUSG00000026839	Upp2
chr14_79583426_79583875	chr14	79583426	79583875	LF3	0.244169	ATAC	ENSMUSG00000022024	Sugt1
chr7_77811949_77812555	chr7	77811949	77812555	LF3	0.244156	ATAC	ENSMUSG00000059146	Ntrk3
chr9_29610764_29611384	chr9	29610764	29611384	LF3	0.244154	ATAC	ENSMUSG00000059974	Ntm
chr6_97956514_97957089	chr6	97956514	97957089	LF3	0.244147	ATAC	ENSMUSG00000035158	Mitf
chr17_28768978_28770411	chr17	28768978	28770411	LF3	-0.244147	ATAC	ENSMUSG00000004864	Mapk13
chrX_135599356_135599702	chrX	135599356	135599702	LF3	-0.24412	ATAC	ENSMUSG00000031410	Nxf7
chr4_81956823_81957706	chr4	81956823	81957706	LF3	-0.244113	ATAC	ENSMUSG00000028402	Mpdz
chr10_95220402_95221006	chr10	95220402	95221006	LF3	0.244102	ATAC	ENSMUSG00000045867	Cradd
chr15_43292768_43293692	chr15	43292768	43293692	LF3	0.24409	ATAC	ENSMUSG00000022336	Eif3e
chr18_61336575_61337090	chr18	61336575	61337090	LF3	-0.244083	ATAC	ENSMUSG00000033871	Ppargc1b
chrX_9335020_9335370	chrX	9335020	9335370	LF3	0.243992	ATAC	ENSMUSG00000100448	H2al1k
chr3_108469195_108469840	chr3	108469195	108469840	LF3	-0.243979	ATAC	ENSMUSG00000068739	Sars
chr14_30178174_30178670	chr14	30178174	30178670	LF3	-0.243947	ATAC	ENSMUSG00000015970	Chdh
chr13_82325506_82326376	chr13	82325506	82326376	LF3	0.243934	ATAC	ENSMUSG00000021537	Cetn3
chr11_55957244_55957819	chr11	55957244	55957819	LF3	0.243917	ATAC	ENSMUSG00000037393	Nmur2
chr8_128030401_128031002	chr8	128030401	128031002	LF3	0.243909	ATAC	ENSMUSG00000025810	Nrp1
chr13_101439018_101440039	chr13	101439018	101440039	LF3	0.2439	ATAC	ENSMUSG00000041417	Pik3r1
chr4_129966044_129966764	chr4	129966044	129966764	LF3	-0.243861	ATAC	ENSMUSG00000028782	Adgrb2
chr9_77485878_77486373	chr9	77485878	77486373	LF3	0.243859	ATAC	ENSMUSG00000032352	Lrrc1
chr9_78365701_78366572	chr9	78365701	78366572	LF3	0.243845	ATAC	ENSMUSG00000060461	Dppa5a
chr4_139832381_139834456	chr4	139832381	139834456	LF3	-0.24384	ATAC	ENSMUSG00000028736	Pax7
chr16_52429792_52430563	chr16	52429792	52430563	LF3	0.243677	ATAC	ENSMUSG00000022636	Alcam
chr5_113122376_113123057	chr5	113122376	113123057	LF3	-0.24366	ATAC	ENSMUSG00000029352	Crybb3
chr3_94371493_94372315	chr3	94371493	94372315	LF3	-0.243638	ATAC	ENSMUSG00000028150	Rorc
chr11_117603904_117604695	chr11	117603904	117604695	LF3	-0.243613	ATAC	ENSMUSG00000025571	Tnrc6c
chr15_55145372_55145772	chr15	55145372	55145772	LF3	0.2436	ATAC	ENSMUSG00000022419	Deptor
chr4_148803013_148803502	chr4	148803013	148803502	LF3	-0.243596	ATAC	ENSMUSG00000028977	Casz1
chr11_8671562_8672160	chr11	8671562	8672160	LF3	0.243523	ATAC	ENSMUSG00000020422	Tns3
chr1_95030604_95031017	chr1	95030604	95031017	LF3	0.243511	ATAC	ENSMUSG00000051185	Fam174a
chr5_112656370_112657176	chr5	112656370	112657176	LF3	-0.243506	ATAC	ENSMUSG00000058153	Sez6l
chr18_90412072_90412728	chr18	90412072	90412728	LF3	0.243431	ATAC	ENSMUSG00000024614	Tmx3
chr11_118954366_118955122	chr11	118954366	118955122	LF3	-0.243427	ATAC	ENSMUSG00000046697	Enpp7
chr8_18855983_18856459	chr8	18855983	18856459	LF3	0.243416	ATAC	ENSMUSG00000031467	Agpat5
chr17_53561352_53562168	chr17	53561352	53562168	LF3	0.243339	ATAC	ENSMUSG00000000708	Kat2b
chr13_79868445_79869255	chr13	79868445	79869255	LF3	0.243337	ATAC	ENSMUSG00000074794	Arrdc3
chr9_69762669_69763249	chr9	69762669	69763249	LF3	-0.243306	ATAC	ENSMUSG00000059246	Foxb1
chr4_48579435_48580070	chr4	48579435	48580070	LF3	0.243294	ATAC	ENSMUSG00000028347	Tmeff1
chr4_121735548_121736378	chr4	121735548	121736378	LF3	0.243239	ATAC	ENSMUSG00000078575	Gm12887
chr7_86346292_86346682	chr7	86346292	86346682	LF3	0.24323	ATAC	ENSMUSG00000055610	Olfr307
chr4_140983292_140983894	chr4	140983292	140983894	LF3	-0.243226	ATAC	ENSMUSG00000036622	Atp13a2
chr11_10505664_10506169	chr11	10505664	10506169	LF3	0.243198	ATAC	ENSMUSG00000050830	Vwc2
chr4_29090594_29092297	chr4	29090594	29092297	LF3	0.243184	ATAC	ENSMUSG00000028289	Epha7
chr2_96775384_96775799	chr2	96775384	96775799	LF3	0.243174	ATAC	ENSMUSG00000050587	Lrrc4c
chr12_107479261_107479627	chr12	107479261	107479627	LF3	-0.243156	ATAC	ENSMUSG00000048251	Bcl11b
chr10_70143900_70144647	chr10	70143900	70144647	LF3	0.243099	ATAC	ENSMUSG00000048701	Ccdc6
chr2_68297869_68298970	chr2	68297869	68298970	LF3	0.243085	ATAC	ENSMUSG00000027030	Stk39
chr6_67049017_67049439	chr6	67049017	67049439	LF3	0.243058	ATAC	ENSMUSG00000036390	Gadd45a
chr7_117685839_117687119	chr7	117685839	117687119	LF3	0.243054	ATAC	ENSMUSG00000030657	Xylt1
chr16_64766856_64767305	chr16	64766856	64767305	LF3	0.243023	ATAC	ENSMUSG00000059920	4930453N24Rik
chr13_97824061_97824799	chr13	97824061	97824799	LF3	0.242998	ATAC	ENSMUSG00000069117	Gm10260
chr15_34049350_34049968	chr15	34049350	34049968	LF3	0.242964	ATAC	ENSMUSG00000022255	Mtdh
chr3_94377104_94377708	chr3	94377104	94377708	LF3	-0.242954	ATAC	ENSMUSG00000028150	Rorc
chr15_16629596_16630170	chr15	16629596	16630170	LF3	0.242941	ATAC	ENSMUSG00000025370	Cdh9
chr6_33769981_33770337	chr6	33769981	33770337	LF3	0.242885	ATAC	ENSMUSG00000056215	Lrguk
chr8_73336750_73337236	chr8	73336750	73337236	LF3	0.24288	ATAC	ENSMUSG00000004383	Large1
chr18_84389552_84390302	chr18	84389552	84390302	LF3	-0.242844	ATAC	ENSMUSG00000048410	Zfp407
chr6_124474433_124475040	chr6	124474433	124475040	LF3	0.242815	ATAC	ENSMUSG00000008153	Clstn3
chr16_72787705_72788573	chr16	72787705	72788573	LF3	0.242814	ATAC	ENSMUSG00000022883	Robo1
chrX_103472177_103472823	chrX	103472177	103472823	LF3	0.242796	ATAC	ENSMUSG00000098078	Gm26992
chr1_165966190_165966996	chr1	165966190	165966996	LF3	0.242768	ATAC	ENSMUSG00000026565	Pou2f1
chr7_44310224_44311802	chr7	44310224	44311802	LF3	-0.242744	ATAC	ENSMUSG00000038738	Shank1
chr13_77798864_77799631	chr13	77798864	77799631	LF3	0.24274	ATAC	ENSMUSG00000064138	Fam172a
chr12_96617119_96617606	chr12	96617119	96617606	LF3	0.24272	ATAC	ENSMUSG00000047414	Flrt2
chr17_14207232_14207729	chr17	14207232	14207729	LF3	-0.242698	ATAC	ENSMUSG00000048826	Dact2
chr9_48895707_48896589	chr9	48895707	48896589	LF3	-0.242685	ATAC	ENSMUSG00000032269	Htr3a
chr17_36972915_36973935	chr17	36972915	36973935	LF3	0.242661	ATAC	ENSMUSG00000064308	2410137M14Rik
chr9_51363928_51364579	chr9	51363928	51364579	LF3	0.242649	ATAC	ENSMUSG00000036027	1810046K07Rik
chr4_128899286_128899926	chr4	128899286	128899926	LF3	-0.242626	ATAC	ENSMUSG00000041000	Trim62
chr14_91478111_91478959	chr14	91478111	91478959	LF3	0.242626	ATAC	ENSMUSG00000055421	Pcdh9
chr2_105719163_105720520	chr2	105719163	105720520	LF3	0.242617	ATAC	ENSMUSG00000027168	Pax6
chr2_135199247_135200022	chr2	135199247	135200022	LF3	0.242615	ATAC	ENSMUSG00000051177	Plcb1
chr4_22328363_22328771	chr4	22328363	22328771	LF3	0.242607	ATAC	ENSMUSG00000040410	Fbxl4
chr4_144824660_144825186	chr4	144824660	144825186	LF3	0.242543	ATAC	ENSMUSG00000078504	Gm438
chr17_68411529_68411834	chr17	68411529	68411834	LF3	0.242535	ATAC	ENSMUSG00000041565	L3mbtl4
chr4_28548236_28548785	chr4	28548236	28548785	LF3	0.242475	ATAC	ENSMUSG00000028289	Epha7
chrX_63837781_63838269	chrX	63837781	63838269	LF3	-0.242467	ATAC	ENSMUSG00000079579	Gm6760
chr18_46316954_46317985	chr18	46316954	46317985	LF3	0.242434	ATAC	ENSMUSG00000071855	Ccdc112
chr13_74430654_74431535	chr13	74430654	74431535	LF3	0.242432	ATAC	ENSMUSG00000062382	Ftl1-ps1
chr3_119778274_119778939	chr3	119778274	119778939	LF3	0.242423	ATAC	ENSMUSG00000028134	Ptbp2
chr8_12429468_12432204	chr8	12429468	12432204	LF3	-0.242396	ATAC	ENSMUSG00000096014	Sox1
chr1_86510209_86511524	chr1	86510209	86511524	LF3	-0.242378	ATAC	ENSMUSG00000026238	Ptma
chr7_107207782_107208283	chr7	107207782	107208283	LF3	0.242352	ATAC	ENSMUSG00000073894	Rbmxl2
chrX_80754835_80755534	chrX	80754835	80755534	LF3	0.242306	ATAC	ENSMUSG00000025666	Tmem47
chr7_130327654_130328597	chr7	130327654	130328597	LF3	-0.242298	ATAC	ENSMUSG00000030850	Ate1
chr1_157180963_157181555	chr1	157180963	157181555	LF3	-0.242294	ATAC	ENSMUSG00000026592	Tex35
chr6_5756540_5757278	chr6	5756540	5757278	LF3	0.242281	ATAC	ENSMUSG00000029757	Dync1i1
chr16_78456243_78456834	chr16	78456243	78456834	LF3	0.242265	ATAC	ENSMUSG00000022863	Btg3
chr17_3375035_3375485	chr17	3375035	3375485	LF3	-0.242238	ATAC	ENSMUSG00000023800	Tiam2
chr18_55354966_55355351	chr18	55354966	55355351	LF3	0.24221	ATAC	ENSMUSG00000052713	Zfp608
chr10_113593959_113594344	chr10	113593959	113594344	LF3	0.242203	ATAC	ENSMUSG00000074748	Atxn7l3b
chr6_35333628_35334127	chr6	35333628	35334127	LF3	-0.242185	ATAC	ENSMUSG00000047420	Fam180a
chr18_45628507_45629507	chr18	45628507	45629507	LF3	0.242168	ATAC	ENSMUSG00000054477	Kcnn2
chrX_12651856_12652381	chrX	12651856	12652381	LF3	0.242123	ATAC	ENSMUSG00000044148	1810030O07Rik
chr5_88112022_88112867	chr5	88112022	88112867	LF3	0.242111	ATAC	ENSMUSG00000079439	Gm11116
chr6_92495363_92496086	chr6	92495363	92496086	LF3	0.242105	ATAC	ENSMUSG00000030020	Prickle2
chr1_67542509_67543155	chr1	67542509	67543155	LF3	0.241917	ATAC	ENSMUSG00000025991	Cps1
chr3_95903771_95905918	chr3	95903771	95905918	LF3	-0.241829	ATAC	ENSMUSG00000038526	Car14
chr11_68223551_68224187	chr11	68223551	68224187	LF3	-0.241779	ATAC	ENSMUSG00000020902	Ntn1
chr10_117808861_117810094	chr10	117808861	117810094	LF3	-0.241777	ATAC	ENSMUSG00000052798	Nup107
chr17_82272546_82273450	chr17	82272546	82273450	LF3	0.241763	ATAC	ENSMUSG00000054640	Slc8a1
chr4_137015830_137016514	chr4	137015830	137016514	LF3	-0.24174	ATAC	ENSMUSG00000060862	Zbtb40
chr14_13149588_13150029	chr14	13149588	13150029	LF3	0.241723	ATAC	ENSMUSG00000056296	Synpr
chr18_5011471_5012637	chr18	5011471	5012637	LF3	0.241703	ATAC	ENSMUSG00000024236	Svil
chr4_117367310_117367815	chr4	117367310	117367815	LF3	0.241679	ATAC	ENSMUSG00000060268	Armh1
chr17_11148806_11149252	chr17	11148806	11149252	LF3	-0.241676	ATAC	ENSMUSG00000023826	Prkn
chr8_37498384_37499569	chr8	37498384	37499569	LF3	0.24167	ATAC	ENSMUSG00000074384	AI429214
chr5_86090960_86091360	chr5	86090960	86091360	LF3	0.241655	ATAC	ENSMUSG00000029254	Stap1
chr11_56040798_56041465	chr11	56040798	56041465	LF3	-0.241623	ATAC	ENSMUSG00000037393	Nmur2
chr6_16524002_16524448	chr6	16524002	16524448	LF3	0.24162	ATAC	ENSMUSG00000029553	Tfec
chr10_70364636_70365228	chr10	70364636	70365228	LF3	0.241611	ATAC	ENSMUSG00000043259	Fam13c
chr5_73236673_73237387	chr5	73236673	73237387	LF3	-0.241599	ATAC	ENSMUSG00000070733	Fryl
chr10_77750435_77750863	chr10	77750435	77750863	LF3	-0.241599	ATAC	ENSMUSG00000112380	Gm9736
chr10_60445037_60445618	chr10	60445037	60445618	LF3	-0.241569	ATAC	ENSMUSG00000090439	Gm17455
chr10_20000777_20001560	chr10	20000777	20001560	LF3	-0.241471	ATAC	ENSMUSG00000071369	Map3k5
chr8_62250248_62251086	chr8	62250248	62251086	LF3	0.241421	ATAC	ENSMUSG00000031635	Anxa10
chrX_105922996_105923386	chrX	105922996	105923386	LF3	0.24141	ATAC	ENSMUSG00000031229	Atrx
chr11_81926401_81926785	chr11	81926401	81926785	LF3	-0.241401	ATAC	ENSMUSG00000020704	Asic2
chr13_62077976_62078727	chr13	62077976	62078727	LF3	0.241396	ATAC	ENSMUSG00000074867	Zfp808
chr10_28012037_28012510	chr10	28012037	28012510	LF3	0.241349	ATAC	ENSMUSG00000019889	Ptprk
chr13_86287955_86288634	chr13	86287955	86288634	LF3	0.241346	ATAC	ENSMUSG00000017778	Cox7c
chr9_60835303_60835993	chr9	60835303	60835993	LF3	-0.241302	ATAC	ENSMUSG00000034485	Uaca
chr13_90175610_90176129	chr13	90175610	90176129	LF3	0.241265	ATAC	ENSMUSG00000021615	Xrcc4
chr6_81660667_81661404	chr6	81660667	81661404	LF3	0.241225	ATAC	ENSMUSG00000035125	Gcfc2
chr5_20104444_20104975	chr5	20104444	20104975	LF3	0.241192	ATAC	ENSMUSG00000039987	Phtf2
chr3_52091398_52091783	chr3	52091398	52091783	LF3	-0.241169	ATAC	ENSMUSG00000061143	Maml3
chr13_61712791_61713160	chr13	61712791	61713160	LF3	0.241122	ATAC	ENSMUSG00000074870	Cts3
chr6_38739208_38739799	chr6	38739208	38739799	LF3	-0.241121	ATAC	ENSMUSG00000079598	Clec2l
chr10_33352963_33353457	chr10	33352963	33353457	LF3	0.24107	ATAC	ENSMUSG00000019785	Clvs2
chr9_5663855_5664347	chr9	5663855	5664347	LF3	0.24106	ATAC	ENSMUSG00000025887	Casp12
chr12_51858084_51859022	chr12	51858084	51859022	LF3	0.241043	ATAC	ENSMUSG00000035247	Hectd1
chr6_93566601_93567260	chr6	93566601	93567260	LF3	-0.241034	ATAC	ENSMUSG00000030022	Adamts9
chr11_101259803_101261315	chr11	101259803	101261315	LF3	-0.241017	ATAC	ENSMUSG00000035112	Wnk4
chr2_38933752_38934476	chr2	38933752	38934476	LF3	-0.241008	ATAC	ENSMUSG00000046618	Olfml2a
chr11_8586279_8586709	chr11	8586279	8586709	LF3	0.240873	ATAC	ENSMUSG00000020422	Tns3
chr14_15734275_15734818	chr14	15734275	15734818	LF3	0.240849	ATAC	ENSMUSG00000045201	Lrrc3b
chr1_26339943_26340919	chr1	26339943	26340919	LF3	0.240826	ATAC	ENSMUSG00000073722	4931408C20Rik
chr3_32762811_32763566	chr3	32762811	32763566	LF3	0.240788	ATAC	ENSMUSG00000037531	Mrpl47
chr6_147568379_147568886	chr6	147568379	147568886	LF3	0.240773	ATAC	ENSMUSG00000030301	Ccdc91
chr2_28792881_28793462	chr2	28792881	28793462	LF3	-0.24068	ATAC	ENSMUSG00000035666	Gtf3c4
chr14_81560537_81561185	chr14	81560537	81561185	LF3	0.240676	ATAC	ENSMUSG00000022026	Olfm4
chr8_31341885_31342359	chr8	31341885	31342359	LF3	-0.240671	ATAC	ENSMUSG00000046152	Fut10
chr5_17102694_17103524	chr5	17102694	17103524	LF3	0.240656	ATAC	ENSMUSG00000091827	Speer4f2
chr1_18287352_18287825	chr1	18287352	18287825	LF3	0.240647	ATAC	ENSMUSG00000067773	Defb41
chr11_111082799_111083140	chr11	111082799	111083140	LF3	0.240632	ATAC	ENSMUSG00000041695	Kcnj2
chr3_35751509_35752149	chr3	35751509	35752149	LF3	0.240631	ATAC	ENSMUSG00000037400	Atp11b
chr15_4313488_4313877	chr15	4313488	4313877	LF3	0.240621	ATAC	ENSMUSG00000049148	Plcxd3
chr8_70765804_70767281	chr8	70765804	70767281	LF3	-0.240573	ATAC	ENSMUSG00000035559	Mpv17l2
chr12_84671527_84672228	chr12	84671527	84672228	LF3	-0.240538	ATAC	ENSMUSG00000071234	Syndig1l
chr15_40937492_40937912	chr15	40937492	40937912	LF3	0.240527	ATAC	ENSMUSG00000022306	Zfpm2
chr5_37248785_37249211	chr5	37248785	37249211	LF3	0.24052	ATAC	ENSMUSG00000029121	Crmp1
chr2_83340169_83340532	chr2	83340169	83340532	LF3	0.24052	ATAC	ENSMUSG00000027091	Zc3h15
chr10_57576647_57576963	chr10	57576647	57576963	LF3	0.240494	ATAC	ENSMUSG00000019877	Serinc1
chr16_43816395_43816832	chr16	43816395	43816832	LF3	0.240465	ATAC	ENSMUSG00000022705	Drd3
chr3_107061346_107061980	chr3	107061346	107061980	LF3	0.240452	ATAC	ENSMUSG00000047959	Kcna3
chr1_156475977_156476774	chr1	156475977	156476774	LF3	-0.240413	ATAC	ENSMUSG00000026600	Soat1
chr16_77759788_77760415	chr16	77759788	77760415	LF3	0.240351	ATAC	ENSMUSG00000079546	Gm11146
chr5_129761748_129762523	chr5	129761748	129762523	LF3	0.240328	ATAC	ENSMUSG00000029447	Cct6a
chr10_29953840_29954129	chr10	29953840	29954129	LF3	0.240306	ATAC	ENSMUSG00000075266	Cenpw
chr4_124646237_124647203	chr4	124646237	124647203	LF3	-0.240293	ATAC	ENSMUSG00000090125	Pou3f1
chr6_30308695_30309184	chr6	30308695	30309184	LF3	-0.240285	ATAC	ENSMUSG00000039159	Ube2h
chr13_8478693_8479140	chr13	8478693	8479140	LF3	0.240257	ATAC	ENSMUSG00000052551	Adarb2
chr2_125412292_125412831	chr2	125412292	125412831	LF3	0.240249	ATAC	ENSMUSG00000027204	Fbn1
chr9_75424529_75425183	chr9	75424529	75425183	LF3	0.240241	ATAC	ENSMUSG00000042688	Mapk6
chr1_56697320_56697848	chr1	56697320	56697848	LF3	0.240216	ATAC	ENSMUSG00000045336	Hsfy2
chr8_79794753_79795163	chr8	79794753	79795163	LF3	0.240142	ATAC	ENSMUSG00000036977	Anapc10
chr7_78155289_78155669	chr7	78155289	78155669	LF3	-0.240106	ATAC	ENSMUSG00000059146	Ntrk3
chr11_27362633_27363464	chr11	27362633	27363464	LF3	0.240077	ATAC	ENSMUSG00000064090	Vrk2
chr9_103504595_103505094	chr9	103504595	103505094	LF3	0.239991	ATAC	ENSMUSG00000032556	Bfsp2
chr2_63541619_63542421	chr2	63541619	63542421	LF3	0.239989	ATAC	ENSMUSG00000059742	Kcnh7
chr9_115456149_115457120	chr9	115456149	115457120	LF3	-0.239954	ATAC	ENSMUSG00000032437	Stt3b
chr17_20627561_20628341	chr17	20627561	20628341	LF3	0.239944	ATAC	ENSMUSG00000060701	Fpr-rs3
chr7_24990671_24991287	chr7	24990671	24991287	LF3	-0.239914	ATAC	ENSMUSG00000040907	Atp1a3
chr11_49261172_49261783	chr11	49261172	49261783	LF3	0.239888	ATAC	ENSMUSG00000059864	Olfr1393
chr6_141597036_141597436	chr6	141597036	141597436	LF3	0.239814	ATAC	ENSMUSG00000030236	Slco1b2
chrX_97234325_97234760	chrX	97234325	97234760	LF3	0.239764	ATAC	ENSMUSG00000034457	Eda2r
chr3_58504574_58505409	chr3	58504574	58505409	LF3	0.239735	ATAC	ENSMUSG00000027810	Eif2a
chr15_92268284_92268712	chr15	92268284	92268712	LF3	-0.239725	ATAC	ENSMUSG00000036218	Pdzrn4
chr8_63730737_63731331	chr8	63730737	63731331	LF3	0.239682	ATAC	ENSMUSG00000094443	Sgo2b
chr18_10430183_10430682	chr18	10430183	10430682	LF3	-0.239671	ATAC	ENSMUSG00000042942	Greb1l
chr7_57304517_57304969	chr7	57304517	57304969	LF3	0.239658	ATAC	ENSMUSG00000055026	Gabrg3
chr5_21732130_21733564	chr5	21732130	21733564	LF3	0.239654	ATAC	ENSMUSG00000029017	Pmpcb
chrX_104196500_104197105	chrX	104196500	104197105	LF3	0.239651	ATAC	ENSMUSG00000046449	Nexmif
chr1_164522427_164522899	chr1	164522427	164522899	LF3	0.239618	ATAC	ENSMUSG00000026576	Atp1b1
chr2_163084126_163085480	chr2	163084126	163085480	LF3	0.239611	ATAC	ENSMUSG00000070708	Gtsf1l
chr7_55666840_55667577	chr7	55666840	55667577	LF3	0.239609	ATAC	ENSMUSG00000051504	Siglech
chr11_95263299_95264682	chr11	95263299	95264682	LF3	-0.239588	ATAC	ENSMUSG00000020872	Tac4
chr13_38935272_38935745	chr13	38935272	38935745	LF3	0.239583	ATAC	ENSMUSG00000021432	Slc35b3
chr5_116949911_116951365	chr5	116949911	116951365	LF3	-0.239582	ATAC	ENSMUSG00000066900	Suds3
chr14_122776742_122777751	chr14	122776742	122777751	LF3	0.239553	ATAC	ENSMUSG00000041625	Ggact
chr17_90394464_90395110	chr17	90394464	90395110	LF3	0.239539	ATAC	ENSMUSG00000066878	Gm10184
chr5_92363095_92363659	chr5	92363095	92363659	LF3	-0.239536	ATAC	ENSMUSG00000034855	Cxcl10
chr10_101166581_101167566	chr10	101166581	101167566	LF3	0.239535	ATAC	ENSMUSG00000019888	Mgat4c
chr7_13896915_13897536	chr7	13896915	13897536	LF3	0.239507	ATAC	ENSMUSG00000078798	Sult2a1
chr12_44795432_44796167	chr12	44795432	44796167	LF3	0.23945	ATAC	ENSMUSG00000046314	Stxbp6
chr12_12580377_12582460	chr12	12580377	12582460	LF3	-0.239439	ATAC	ENSMUSG00000020589	Fam49a
chr7_13706295_13706939	chr7	13706295	13706939	LF3	0.23941	ATAC	ENSMUSG00000070811	Sult2a2
chr12_104475738_104476464	chr12	104475738	104476464	LF3	-0.239387	ATAC	ENSMUSG00000021095	Gsc
chr14_63246817_63248150	chr14	63246817	63248150	LF3	-0.239384	ATAC	ENSMUSG00000021944	Gata4
chr8_61516819_61517970	chr8	61516819	61517970	LF3	0.239364	ATAC	ENSMUSG00000031641	Cbr4
chr17_22875396_22875977	chr17	22875396	22875977	LF3	0.239363	ATAC	ENSMUSG00000059142	Zfp945
chr18_57405117_57405663	chr18	57405117	57405663	LF3	0.239346	ATAC	ENSMUSG00000024594	Prrc1
chr2_28512530_28514961	chr2	28512530	28514961	LF3	-0.239346	ATAC	ENSMUSG00000026821	Ralgds
chr5_149015222_149015969	chr5	149015222	149015969	LF3	-0.239345	ATAC	ENSMUSG00000106892	Gm42791
chrX_151123819_151124306	chrX	151123819	151124306	LF3	0.239296	ATAC	ENSMUSG00000025264	Tsr2
chr1_75398439_75399591	chr1	75398439	75399591	LF3	-0.239282	ATAC	ENSMUSG00000026207	Speg
chr13_80000069_80001565	chr13	80000069	80001565	LF3	0.239207	ATAC	ENSMUSG00000074794	Arrdc3
chr13_19424441_19425101	chr13	19424441	19425101	LF3	0.239205	ATAC	ENSMUSG00000003062	Stard3nl
chr10_72650812_72651400	chr10	72650812	72651400	LF3	0.239195	ATAC	ENSMUSG00000019923	Zwint
chr6_54708639_54709010	chr6	54708639	54709010	LF3	0.239158	ATAC	ENSMUSG00000038065	Mturn
chr5_140582879_140584812	chr5	140582879	140584812	LF3	-0.239125	ATAC	ENSMUSG00000036586	Grifin
chr17_90787350_90788491	chr17	90787350	90788491	LF3	0.239115	ATAC	ENSMUSG00000024109	Nrxn1
chr12_108734039_108734845	chr12	108734039	108734845	LF3	0.239101	ATAC	ENSMUSG00000021263	Degs2
chr15_78731801_78732205	chr15	78731801	78732205	LF3	-0.239099	ATAC	ENSMUSG00000043460	Elfn2
chr9_48252052_48253077	chr9	48252052	48253077	LF3	-0.239069	ATAC	ENSMUSG00000044229	Nxpe4
chr13_71248510_71249156	chr13	71248510	71249156	LF3	-0.239047	ATAC	ENSMUSG00000049538	Adamts16
chr5_55677792_55678183	chr5	55677792	55678183	LF3	0.239041	ATAC	ENSMUSG00000039156	Stim2
chr15_53342431_53342698	chr15	53342431	53342698	LF3	0.239038	ATAC	ENSMUSG00000061731	Ext1
chr8_99544003_99544565	chr8	99544003	99544565	LF3	0.239022	ATAC	ENSMUSG00000036510	Cdh8
chr9_3871149_3871680	chr9	3871149	3871680	LF3	0.239019	ATAC	ENSMUSG00000041624	Gucy1a2
chr4_8957750_8958320	chr4	8957750	8958320	LF3	0.239013	ATAC	ENSMUSG00000041235	Chd7
chr5_118173363_118174227	chr5	118173363	118174227	LF3	-0.239009	ATAC	ENSMUSG00000046607	Hrk
chr1_133386236_133386791	chr1	133386236	133386791	LF3	-0.238993	ATAC	ENSMUSG00000070644	Etnk2
chr2_109941799_109942699	chr2	109941799	109942699	LF3	0.238963	ATAC	ENSMUSG00000050199	Lgr4
chr1_68178287_68179327	chr1	68178287	68179327	LF3	0.238962	ATAC	ENSMUSG00000062209	Erbb4
chr2_149906614_149907329	chr2	149906614	149907329	LF3	0.238946	ATAC	ENSMUSG00000074736	Syndig1
chr2_153853349_153854360	chr2	153853349	153854360	LF3	-0.238946	ATAC	ENSMUSG00000027480	Sun5
chr8_43603133_43604047	chr8	43603133	43604047	LF3	0.238868	ATAC	ENSMUSG00000050190	Gm5346
chr9_118486405_118487376	chr9	118486405	118487376	LF3	-0.238865	ATAC	ENSMUSG00000032446	Eomes
chr10_84111266_84111920	chr10	84111266	84111920	LF3	-0.238842	ATAC	ENSMUSG00000020032	Nuak1
chr9_113192732_113193394	chr9	113192732	113193394	LF3	0.238814	ATAC	ENSMUSG00000032504	Pdcd6ip
chr5_124199151_124199735	chr5	124199151	124199735	LF3	-0.238777	ATAC	ENSMUSG00000029406	Pitpnm2
chr10_92289241_92289656	chr10	92289241	92289656	LF3	0.238775	ATAC	ENSMUSG00000019988	Nedd1
chr10_110224733_110225408	chr10	110224733	110225408	LF3	0.238767	ATAC	ENSMUSG00000020181	Nav3
chr8_83159573_83160204	chr8	83159573	83160204	LF3	0.238753	ATAC	ENSMUSG00000031709	Tbc1d9
chr4_135166283_135167716	chr4	135166283	135167716	LF3	-0.238729	ATAC	ENSMUSG00000070691	Runx3
chr5_72902195_72902873	chr5	72902195	72902873	LF3	0.238699	ATAC	ENSMUSG00000036087	Slain2
chrX_77667394_77667873	chrX	77667394	77667873	LF3	0.238673	ATAC	ENSMUSG00000035725	Prkx
chr10_9553935_9554437	chr10	9553935	9554437	LF3	-0.238665	ATAC	ENSMUSG00000060487	Samd5
chr3_6087260_6087567	chr3	6087260	6087567	LF3	0.238663	ATAC	ENSMUSG00000103034	Gm8797
chr10_18422790_18423454	chr10	18422790	18423454	LF3	0.238638	ATAC	ENSMUSG00000039835	Nhsl1
chr1_156660241_156661457	chr1	156660241	156661457	LF3	0.238544	ATAC	ENSMUSG00000060519	Tor3a
chr16_84769007_84770680	chr16	84769007	84770680	LF3	0.238537	ATAC	ENSMUSG00000053062	Jam2
chr5_144645273_144645918	chr5	144645273	144645918	LF3	-0.238531	ATAC	ENSMUSG00000059991	Nptx2
chr15_53983643_53984448	chr15	53983643	53984448	LF3	0.238524	ATAC	ENSMUSG00000058656	Samd12
chr17_65221691_65222199	chr17	65221691	65222199	LF3	0.2385	ATAC	ENSMUSG00000045036	Tmem232
chr18_16669946_16670514	chr18	16669946	16670514	LF3	0.238466	ATAC	ENSMUSG00000024304	Cdh2
chr12_63468818_63469356	chr12	63468818	63469356	LF3	0.238448	ATAC	ENSMUSG00000043060	Fscb
chr17_90631361_90631774	chr17	90631361	90631774	LF3	0.238419	ATAC	ENSMUSG00000024109	Nrxn1
chr3_136114631_136115202	chr3	136114631	136115202	LF3	0.238416	ATAC	ENSMUSG00000037922	Bank1
chr10_25632303_25632630	chr10	25632303	25632630	LF3	0.238408	ATAC	ENSMUSG00000096546	Smlr1
chr5_88005179_88005837	chr5	88005179	88005837	LF3	0.238392	ATAC	ENSMUSG00000029280	Smr3a
chr7_42832239_42832957	chr7	42832239	42832957	LF3	0.238384	ATAC	ENSMUSG00000092225	Gm2381
chr13_107207767_107208337	chr13	107207767	107208337	LF3	0.238368	ATAC	ENSMUSG00000021693	Kif2a
chr14_22203902_22204346	chr14	22203902	22204346	LF3	-0.238342	ATAC	ENSMUSG00000063458	Lrmda
chr18_81858163_81858658	chr18	81858163	81858658	LF3	0.238325	ATAC	ENSMUSG00000024553	Galr1
chr18_64384909_64385360	chr18	64384909	64385360	LF3	0.238285	ATAC	ENSMUSG00000045991	Onecut2
chr14_122393078_122393502	chr14	122393078	122393502	LF3	0.238282	ATAC	ENSMUSG00000041703	Zic5
chr15_99589130_99589738	chr15	99589130	99589738	LF3	-0.238271	ATAC	ENSMUSG00000044217	Aqp5
chr14_60643027_60643555	chr14	60643027	60643555	LF3	0.238246	ATAC	ENSMUSG00000021990	Spata13
chr4_72403201_72403457	chr4	72403201	72403457	LF3	0.238245	ATAC	ENSMUSG00000008305	Tle1
chr4_143262673_143263093	chr4	143262673	143263093	LF3	0.238243	ATAC	ENSMUSG00000028583	Pdpn
chr15_71689683_71690417	chr15	71689683	71690417	LF3	-0.238238	ATAC	ENSMUSG00000036800	Fam135b
chr4_110493117_110493779	chr4	110493117	110493779	LF3	0.238234	ATAC	ENSMUSG00000061298	Agbl4
chr6_106618878_106619213	chr6	106618878	106619213	LF3	0.238185	ATAC	ENSMUSG00000005364	Il5ra
chr3_43884393_43884790	chr3	43884393	43884790	LF3	0.238184	ATAC	ENSMUSG00000049100	Pcdh10
chr9_73094312_73094983	chr9	73094312	73094983	LF3	0.238181	ATAC	ENSMUSG00000092622	Khdc3
chr13_63541482_63541967	chr13	63541482	63541967	LF3	0.23817	ATAC	ENSMUSG00000021466	Ptch1
chr6_110009949_110010323	chr6	110009949	110010323	LF3	0.238147	ATAC	ENSMUSG00000056755	Grm7
chr4_32489129_32489668	chr4	32489129	32489668	LF3	0.238132	ATAC	ENSMUSG00000051056	Gja10
chr5_5017360_5018024	chr5	5017360	5018024	LF3	-0.238121	ATAC	ENSMUSG00000044674	Fzd1
chr6_140263705_140264702	chr6	140263705	140264702	LF3	-0.238118	ATAC	ENSMUSG00000030231	Plekha5
chr1_87729048_87729518	chr1	87729048	87729518	LF3	0.238087	ATAC	ENSMUSG00000026289	Atg16l1
chr3_13407016_13407588	chr3	13407016	13407588	LF3	0.238059	ATAC	ENSMUSG00000039717	Ralyl
chr18_75584887_75585329	chr18	75584887	75585329	LF3	0.238034	ATAC	ENSMUSG00000052928	Ctif
chr3_19203602_19204061	chr3	19203602	19204061	LF3	0.238029	ATAC	ENSMUSG00000027601	Mtfr1
chr6_142996869_142997284	chr6	142996869	142997284	LF3	0.237991	ATAC	ENSMUSG00000030283	St8sia1
chr4_58714117_58714870	chr4	58714117	58714870	LF3	0.237958	ATAC	ENSMUSG00000043385	Olfr267
chr2_86175426_86175872	chr2	86175426	86175872	LF3	0.237956	ATAC	ENSMUSG00000075200	Olfr1044
chr8_52655329_52656021	chr8	52655329	52656021	LF3	0.237952	ATAC	ENSMUSG00000031521	Aga
chr11_69703972_69704722	chr11	69703972	69704722	LF3	0.237946	ATAC	ENSMUSG00000018752	Tnfsfm13
chr17_53116906_53117858	chr17	53116906	53117858	LF3	0.237928	ATAC	ENSMUSG00000023931	Efhb
chr1_131020455_131021163	chr1	131020455	131021163	LF3	0.237905	ATAC	ENSMUSG00000016529	Il10
chr2_149866045_149866498	chr2	149866045	149866498	LF3	0.237892	ATAC	ENSMUSG00000074736	Syndig1
chr7_7150514_7150876	chr7	7150514	7150876	LF3	0.237887	ATAC	ENSMUSG00000063535	Zfp773
chr17_90796684_90797240	chr17	90796684	90797240	LF3	0.237885	ATAC	ENSMUSG00000024109	Nrxn1
chr15_87604322_87604980	chr15	87604322	87604980	LF3	-0.237869	ATAC	ENSMUSG00000054863	Tafa5
chr18_66447746_66448448	chr18	66447746	66448448	LF3	-0.237856	ATAC	ENSMUSG00000024521	Pmaip1
chr7_103966842_103967297	chr7	103966842	103967297	LF3	0.237835	ATAC	ENSMUSG00000094520	Olfr635
chr5_21651806_21652422	chr5	21651806	21652422	LF3	0.237799	ATAC	ENSMUSG00000038525	Armc10
chr11_26086718_26087103	chr11	26086718	26087103	LF3	0.237784	ATAC	ENSMUSG00000032985	5730522E02Rik
chr15_92813276_92814061	chr15	92813276	92814061	LF3	0.237777	ATAC	ENSMUSG00000036218	Pdzrn4
chr10_80484030_80484745	chr10	80484030	80484745	LF3	-0.237774	ATAC	ENSMUSG00000045518	Onecut3
chr13_90202985_90203558	chr13	90202985	90203558	LF3	0.237771	ATAC	ENSMUSG00000021615	Xrcc4
chrX_101720403_101720803	chrX	101720403	101720803	LF3	0.237758	ATAC	ENSMUSG00000050232	Cxcr3
chr2_135559869_135560638	chr2	135559869	135560638	LF3	0.237744	ATAC	ENSMUSG00000039943	Plcb4
chr12_63807194_63807589	chr12	63807194	63807589	LF3	0.237742	ATAC	ENSMUSG00000043060	Fscb
chr12_27389345_27389925	chr12	27389345	27389925	LF3	0.237722	ATAC	ENSMUSG00000063632	Sox11
chr1_46707474_46708127	chr1	46707474	46708127	LF3	0.23772	ATAC	ENSMUSG00000025986	Slc39a10
chr9_33528528_33528971	chr9	33528528	33528971	LF3	0.237658	ATAC	ENSMUSG00000032035	Ets1
chr2_80833554_80834265	chr2	80833554	80834265	LF3	0.237658	ATAC	ENSMUSG00000026999	Nup35
chr13_109644116_109644618	chr13	109644116	109644618	LF3	0.237612	ATAC	ENSMUSG00000021700	Rab3c
chr12_33955805_33956354	chr12	33955805	33956354	LF3	-0.237599	ATAC	ENSMUSG00000035799	Twist1
chr6_50318631_50319090	chr6	50318631	50319090	LF3	0.237573	ATAC	ENSMUSG00000029821	Gsdme
chr18_73349485_73349969	chr18	73349485	73349969	LF3	0.237547	ATAC	ENSMUSG00000037253	Mex3c
chr12_100239328_100239842	chr12	100239328	100239842	LF3	0.237546	ATAC	ENSMUSG00000001175	Calm1
chr19_10356695_10357658	chr19	10356695	10357658	LF3	-0.237538	ATAC	ENSMUSG00000024743	Syt7
chr19_13805298_13806228	chr19	13805298	13806228	LF3	0.237536	ATAC	ENSMUSG00000044040	Olfr1497
chr4_117654206_117654928	chr4	117654206	117654928	LF3	-0.237513	ATAC	ENSMUSG00000009640	Dmap1
chr18_82496711_82497447	chr18	82496711	82497447	LF3	-0.237508	ATAC	ENSMUSG00000041607	Mbp
chr6_51947710_51948302	chr6	51947710	51948302	LF3	0.237492	ATAC	ENSMUSG00000059182	Skap2
chr19_56664277_56664731	chr19	56664277	56664731	LF3	0.237488	ATAC	ENSMUSG00000035283	Adrb1
chr7_125983898_125984502	chr7	125983898	125984502	LF3	-0.237481	ATAC	ENSMUSG00000046182	Gsg1l
chr6_7613474_7614545	chr6	7613474	7614545	LF3	0.237476	ATAC	ENSMUSG00000061762	Tac1
chr8_15984096_15984781	chr8	15984096	15984781	LF3	0.237387	ATAC	ENSMUSG00000031461	Myom2
chr4_140380579_140381332	chr4	140380579	140381332	LF3	-0.237355	ATAC	ENSMUSG00000040972	Igsf21
chr3_103215408_103215814	chr3	103215408	103215814	LF3	0.237354	ATAC	ENSMUSG00000005687	Bcas2
chr14_10422166_10422843	chr14	10422166	10422843	LF3	0.237336	ATAC	ENSMUSG00000060579	Fhit
chr16_22551159_22551862	chr16	22551159	22551862	LF3	-0.237299	ATAC	ENSMUSG00000022861	Dgkg
chr5_125188623_125189224	chr5	125188623	125189224	LF3	-0.23729	ATAC	ENSMUSG00000029478	Ncor2
chr13_78074111_78075041	chr13	78074111	78075041	LF3	0.237245	ATAC	ENSMUSG00000093668	Pou5f2
chr9_21768246_21769183	chr9	21768246	21769183	LF3	0.23724	ATAC	ENSMUSG00000074476	Spc24
chr18_30689969_30690381	chr18	30689969	30690381	LF3	0.237233	ATAC	ENSMUSG00000033628	Pik3c3
chr9_9027191_9028577	chr9	9027191	9028577	LF3	0.237196	ATAC	ENSMUSG00000031870	Pgr
chr18_35878655_35879378	chr18	35878655	35879378	LF3	-0.237193	ATAC	ENSMUSG00000046668	Cxxc5
chr17_74688488_74689041	chr17	74688488	74689041	LF3	0.237177	ATAC	ENSMUSG00000024078	Ttc27
chr13_11933276_11934973	chr13	11933276	11934973	LF3	0.237142	ATAC	ENSMUSG00000021313	Ryr2
chr6_69493582_69494434	chr6	69493582	69494434	LF3	0.237142	ATAC	ENSMUSG00000053604	Rpia
chr11_17963744_17964250	chr11	17963744	17964250	LF3	0.237121	ATAC	ENSMUSG00000016984	Etaa1
chr6_96921750_96922481	chr6	96921750	96922481	LF3	0.237096	ATAC	ENSMUSG00000046500	Tafa4
chr4_136088816_136089995	chr4	136088816	136089995	LF3	-0.237095	ATAC	ENSMUSG00000059291	Rpl11
chr9_12930222_12930812	chr9	12930222	12930812	LF3	0.237085	ATAC	ENSMUSG00000079083	Jrkl
chr15_41741801_41742294	chr15	41741801	41742294	LF3	0.23703	ATAC	ENSMUSG00000042895	Abra
chr15_78184880_78185322	chr15	78184880	78185322	LF3	-0.237025	ATAC	ENSMUSG00000016637	Ift27
chr8_8466359_8467272	chr8	8466359	8467272	LF3	-0.237013	ATAC	ENSMUSG00000001300	Efnb2
chr18_10882752_10883403	chr18	10882752	10883403	LF3	-0.236995	ATAC	ENSMUSG00000024294	Mib1
chr17_17516470_17517072	chr17	17516470	17517072	LF3	0.236976	ATAC	ENSMUSG00000023845	Lnpep
chr5_82068950_82069892	chr5	82068950	82069892	LF3	0.236954	ATAC	ENSMUSG00000099863	1700031L13Rik
chr2_71167120_71167640	chr2	71167120	71167640	LF3	0.236924	ATAC	ENSMUSG00000027012	Dync1i2
chr11_35972090_35973803	chr11	35972090	35973803	LF3	-0.236922	ATAC	ENSMUSG00000018849	Wwc1
chr13_85893008_85893604	chr13	85893008	85893604	LF3	0.236921	ATAC	ENSMUSG00000017778	Cox7c
chr2_150399164_150399712	chr2	150399164	150399712	LF3	0.236911	ATAC	ENSMUSG00000063364	3300002I08Rik
chr6_91345544_91346969	chr6	91345544	91346969	LF3	-0.236901	ATAC	ENSMUSG00000030093	Wnt7a
chr6_68398586_68399214	chr6	68398586	68399214	LF3	0.236898	ATAC	ENSMUSG00000051397	Tacstd2
chr9_24160258_24160945	chr9	24160258	24160945	LF3	0.236873	ATAC	ENSMUSG00000043659	Npsr1
chr6_6178347_6178823	chr6	6178347	6178823	LF3	0.236872	ATAC	ENSMUSG00000015112	Slc25a13
chr11_113898604_113899147	chr11	113898604	113899147	LF3	-0.236871	ATAC	ENSMUSG00000041598	Cdc42ep4
chrX_79929805_79930474	chrX	79929805	79930474	LF3	0.236857	ATAC	ENSMUSG00000046942	Mageb16
chr10_17808498_17808953	chr10	17808498	17808953	LF3	0.23683	ATAC	ENSMUSG00000039891	Txlnb
chr5_75564515_75564907	chr5	75564515	75564907	LF3	-0.236816	ATAC	ENSMUSG00000005672	Kit
chr14_24206336_24207287	chr14	24206336	24207287	LF3	-0.236752	ATAC	ENSMUSG00000021782	Dlg5
chr13_87313881_87314555	chr13	87313881	87314555	LF3	0.23675	ATAC	ENSMUSG00000017778	Cox7c
chr7_115567999_115569439	chr7	115567999	115569439	LF3	0.236739	ATAC	ENSMUSG00000051910	Sox6
chr4_127419057_127419910	chr4	127419057	127419910	LF3	0.236683	ATAC	ENSMUSG00000042357	Gjb5
chr3_51128375_51129128	chr3	51128375	51129128	LF3	0.236652	ATAC	ENSMUSG00000023087	Noct
chr11_75537663_75538612	chr11	75537663	75538612	LF3	-0.236643	ATAC	ENSMUSG00000038178	Slc43a2
chr11_4803002_4803489	chr11	4803002	4803489	LF3	0.236636	ATAC	ENSMUSG00000009073	Nf2
chr15_68102431_68102909	chr15	68102431	68102909	LF3	-0.236587	ATAC	ENSMUSG00000022335	Zfat
chr6_28596630_28597055	chr6	28596630	28597055	LF3	0.236547	ATAC	ENSMUSG00000001424	Snd1
chr3_135332599_135333351	chr3	135332599	135333351	LF3	0.236539	ATAC	ENSMUSG00000050150	Slc9b1
chr9_30308123_30308750	chr9	30308123	30308750	LF3	-0.23653	ATAC	ENSMUSG00000031993	Snx19
chr6_87204277_87204639	chr6	87204277	87204639	LF3	-0.236522	ATAC	ENSMUSG00000090891	D6Ertd527e
chr5_85790508_85791035	chr5	85790508	85791035	LF3	0.236522	ATAC	ENSMUSG00000029253	Cenpc1
chr19_4268587_4269557	chr19	4268587	4269557	LF3	-0.236521	ATAC	ENSMUSG00000034616	Ssh3
chr8_86887718_86888612	chr8	86887718	86888612	LF3	0.236521	ATAC	ENSMUSG00000031652	N4bp1
chr13_57297516_57297874	chr13	57297516	57297874	LF3	-0.236502	ATAC	ENSMUSG00000021541	Trpc7
chr9_42663549_42663929	chr9	42663549	42663929	LF3	-0.236468	ATAC	ENSMUSG00000037287	Tbcel
chr3_153359834_153360411	chr3	153359834	153360411	LF3	0.23644	ATAC	ENSMUSG00000052544	St6galnac3
chr15_93872911_93873395	chr15	93872911	93873395	LF3	0.236433	ATAC	ENSMUSG00000036158	Prickle1
chr10_115571136_115572799	chr10	115571136	115572799	LF3	0.23642	ATAC	ENSMUSG00000092210	A930009A15Rik
chr5_117396181_117397049	chr5	117396181	117397049	LF3	0.236388	ATAC	ENSMUSG00000029363	Rfc5
chr11_72497359_72497970	chr11	72497359	72497970	LF3	-0.236355	ATAC	ENSMUSG00000040447	Spns2
chr16_36990198_36991562	chr16	36990198	36991562	LF3	0.236326	ATAC	ENSMUSG00000047746	Fbxo40
chr13_75171403_75172362	chr13	75171403	75172362	LF3	0.23631	ATAC	ENSMUSG00000021587	Pcsk1
chr4_7246779_7248256	chr4	7246779	7248256	LF3	0.236278	ATAC	ENSMUSG00000041272	Tox
chr14_99206703_99207120	chr14	99206703	99207120	LF3	0.236249	ATAC	ENSMUSG00000005148	Klf5
chr1_117203938_117204444	chr1	117203938	117204444	LF3	0.236243	ATAC	ENSMUSG00000094429	Gm19965
chr15_9134904_9135568	chr15	9134904	9135568	LF3	0.23617	ATAC	ENSMUSG00000039704	Lmbrd2
chr4_23518914_23519440	chr4	23518914	23519440	LF3	0.236158	ATAC	ENSMUSG00000045751	Mms22l
chr8_18033903_18034822	chr8	18033903	18034822	LF3	0.236157	ATAC	ENSMUSG00000060924	Csmd1
chr19_34904017_34904517	chr19	34904017	34904517	LF3	0.236067	ATAC	ENSMUSG00000024795	Kif20b
chr2_131882818_131883793	chr2	131882818	131883793	LF3	0.23606	ATAC	ENSMUSG00000037482	Erv3
chr12_3414963_3415417	chr12	3414963	3415417	LF3	0.236027	ATAC	ENSMUSG00000037486	Asxl2
chr3_129024952_129026173	chr3	129024952	129026173	LF3	0.235989	ATAC	ENSMUSG00000028023	Pitx2
chr11_32563403_32564074	chr11	32563403	32564074	LF3	-0.235988	ATAC	ENSMUSG00000020272	Stk10
chr4_16088060_16088527	chr4	16088060	16088527	LF3	0.235969	ATAC	ENSMUSG00000041153	Osgin2
chr1_18639292_18639902	chr1	18639292	18639902	LF3	0.235905	ATAC	ENSMUSG00000067773	Defb41
chr8_63929276_63930437	chr8	63929276	63930437	LF3	0.235904	ATAC	ENSMUSG00000094443	Sgo2b
chr1_114528418_114529126	chr1	114528418	114529126	LF3	-0.235902	ATAC	ENSMUSG00000070695	Cntnap5a
chr18_79845003_79845382	chr18	79845003	79845382	LF3	-0.235891	ATAC	ENSMUSG00000056214	Pard6g
chr4_27384836_27385407	chr4	27384836	27385407	LF3	0.235878	ATAC	ENSMUSG00000040520	Manea
chr8_100360143_100361070	chr8	100360143	100361070	LF3	0.235878	ATAC	ENSMUSG00000036510	Cdh8
chr2_57244100_57244375	chr2	57244100	57244375	LF3	0.235866	ATAC	ENSMUSG00000026827	Gpd2
chr7_19686528_19687386	chr7	19686528	19687386	LF3	0.235858	ATAC	ENSMUSG00000074336	Apoc4
chr8_100887310_100887993	chr8	100887310	100887993	LF3	0.235799	ATAC	ENSMUSG00000036510	Cdh8
chr7_130834271_130835915	chr7	130834271	130835915	LF3	-0.23578	ATAC	ENSMUSG00000040268	Plekha1
chr8_6729607_6730074	chr8	6729607	6730074	LF3	0.235765	ATAC	ENSMUSG00000023073	Slc10a2
chr18_57882291_57882595	chr18	57882291	57882595	LF3	0.235731	ATAC	ENSMUSG00000024597	Slc12a2
chr1_177545263_177545689	chr1	177545263	177545689	LF3	-0.23572	ATAC	ENSMUSG00000063659	Zbtb18
chr3_95668528_95669064	chr3	95668528	95669064	LF3	0.235717	ATAC	ENSMUSG00000038612	Mcl1
chr18_7614200_7614750	chr18	7614200	7614750	LF3	0.235701	ATAC	ENSMUSG00000057440	Mpp7
chr12_86600158_86600632	chr12	86600158	86600632	LF3	-0.235692	ATAC	ENSMUSG00000021256	Vash1
chr17_94687410_94687817	chr17	94687410	94687817	LF3	0.235682	ATAC	ENSMUSG00000055660	Mettl4
chr6_22443560_22444056	chr6	22443560	22444056	LF3	0.235676	ATAC	ENSMUSG00000029672	Fam3c
chr2_167697792_167698352	chr2	167697792	167698352	LF3	-0.235652	ATAC	ENSMUSG00000090213	Tmem189
chr1_71035504_71036012	chr1	71035504	71036012	LF3	0.235615	ATAC	ENSMUSG00000026196	Bard1
chr4_154209149_154210487	chr4	154209149	154210487	LF3	-0.235612	ATAC	ENSMUSG00000057751	Megf6
chrX_79671148_79671880	chrX	79671148	79671880	LF3	0.235603	ATAC	ENSMUSG00000046942	Mageb16
chr4_96329291_96329695	chr4	96329291	96329695	LF3	0.235594	ATAC	ENSMUSG00000066097	Cyp2j11
chr13_49250643_49251447	chr13	49250643	49251447	LF3	-0.235575	ATAC	ENSMUSG00000021384	Susd3
chr11_46910627_46911214	chr11	46910627	46911214	LF3	0.235562	ATAC	ENSMUSG00000055546	Timd4
chr17_28161284_28162029	chr17	28161284	28162029	LF3	-0.235555	ATAC	ENSMUSG00000024220	Zfp523
chr4_131115252_131115693	chr4	131115252	131115693	LF3	-0.235552	ATAC	ENSMUSG00000040533	Matn1
chr15_49844346_49844739	chr15	49844346	49844739	LF3	0.235502	ATAC	ENSMUSG00000038679	Trps1
chr5_13879406_13880459	chr5	13879406	13880459	LF3	0.235489	ATAC	ENSMUSG00000067855	Speer3
chr11_65109943_65110590	chr11	65109943	65110590	LF3	0.235481	ATAC	ENSMUSG00000020548	1700086D15Rik
chr13_5444759_5445149	chr13	5444759	5445149	LF3	0.235481	ATAC	ENSMUSG00000000078	Klf6
chr18_78983741_78984256	chr18	78983741	78984256	LF3	0.235479	ATAC	ENSMUSG00000024548	Setbp1
chr5_134970492_134971193	chr5	134970492	134971193	LF3	0.235459	ATAC	ENSMUSG00000070473	Cldn3
chr6_141583949_141584801	chr6	141583949	141584801	LF3	0.235411	ATAC	ENSMUSG00000030236	Slco1b2
chr3_102611583_102612217	chr3	102611583	102612217	LF3	-0.235379	ATAC	ENSMUSG00000027858	Tspan2
chr12_76570057_76571295	chr12	76570057	76571295	LF3	0.235359	ATAC	ENSMUSG00000052609	Plekhg3
chr2_166316240_166316999	chr2	166316240	166316999	LF3	-0.235353	ATAC	ENSMUSG00000006800	Sulf2
chr8_99677534_99677912	chr8	99677534	99677912	LF3	0.23531	ATAC	ENSMUSG00000036510	Cdh8
chr1_133766803_133767401	chr1	133766803	133767401	LF3	-0.235286	ATAC	ENSMUSG00000026463	Atp2b4
chr5_147221113_147222947	chr5	147221113	147222947	LF3	-0.235275	ATAC	ENSMUSG00000053129	Gsx1
chr18_16490568_16491009	chr18	16490568	16491009	LF3	0.235265	ATAC	ENSMUSG00000024304	Cdh2
chr5_35024437_35024879	chr5	35024437	35024879	LF3	-0.235256	ATAC	ENSMUSG00000029102	Hgfac
chr7_6214770_6214991	chr7	6214770	6214991	LF3	0.235239	ATAC	ENSMUSG00000058028	Zscan5b
chr7_118976249_118977310	chr7	118976249	118977310	LF3	-0.235222	ATAC	ENSMUSG00000008734	Gprc5b
chr4_137208735_137209400	chr4	137208735	137209400	LF3	-0.235207	ATAC	ENSMUSG00000036856	Wnt4
chr19_32271346_32272042	chr19	32271346	32272042	LF3	0.2352	ATAC	ENSMUSG00000040451	Sgms1
chr2_60021141_60021524	chr2	60021141	60021524	LF3	0.2352	ATAC	ENSMUSG00000026988	Wdsub1
chr5_6315069_6315513	chr5	6315069	6315513	LF3	0.235178	ATAC	ENSMUSG00000015652	Steap1
chr14_118696652_118697274	chr14	118696652	118697274	LF3	0.235178	ATAC	ENSMUSG00000032849	Abcc4
chr8_67930821_67931432	chr8	67930821	67931432	LF3	0.235158	ATAC	ENSMUSG00000030465	Psd3
chr10_36935895_36936220	chr10	36935895	36936220	LF3	0.235148	ATAC	ENSMUSG00000019777	Hdac2
chr4_81149063_81149839	chr4	81149063	81149839	LF3	0.235125	ATAC	ENSMUSG00000048706	Lurap1l
chr9_3373889_3374424	chr9	3373889	3374424	LF3	0.235107	ATAC	ENSMUSG00000025898	Cwf19l2
chr13_15421334_15421856	chr13	15421334	15421856	LF3	0.235106	ATAC	ENSMUSG00000021318	Gli3
chr1_33621800_33622459	chr1	33621800	33622459	LF3	0.235039	ATAC	ENSMUSG00000026134	Prim2
chr2_168403001_168403481	chr2	168403001	168403481	LF3	-0.235028	ATAC	ENSMUSG00000074575	Kcng1
chr12_98703954_98704420	chr12	98703954	98704420	LF3	0.234996	ATAC	ENSMUSG00000021009	Ptpn21
chr7_45436999_45438448	chr7	45436999	45438448	LF3	-0.23499	ATAC	ENSMUSG00000003868	Ruvbl2
chrX_53606206_53606696	chrX	53606206	53606696	LF3	-0.234924	ATAC	ENSMUSG00000051851	Rtl8c
chr19_32523777_32524293	chr19	32523777	32524293	LF3	0.234909	ATAC	ENSMUSG00000024896	Minpp1
chr14_25448241_25449087	chr14	25448241	25449087	LF3	-0.234895	ATAC	ENSMUSG00000007817	Zmiz1
chr7_43607823_43608303	chr7	43607823	43608303	LF3	0.234885	ATAC	ENSMUSG00000055102	Zfp819
chr3_80694954_80695356	chr3	80694954	80695356	LF3	0.234883	ATAC	ENSMUSG00000033981	Gria2
chr6_58298220_58298974	chr6	58298220	58298974	LF3	0.234866	ATAC	ENSMUSG00000091734	Vmn1r29
chr9_93297307_93297731	chr9	93297307	93297731	LF3	0.234846	ATAC	ENSMUSG00000032374	Plod2
chr1_30867765_30868187	chr1	30867765	30868187	LF3	0.234842	ATAC	ENSMUSG00000048874	Phf3
chrX_68491941_68492704	chrX	68491941	68492704	LF3	0.234822	ATAC	ENSMUSG00000000838	Fmr1
chr18_35138014_35138465	chr18	35138014	35138465	LF3	0.234777	ATAC	ENSMUSG00000037815	Ctnna1
chrX_105924391_105925023	chrX	105924391	105925023	LF3	0.234726	ATAC	ENSMUSG00000031229	Atrx
chr10_123670938_123671638	chr10	123670938	123671638	LF3	-0.234711	ATAC	ENSMUSG00000044071	Tafa2
chr8_21858579_21859022	chr8	21858579	21859022	LF3	-0.23471	ATAC	ENSMUSG00000044743	Defb10
chr11_69880425_69881967	chr11	69880425	69881967	LF3	-0.234699	ATAC	ENSMUSG00000046731	Kctd11
chr4_83329417_83330915	chr4	83329417	83330915	LF3	0.234672	ATAC	ENSMUSG00000038172	Ttc39b
chr7_43166885_43167831	chr7	43166885	43167831	LF3	0.234652	ATAC	ENSMUSG00000064194	Zfp936
chr15_68286952_68287582	chr15	68286952	68287582	LF3	-0.234643	ATAC	ENSMUSG00000022335	Zfat
chr15_47973791_47974364	chr15	47973791	47974364	LF3	0.234643	ATAC	ENSMUSG00000022311	Csmd3
chrX_129158975_129159722	chrX	129158975	129159722	LF3	0.234642	ATAC	ENSMUSG00000034480	Diaph2
chrX_130547989_130548342	chrX	130547989	130548342	LF3	0.234641	ATAC	ENSMUSG00000034480	Diaph2
chr11_14032431_14032969	chr11	14032431	14032969	LF3	0.23461	ATAC	ENSMUSG00000084135	Pom121l12
chr5_26887043_26887858	chr5	26887043	26887858	LF3	0.234609	ATAC	ENSMUSG00000061576	Dpp6
chr15_77910872_77911588	chr15	77910872	77911588	LF3	-0.234606	ATAC	ENSMUSG00000005354	Txn2
chr17_3460450_3461168	chr17	3460450	3461168	LF3	0.234602	ATAC	ENSMUSG00000091530	Cldn20
chr15_96333194_96333963	chr15	96333194	96333963	LF3	0.234566	ATAC	ENSMUSG00000033237	Arid2
chr8_5756412_5756647	chr8	5756412	5756647	LF3	0.234537	ATAC	ENSMUSG00000023073	Slc10a2
chr11_26098971_26099391	chr11	26098971	26099391	LF3	0.234524	ATAC	ENSMUSG00000032985	5730522E02Rik
chr12_112490513_112491154	chr12	112490513	112491154	LF3	-0.234521	ATAC	ENSMUSG00000043122	A530016L24Rik
chr2_71718940_71719676	chr2	71718940	71719676	LF3	0.234492	ATAC	ENSMUSG00000027111	Itga6
chr9_11440984_11442042	chr9	11440984	11442042	LF3	0.234483	ATAC	ENSMUSG00000039488	Cntn5
chr19_29009060_29009408	chr19	29009060	29009408	LF3	0.234404	ATAC	ENSMUSG00000024780	Cdc37l1
chr2_153638842_153640009	chr2	153638842	153640009	LF3	-0.2344	ATAC	ENSMUSG00000056941	Commd7
chr3_134815177_134815676	chr3	134815177	134815676	LF3	0.234337	ATAC	ENSMUSG00000028172	Tacr3
chr4_151550453_151550851	chr4	151550453	151550851	LF3	-0.234302	ATAC	ENSMUSG00000014592	Camta1
chr16_73011321_73011816	chr16	73011321	73011816	LF3	0.234273	ATAC	ENSMUSG00000022883	Robo1
chr4_14487061_14487672	chr4	14487061	14487672	LF3	0.234262	ATAC	ENSMUSG00000040569	Slc26a7
chr4_45588011_45588708	chr4	45588011	45588708	LF3	-0.234261	ATAC	ENSMUSG00000044813	Shb
chr11_30491356_30492502	chr11	30491356	30492502	LF3	0.234259	ATAC	ENSMUSG00000040919	4930505A04Rik
chr2_142715342_142716101	chr2	142715342	142716101	LF3	0.234238	ATAC	ENSMUSG00000038844	Kif16b
chr16_21347930_21348357	chr16	21347930	21348357	LF3	-0.234192	ATAC	ENSMUSG00000033653	Vps8
chr13_106632646_106633200	chr13	106632646	106633200	LF3	0.23418	ATAC	ENSMUSG00000042590	Ipo11
chr3_121020907_121021603	chr3	121020907	121021603	LF3	0.234168	ATAC	ENSMUSG00000028133	Rwdd3
chr5_142415910_142416838	chr5	142415910	142416838	LF3	-0.234113	ATAC	ENSMUSG00000056493	Foxk1
chr14_28248754_28249214	chr14	28248754	28249214	LF3	-0.234055	ATAC	ENSMUSG00000021994	Wnt5a
chr8_43353499_43354123	chr8	43353499	43354123	LF3	0.234036	ATAC	ENSMUSG00000051176	Zfp42
chr17_66285217_66285715	chr17	66285217	66285715	LF3	0.234034	ATAC	ENSMUSG00000035842	Ddx11
chr17_30003517_30005807	chr17	30003517	30005807	LF3	-0.233996	ATAC	ENSMUSG00000044477	Zfand3
chr7_124366347_124366844	chr7	124366347	124366844	LF3	-0.233984	ATAC	ENSMUSG00000078591	Hs3st4
chr6_65270684_65271211	chr6	65270684	65271211	LF3	0.233957	ATAC	ENSMUSG00000029917	Qrfprl
chr6_112756887_112757297	chr6	112756887	112757297	LF3	0.233949	ATAC	ENSMUSG00000030254	Rad18
chr4_45590744_45592512	chr4	45590744	45592512	LF3	-0.233947	ATAC	ENSMUSG00000044813	Shb
chr11_12756324_12756868	chr11	12756324	12756868	LF3	0.233867	ATAC	ENSMUSG00000020173	Cobl
chr12_27547270_27547683	chr12	27547270	27547683	LF3	-0.233867	ATAC	ENSMUSG00000063632	Sox11
chr10_130004970_130005852	chr10	130004970	130005852	LF3	0.233862	ATAC	ENSMUSG00000048745	Olfr820
chr10_61405841_61406538	chr10	61405841	61406538	LF3	-0.233847	ATAC	ENSMUSG00000037171	Nodal
chr2_33636855_33637916	chr2	33636855	33637916	LF3	-0.233838	ATAC	ENSMUSG00000038765	Lmx1b
chr13_66440972_66441682	chr13	66440972	66441682	LF3	0.233834	ATAC	ENSMUSG00000074832	2410141K09Rik
chr19_44835101_44837407	chr19	44835101	44837407	LF3	-0.233806	ATAC	ENSMUSG00000004231	Pax2
chr3_38433459_38434181	chr3	38433459	38434181	LF3	-0.233768	ATAC	ENSMUSG00000044864	Ankrd50
chr3_138814486_138815782	chr3	138814486	138815782	LF3	0.233761	ATAC	ENSMUSG00000028152	Tspan5
chr3_116399684_116400081	chr3	116399684	116400081	LF3	0.233713	ATAC	ENSMUSG00000033502	Cdc14a
chr6_89240096_89240746	chr6	89240096	89240746	LF3	-0.23371	ATAC	ENSMUSG00000030084	Plxna1
chr16_24480046_24480789	chr16	24480046	24480789	LF3	-0.233709	ATAC	ENSMUSG00000033306	Lpp
chr1_128000664_128001482	chr1	128000664	128001482	LF3	0.233704	ATAC	ENSMUSG00000036086	Zranb3
chr12_117272985_117273642	chr12	117272985	117273642	LF3	-0.23369	ATAC	ENSMUSG00000041992	Rapgef5
chr10_32488738_32489397	chr10	32488738	32489397	LF3	0.233625	ATAC	ENSMUSG00000069670	Nkain2
chr9_64045085_64045637	chr9	64045085	64045637	LF3	-0.233595	ATAC	ENSMUSG00000036867	Smad6
chr17_90696225_90696960	chr17	90696225	90696960	LF3	0.233589	ATAC	ENSMUSG00000024109	Nrxn1
chr12_59323952_59324726	chr12	59323952	59324726	LF3	0.233559	ATAC	ENSMUSG00000035329	Fbxo33
chr15_65041865_65042352	chr15	65041865	65042352	LF3	0.233508	ATAC	ENSMUSG00000079024	Gm21961
chr13_103317018_103317435	chr13	103317018	103317435	LF3	-0.2335	ATAC	ENSMUSG00000034751	Mast4
chr11_79326863_79327662	chr11	79326863	79327662	LF3	-0.233496	ATAC	ENSMUSG00000020716	Nf1
chr5_106032359_106032769	chr5	106032359	106032769	LF3	0.233494	ATAC	ENSMUSG00000029290	Zfp326
chr13_27983036_27983781	chr13	27983036	27983781	LF3	0.233484	ATAC	ENSMUSG00000005891	Prl4a1
chr7_75413837_75414891	chr7	75413837	75414891	LF3	-0.233453	ATAC	ENSMUSG00000066406	Akap13
chr13_111977841_111978216	chr13	111977841	111978216	LF3	0.233433	ATAC	ENSMUSG00000021754	Map3k1
chr2_106455851_106456428	chr2	106455851	106456428	LF3	0.233413	ATAC	ENSMUSG00000016386	Mpped2
chr12_12803614_12804179	chr12	12803614	12804179	LF3	0.233409	ATAC	ENSMUSG00000037169	Mycn
chr7_103488539_103489101	chr7	103488539	103489101	LF3	0.233404	ATAC	ENSMUSG00000046396	Olfr609
chr3_131801502_131802018	chr3	131801502	131802018	LF3	0.233378	ATAC	ENSMUSG00000028032	Papss1
chrX_60168887_60169190	chrX	60168887	60169190	LF3	0.233362	ATAC	ENSMUSG00000031139	Mcf2
chr15_95584515_95585270	chr15	95584515	95585270	LF3	0.233358	ATAC	ENSMUSG00000022454	Nell2
chrX_138446531_138446888	chrX	138446531	138446888	LF3	0.233339	ATAC	ENSMUSG00000071686	Tex13a
chr5_120434814_120437580	chr5	120434814	120437580	LF3	-0.233298	ATAC	ENSMUSG00000029595	Lhx5
chr12_5067586_5067993	chr12	5067586	5067993	LF3	0.233297	ATAC	ENSMUSG00000052812	Atad2b
chr6_141380820_141381889	chr6	141380820	141381889	LF3	0.233277	ATAC	ENSMUSG00000041741	Pde3a
chr17_37990405_37991132	chr17	37990405	37991132	LF3	0.233217	ATAC	ENSMUSG00000109376	Olfr761
chr17_34287654_34288132	chr17	34287654	34288132	LF3	-0.23321	ATAC	ENSMUSG00000036594	H2-Aa
chr6_60642193_60642721	chr6	60642193	60642721	LF3	0.233197	ATAC	ENSMUSG00000025889	Snca
chr14_107447741_107448748	chr14	107447741	107448748	LF3	0.233172	ATAC	ENSMUSG00000022113	Trim52
chr5_9228749_9229149	chr5	9228749	9229149	LF3	0.233168	ATAC	ENSMUSG00000056004	9330182L06Rik
chr13_89237463_89238098	chr13	89237463	89238098	LF3	0.233144	ATAC	ENSMUSG00000021613	Hapln1
chr7_144867059_144867858	chr7	144867059	144867858	LF3	0.233087	ATAC	ENSMUSG00000050917	Fgf4
chr11_11342819_11343316	chr11	11342819	11343316	LF3	0.233082	ATAC	ENSMUSG00000020191	Spata48
chr3_106672576_106673599	chr3	106672576	106673599	LF3	0.23308	ATAC	ENSMUSG00000056260	Lrif1
chr3_11562931_11563352	chr3	11562931	11563352	LF3	0.233053	ATAC	ENSMUSG00000027534	Snx16
chr7_14403357_14404060	chr7	14403357	14404060	LF3	0.23305	ATAC	ENSMUSG00000030378	Sult2a8
chr12_99344169_99344909	chr12	99344169	99344909	LF3	0.233049	ATAC	ENSMUSG00000033713	Foxn3
chr4_109073072_109073623	chr4	109073072	109073623	LF3	0.233044	ATAC	ENSMUSG00000053510	Nrd1
chr8_43180069_43180669	chr8	43180069	43180669	LF3	0.233012	ATAC	ENSMUSG00000091490	Triml2
chr13_61763461_61763929	chr13	61763461	61763929	LF3	0.233006	ATAC	ENSMUSG00000074870	Cts3
chr2_145139550_145140284	chr2	145139550	145140284	LF3	0.232984	ATAC	ENSMUSG00000063873	Slc24a3
chr19_25779408_25779756	chr19	25779408	25779756	LF3	0.232977	ATAC	ENSMUSG00000048138	Dmrt2
chr1_74875323_74875931	chr1	74875323	74875931	LF3	-0.232973	ATAC	ENSMUSG00000055197	Fev
chrX_69147244_69147659	chrX	69147244	69147659	LF3	0.23297	ATAC	ENSMUSG00000031189	Aff2
chr1_80236992_80238019	chr1	80236992	80238019	LF3	0.23294	ATAC	ENSMUSG00000043230	Fam124b
chr4_101388244_101389253	chr4	101388244	101389253	LF3	0.232919	ATAC	ENSMUSG00000028527	Ak4
chr9_44078804_44079375	chr9	44078804	44079375	LF3	-0.232898	ATAC	ENSMUSG00000032010	Usp2
chr5_131944842_131945131	chr5	131944842	131945131	LF3	0.232888	ATAC	ENSMUSG00000029673	Auts2
chr13_18841750_18842365	chr13	18841750	18842365	LF3	0.232885	ATAC	ENSMUSG00000021314	Amph
chr10_130444651_130445172	chr10	130444651	130445172	LF3	0.232882	ATAC	ENSMUSG00000092162	Vmn2r86
chr12_97037044_97037399	chr12	97037044	97037399	LF3	0.232879	ATAC	ENSMUSG00000021003	Galc
chr11_42109637_42110409	chr11	42109637	42110409	LF3	0.232858	ATAC	ENSMUSG00000010803	Gabra1
chr19_60073294_60073807	chr19	60073294	60073807	LF3	0.232857	ATAC	ENSMUSG00000040022	Rab11fip2
chr18_87573950_87574451	chr18	87573950	87574451	LF3	0.232799	ATAC	ENSMUSG00000069324	Gm5096
chrX_136789394_136789966	chrX	136789394	136789966	LF3	0.232772	ATAC	ENSMUSG00000018595	Glra4
chr4_83519157_83519518	chr4	83519157	83519518	LF3	0.232755	ATAC	ENSMUSG00000052407	Ccdc171
chr13_105299437_105299873	chr13	105299437	105299873	LF3	0.232741	ATAC	ENSMUSG00000021720	Rnf180
chr12_64332736_64333089	chr12	64332736	64333089	LF3	0.232735	ATAC	ENSMUSG00000043060	Fscb
chr2_72707807_72708878	chr2	72707807	72708878	LF3	0.232717	ATAC	ENSMUSG00000055612	Cdca7
chr11_113062959_113063480	chr11	113062959	113063480	LF3	-0.2327	ATAC	ENSMUSG00000000567	Sox9
chr16_59545285_59545845	chr16	59545285	59545845	LF3	0.232699	ATAC	ENSMUSG00000022723	Crybg3
chr10_111842041_111842796	chr10	111842041	111842796	LF3	0.232683	ATAC	ENSMUSG00000063334	Krr1
chr4_141165571_141166551	chr4	141165571	141166551	LF3	0.23268	ATAC	ENSMUSG00000028920	Fbxo42
[truncated: 351,395+ more rows]

## Sheet: RNA-seq
Ensembl_gene_ID	Latent_factor	weight	view
ENSMUSG00000056648	LF1	0.627054	RNA
ENSMUSG00000069171	LF1	0.578857	RNA
ENSMUSG00000020875	LF1	0.577032	RNA
ENSMUSG00000038253	LF1	0.524728	RNA
ENSMUSG00000000690	LF1	0.522838	RNA
ENSMUSG00000038700	LF1	0.513833	RNA
ENSMUSG00000100252	LF1	0.501865	RNA
ENSMUSG00000032368	LF1	0.496906	RNA
ENSMUSG00000022485	LF1	0.489805	RNA
ENSMUSG00000046982	LF1	0.474709	RNA
ENSMUSG00000045515	LF1	0.462752	RNA
ENSMUSG00000075394	LF1	0.447933	RNA
ENSMUSG00000001661	LF1	0.44267	RNA
ENSMUSG00000010505	LF1	0.44189	RNA
ENSMUSG00000038692	LF1	0.438062	RNA
ENSMUSG00000029126	LF1	0.437523	RNA
ENSMUSG00000042834	LF1	0.436316	RNA
ENSMUSG00000019874	LF1	0.429167	RNA
ENSMUSG00000030551	LF1	0.423222	RNA
ENSMUSG00000010476	LF1	0.422562	RNA
ENSMUSG00000020297	LF1	0.422304	RNA
ENSMUSG00000004366	LF1	0.420824	RNA
ENSMUSG00000095139	LF1	0.417675	RNA
ENSMUSG00000022454	LF1	0.416955	RNA
ENSMUSG00000097767	LF1	0.415261	RNA
ENSMUSG00000029838	LF1	0.415193	RNA
ENSMUSG00000060257	LF1	0.412634	RNA
ENSMUSG00000046743	LF1	0.412234	RNA
ENSMUSG00000027210	LF1	0.410703	RNA
ENSMUSG00000035835	LF1	0.410313	RNA
ENSMUSG00000050334	LF1	0.409149	RNA
ENSMUSG00000022658	LF1	0.408106	RNA
ENSMUSG00000048385	LF1	0.407663	RNA
ENSMUSG00000085645	LF1	0.405069	RNA
ENSMUSG00000025216	LF1	0.40446	RNA
ENSMUSG00000039542	LF1	0.402284	RNA
ENSMUSG00000020160	LF1	0.40001	RNA
ENSMUSG00000030000	LF1	0.399736	RNA
ENSMUSG00000025927	LF1	0.399257	RNA
ENSMUSG00000048540	LF1	0.399005	RNA
ENSMUSG00000052504	LF1	0.398363	RNA
ENSMUSG00000020701	LF1	0.394681	RNA
ENSMUSG00000054423	LF1	0.394182	RNA
ENSMUSG00000028399	LF1	0.389583	RNA
ENSMUSG00000025469	LF1	0.388147	RNA
ENSMUSG00000025255	LF1	0.387365	RNA
ENSMUSG00000047181	LF1	0.386669	RNA
ENSMUSG00000005089	LF1	0.38426	RNA
ENSMUSG00000028137	LF1	0.382301	RNA
ENSMUSG00000048763	LF1	0.38179	RNA
ENSMUSG00000015222	LF1	0.381286	RNA
ENSMUSG00000022122	LF1	0.38123	RNA
ENSMUSG00000039081	LF1	0.380721	RNA
ENSMUSG00000019906	LF1	0.378376	RNA
ENSMUSG00000020135	LF1	0.378276	RNA
ENSMUSG00000038721	LF1	0.378151	RNA
ENSMUSG00000017491	LF1	0.377355	RNA
ENSMUSG00000024501	LF1	0.37667	RNA
ENSMUSG00000047085	LF1	0.372237	RNA
ENSMUSG00000000942	LF1	0.371135	RNA
ENSMUSG00000036862	LF1	0.367382	RNA
ENSMUSG00000021087	LF1	0.367028	RNA
ENSMUSG00000021700	LF1	0.363833	RNA
ENSMUSG00000004231	LF1	0.362508	RNA
ENSMUSG00000052516	LF1	0.361555	RNA
ENSMUSG00000025478	LF1	0.361497	RNA
ENSMUSG00000072214	LF1	0.359905	RNA
ENSMUSG00000032128	LF1	0.357894	RNA
ENSMUSG00000055639	LF1	0.356596	RNA
ENSMUSG00000033152	LF1	0.355482	RNA
ENSMUSG00000061603	LF1	0.353943	RNA
ENSMUSG00000034488	LF1	0.350426	RNA
ENSMUSG00000063063	LF1	0.349716	RNA
ENSMUSG00000029309	LF1	0.347032	RNA
ENSMUSG00000005338	LF1	0.346492	RNA
ENSMUSG00000028546	LF1	0.345931	RNA
ENSMUSG00000027350	LF1	0.344691	RNA
ENSMUSG00000020723	LF1	0.344058	RNA
ENSMUSG00000036766	LF1	0.344041	RNA
ENSMUSG00000048895	LF1	0.343674	RNA
ENSMUSG00000019817	LF1	0.343672	RNA
ENSMUSG00000035551	LF1	0.34327	RNA
ENSMUSG00000030519	LF1	0.341448	RNA
ENSMUSG00000039485	LF1	0.340491	RNA
ENSMUSG00000025789	LF1	0.337542	RNA
ENSMUSG00000027581	LF1	0.337422	RNA
ENSMUSG00000030257	LF1	0.336388	RNA
ENSMUSG00000032181	LF1	0.336376	RNA
ENSMUSG00000062380	LF1	0.335896	RNA
ENSMUSG00000022687	LF1	0.335375	RNA
ENSMUSG00000032332	LF1	0.334844	RNA
ENSMUSG00000021365	LF1	0.334057	RNA
ENSMUSG00000033981	LF1	0.333242	RNA
ENSMUSG00000037605	LF1	0.331757	RNA
ENSMUSG00000029546	LF1	0.33103	RNA
ENSMUSG00000031517	LF1	0.330649	RNA
ENSMUSG00000032118	LF1	0.329278	RNA
ENSMUSG00000066392	LF1	0.329169	RNA
ENSMUSG00000079560	LF1	0.328622	RNA
ENSMUSG00000025810	LF1	0.328397	RNA
ENSMUSG00000040856	LF1	0.328171	RNA
ENSMUSG00000036510	LF1	0.328045	RNA
ENSMUSG00000004872	LF1	0.327439	RNA
ENSMUSG00000079277	LF1	0.326336	RNA
ENSMUSG00000021217	LF1	0.325831	RNA
ENSMUSG00000026587	LF1	0.32563	RNA
ENSMUSG00000014704	LF1	0.32553	RNA
ENSMUSG00000029005	LF1	0.325168	RNA
ENSMUSG00000067786	LF1	0.322088	RNA
ENSMUSG00000033209	LF1	0.322008	RNA
ENSMUSG00000037887	LF1	0.320933	RNA
ENSMUSG00000040596	LF1	0.320518	RNA
ENSMUSG00000053024	LF1	0.320348	RNA
ENSMUSG00000094910	LF1	0.319619	RNA
ENSMUSG00000060424	LF1	0.319242	RNA
ENSMUSG00000031785	LF1	0.319087	RNA
ENSMUSG00000037852	LF1	0.318725	RNA
ENSMUSG00000027797	LF1	0.31841	RNA
ENSMUSG00000047261	LF1	0.31779	RNA
ENSMUSG00000031538	LF1	0.317047	RNA
ENSMUSG00000049100	LF1	0.317028	RNA
ENSMUSG00000024063	LF1	0.316243	RNA
ENSMUSG00000074415	LF1	0.315831	RNA
ENSMUSG00000037788	LF1	0.315284	RNA
ENSMUSG00000034098	LF1	0.315266	RNA
ENSMUSG00000032482	LF1	0.314827	RNA
ENSMUSG00000069227	LF1	0.314515	RNA
ENSMUSG00000046447	LF1	0.314389	RNA
ENSMUSG00000037664	LF1	0.312548	RNA
ENSMUSG00000053046	LF1	0.312195	RNA
ENSMUSG00000063919	LF1	0.310804	RNA
ENSMUSG00000024534	LF1	0.310258	RNA
ENSMUSG00000000861	LF1	0.310092	RNA
ENSMUSG00000087143	LF1	0.309681	RNA
ENSMUSG00000031227	LF1	0.309317	RNA
ENSMUSG00000045994	LF1	0.309303	RNA
ENSMUSG00000027499	LF1	0.308418	RNA
ENSMUSG00000021047	LF1	0.308335	RNA
ENSMUSG00000000567	LF1	0.307726	RNA
ENSMUSG00000027200	LF1	0.305089	RNA
ENSMUSG00000027273	LF1	0.304852	RNA
ENSMUSG00000006586	LF1	0.304138	RNA
ENSMUSG00000024598	LF1	0.3038	RNA
ENSMUSG00000075588	LF1	0.303572	RNA
ENSMUSG00000000184	LF1	0.303232	RNA
ENSMUSG00000043456	LF1	0.302161	RNA
ENSMUSG00000054793	LF1	0.301981	RNA
ENSMUSG00000008496	LF1	0.30167	RNA
ENSMUSG00000026185	LF1	0.301155	RNA
ENSMUSG00000074505	LF1	0.300995	RNA
ENSMUSG00000025422	LF1	0.300308	RNA
ENSMUSG00000061911	LF1	0.299933	RNA
ENSMUSG00000056445	LF1	0.299889	RNA
ENSMUSG00000021071	LF1	0.299227	RNA
ENSMUSG00000030854	LF1	0.298927	RNA
ENSMUSG00000030077	LF1	0.29871	RNA
ENSMUSG00000035864	LF1	0.298453	RNA
ENSMUSG00000035357	LF1	0.298398	RNA
ENSMUSG00000038236	LF1	0.29759	RNA
ENSMUSG00000034324	LF1	0.297551	RNA
ENSMUSG00000052534	LF1	0.297416	RNA
ENSMUSG00000047414	LF1	0.297409	RNA
ENSMUSG00000060969	LF1	0.297391	RNA
ENSMUSG00000043219	LF1	0.29705	RNA
ENSMUSG00000016763	LF1	0.29642	RNA
ENSMUSG00000022892	LF1	0.296317	RNA
ENSMUSG00000022577	LF1	0.295903	RNA
ENSMUSG00000030223	LF1	0.295801	RNA
ENSMUSG00000022245	LF1	0.295609	RNA
ENSMUSG00000028698	LF1	0.295376	RNA
ENSMUSG00000044365	LF1	0.294967	RNA
ENSMUSG00000101174	LF1	0.294263	RNA
ENSMUSG00000051323	LF1	0.293805	RNA
ENSMUSG00000097545	LF1	0.292267	RNA
ENSMUSG00000021010	LF1	0.292101	RNA
ENSMUSG00000040035	LF1	0.291939	RNA
ENSMUSG00000022997	LF1	0.291736	RNA
ENSMUSG00000097023	LF1	0.291652	RNA
ENSMUSG00000025743	LF1	0.291574	RNA
ENSMUSG00000036882	LF1	0.290976	RNA
ENSMUSG00000042453	LF1	0.29092	RNA
ENSMUSG00000025352	LF1	0.290587	RNA
ENSMUSG00000020052	LF1	0.290456	RNA
ENSMUSG00000032303	LF1	0.290419	RNA
ENSMUSG00000049191	LF1	0.289952	RNA
ENSMUSG00000052981	LF1	0.289524	RNA
ENSMUSG00000031558	LF1	0.289403	RNA
ENSMUSG00000068740	LF1	0.289378	RNA
ENSMUSG00000024500	LF1	0.289128	RNA
ENSMUSG00000031734	LF1	0.288608	RNA
ENSMUSG00000022044	LF1	0.288554	RNA
ENSMUSG00000029563	LF1	0.288129	RNA
ENSMUSG00000016624	LF1	0.288082	RNA
ENSMUSG00000052852	LF1	0.288075	RNA
ENSMUSG00000041757	LF1	0.288008	RNA
ENSMUSG00000039270	LF1	0.28774	RNA
ENSMUSG00000057182	LF1	0.287036	RNA
ENSMUSG00000056222	LF1	0.285669	RNA
ENSMUSG00000064115	LF1	0.285264	RNA
ENSMUSG00000029245	LF1	0.284931	RNA
ENSMUSG00000063446	LF1	0.28479	RNA
ENSMUSG00000048583	LF1	0.284788	RNA
ENSMUSG00000027805	LF1	0.284218	RNA
ENSMUSG00000027577	LF1	0.282669	RNA
ENSMUSG00000028565	LF1	0.282453	RNA
ENSMUSG00000004360	LF1	0.281904	RNA
ENSMUSG00000036667	LF1	0.281829	RNA
ENSMUSG00000059921	LF1	0.28159	RNA
ENSMUSG00000018474	LF1	0.280658	RNA
ENSMUSG00000031840	LF1	0.280504	RNA
ENSMUSG00000041592	LF1	0.279555	RNA
ENSMUSG00000025089	LF1	0.279388	RNA
ENSMUSG00000000093	LF1	0.279087	RNA
ENSMUSG00000020037	LF1	0.279049	RNA
ENSMUSG00000029712	LF1	0.279043	RNA
ENSMUSG00000024109	LF1	0.278291	RNA
ENSMUSG00000047907	LF1	0.278156	RNA
ENSMUSG00000042671	LF1	0.27751	RNA
ENSMUSG00000025576	LF1	0.276913	RNA
ENSMUSG00000070858	LF1	0.276619	RNA
ENSMUSG00000024921	LF1	0.276489	RNA
ENSMUSG00000003410	LF1	0.276322	RNA
ENSMUSG00000008658	LF1	0.275632	RNA
ENSMUSG00000032291	LF1	0.275492	RNA
ENSMUSG00000048814	LF1	0.275182	RNA
ENSMUSG00000087211	LF1	0.275073	RNA
ENSMUSG00000063632	LF1	0.274897	RNA
ENSMUSG00000045136	LF1	0.274325	RNA
ENSMUSG00000036422	LF1	0.274277	RNA
ENSMUSG00000034910	LF1	0.274089	RNA
ENSMUSG00000051251	LF1	0.273782	RNA
ENSMUSG00000047139	LF1	0.273588	RNA
ENSMUSG00000028664	LF1	0.272673	RNA
ENSMUSG00000025020	LF1	0.272536	RNA
ENSMUSG00000038143	LF1	0.272339	RNA
ENSMUSG00000053080	LF1	0.272176	RNA
ENSMUSG00000043391	LF1	0.271717	RNA
ENSMUSG00000075277	LF1	0.270547	RNA
ENSMUSG00000026494	LF1	0.270461	RNA
ENSMUSG00000026657	LF1	0.269718	RNA
ENSMUSG00000022054	LF1	0.269385	RNA
ENSMUSG00000046997	LF1	0.269371	RNA
ENSMUSG00000027967	LF1	0.26891	RNA
ENSMUSG00000068923	LF1	0.268832	RNA
ENSMUSG00000031906	LF1	0.26847	RNA
ENSMUSG00000036295	LF1	0.268366	RNA
ENSMUSG00000031824	LF1	0.267851	RNA
ENSMUSG00000036061	LF1	0.267619	RNA
ENSMUSG00000049336	LF1	0.267467	RNA
ENSMUSG00000106847	LF1	0.26736	RNA
ENSMUSG00000044337	LF1	0.267353	RNA
ENSMUSG00000000605	LF1	0.266158	RNA
ENSMUSG00000030507	LF1	0.265981	RNA
ENSMUSG00000031284	LF1	0.265554	RNA
ENSMUSG00000046387	LF1	0.265193	RNA
ENSMUSG00000025876	LF1	0.264758	RNA
ENSMUSG00000026764	LF1	0.264731	RNA
ENSMUSG00000029595	LF1	0.264299	RNA
ENSMUSG00000049001	LF1	0.264073	RNA
ENSMUSG00000024238	LF1	0.264055	RNA
ENSMUSG00000055254	LF1	0.26354	RNA
ENSMUSG00000035566	LF1	0.262914	RNA
ENSMUSG00000033585	LF1	0.262814	RNA
ENSMUSG00000046709	LF1	0.262672	RNA
ENSMUSG00000053192	LF1	0.26262	RNA
ENSMUSG00000022456	LF1	0.262455	RNA
ENSMUSG00000033578	LF1	0.262178	RNA
ENSMUSG00000033007	LF1	0.262064	RNA
ENSMUSG00000021685	LF1	0.26186	RNA
ENSMUSG00000058672	LF1	0.261061	RNA
ENSMUSG00000032327	LF1	0.260608	RNA
ENSMUSG00000034648	LF1	0.260578	RNA
ENSMUSG00000035314	LF1	0.260435	RNA
ENSMUSG00000031285	LF1	0.260409	RNA
ENSMUSG00000039982	LF1	0.260004	RNA
ENSMUSG00000061666	LF1	0.259911	RNA
ENSMUSG00000025777	LF1	0.259908	RNA
ENSMUSG00000048904	LF1	0.259508	RNA
ENSMUSG00000024426	LF1	0.259432	RNA
ENSMUSG00000034685	LF1	0.259364	RNA
ENSMUSG00000037235	LF1	0.259036	RNA
ENSMUSG00000040258	LF1	0.258838	RNA
ENSMUSG00000055435	LF1	0.258797	RNA
ENSMUSG00000085696	LF1	0.258563	RNA
ENSMUSG00000031616	LF1	0.258242	RNA
ENSMUSG00000027270	LF1	0.258108	RNA
ENSMUSG00000040478	LF1	0.257862	RNA
ENSMUSG00000028469	LF1	0.257856	RNA
ENSMUSG00000021991	LF1	0.257842	RNA
ENSMUSG00000031217	LF1	0.25784	RNA
ENSMUSG00000008575	LF1	0.257693	RNA
ENSMUSG00000015709	LF1	0.257656	RNA
ENSMUSG00000000202	LF1	0.257559	RNA
ENSMUSG00000027217	LF1	0.257331	RNA
ENSMUSG00000055421	LF1	0.25701	RNA
ENSMUSG00000021614	LF1	0.25691	RNA
ENSMUSG00000022240	LF1	0.256333	RNA
ENSMUSG00000031342	LF1	0.256272	RNA
ENSMUSG00000039607	LF1	0.256179	RNA
ENSMUSG00000013846	LF1	0.256057	RNA
ENSMUSG00000004415	LF1	0.255721	RNA
ENSMUSG00000024897	LF1	0.255705	RNA
ENSMUSG00000031748	LF1	0.255397	RNA
ENSMUSG00000023236	LF1	0.253686	RNA
ENSMUSG00000006362	LF1	0.253294	RNA
ENSMUSG00000032172	LF1	0.253073	RNA
ENSMUSG00000033419	LF1	0.252953	RNA
ENSMUSG00000056854	LF1	0.252901	RNA
ENSMUSG00000036019	LF1	0.2525	RNA
ENSMUSG00000052957	LF1	0.252415	RNA
ENSMUSG00000039154	LF1	0.25235	RNA
ENSMUSG00000020598	LF1	0.252096	RNA
ENSMUSG00000031274	LF1	0.251966	RNA
ENSMUSG00000079157	LF1	0.251798	RNA
ENSMUSG00000040265	LF1	0.251653	RNA
ENSMUSG00000062209	LF1	0.251341	RNA
ENSMUSG00000030283	LF1	0.251298	RNA
ENSMUSG00000026797	LF1	0.251063	RNA
ENSMUSG00000025128	LF1	0.250568	RNA
ENSMUSG00000036333	LF1	0.250468	RNA
ENSMUSG00000028358	LF1	0.250074	RNA
ENSMUSG00000052727	LF1	0.24993	RNA
ENSMUSG00000060780	LF1	0.249761	RNA
ENSMUSG00000047747	LF1	0.249686	RNA
ENSMUSG00000051486	LF1	0.24899	RNA
ENSMUSG00000021453	LF1	0.248229	RNA
ENSMUSG00000057880	LF1	0.247788	RNA
ENSMUSG00000031737	LF1	0.247727	RNA
ENSMUSG00000048015	LF1	0.247281	RNA
ENSMUSG00000041073	LF1	0.247012	RNA
ENSMUSG00000027684	LF1	0.246986	RNA
ENSMUSG00000001506	LF1	0.246148	RNA
ENSMUSG00000022053	LF1	0.246141	RNA
ENSMUSG00000074274	LF1	0.246007	RNA
ENSMUSG00000041544	LF1	0.245871	RNA
ENSMUSG00000036972	LF1	0.245824	RNA
ENSMUSG00000057706	LF1	0.245803	RNA
ENSMUSG00000074657	LF1	0.245469	RNA
ENSMUSG00000011832	LF1	0.245234	RNA
ENSMUSG00000039057	LF1	0.245141	RNA
ENSMUSG00000043885	LF1	0.244957	RNA
ENSMUSG00000048126	LF1	0.244883	RNA
ENSMUSG00000027750	LF1	0.244733	RNA
ENSMUSG00000039372	LF1	0.244375	RNA
ENSMUSG00000051379	LF1	0.24425	RNA
ENSMUSG00000022048	LF1	0.244017	RNA
ENSMUSG00000058756	LF1	0.243627	RNA
ENSMUSG00000021288	LF1	0.243559	RNA
ENSMUSG00000040037	LF1	0.243472	RNA
ENSMUSG00000016346	LF1	0.243215	RNA
ENSMUSG00000038872	LF1	0.243092	RNA
ENSMUSG00000074622	LF1	0.242933	RNA
ENSMUSG00000024245	LF1	0.242855	RNA
ENSMUSG00000039728	LF1	0.242428	RNA
ENSMUSG00000061080	LF1	0.241995	RNA
ENSMUSG00000020684	LF1	0.241884	RNA
ENSMUSG00000032589	LF1	0.241833	RNA
ENSMUSG00000004508	LF1	0.241478	RNA
ENSMUSG00000032492	LF1	0.241367	RNA
ENSMUSG00000057098	LF1	0.241344	RNA
ENSMUSG00000017740	LF1	0.241146	RNA
ENSMUSG00000022305	LF1	0.241122	RNA
ENSMUSG00000060534	LF1	0.241082	RNA
ENSMUSG00000027966	LF1	0.240944	RNA
ENSMUSG00000048388	LF1	0.240751	RNA
ENSMUSG00000035513	LF1	0.240744	RNA
ENSMUSG00000039037	LF1	0.240623	RNA
ENSMUSG00000024420	LF1	0.240548	RNA
ENSMUSG00000038916	LF1	0.240379	RNA
ENSMUSG00000026586	LF1	0.239816	RNA
ENSMUSG00000049288	LF1	0.239654	RNA
ENSMUSG00000037907	LF1	0.239341	RNA
ENSMUSG00000027950	LF1	0.239231	RNA
ENSMUSG00000097156	LF1	0.239198	RNA
ENSMUSG00000027102	LF1	0.239126	RNA
ENSMUSG00000035456	LF1	0.239113	RNA
ENSMUSG00000035776	LF1	0.239028	RNA
ENSMUSG00000074607	LF1	0.238739	RNA
ENSMUSG00000029765	LF1	0.238656	RNA
ENSMUSG00000030411	LF1	0.238267	RNA
ENSMUSG00000029121	LF1	0.238212	RNA
ENSMUSG00000040797	LF1	0.237768	RNA
ENSMUSG00000024593	LF1	0.23743	RNA
ENSMUSG00000041420	LF1	0.237313	RNA
ENSMUSG00000031391	LF1	0.237312	RNA
ENSMUSG00000041986	LF1	0.237163	RNA
ENSMUSG00000022893	LF1	0.23716	RNA
ENSMUSG00000029534	LF1	0.237062	RNA
ENSMUSG00000097003	LF1	0.23689	RNA
ENSMUSG00000027692	LF1	0.236811	RNA
ENSMUSG00000025529	LF1	0.236791	RNA
ENSMUSG00000032036	LF1	0.236556	RNA
ENSMUSG00000036377	LF1	0.236533	RNA
ENSMUSG00000067586	LF1	0.236482	RNA
ENSMUSG00000034723	LF1	0.236324	RNA
ENSMUSG00000024268	LF1	0.236171	RNA
ENSMUSG00000036902	LF1	0.236043	RNA
ENSMUSG00000034832	LF1	0.235797	RNA
ENSMUSG00000024270	LF1	0.235754	RNA
ENSMUSG00000043668	LF1	0.235559	RNA
ENSMUSG00000032549	LF1	0.235481	RNA
ENSMUSG00000070576	LF1	0.235233	RNA
ENSMUSG00000017692	LF1	0.235026	RNA
ENSMUSG00000040867	LF1	0.234823	RNA
ENSMUSG00000043496	LF1	0.234669	RNA
ENSMUSG00000046191	LF1	0.234659	RNA
ENSMUSG00000033768	LF1	0.23461	RNA
ENSMUSG00000045215	LF1	0.234495	RNA
ENSMUSG00000029661	LF1	0.234476	RNA
ENSMUSG00000070509	LF1	0.234465	RNA
ENSMUSG00000056553	LF1	0.234392	RNA
ENSMUSG00000039546	LF1	0.234254	RNA
ENSMUSG00000054162	LF1	0.233912	RNA
ENSMUSG00000028883	LF1	0.233366	RNA
ENSMUSG00000059146	LF1	0.23312	RNA
ENSMUSG00000038738	LF1	0.233051	RNA
ENSMUSG00000039740	LF1	0.232934	RNA
ENSMUSG00000033740	LF1	0.232681	RNA
ENSMUSG00000025369	LF1	0.232483	RNA
ENSMUSG00000051359	LF1	0.232272	RNA
ENSMUSG00000038248	LF1	0.232175	RNA
ENSMUSG00000024112	LF1	0.2321	RNA
ENSMUSG00000001504	LF1	0.232056	RNA
ENSMUSG00000016386	LF1	0.231685	RNA
ENSMUSG00000051177	LF1	0.231348	RNA
ENSMUSG00000060882	LF1	0.231112	RNA
ENSMUSG00000046402	LF1	0.231049	RNA
ENSMUSG00000055022	LF1	0.230934	RNA
ENSMUSG00000070802	LF1	0.230586	RNA
ENSMUSG00000036062	LF1	0.230511	RNA
ENSMUSG00000030351	LF1	0.230311	RNA
ENSMUSG00000022376	LF1	0.230298	RNA
ENSMUSG00000001657	LF1	0.229462	RNA
ENSMUSG00000026610	LF1	0.229337	RNA
ENSMUSG00000043313	LF1	0.22926	RNA
ENSMUSG00000021506	LF1	0.229234	RNA
ENSMUSG00000059974	LF1	0.229077	RNA
ENSMUSG00000062444	LF1	0.228925	RNA
ENSMUSG00000022537	LF1	0.22872	RNA
ENSMUSG00000021986	LF1	0.228593	RNA
ENSMUSG00000089901	LF1	0.228458	RNA
ENSMUSG00000026640	LF1	0.228009	RNA
ENSMUSG00000020601	LF1	0.227793	RNA
ENSMUSG00000066026	LF1	0.227742	RNA
ENSMUSG00000053552	LF1	0.22773	RNA
ENSMUSG00000021359	LF1	0.22772	RNA
ENSMUSG00000036218	LF1	0.227702	RNA
ENSMUSG00000063434	LF1	0.227701	RNA
ENSMUSG00000022840	LF1	0.227534	RNA
ENSMUSG00000031144	LF1	0.22733	RNA
ENSMUSG00000063146	LF1	0.227279	RNA
ENSMUSG00000047910	LF1	0.227212	RNA
ENSMUSG00000053199	LF1	0.227056	RNA
ENSMUSG00000052928	LF1	0.227041	RNA
ENSMUSG00000076431	LF1	0.2268	RNA
ENSMUSG00000019146	LF1	0.226635	RNA
ENSMUSG00000021379	LF1	0.226586	RNA
ENSMUSG00000022055	LF1	0.226438	RNA
ENSMUSG00000020140	LF1	0.226385	RNA
ENSMUSG00000017493	LF1	0.226351	RNA
ENSMUSG00000032452	LF1	0.226313	RNA
ENSMUSG00000049281	LF1	0.226267	RNA
ENSMUSG00000028876	LF1	0.226177	RNA
ENSMUSG00000027612	LF1	0.225955	RNA
ENSMUSG00000031428	LF1	0.22581	RNA
ENSMUSG00000007817	LF1	0.225774	RNA
ENSMUSG00000040612	LF1	0.22574	RNA
ENSMUSG00000056481	LF1	0.225688	RNA
ENSMUSG00000063873	LF1	0.225543	RNA
ENSMUSG00000042978	LF1	0.225396	RNA
ENSMUSG00000027546	LF1	0.225222	RNA
ENSMUSG00000063687	LF1	0.225107	RNA
ENSMUSG00000003934	LF1	0.22509	RNA
ENSMUSG00000040785	LF1	0.225061	RNA
ENSMUSG00000052302	LF1	0.224912	RNA
ENSMUSG00000037206	LF1	0.224859	RNA
ENSMUSG00000022636	LF1	0.22483	RNA
ENSMUSG00000052371	LF1	0.224756	RNA
ENSMUSG00000058153	LF1	0.224491	RNA
ENSMUSG00000025854	LF1	0.224453	RNA
ENSMUSG00000046157	LF1	0.22438	RNA
ENSMUSG00000072623	LF1	0.224367	RNA
ENSMUSG00000037747	LF1	0.224263	RNA
ENSMUSG00000055407	LF1	0.224216	RNA
ENSMUSG00000062044	LF1	0.224173	RNA
ENSMUSG00000048027	LF1	0.224085	RNA
ENSMUSG00000049556	LF1	0.224043	RNA
ENSMUSG00000021198	LF1	0.223827	RNA
ENSMUSG00000069662	LF1	0.22376	RNA
ENSMUSG00000091337	LF1	0.223627	RNA
ENSMUSG00000020627	LF1	0.223328	RNA
ENSMUSG00000031166	LF1	0.223278	RNA
ENSMUSG00000044674	LF1	0.223123	RNA
ENSMUSG00000049939	LF1	0.222878	RNA
ENSMUSG00000021253	LF1	0.22275	RNA
ENSMUSG00000013367	LF1	0.222683	RNA
ENSMUSG00000025092	LF1	0.222383	RNA
ENSMUSG00000026674	LF1	0.222266	RNA
ENSMUSG00000067276	LF1	0.222209	RNA
ENSMUSG00000021301	LF1	0.222132	RNA
ENSMUSG00000032625	LF1	0.221843	RNA
ENSMUSG00000048349	LF1	0.221797	RNA
ENSMUSG00000038718	LF1	0.221534	RNA
ENSMUSG00000035403	LF1	0.221483	RNA
ENSMUSG00000052951	LF1	0.221145	RNA
ENSMUSG00000056073	LF1	0.220975	RNA
ENSMUSG00000037892	LF1	0.22055	RNA
ENSMUSG00000056895	LF1	0.2205	RNA
ENSMUSG00000042873	LF1	0.220343	RNA
ENSMUSG00000024548	LF1	0.220321	RNA
ENSMUSG00000010175	LF1	0.220315	RNA
ENSMUSG00000051331	LF1	0.220303	RNA
ENSMUSG00000020644	LF1	0.220061	RNA
ENSMUSG00000040972	LF1	0.219943	RNA
ENSMUSG00000050587	LF1	0.219902	RNA
ENSMUSG00000020524	LF1	0.219858	RNA
ENSMUSG00000068122	LF1	0.219643	RNA
ENSMUSG00000026739	LF1	0.219555	RNA
ENSMUSG00000035934	LF1	0.219464	RNA
ENSMUSG00000061601	LF1	0.219185	RNA
ENSMUSG00000085795	LF1	0.218977	RNA
ENSMUSG00000026247	LF1	0.218967	RNA
ENSMUSG00000057716	LF1	0.218875	RNA
ENSMUSG00000002341	LF1	0.218841	RNA
ENSMUSG00000049090	LF1	0.21869	RNA
ENSMUSG00000029168	LF1	0.218655	RNA
ENSMUSG00000028799	LF1	0.218549	RNA
ENSMUSG00000027168	LF1	0.218477	RNA
ENSMUSG00000034040	LF1	0.218273	RNA
ENSMUSG00000027204	LF1	0.218264	RNA
ENSMUSG00000043419	LF1	0.218197	RNA
ENSMUSG00000026360	LF1	0.218154	RNA
ENSMUSG00000052364	LF1	0.217959	RNA
ENSMUSG00000027799	LF1	0.217933	RNA
ENSMUSG00000009739	LF1	0.217812	RNA
ENSMUSG00000041272	LF1	0.217602	RNA
ENSMUSG00000047632	LF1	0.217518	RNA
ENSMUSG00000057335	LF1	0.217306	RNA
ENSMUSG00000051527	LF1	0.217066	RNA
ENSMUSG00000026452	LF1	0.216785	RNA
ENSMUSG00000025867	LF1	0.216536	RNA
ENSMUSG00000040270	LF1	0.216533	RNA
ENSMUSG00000048644	LF1	0.216489	RNA
ENSMUSG00000048001	LF1	0.216369	RNA
ENSMUSG00000037771	LF1	0.216368	RNA
ENSMUSG00000044288	LF1	0.216362	RNA
ENSMUSG00000075318	LF1	0.216352	RNA
ENSMUSG00000039913	LF1	0.216244	RNA
ENSMUSG00000028439	LF1	0.21623	RNA
ENSMUSG00000040249	LF1	0.216126	RNA
ENSMUSG00000045062	LF1	0.215986	RNA
ENSMUSG00000049690	LF1	0.215943	RNA
ENSMUSG00000046182	LF1	0.215709	RNA
ENSMUSG00000007872	LF1	0.215631	RNA
ENSMUSG00000040896	LF1	0.215136	RNA
ENSMUSG00000023017	LF1	0.214802	RNA
ENSMUSG00000042589	LF1	0.214787	RNA
ENSMUSG00000045498	LF1	0.214613	RNA
ENSMUSG00000046822	LF1	0.214556	RNA
ENSMUSG00000020704	LF1	0.214468	RNA
ENSMUSG00000044071	LF1	0.214374	RNA
ENSMUSG00000031673	LF1	0.214341	RNA
ENSMUSG00000038740	LF1	0.214316	RNA
ENSMUSG00000058571	LF1	0.21423	RNA
ENSMUSG00000020181	LF1	0.213949	RNA
ENSMUSG00000046658	LF1	0.21375	RNA
ENSMUSG00000035877	LF1	0.213647	RNA
ENSMUSG00000054252	LF1	0.213407	RNA
ENSMUSG00000024261	LF1	0.21333	RNA
ENSMUSG00000055202	LF1	0.213323	RNA
ENSMUSG00000050711	LF1	0.213243	RNA
ENSMUSG00000052133	LF1	0.213225	RNA
ENSMUSG00000029673	LF1	0.213166	RNA
ENSMUSG00000039578	LF1	0.212995	RNA
ENSMUSG00000056468	LF1	0.212725	RNA
ENSMUSG00000027784	LF1	0.212406	RNA
ENSMUSG00000022098	LF1	0.212212	RNA
ENSMUSG00000029166	LF1	0.21205	RNA
ENSMUSG00000022883	LF1	0.212012	RNA
ENSMUSG00000000031	LF1	0.211768	RNA
ENSMUSG00000026872	LF1	0.211762	RNA
ENSMUSG00000025237	LF1	0.211747	RNA
ENSMUSG00000026469	LF1	0.211662	RNA
ENSMUSG00000028496	LF1	0.211313	RNA
ENSMUSG00000001119	LF1	0.211307	RNA
ENSMUSG00000020866	LF1	0.210945	RNA
ENSMUSG00000040836	LF1	0.210906	RNA
ENSMUSG00000001911	LF1	0.210887	RNA
ENSMUSG00000002266	LF1	0.210864	RNA
ENSMUSG00000026728	LF1	0.210784	RNA
ENSMUSG00000001802	LF1	0.210379	RNA
ENSMUSG00000020859	LF1	0.210342	RNA
ENSMUSG00000042532	LF1	0.210297	RNA
ENSMUSG00000028351	LF1	0.210059	RNA
ENSMUSG00000022211	LF1	0.209596	RNA
ENSMUSG00000025268	LF1	0.209519	RNA
ENSMUSG00000006575	LF1	0.209504	RNA
ENSMUSG00000045991	LF1	0.209503	RNA
ENSMUSG00000023868	LF1	0.209488	RNA
ENSMUSG00000042436	LF1	0.209416	RNA
ENSMUSG00000087626	LF1	0.209284	RNA
ENSMUSG00000025104	LF1	0.20917	RNA
ENSMUSG00000032024	LF1	0.208981	RNA
ENSMUSG00000004798	LF1	0.208841	RNA
ENSMUSG00000023192	LF1	0.208797	RNA
ENSMUSG00000017943	LF1	0.208349	RNA
ENSMUSG00000027329	LF1	0.208133	RNA
ENSMUSG00000039860	LF1	0.208066	RNA
ENSMUSG00000036565	LF1	0.208059	RNA
ENSMUSG00000043099	LF1	0.207946	RNA
ENSMUSG00000029875	LF1	0.207758	RNA
ENSMUSG00000026833	LF1	0.207646	RNA
ENSMUSG00000020894	LF1	0.207595	RNA
ENSMUSG00000024330	LF1	0.207087	RNA
ENSMUSG00000051703	LF1	0.206988	RNA
ENSMUSG00000031626	LF1	0.206749	RNA
ENSMUSG00000024347	LF1	0.206217	RNA
ENSMUSG00000059213	LF1	0.206192	RNA
ENSMUSG00000027508	LF1	0.206122	RNA
ENSMUSG00000020053	LF1	0.206062	RNA
ENSMUSG00000048387	LF1	0.206013	RNA
ENSMUSG00000030465	LF1	0.206012	RNA
ENSMUSG00000052917	LF1	0.205903	RNA
ENSMUSG00000015745	LF1	0.205303	RNA
ENSMUSG00000096753	LF1	0.205127	RNA
ENSMUSG00000057777	LF1	0.204897	RNA
ENSMUSG00000027309	LF1	0.204708	RNA
ENSMUSG00000035653	LF1	0.204689	RNA
ENSMUSG00000029510	LF1	0.204646	RNA
ENSMUSG00000033597	LF1	0.204643	RNA
ENSMUSG00000029338	LF1	0.204366	RNA
ENSMUSG00000001270	LF1	0.204156	RNA
ENSMUSG00000032363	LF1	0.203837	RNA
ENSMUSG00000020086	LF1	0.203824	RNA
ENSMUSG00000045092	LF1	0.203733	RNA
ENSMUSG00000022199	LF1	0.20369	RNA
ENSMUSG00000045639	LF1	0.203583	RNA
ENSMUSG00000028173	LF1	0.203492	RNA
ENSMUSG00000045038	LF1	0.203254	RNA
ENSMUSG00000028759	LF1	0.203143	RNA
ENSMUSG00000026930	LF1	0.203106	RNA
ENSMUSG00000036502	LF1	0.202953	RNA
ENSMUSG00000022865	LF1	0.202829	RNA
ENSMUSG00000030806	LF1	0.202789	RNA
ENSMUSG00000002265	LF1	0.202509	RNA
ENSMUSG00000054843	LF1	0.202357	RNA
ENSMUSG00000034958	LF1	0.202216	RNA
ENSMUSG00000026109	LF1	0.20195	RNA
ENSMUSG00000025151	LF1	0.201949	RNA
ENSMUSG00000029231	LF1	0.201877	RNA
ENSMUSG00000068735	LF1	0.201805	RNA
ENSMUSG00000041642	LF1	0.201573	RNA
ENSMUSG00000026787	LF1	0.201463	RNA
ENSMUSG00000021892	LF1	0.201344	RNA
ENSMUSG00000020886	LF1	0.201232	RNA
ENSMUSG00000014846	LF1	0.201215	RNA
ENSMUSG00000026825	LF1	0.201105	RNA
ENSMUSG00000028444	LF1	0.20104	RNA
ENSMUSG00000075478	LF1	0.200753	RNA
ENSMUSG00000027962	LF1	0.200731	RNA
ENSMUSG00000022665	LF1	0.200684	RNA
ENSMUSG00000025203	LF1	0.200428	RNA
ENSMUSG00000021943	LF1	0.200247	RNA
ENSMUSG00000030683	LF1	0.200159	RNA
ENSMUSG00000022361	LF1	0.200129	RNA
ENSMUSG00000051550	LF1	0.199918	RNA
ENSMUSG00000041000	LF1	0.199865	RNA
ENSMUSG00000017466	LF1	0.199853	RNA
ENSMUSG00000036564	LF1	0.199712	RNA
ENSMUSG00000061411	LF1	0.199681	RNA
ENSMUSG00000025321	LF1	0.199068	RNA
ENSMUSG00000036192	LF1	0.199061	RNA
ENSMUSG00000060568	LF1	0.199011	RNA
ENSMUSG00000040710	LF1	0.19897	RNA
ENSMUSG00000043518	LF1	0.198858	RNA
ENSMUSG00000034799	LF1	0.198472	RNA
ENSMUSG00000033717	LF1	0.198385	RNA
ENSMUSG00000039717	LF1	0.19836	RNA
ENSMUSG00000083679	LF1	0.198355	RNA
ENSMUSG00000031134	LF1	0.198171	RNA
ENSMUSG00000050530	LF1	0.198162	RNA
ENSMUSG00000030350	LF1	0.198116	RNA
ENSMUSG00000024304	LF1	0.198065	RNA
ENSMUSG00000102312	LF1	0.198018	RNA
ENSMUSG00000033147	LF1	0.197988	RNA
ENSMUSG00000054074	LF1	0.197873	RNA
ENSMUSG00000030020	LF1	0.197807	RNA
ENSMUSG00000037032	LF1	0.197793	RNA
ENSMUSG00000036815	LF1	0.197752	RNA
ENSMUSG00000059857	LF1	0.197158	RNA
ENSMUSG00000038025	LF1	0.197042	RNA
ENSMUSG00000021130	LF1	0.197015	RNA
ENSMUSG00000070526	LF1	0.196997	RNA
ENSMUSG00000033214	LF1	0.196991	RNA
ENSMUSG00000024620	LF1	0.196987	RNA
ENSMUSG00000034675	LF1	0.196982	RNA
ENSMUSG00000042105	LF1	0.196962	RNA
ENSMUSG00000027584	LF1	0.196803	RNA
ENSMUSG00000061751	LF1	0.196785	RNA
ENSMUSG00000038602	LF1	0.196718	RNA
ENSMUSG00000051351	LF1	0.196596	RNA
ENSMUSG00000032537	LF1	0.196132	RNA
ENSMUSG00000026043	LF1	0.195865	RNA
ENSMUSG00000098557	LF1	0.195833	RNA
ENSMUSG00000021647	LF1	0.195608	RNA
ENSMUSG00000041923	LF1	0.195587	RNA
ENSMUSG00000062929	LF1	0.195479	RNA
ENSMUSG00000034687	LF1	0.195431	RNA
ENSMUSG00000022206	LF1	0.19537	RNA
ENSMUSG00000038777	LF1	0.195359	RNA
ENSMUSG00000039086	LF1	0.19529	RNA
ENSMUSG00000070866	LF1	0.195269	RNA
ENSMUSG00000097348	LF1	0.194986	RNA
ENSMUSG00000044647	LF1	0.194976	RNA
ENSMUSG00000024873	LF1	0.19495	RNA
ENSMUSG00000043388	LF1	0.194886	RNA
ENSMUSG00000048332	LF1	0.194876	RNA
ENSMUSG00000040964	LF1	0.194676	RNA
ENSMUSG00000034777	LF1	0.194673	RNA
ENSMUSG00000002997	LF1	0.194332	RNA
ENSMUSG00000073591	LF1	0.19411	RNA
ENSMUSG00000051790	LF1	0.194096	RNA
ENSMUSG00000023328	LF1	0.193951	RNA
ENSMUSG00000018451	LF1	0.193756	RNA
ENSMUSG00000037353	LF1	0.193689	RNA
ENSMUSG00000026235	LF1	0.193593	RNA
ENSMUSG00000052062	LF1	0.193578	RNA
ENSMUSG00000032599	LF1	0.193523	RNA
ENSMUSG00000030209	LF1	0.193479	RNA
ENSMUSG00000055409	LF1	0.193403	RNA
ENSMUSG00000020019	LF1	0.192982	RNA
ENSMUSG00000000120	LF1	0.192818	RNA
ENSMUSG00000062591	LF1	0.192761	RNA
ENSMUSG00000040462	LF1	0.192447	RNA
ENSMUSG00000003352	LF1	0.192381	RNA
ENSMUSG00000024502	LF1	0.192083	RNA
ENSMUSG00000073147	LF1	0.191906	RNA
ENSMUSG00000038486	LF1	0.191813	RNA
ENSMUSG00000068154	LF1	0.191741	RNA
ENSMUSG00000053550	LF1	0.191715	RNA
ENSMUSG00000090071	LF1	0.191557	RNA
ENSMUSG00000029729	LF1	0.191557	RNA
ENSMUSG00000035390	LF1	0.191465	RNA
ENSMUSG00000025578	LF1	0.190943	RNA
ENSMUSG00000061143	LF1	0.190895	RNA
ENSMUSG00000038976	LF1	0.19083	RNA
ENSMUSG00000030518	LF1	0.190693	RNA
ENSMUSG00000053825	LF1	0.190616	RNA
ENSMUSG00000038349	LF1	0.19033	RNA
ENSMUSG00000074918	LF1	0.190278	RNA
ENSMUSG00000026121	LF1	0.190233	RNA
ENSMUSG00000027894	LF1	0.190224	RNA
ENSMUSG00000025582	LF1	0.189965	RNA
ENSMUSG00000039989	LF1	0.189383	RNA
ENSMUSG00000021830	LF1	0.189268	RNA
ENSMUSG00000037843	LF1	0.189267	RNA
ENSMUSG00000033569	LF1	0.189202	RNA
ENSMUSG00000024087	LF1	0.189162	RNA
ENSMUSG00000027035	LF1	0.189125	RNA
ENSMUSG00000054008	LF1	0.188978	RNA
ENSMUSG00000037872	LF1	0.188941	RNA
ENSMUSG00000096847	LF1	0.188907	RNA
ENSMUSG00000021259	LF1	0.188732	RNA
ENSMUSG00000071064	LF1	0.188469	RNA
ENSMUSG00000041216	LF1	0.188445	RNA
ENSMUSG00000042078	LF1	0.188441	RNA
ENSMUSG00000027312	LF1	0.188394	RNA
ENSMUSG00000029093	LF1	0.188331	RNA
ENSMUSG00000036155	LF1	0.188224	RNA
ENSMUSG00000000416	LF1	0.188078	RNA
ENSMUSG00000087177	LF1	0.188072	RNA
ENSMUSG00000040563	LF1	0.187873	RNA
ENSMUSG00000024172	LF1	0.187575	RNA
ENSMUSG00000029291	LF1	0.187436	RNA
ENSMUSG00000035891	LF1	0.187386	RNA
ENSMUSG00000030110	LF1	0.187354	RNA
ENSMUSG00000050132	LF1	0.187327	RNA
ENSMUSG00000051062	LF1	0.187015	RNA
ENSMUSG00000023191	LF1	0.186947	RNA
ENSMUSG00000021476	LF1	0.186836	RNA
ENSMUSG00000040610	LF1	0.186737	RNA
ENSMUSG00000034755	LF1	0.186708	RNA
ENSMUSG00000004885	LF1	0.186541	RNA
ENSMUSG00000048251	LF1	0.186483	RNA
ENSMUSG00000044528	LF1	0.186478	RNA
ENSMUSG00000018378	LF1	0.18641	RNA
ENSMUSG00000022231	LF1	0.186398	RNA
ENSMUSG00000062184	LF1	0.18636	RNA
ENSMUSG00000020810	LF1	0.186269	RNA
ENSMUSG00000024381	LF1	0.186255	RNA
ENSMUSG00000039601	LF1	0.186205	RNA
ENSMUSG00000090386	LF1	0.186197	RNA
ENSMUSG00000067889	LF1	0.186016	RNA
ENSMUSG00000063887	LF1	0.185947	RNA
ENSMUSG00000028364	LF1	0.185939	RNA
ENSMUSG00000032850	LF1	0.185895	RNA
ENSMUSG00000015599	LF1	0.185867	RNA
ENSMUSG00000015217	LF1	0.18579	RNA
ENSMUSG00000036446	LF1	0.18557	RNA
ENSMUSG00000028736	LF1	0.185477	RNA
ENSMUSG00000053580	LF1	0.185381	RNA
ENSMUSG00000064125	LF1	0.185295	RNA
ENSMUSG00000044499	LF1	0.185267	RNA
ENSMUSG00000029033	LF1	0.185168	RNA
ENSMUSG00000027834	LF1	0.185042	RNA
ENSMUSG00000075389	LF1	0.185003	RNA
ENSMUSG00000030584	LF1	0.184948	RNA
ENSMUSG00000022449	LF1	0.184927	RNA
ENSMUSG00000037989	LF1	0.184818	RNA
ENSMUSG00000052684	LF1	0.184708	RNA
ENSMUSG00000042109	LF1	0.184591	RNA
ENSMUSG00000028931	LF1	0.1845	RNA
ENSMUSG00000014030	LF1	0.184442	RNA
ENSMUSG00000032192	LF1	0.184411	RNA
ENSMUSG00000003378	LF1	0.184338	RNA
ENSMUSG00000006651	LF1	0.18429	RNA
ENSMUSG00000059878	LF1	0.184024	RNA
ENSMUSG00000050875	LF1	0.183955	RNA
ENSMUSG00000020668	LF1	0.183841	RNA
ENSMUSG00000014773	LF1	0.183706	RNA
ENSMUSG00000097815	LF1	0.183688	RNA
ENSMUSG00000033948	LF1	0.183648	RNA
ENSMUSG00000017314	LF1	0.18359	RNA
ENSMUSG00000038624	LF1	0.183525	RNA
ENSMUSG00000052155	LF1	0.183507	RNA
ENSMUSG00000045312	LF1	0.183506	RNA
ENSMUSG00000036225	LF1	0.18349	RNA
ENSMUSG00000039477	LF1	0.183445	RNA
ENSMUSG00000038765	LF1	0.183419	RNA
ENSMUSG00000001870	LF1	0.183406	RNA
ENSMUSG00000032340	LF1	0.182952	RNA
ENSMUSG00000044646	LF1	0.182926	RNA
ENSMUSG00000040687	LF1	0.182925	RNA
ENSMUSG00000019843	LF1	0.18278	RNA
ENSMUSG00000037568	LF1	0.18274	RNA
ENSMUSG00000017897	LF1	0.182719	RNA
ENSMUSG00000086496	LF1	0.182713	RNA
ENSMUSG00000031790	LF1	0.182508	RNA
ENSMUSG00000041417	LF1	0.182416	RNA
ENSMUSG00000007613	LF1	0.182359	RNA
ENSMUSG00000078716	LF1	0.18196	RNA
ENSMUSG00000031728	LF1	0.181873	RNA
ENSMUSG00000034336	LF1	0.181865	RNA
ENSMUSG00000043557	LF1	0.181728	RNA
ENSMUSG00000027848	LF1	0.181688	RNA
ENSMUSG00000027438	LF1	0.181508	RNA
ENSMUSG00000030226	LF1	0.181389	RNA
ENSMUSG00000058297	LF1	0.181347	RNA
ENSMUSG00000000538	LF1	0.181275	RNA
ENSMUSG00000025656	LF1	0.181104	RNA
ENSMUSG00000024736	LF1	0.180867	RNA
ENSMUSG00000103088	LF1	0.180829	RNA
ENSMUSG00000038375	LF1	0.18078	RNA
ENSMUSG00000084844	LF1	0.180687	RNA
ENSMUSG00000018589	LF1	0.180662	RNA
ENSMUSG00000041729	LF1	0.180544	RNA
ENSMUSG00000040447	LF1	0.180519	RNA
ENSMUSG00000054728	LF1	0.180269	RNA
ENSMUSG00000029385	LF1	0.180058	RNA
ENSMUSG00000042757	LF1	0.179923	RNA
ENSMUSG00000028369	LF1	0.179799	RNA
ENSMUSG00000036275	LF1	0.179695	RNA
ENSMUSG00000086266	LF1	0.179654	RNA
ENSMUSG00000025375	LF1	0.179509	RNA
ENSMUSG00000019464	LF1	0.179485	RNA
ENSMUSG00000054640	LF1	0.179453	RNA
ENSMUSG00000067879	LF1	0.179409	RNA
ENSMUSG00000053477	LF1	0.178987	RNA
ENSMUSG00000028031	LF1	0.178975	RNA
ENSMUSG00000029669	LF1	0.178827	RNA
ENSMUSG00000072704	LF1	0.17866	RNA
ENSMUSG00000028354	LF1	0.178365	RNA
ENSMUSG00000026443	LF1	0.178333	RNA
ENSMUSG00000019877	LF1	0.178282	RNA
ENSMUSG00000047238	LF1	0.178277	RNA
ENSMUSG00000032017	LF1	0.178273	RNA
ENSMUSG00000034780	LF1	0.178211	RNA
ENSMUSG00000051022	LF1	0.178121	RNA
ENSMUSG00000037685	LF1	0.178068	RNA
ENSMUSG00000024639	LF1	0.178064	RNA
ENSMUSG00000031709	LF1	0.177814	RNA
ENSMUSG00000087658	LF1	0.177732	RNA
ENSMUSG00000036478	LF1	0.177699	RNA
ENSMUSG00000040990	LF1	0.177623	RNA
ENSMUSG00000056158	LF1	0.177616	RNA
ENSMUSG00000035493	LF1	0.17754	RNA
ENSMUSG00000001156	LF1	0.177459	RNA
ENSMUSG00000041078	LF1	0.177457	RNA
ENSMUSG00000020926	LF1	0.177449	RNA
ENSMUSG00000053166	LF1	0.17734	RNA
ENSMUSG00000066800	LF1	0.177258	RNA
ENSMUSG00000021262	LF1	0.177105	RNA
ENSMUSG00000051515	LF1	0.177062	RNA
ENSMUSG00000019841	LF1	0.177035	RNA
ENSMUSG00000022619	LF1	0.177014	RNA
ENSMUSG00000021643	LF1	0.176979	RNA
ENSMUSG00000027030	LF1	0.176903	RNA
ENSMUSG00000013584	LF1	0.176872	RNA
ENSMUSG00000020300	LF1	0.176801	RNA
ENSMUSG00000047904	LF1	0.176799	RNA
ENSMUSG00000059316	LF1	0.176735	RNA
ENSMUSG00000051242	LF1	0.176417	RNA
ENSMUSG00000030729	LF1	0.176297	RNA
ENSMUSG00000028246	LF1	0.176292	RNA
ENSMUSG00000074785	LF1	0.176255	RNA
ENSMUSG00000068373	LF1	0.176247	RNA
ENSMUSG00000025207	LF1	0.176246	RNA
ENSMUSG00000062661	LF1	0.176106	RNA
ENSMUSG00000050761	LF1	0.175943	RNA
ENSMUSG00000030035	LF1	0.175863	RNA
ENSMUSG00000020246	LF1	0.175695	RNA
ENSMUSG00000000263	LF1	0.175687	RNA
ENSMUSG00000028949	LF1	0.175613	RNA
ENSMUSG00000022309	LF1	0.175414	RNA
ENSMUSG00000022371	LF1	0.175222	RNA
ENSMUSG00000062421	LF1	0.175078	RNA
ENSMUSG00000042524	LF1	0.174991	RNA
ENSMUSG00000041540	LF1	0.174859	RNA
ENSMUSG00000024713	LF1	0.174813	RNA
ENSMUSG00000045382	LF1	0.174767	RNA
ENSMUSG00000031137	LF1	0.174267	RNA
ENSMUSG00000028161	LF1	0.174176	RNA
ENSMUSG00000003863	LF1	0.174157	RNA
ENSMUSG00000038065	LF1	0.174124	RNA
ENSMUSG00000042428	LF1	0.173957	RNA
ENSMUSG00000031503	LF1	0.173866	RNA
ENSMUSG00000102344	LF1	0.173803	RNA
ENSMUSG00000026188	LF1	0.173696	RNA
ENSMUSG00000031398	LF1	0.173584	RNA
ENSMUSG00000038453	LF1	0.173578	RNA
ENSMUSG00000038296	LF1	0.173564	RNA
ENSMUSG00000027419	LF1	0.173471	RNA
ENSMUSG00000021256	LF1	0.173459	RNA
ENSMUSG00000039747	LF1	0.173401	RNA
ENSMUSG00000054693	LF1	0.173284	RNA
ENSMUSG00000098912	LF1	0.173166	RNA
ENSMUSG00000028226	LF1	0.173104	RNA
ENSMUSG00000047371	LF1	0.173041	RNA
ENSMUSG00000034059	LF1	0.172898	RNA
ENSMUSG00000087370	LF1	0.172883	RNA
ENSMUSG00000036602	LF1	0.17283	RNA
ENSMUSG00000033854	LF1	0.172825	RNA
ENSMUSG00000062588	LF1	0.172761	RNA
ENSMUSG00000046556	LF1	0.172641	RNA
ENSMUSG00000024076	LF1	0.172496	RNA
ENSMUSG00000033721	LF1	0.172496	RNA
ENSMUSG00000040721	LF1	0.172486	RNA
ENSMUSG00000040310	LF1	0.172464	RNA
ENSMUSG00000003992	LF1	0.17239	RNA
ENSMUSG00000074748	LF1	0.172341	RNA
ENSMUSG00000059401	LF1	0.172333	RNA
ENSMUSG00000061517	LF1	0.172311	RNA
ENSMUSG00000045657	LF1	0.172079	RNA
ENSMUSG00000029810	LF1	0.172067	RNA
ENSMUSG00000017132	LF1	0.172058	RNA
ENSMUSG00000042744	LF1	0.17204	RNA
ENSMUSG00000085133	LF1	0.172013	RNA
ENSMUSG00000028832	LF1	0.171924	RNA
ENSMUSG00000069670	LF1	0.171863	RNA
ENSMUSG00000031934	LF1	0.171782	RNA
ENSMUSG00000036306	LF1	0.171728	RNA
ENSMUSG00000001062	LF1	0.171701	RNA
ENSMUSG00000025855	LF1	0.171637	RNA
ENSMUSG00000055782	LF1	0.171616	RNA
ENSMUSG00000001248	LF1	0.171487	RNA
ENSMUSG00000032666	LF1	0.17126	RNA
ENSMUSG00000048347	LF1	0.171245	RNA
ENSMUSG00000022887	LF1	0.171211	RNA
ENSMUSG00000060301	LF1	0.171154	RNA
ENSMUSG00000022762	LF1	0.171077	RNA
ENSMUSG00000060572	LF1	0.171035	RNA
ENSMUSG00000030500	LF1	0.170986	RNA
ENSMUSG00000046341	LF1	0.170926	RNA
ENSMUSG00000031970	LF1	0.170822	RNA
ENSMUSG00000024940	LF1	0.17076	RNA
ENSMUSG00000056185	LF1	0.170699	RNA
ENSMUSG00000022629	LF1	0.170563	RNA
ENSMUSG00000045763	LF1	0.170561	RNA
ENSMUSG00000062961	LF1	0.170314	RNA
ENSMUSG00000029004	LF1	0.170253	RNA
ENSMUSG00000026241	LF1	0.170238	RNA
ENSMUSG00000039579	LF1	0.170064	RNA
ENSMUSG00000039239	LF1	0.169941	RNA
ENSMUSG00000029094	LF1	0.169935	RNA
ENSMUSG00000033849	LF1	0.169882	RNA
ENSMUSG00000029163	LF1	0.169733	RNA
ENSMUSG00000024083	LF1	0.169719	RNA
ENSMUSG00000025738	LF1	0.169611	RNA
ENSMUSG00000063430	LF1	0.169522	RNA
ENSMUSG00000058070	LF1	0.169512	RNA
ENSMUSG00000094626	LF1	0.169492	RNA
ENSMUSG00000024924	LF1	0.169488	RNA
ENSMUSG00000048911	LF1	0.169448	RNA
ENSMUSG00000032826	LF1	0.169405	RNA
ENSMUSG00000101167	LF1	0.169374	RNA
ENSMUSG00000029123	LF1	0.16931	RNA
ENSMUSG00000060681	LF1	0.169221	RNA
ENSMUSG00000023912	LF1	0.169217	RNA
ENSMUSG00000040711	LF1	0.169178	RNA
ENSMUSG00000056679	LF1	0.169152	RNA
ENSMUSG00000033420	LF1	0.169135	RNA
ENSMUSG00000032228	LF1	0.16905	RNA
ENSMUSG00000032262	LF1	0.168979	RNA
ENSMUSG00000013921	LF1	0.168973	RNA
ENSMUSG00000039328	LF1	0.168955	RNA
ENSMUSG00000078851	LF1	0.168931	RNA
ENSMUSG00000003948	LF1	0.168895	RNA
ENSMUSG00000035969	LF1	0.16881	RNA
ENSMUSG00000062257	LF1	0.168801	RNA
ENSMUSG00000020241	LF1	0.168734	RNA
ENSMUSG00000051111	LF1	0.168681	RNA
ENSMUSG00000022176	LF1	0.168538	RNA
ENSMUSG00000029651	LF1	0.168501	RNA
ENSMUSG00000025938	LF1	0.168439	RNA
ENSMUSG00000009394	LF1	0.168425	RNA
ENSMUSG00000028176	LF1	0.168408	RNA
ENSMUSG00000035954	LF1	0.168399	RNA
ENSMUSG00000035847	LF1	0.168156	RNA
ENSMUSG00000031841	LF1	0.16807	RNA
ENSMUSG00000028545	LF1	0.16784	RNA
ENSMUSG00000001334	LF1	0.167797	RNA
ENSMUSG00000047766	LF1	0.167777	RNA
ENSMUSG00000037621	LF1	0.167768	RNA
ENSMUSG00000027533	LF1	0.167702	RNA
ENSMUSG00000042985	LF1	0.16767	RNA
ENSMUSG00000042359	LF1	0.167451	RNA
ENSMUSG00000063455	LF1	0.167406	RNA
ENSMUSG00000028373	LF1	0.1673	RNA
ENSMUSG00000038390	LF1	0.167222	RNA
ENSMUSG00000021536	LF1	0.167197	RNA
ENSMUSG00000038119	LF1	0.167154	RNA
ENSMUSG00000090061	LF1	0.167127	RNA
ENSMUSG00000055430	LF1	0.166895	RNA
ENSMUSG00000046178	LF1	0.166748	RNA
ENSMUSG00000034813	LF1	0.166702	RNA
ENSMUSG00000031290	LF1	0.166677	RNA
ENSMUSG00000066357	LF1	0.166675	RNA
ENSMUSG00000016349	LF1	0.16665	RNA
ENSMUSG00000032064	LF1	0.16659	RNA
ENSMUSG00000050064	LF1	0.166545	RNA
ENSMUSG00000067724	LF1	0.166526	RNA
ENSMUSG00000015291	LF1	0.166455	RNA
ENSMUSG00000025950	LF1	0.166421	RNA
ENSMUSG00000075334	LF1	0.166276	RNA
ENSMUSG00000079499	LF1	0.166258	RNA
ENSMUSG00000022661	LF1	0.166125	RNA
ENSMUSG00000078307	LF1	0.166115	RNA
ENSMUSG00000004035	LF1	0.166033	RNA
ENSMUSG00000020121	LF1	0.166004	RNA
ENSMUSG00000007944	LF1	0.165998	RNA
ENSMUSG00000039347	LF1	0.165963	RNA
ENSMUSG00000026113	LF1	0.165953	RNA
ENSMUSG00000074280	LF1	0.16578	RNA
ENSMUSG00000031486	LF1	0.165703	RNA
ENSMUSG00000015488	LF1	0.165679	RNA
ENSMUSG00000046714	LF1	0.165675	RNA
ENSMUSG00000022523	LF1	0.165577	RNA
ENSMUSG00000033350	LF1	0.16551	RNA
ENSMUSG00000025212	LF1	0.165481	RNA
ENSMUSG00000054364	LF1	0.165321	RNA
ENSMUSG00000030207	LF1	0.16524	RNA
ENSMUSG00000034377	LF1	0.165203	RNA
ENSMUSG00000049092	LF1	0.165096	RNA
ENSMUSG00000024074	LF1	0.165078	RNA
ENSMUSG00000070880	LF1	0.165027	RNA
ENSMUSG00000024524	LF1	0.164932	RNA
ENSMUSG00000010663	LF1	0.164732	RNA
ENSMUSG00000028524	LF1	0.16472	RNA
ENSMUSG00000068748	LF1	0.164716	RNA
ENSMUSG00000049265	LF1	0.164613	RNA
ENSMUSG00000032375	LF1	0.164556	RNA
ENSMUSG00000063077	LF1	0.164553	RNA
ENSMUSG00000028339	LF1	0.164469	RNA
ENSMUSG00000020577	LF1	0.164454	RNA
ENSMUSG00000001300	LF1	0.164435	RNA
ENSMUSG00000030757	LF1	0.164198	RNA
ENSMUSG00000020436	LF1	0.164181	RNA
ENSMUSG00000028134	LF1	0.164061	RNA
ENSMUSG00000072591	LF1	0.163969	RNA
ENSMUSG00000004031	LF1	0.163943	RNA
ENSMUSG00000034205	LF1	0.1638	RNA
ENSMUSG00000049755	LF1	0.16368	RNA
ENSMUSG00000042500	LF1	0.163609	RNA
ENSMUSG00000015094	LF1	0.16351	RNA
ENSMUSG00000022263	LF1	0.163083	RNA
ENSMUSG00000021221	LF1	0.163077	RNA
ENSMUSG00000070056	LF1	0.162993	RNA
ENSMUSG00000048304	LF1	0.162898	RNA
ENSMUSG00000020607	LF1	0.162862	RNA
ENSMUSG00000036561	LF1	0.162702	RNA
ENSMUSG00000015243	LF1	0.162697	RNA
ENSMUSG00000042961	LF1	0.162676	RNA
ENSMUSG00000020658	LF1	0.162638	RNA
ENSMUSG00000010066	LF1	0.162606	RNA
ENSMUSG00000026620	LF1	0.162474	RNA
ENSMUSG00000028655	LF1	0.162444	RNA
ENSMUSG00000029461	LF1	0.162413	RNA
ENSMUSG00000034949	LF1	0.162356	RNA
ENSMUSG00000023473	LF1	0.162275	RNA
ENSMUSG00000034863	LF1	0.162038	RNA
ENSMUSG00000047617	LF1	0.162029	RNA
ENSMUSG00000063626	LF1	0.161964	RNA
ENSMUSG00000027574	LF1	0.161871	RNA
ENSMUSG00000014813	LF1	0.161863	RNA
ENSMUSG00000039530	LF1	0.161789	RNA
ENSMUSG00000047264	LF1	0.161754	RNA
ENSMUSG00000078190	LF1	0.161744	RNA
ENSMUSG00000078670	LF1	0.161617	RNA
ENSMUSG00000071424	LF1	0.161596	RNA
ENSMUSG00000054752	LF1	0.161506	RNA
ENSMUSG00000051855	LF1	0.161371	RNA
ENSMUSG00000037503	LF1	0.161361	RNA
ENSMUSG00000000392	LF1	0.161293	RNA
ENSMUSG00000078302	LF1	0.161257	RNA
ENSMUSG00000080712	LF1	0.161227	RNA
ENSMUSG00000034730	LF1	0.160982	RNA
ENSMUSG00000040389	LF1	0.160965	RNA
ENSMUSG00000017485	LF1	0.160923	RNA
ENSMUSG00000003131	LF1	0.160887	RNA
ENSMUSG00000053693	LF1	0.160835	RNA
ENSMUSG00000054555	LF1	0.160755	RNA
ENSMUSG00000041730	LF1	0.160747	RNA
ENSMUSG00000031442	LF1	0.160626	RNA
ENSMUSG00000042846	LF1	0.160606	RNA
ENSMUSG00000028445	LF1	0.16058	RNA
ENSMUSG00000024462	LF1	0.160516	RNA
ENSMUSG00000040570	LF1	0.160425	RNA
ENSMUSG00000036790	LF1	0.160356	RNA
ENSMUSG00000025877	LF1	0.16035	RNA
ENSMUSG00000037126	LF1	0.160272	RNA
ENSMUSG00000032289	LF1	0.1599	RNA
ENSMUSG00000038128	LF1	0.15984	RNA
ENSMUSG00000073888	LF1	0.159832	RNA
ENSMUSG00000025892	LF1	0.159734	RNA
ENSMUSG00000029438	LF1	0.159684	RNA
ENSMUSG00000039257	LF1	0.159679	RNA
ENSMUSG00000015189	LF1	0.15951	RNA
ENSMUSG00000029016	LF1	0.159426	RNA
ENSMUSG00000066687	LF1	0.158991	RNA
ENSMUSG00000029705	LF1	0.158704	RNA
ENSMUSG00000036466	LF1	0.158653	RNA
ENSMUSG00000033618	LF1	0.1586	RNA
ENSMUSG00000044164	LF1	0.158594	RNA
ENSMUSG00000028108	LF1	0.158587	RNA
ENSMUSG00000054256	LF1	0.158461	RNA
ENSMUSG00000049047	LF1	0.158203	RNA
ENSMUSG00000021366	LF1	0.158182	RNA
ENSMUSG00000043154	LF1	0.158166	RNA
ENSMUSG00000023886	LF1	0.15794	RNA
ENSMUSG00000038677	LF1	0.15786	RNA
ENSMUSG00000043498	LF1	0.157586	RNA
ENSMUSG00000048592	LF1	0.157536	RNA
ENSMUSG00000018411	LF1	0.157386	RNA
ENSMUSG00000066607	LF1	0.157259	RNA
ENSMUSG00000033676	LF1	0.157148	RNA
ENSMUSG00000086096	LF1	0.157099	RNA
ENSMUSG00000095419	LF1	0.15707	RNA
ENSMUSG00000030376	LF1	0.157023	RNA
ENSMUSG00000028926	LF1	0.156877	RNA
ENSMUSG00000029167	LF1	0.156802	RNA
ENSMUSG00000020882	LF1	0.156752	RNA
ENSMUSG00000021819	LF1	0.156611	RNA
ENSMUSG00000058589	LF1	0.156505	RNA
ENSMUSG00000031104	LF1	0.156378	RNA
ENSMUSG00000041014	LF1	0.15635	RNA
ENSMUSG00000031214	LF1	0.156095	RNA
ENSMUSG00000026527	LF1	0.156058	RNA
ENSMUSG00000031393	LF1	0.155952	RNA
ENSMUSG00000056947	LF1	0.155951	RNA
ENSMUSG00000017677	LF1	0.155741	RNA
ENSMUSG00000031871	LF1	0.155639	RNA
ENSMUSG00000031891	LF1	0.155592	RNA
ENSMUSG00000042156	LF1	0.155292	RNA
ENSMUSG00000037736	LF1	0.155199	RNA
ENSMUSG00000017144	LF1	0.155197	RNA
ENSMUSG00000008489	LF1	0.154976	RNA
ENSMUSG00000030074	LF1	0.154947	RNA
ENSMUSG00000029844	LF1	0.154929	RNA
ENSMUSG00000027523	LF1	0.154763	RNA
ENSMUSG00000041141	LF1	0.154622	RNA
ENSMUSG00000031825	LF1	0.154574	RNA
ENSMUSG00000035298	LF1	0.154567	RNA
ENSMUSG00000038608	LF1	0.154546	RNA
ENSMUSG00000045591	LF1	0.15431	RNA
ENSMUSG00000022994	LF1	0.154254	RNA
ENSMUSG00000025821	LF1	0.154123	RNA
ENSMUSG00000051678	LF1	0.154067	RNA
ENSMUSG00000034295	LF1	0.154049	RNA
ENSMUSG00000050821	LF1	0.153957	RNA
ENSMUSG00000037259	LF1	0.153944	RNA
ENSMUSG00000106734	LF1	0.153858	RNA
ENSMUSG00000020674	LF1	0.153709	RNA
ENSMUSG00000028532	LF1	0.153704	RNA
ENSMUSG00000063450	LF1	0.153689	RNA
ENSMUSG00000036985	LF1	0.153536	RNA
ENSMUSG00000096914	LF1	0.153507	RNA
ENSMUSG00000063564	LF1	0.153482	RNA
ENSMUSG00000025648	LF1	0.153393	RNA
ENSMUSG00000102205	LF1	0.153294	RNA
ENSMUSG00000000753	LF1	0.153165	RNA
ENSMUSG00000047842	LF1	0.153155	RNA
ENSMUSG00000032120	LF1	0.153081	RNA
ENSMUSG00000019944	LF1	0.152886	RNA
ENSMUSG00000031925	LF1	0.152755	RNA
ENSMUSG00000034891	LF1	0.152726	RNA
ENSMUSG00000002107	LF1	0.152686	RNA
ENSMUSG00000025757	LF1	0.152676	RNA
ENSMUSG00000020230	LF1	0.152566	RNA
ENSMUSG00000026885	LF1	0.152518	RNA
ENSMUSG00000028680	LF1	0.152514	RNA
ENSMUSG00000036699	LF1	0.152486	RNA
ENSMUSG00000049532	LF1	0.152327	RNA
ENSMUSG00000027223	LF1	0.152324	RNA
ENSMUSG00000021959	LF1	0.152299	RNA
ENSMUSG00000000632	LF1	0.152238	RNA
ENSMUSG00000058145	LF1	0.152235	RNA
ENSMUSG00000036856	LF1	0.15223	RNA
ENSMUSG00000044807	LF1	0.152219	RNA
ENSMUSG00000029778	LF1	0.152206	RNA
ENSMUSG00000024053	LF1	0.152201	RNA
ENSMUSG00000016179	LF1	0.152072	RNA
ENSMUSG00000031502	LF1	0.152053	RNA
ENSMUSG00000005057	LF1	0.152007	RNA
ENSMUSG00000037624	LF1	0.151987	RNA
ENSMUSG00000101356	LF1	0.151977	RNA
ENSMUSG00000015501	LF1	0.151961	RNA
ENSMUSG00000055447	LF1	0.151939	RNA
ENSMUSG00000051146	LF1	0.151808	RNA
ENSMUSG00000103092	LF1	0.151649	RNA
ENSMUSG00000040723	LF1	0.151435	RNA
ENSMUSG00000040808	LF1	0.151167	RNA
ENSMUSG00000049583	LF1	0.150958	RNA
ENSMUSG00000068747	LF1	0.150937	RNA
ENSMUSG00000016458	LF1	0.150935	RNA
ENSMUSG00000043670	LF1	0.150866	RNA
ENSMUSG00000000325	LF1	0.15082	RNA
ENSMUSG00000006576	LF1	0.150764	RNA
ENSMUSG00000051098	LF1	0.150679	RNA
ENSMUSG00000024213	LF1	0.150676	RNA
ENSMUSG00000052373	LF1	0.150633	RNA
ENSMUSG00000024240	LF1	0.150618	RNA
ENSMUSG00000064329	LF1	0.150577	RNA
ENSMUSG00000027560	LF1	0.150533	RNA
ENSMUSG00000043079	LF1	0.150405	RNA
ENSMUSG00000028780	LF1	0.150379	RNA
ENSMUSG00000019699	LF1	0.150373	RNA
ENSMUSG00000038886	LF1	0.150177	RNA
ENSMUSG00000058975	LF1	0.15016	RNA
ENSMUSG00000042581	LF1	0.150108	RNA
ENSMUSG00000047787	LF1	0.150091	RNA
ENSMUSG00000052331	LF1	0.15007	RNA
ENSMUSG00000041037	LF1	0.150039	RNA
ENSMUSG00000043614	LF1	0.150025	RNA
ENSMUSG00000026976	LF1	0.149982	RNA
ENSMUSG00000063681	LF1	0.149936	RNA
ENSMUSG00000030499	LF1	0.149893	RNA
ENSMUSG00000086308	LF1	0.14984	RNA
ENSMUSG00000038319	LF1	0.149814	RNA
ENSMUSG00000045876	LF1	0.149777	RNA
ENSMUSG00000028756	LF1	0.149771	RNA
ENSMUSG00000045731	LF1	0.149751	RNA
ENSMUSG00000038797	LF1	0.14962	RNA
ENSMUSG00000032338	LF1	0.149608	RNA
ENSMUSG00000097834	LF1	0.149595	RNA
ENSMUSG00000024799	LF1	0.149452	RNA
ENSMUSG00000049804	LF1	0.149414	RNA
ENSMUSG00000075254	LF1	0.149393	RNA
ENSMUSG00000024064	LF1	0.149332	RNA
ENSMUSG00000026058	LF1	0.149275	RNA
ENSMUSG00000041120	LF1	0.149199	RNA
ENSMUSG00000026482	LF1	0.149136	RNA
ENSMUSG00000034647	LF1	0.149117	RNA
ENSMUSG00000042726	LF1	0.14905	RNA
ENSMUSG00000025592	LF1	0.149011	RNA
ENSMUSG00000084845	LF1	0.148956	RNA
ENSMUSG00000034981	LF1	0.148929	RNA
ENSMUSG00000032014	LF1	0.148919	RNA
ENSMUSG00000090100	LF1	0.148906	RNA
ENSMUSG00000019302	LF1	0.14886	RNA
ENSMUSG00000034912	LF1	0.148807	RNA
ENSMUSG00000068615	LF1	0.148796	RNA
ENSMUSG00000071567	LF1	0.148757	RNA
ENSMUSG00000073557	LF1	0.148679	RNA
ENSMUSG00000028906	LF1	0.148326	RNA
ENSMUSG00000050965	LF1	0.148319	RNA
ENSMUSG00000069601	LF1	0.148311	RNA
ENSMUSG00000022564	LF1	0.148275	RNA
ENSMUSG00000027993	LF1	0.147826	RNA
ENSMUSG00000027254	LF1	0.147727	RNA
ENSMUSG00000028804	LF1	0.147708	RNA
ENSMUSG00000086296	LF1	0.147633	RNA
ENSMUSG00000022043	LF1	0.147628	RNA
ENSMUSG00000059013	LF1	0.14744	RNA
ENSMUSG00000024163	LF1	0.147266	RNA
ENSMUSG00000038648	LF1	0.147039	RNA
ENSMUSG00000085282	LF1	0.147029	RNA
ENSMUSG00000031028	LF1	0.147022	RNA
ENSMUSG00000022773	LF1	0.14699	RNA
ENSMUSG00000041695	LF1	0.146954	RNA
ENSMUSG00000027603	LF1	0.146917	RNA
ENSMUSG00000037972	LF1	0.146897	RNA
ENSMUSG00000020642	LF1	0.146882	RNA
ENSMUSG00000036959	LF1	0.146764	RNA
ENSMUSG00000020175	LF1	0.146717	RNA
ENSMUSG00000028796	LF1	0.146685	RNA
ENSMUSG00000042766	LF1	0.146659	RNA
ENSMUSG00000070867	LF1	0.146539	RNA
ENSMUSG00000028830	LF1	0.146485	RNA
ENSMUSG00000032186	LF1	0.146423	RNA
ENSMUSG00000036792	LF1	0.146384	RNA
ENSMUSG00000036298	LF1	0.146358	RNA
ENSMUSG00000046807	LF1	0.146286	RNA
ENSMUSG00000028782	LF1	0.146225	RNA
ENSMUSG00000004383	LF1	0.146213	RNA
ENSMUSG00000045438	LF1	0.146173	RNA
ENSMUSG00000024403	LF1	0.146078	RNA
ENSMUSG00000046785	LF1	0.145947	RNA
ENSMUSG00000014837	LF1	0.145877	RNA
ENSMUSG00000020333	LF1	0.14586	RNA
ENSMUSG00000024130	LF1	0.14584	RNA
ENSMUSG00000044067	LF1	0.145687	RNA
ENSMUSG00000000085	LF1	0.145657	RNA
ENSMUSG00000098051	LF1	0.145553	RNA
ENSMUSG00000007989	LF1	0.145411	RNA
ENSMUSG00000031561	LF1	0.14535	RNA
ENSMUSG00000032297	LF1	0.145316	RNA
ENSMUSG00000027314	LF1	0.145303	RNA
ENSMUSG00000039385	LF1	0.145278	RNA
ENSMUSG00000001986	LF1	0.145249	RNA
ENSMUSG00000055322	LF1	0.145197	RNA
ENSMUSG00000028654	LF1	0.145082	RNA
ENSMUSG00000000266	LF1	0.144914	RNA
ENSMUSG00000001323	LF1	0.144869	RNA
ENSMUSG00000022475	LF1	0.144835	RNA
ENSMUSG00000035770	LF1	0.144789	RNA
ENSMUSG00000033712	LF1	0.144743	RNA
ENSMUSG00000036834	LF1	0.144556	RNA
ENSMUSG00000039419	LF1	0.1445	RNA
ENSMUSG00000042155	LF1	0.144426	RNA
ENSMUSG00000058291	LF1	0.144423	RNA
ENSMUSG00000028995	LF1	0.144412	RNA
ENSMUSG00000002930	LF1	0.144359	RNA
ENSMUSG00000034109	LF1	0.144349	RNA
ENSMUSG00000031273	LF1	0.144213	RNA
ENSMUSG00000026556	LF1	0.144141	RNA
ENSMUSG00000030302	LF1	0.144055	RNA
ENSMUSG00000028020	LF1	0.144049	RNA
ENSMUSG00000052584	LF1	0.144024	RNA
ENSMUSG00000041263	LF1	0.14399	RNA
ENSMUSG00000098087	LF1	0.143915	RNA
ENSMUSG00000018819	LF1	0.143889	RNA
ENSMUSG00000004105	LF1	0.143859	RNA
ENSMUSG00000025105	LF1	0.143813	RNA
ENSMUSG00000025427	LF1	0.143689	RNA
ENSMUSG00000041741	LF1	0.14368	RNA
ENSMUSG00000018698	LF1	0.143659	RNA
ENSMUSG00000033629	LF1	0.143642	RNA
ENSMUSG00000081683	LF1	0.14357	RNA
ENSMUSG00000031548	LF1	0.143481	RNA
ENSMUSG00000056749	LF1	0.143445	RNA
ENSMUSG00000020777	LF1	0.143211	RNA
ENSMUSG00000025969	LF1	0.143173	RNA
ENSMUSG00000000560	LF1	0.143162	RNA
ENSMUSG00000067336	LF1	0.14315	RNA
ENSMUSG00000069170	LF1	0.143095	RNA
ENSMUSG00000049106	LF1	0.143053	RNA
ENSMUSG00000055210	LF1	0.143045	RNA
ENSMUSG00000067377	LF1	0.143034	RNA
ENSMUSG00000046876	LF1	0.142993	RNA
ENSMUSG00000055653	LF1	0.142942	RNA
ENSMUSG00000039405	LF1	0.142926	RNA
ENSMUSG00000060988	LF1	0.142923	RNA
ENSMUSG00000001729	LF1	0.14292	RNA
ENSMUSG00000025468	LF1	0.142796	RNA
ENSMUSG00000032968	LF1	0.142751	RNA
ENSMUSG00000022330	LF1	0.142645	RNA
ENSMUSG00000039683	LF1	0.142538	RNA
ENSMUSG00000020716	LF1	0.14252	RNA
ENSMUSG00000043531	LF1	0.142496	RNA
ENSMUSG00000047454	LF1	0.142494	RNA
ENSMUSG00000005583	LF1	0.142456	RNA
ENSMUSG00000043384	LF1	0.142436	RNA
ENSMUSG00000057230	LF1	0.142417	RNA
ENSMUSG00000061578	LF1	0.142353	RNA
ENSMUSG00000035594	LF1	0.142104	RNA
ENSMUSG00000029001	LF1	0.141844	RNA
ENSMUSG00000042066	LF1	0.141815	RNA
ENSMUSG00000056592	LF1	0.141751	RNA
ENSMUSG00000040022	LF1	0.141715	RNA
ENSMUSG00000079450	LF1	0.14162	RNA
ENSMUSG00000001467	LF1	0.141596	RNA
ENSMUSG00000033061	LF1	0.141577	RNA
ENSMUSG00000022812	LF1	0.141525	RNA
ENSMUSG00000029112	LF1	0.141418	RNA
ENSMUSG00000026347	LF1	0.141392	RNA
ENSMUSG00000038605	LF1	0.141339	RNA
ENSMUSG00000015942	LF1	0.141318	RNA
ENSMUSG00000031246	LF1	0.141247	RNA
ENSMUSG00000050272	LF1	0.141173	RNA
ENSMUSG00000041594	LF1	0.141126	RNA
ENSMUSG00000087620	LF1	0.140897	RNA
ENSMUSG00000041571	LF1	0.140892	RNA
ENSMUSG00000038910	LF1	0.140686	RNA
ENSMUSG00000028986	LF1	0.140656	RNA
ENSMUSG00000053441	LF1	0.14061	RNA
ENSMUSG00000024212	LF1	0.140567	RNA
ENSMUSG00000031556	LF1	0.140528	RNA
ENSMUSG00000018395	LF1	0.140448	RNA
ENSMUSG00000079466	LF1	0.140395	RNA
ENSMUSG00000037541	LF1	0.14037	RNA
ENSMUSG00000046318	LF1	0.14026	RNA
ENSMUSG00000104597	LF1	0.140253	RNA
ENSMUSG00000070498	LF1	0.140239	RNA
ENSMUSG00000026447	LF1	0.140191	RNA
ENSMUSG00000051910	LF1	0.140169	RNA
ENSMUSG00000006476	LF1	0.140108	RNA
ENSMUSG00000022816	LF1	0.139987	RNA
ENSMUSG00000036473	LF1	0.13987	RNA
ENSMUSG00000019124	LF1	0.139864	RNA
ENSMUSG00000056486	LF1	0.139842	RNA
ENSMUSG00000006941	LF1	0.139812	RNA
ENSMUSG00000044636	LF1	0.139783	RNA
ENSMUSG00000050947	LF1	0.139713	RNA
ENSMUSG00000074733	LF1	0.139694	RNA
ENSMUSG00000026344	LF1	0.139689	RNA
ENSMUSG00000060402	LF1	0.139662	RNA
ENSMUSG00000043940	LF1	0.139661	RNA
ENSMUSG00000022483	LF1	0.139627	RNA
ENSMUSG00000018567	LF1	0.139622	RNA
ENSMUSG00000079055	LF1	0.139526	RNA
ENSMUSG00000029348	LF1	0.139463	RNA
ENSMUSG00000054452	LF1	0.139428	RNA
ENSMUSG00000094526	LF1	0.139421	RNA
ENSMUSG00000034612	LF1	0.139381	RNA
ENSMUSG00000034403	LF1	0.139345	RNA
ENSMUSG00000031543	LF1	0.139191	RNA
ENSMUSG00000035285	LF1	0.139163	RNA
ENSMUSG00000032470	LF1	0.139155	RNA
ENSMUSG00000086119	LF1	0.139035	RNA
ENSMUSG00000028032	LF1	0.138994	RNA
ENSMUSG00000070436	LF1	0.138926	RNA
ENSMUSG00000000305	LF1	0.138919	RNA
ENSMUSG00000023960	LF1	0.138894	RNA
ENSMUSG00000051674	LF1	0.138814	RNA
ENSMUSG00000034684	LF1	0.138795	RNA
ENSMUSG00000073293	LF1	0.138688	RNA
ENSMUSG00000083186	LF1	0.138673	RNA
ENSMUSG00000040390	LF1	0.138635	RNA
ENSMUSG00000030849	LF1	0.138582	RNA
ENSMUSG00000004267	LF1	0.13858	RNA
ENSMUSG00000000056	LF1	0.138575	RNA
ENSMUSG00000056004	LF1	0.138553	RNA
ENSMUSG00000026249	LF1	0.13855	RNA
ENSMUSG00000042514	LF1	0.138315	RNA
ENSMUSG00000068551	LF1	0.138236	RNA
ENSMUSG00000013236	LF1	0.138213	RNA
ENSMUSG00000044043	LF1	0.138047	RNA
ENSMUSG00000055675	LF1	0.138032	RNA
ENSMUSG00000026837	LF1	0.138028	RNA
ENSMUSG00000020811	LF1	0.138014	RNA
ENSMUSG00000030247	LF1	0.137929	RNA
ENSMUSG00000063760	LF1	0.137928	RNA
ENSMUSG00000035200	LF1	0.137917	RNA
ENSMUSG00000045083	LF1	0.137905	RNA
ENSMUSG00000037653	LF1	0.137874	RNA
ENSMUSG00000032615	LF1	0.137807	RNA
ENSMUSG00000026563	LF1	0.137753	RNA
ENSMUSG00000021125	LF1	0.137743	RNA
ENSMUSG00000055733	LF1	0.13771	RNA
ENSMUSG00000058966	LF1	0.137645	RNA
ENSMUSG00000021573	LF1	0.137387	RNA
ENSMUSG00000073877	LF1	0.137345	RNA
ENSMUSG00000009614	LF1	0.137313	RNA
ENSMUSG00000032394	LF1	0.137184	RNA
ENSMUSG00000031661	LF1	0.137135	RNA
ENSMUSG00000031627	LF1	0.137131	RNA
ENSMUSG00000036099	LF1	0.137099	RNA
ENSMUSG00000039824	LF1	0.137047	RNA
ENSMUSG00000030393	LF1	0.137029	RNA
ENSMUSG00000034757	LF1	0.136893	RNA
ENSMUSG00000028958	LF1	0.136788	RNA
ENSMUSG00000086328	LF1	0.136757	RNA
ENSMUSG00000026156	LF1	0.136686	RNA
ENSMUSG00000029861	LF1	0.136582	RNA
ENSMUSG00000044912	LF1	0.136477	RNA
ENSMUSG00000043463	LF1	0.136454	RNA
ENSMUSG00000032932	LF1	0.136444	RNA
ENSMUSG00000037217	LF1	0.136438	RNA
ENSMUSG00000020151	LF1	0.136363	RNA
ENSMUSG00000048490	LF1	0.136355	RNA
ENSMUSG00000031666	LF1	0.136331	RNA
ENSMUSG00000038244	LF1	0.136255	RNA
ENSMUSG00000033760	LF1	0.136251	RNA
ENSMUSG00000031539	LF1	0.136076	RNA
ENSMUSG00000106610	LF1	0.136064	RNA
ENSMUSG00000046329	LF1	0.13604	RNA
ENSMUSG00000071337	LF1	0.135919	RNA
ENSMUSG00000087141	LF1	0.135904	RNA
ENSMUSG00000090115	LF1	0.135874	RNA
ENSMUSG00000071076	LF1	0.135857	RNA
ENSMUSG00000091811	LF1	0.135824	RNA
ENSMUSG00000021497	LF1	0.135773	RNA
ENSMUSG00000055980	LF1	0.135742	RNA
ENSMUSG00000068263	LF1	0.135714	RNA
ENSMUSG00000091515	LF1	0.135689	RNA
ENSMUSG00000040998	LF1	0.135627	RNA
ENSMUSG00000056755	LF1	0.135626	RNA
ENSMUSG00000035735	LF1	0.135544	RNA
ENSMUSG00000013150	LF1	0.135475	RNA
ENSMUSG00000045174	LF1	0.135403	RNA
ENSMUSG00000043004	LF1	0.135373	RNA
ENSMUSG00000066113	LF1	0.135321	RNA
ENSMUSG00000058152	LF1	0.135277	RNA
ENSMUSG00000013419	LF1	0.135264	RNA
ENSMUSG00000036006	LF1	0.135188	RNA
ENSMUSG00000040560	LF1	0.135148	RNA
ENSMUSG00000026203	LF1	0.135056	RNA
ENSMUSG00000066842	LF1	0.134926	RNA
ENSMUSG00000048216	LF1	0.134889	RNA
ENSMUSG00000020218	LF1	0.134858	RNA
ENSMUSG00000075324	LF1	0.134758	RNA
ENSMUSG00000029156	LF1	0.134751	RNA
ENSMUSG00000026987	LF1	0.134621	RNA
ENSMUSG00000057751	LF1	0.13456	RNA
ENSMUSG00000074909	LF1	0.134526	RNA
ENSMUSG00000025889	LF1	0.134399	RNA
ENSMUSG00000017167	LF1	0.134347	RNA
ENSMUSG00000040021	LF1	0.134183	RNA
ENSMUSG00000048142	LF1	0.134087	RNA
ENSMUSG00000044022	LF1	0.134027	RNA
ENSMUSG00000071757	LF1	0.134007	RNA
ENSMUSG00000045589	LF1	0.133957	RNA
ENSMUSG00000032086	LF1	0.133951	RNA
ENSMUSG00000047496	LF1	0.133942	RNA
ENSMUSG00000028849	LF1	0.133917	RNA
ENSMUSG00000054675	LF1	0.13391	RNA
ENSMUSG00000014592	LF1	0.133899	RNA
ENSMUSG00000040260	LF1	0.133873	RNA
ENSMUSG00000063415	LF1	0.133852	RNA
ENSMUSG00000040640	LF1	0.133849	RNA
ENSMUSG00000007950	LF1	0.133839	RNA
ENSMUSG00000049657	LF1	0.133826	RNA
ENSMUSG00000033767	LF1	0.133743	RNA
ENSMUSG00000021709	LF1	0.133736	RNA
ENSMUSG00000044548	LF1	0.133678	RNA
ENSMUSG00000049339	LF1	0.133593	RNA
ENSMUSG00000097924	LF1	0.133584	RNA
ENSMUSG00000022708	LF1	0.133501	RNA
ENSMUSG00000023064	LF1	0.133462	RNA
ENSMUSG00000035798	LF1	0.133411	RNA
ENSMUSG00000028289	LF1	0.133372	RNA
ENSMUSG00000035184	LF1	0.133314	RNA
ENSMUSG00000024299	LF1	0.133241	RNA
ENSMUSG00000037138	LF1	0.13324	RNA
ENSMUSG00000039809	LF1	0.13305	RNA
ENSMUSG00000068696	LF1	0.133048	RNA
ENSMUSG00000032324	LF1	0.132967	RNA
ENSMUSG00000029333	LF1	0.132864	RNA
ENSMUSG00000031021	LF1	0.132757	RNA
ENSMUSG00000042401	LF1	0.13266	RNA
ENSMUSG00000041907	LF1	0.132627	RNA
ENSMUSG00000021364	LF1	0.132598	RNA
ENSMUSG00000047003	LF1	0.132517	RNA
ENSMUSG00000024201	LF1	0.132507	RNA
ENSMUSG00000029223	LF1	0.132412	RNA
ENSMUSG00000038170	LF1	0.132376	RNA
ENSMUSG00000043969	LF1	0.132221	RNA
ENSMUSG00000049946	LF1	0.132191	RNA
ENSMUSG00000082229	LF1	0.132149	RNA
ENSMUSG00000032609	LF1	0.132083	RNA
ENSMUSG00000104148	LF1	0.132041	RNA
ENSMUSG00000082725	LF1	0.13199	RNA
ENSMUSG00000066477	LF1	0.13189	RNA
ENSMUSG00000052713	LF1	0.131874	RNA
ENSMUSG00000025920	LF1	0.131869	RNA
ENSMUSG00000013698	LF1	0.131833	RNA
ENSMUSG00000028467	LF1	0.131812	RNA
ENSMUSG00000045672	LF1	0.131788	RNA
ENSMUSG00000021974	LF1	0.131738	RNA
ENSMUSG00000095407	LF1	0.131674	RNA
ENSMUSG00000047033	LF1	0.131577	RNA
ENSMUSG00000020848	LF1	0.131521	RNA
ENSMUSG00000007039	LF1	0.131467	RNA
ENSMUSG00000018377	LF1	0.131424	RNA
ENSMUSG00000028977	LF1	0.131343	RNA
ENSMUSG00000003575	LF1	0.131303	RNA
ENSMUSG00000039199	LF1	0.131256	RNA
ENSMUSG00000019943	LF1	0.13121	RNA
ENSMUSG00000037373	LF1	0.131185	RNA
ENSMUSG00000063659	LF1	0.13115	RNA
ENSMUSG00000047379	LF1	0.131113	RNA
ENSMUSG00000036002	LF1	0.131087	RNA
ENSMUSG00000040387	LF1	0.131045	RNA
ENSMUSG00000035062	LF1	0.130975	RNA
ENSMUSG00000028795	LF1	0.130907	RNA
ENSMUSG00000038552	LF1	0.130856	RNA
ENSMUSG00000039782	LF1	0.130773	RNA
ENSMUSG00000048915	LF1	0.130728	RNA
ENSMUSG00000022676	LF1	0.130665	RNA
ENSMUSG00000056492	LF1	0.130598	RNA
ENSMUSG00000006731	LF1	0.130515	RNA
ENSMUSG00000098749	LF1	0.130495	RNA
ENSMUSG00000043300	LF1	0.130467	RNA
ENSMUSG00000071847	LF1	0.130447	RNA
ENSMUSG00000040407	LF1	0.130407	RNA
ENSMUSG00000066829	LF1	0.130362	RNA
ENSMUSG00000038070	LF1	0.130307	RNA
ENSMUSG00000031012	LF1	0.130299	RNA
ENSMUSG00000073062	LF1	0.130263	RNA
ENSMUSG00000056091	LF1	0.130204	RNA
ENSMUSG00000022965	LF1	0.130181	RNA
ENSMUSG00000032076	LF1	0.130164	RNA
ENSMUSG00000046159	LF1	0.13012	RNA
ENSMUSG00000034189	LF1	0.130098	RNA
ENSMUSG00000100642	LF1	0.130098	RNA
ENSMUSG00000002908	LF1	0.130083	RNA
ENSMUSG00000020111	LF1	0.130077	RNA
ENSMUSG00000055761	LF1	0.129933	RNA
ENSMUSG00000033256	LF1	0.129911	RNA
ENSMUSG00000031963	LF1	0.129834	RNA
ENSMUSG00000024277	LF1	0.129808	RNA
ENSMUSG00000043843	LF1	0.129746	RNA
ENSMUSG00000031654	LF1	0.129714	RNA
ENSMUSG00000032402	LF1	0.129711	RNA
ENSMUSG00000062861	LF1	0.129647	RNA
ENSMUSG00000032290	LF1	0.129645	RNA
ENSMUSG00000020034	LF1	0.129609	RNA
ENSMUSG00000030029	LF1	0.129597	RNA
ENSMUSG00000046699	LF1	0.12956	RNA
ENSMUSG00000040339	LF1	0.129517	RNA
ENSMUSG00000028051	LF1	0.129506	RNA
ENSMUSG00000024789	LF1	0.129466	RNA
ENSMUSG00000049775	LF1	0.129375	RNA
ENSMUSG00000039116	LF1	0.129345	RNA
ENSMUSG00000030401	LF1	0.129335	RNA
ENSMUSG00000025790	LF1	0.129247	RNA
ENSMUSG00000043336	LF1	0.129208	RNA
ENSMUSG00000020061	LF1	0.129158	RNA
ENSMUSG00000081758	LF1	0.129143	RNA
ENSMUSG00000105147	LF1	0.129134	RNA
ENSMUSG00000079037	LF1	0.129054	RNA
ENSMUSG00000092083	LF1	0.128997	RNA
ENSMUSG00000062519	LF1	0.12899	RNA
ENSMUSG00000082286	LF1	0.12897	RNA
ENSMUSG00000032320	LF1	0.128916	RNA
ENSMUSG00000086320	LF1	0.128912	RNA
ENSMUSG00000091264	LF1	0.128899	RNA
ENSMUSG00000022016	LF1	0.128835	RNA
ENSMUSG00000040490	LF1	0.128787	RNA
ENSMUSG00000048078	LF1	0.128745	RNA
ENSMUSG00000042444	LF1	0.128697	RNA
ENSMUSG00000006464	LF1	0.128663	RNA
ENSMUSG00000031239	LF1	0.128644	RNA
ENSMUSG00000051279	LF1	0.12859	RNA
ENSMUSG00000022894	LF1	0.128572	RNA
ENSMUSG00000052572	LF1	0.128551	RNA
ENSMUSG00000035172	LF1	0.128517	RNA
ENSMUSG00000022935	LF1	0.128465	RNA
ENSMUSG00000050100	LF1	0.128435	RNA
ENSMUSG00000042631	LF1	0.128423	RNA
ENSMUSG00000040254	LF1	0.128392	RNA
ENSMUSG00000005873	LF1	0.12836	RNA
ENSMUSG00000044349	LF1	0.128247	RNA
ENSMUSG00000050069	LF1	0.128215	RNA
ENSMUSG00000025702	LF1	0.128205	RNA
ENSMUSG00000050605	LF1	0.128167	RNA
ENSMUSG00000000823	LF1	0.12815	RNA
ENSMUSG00000039911	LF1	0.12809	RNA
ENSMUSG00000053963	LF1	0.128051	RNA
ENSMUSG00000066877	LF1	0.127975	RNA
ENSMUSG00000040415	LF1	0.127913	RNA
ENSMUSG00000087365	LF1	0.127763	RNA
ENSMUSG00000091519	LF1	0.127763	RNA
ENSMUSG00000068663	LF1	0.12776	RNA
ENSMUSG00000054000	LF1	0.127742	RNA
ENSMUSG00000028541	LF1	0.127734	RNA
ENSMUSG00000097040	LF1	0.127713	RNA
ENSMUSG00000034586	LF1	0.127678	RNA
ENSMUSG00000024529	LF1	0.127666	RNA
ENSMUSG00000096210	LF1	0.127632	RNA
ENSMUSG00000038530	LF1	0.127596	RNA
ENSMUSG00000064061	LF1	0.127379	RNA
ENSMUSG00000063568	LF1	0.127255	RNA
ENSMUSG00000036186	LF1	0.127244	RNA
ENSMUSG00000028341	LF1	0.127198	RNA
ENSMUSG00000028053	LF1	0.127141	RNA
ENSMUSG00000040148	LF1	0.126989	RNA
ENSMUSG00000021719	LF1	0.12693	RNA
ENSMUSG00000039047	LF1	0.126832	RNA
ENSMUSG00000007987	LF1	0.126828	RNA
ENSMUSG00000015957	LF1	0.126739	RNA
ENSMUSG00000038481	LF1	0.126702	RNA
ENSMUSG00000070695	LF1	0.126693	RNA
ENSMUSG00000052949	LF1	0.126631	RNA
ENSMUSG00000028657	LF1	0.126569	RNA
ENSMUSG00000021725	LF1	0.126541	RNA
ENSMUSG00000028078	LF1	0.126499	RNA
ENSMUSG00000019929	LF1	0.126444	RNA
ENSMUSG00000005447	LF1	0.126434	RNA
ENSMUSG00000027978	LF1	0.126431	RNA
ENSMUSG00000020876	LF1	0.126355	RNA
ENSMUSG00000031343	LF1	0.126296	RNA
ENSMUSG00000041040	LF1	0.126228	RNA
ENSMUSG00000048232	LF1	0.126136	RNA
ENSMUSG00000051675	LF1	0.126111	RNA
ENSMUSG00000042826	LF1	0.126106	RNA
ENSMUSG00000003573	LF1	0.126103	RNA
ENSMUSG00000026735	LF1	0.12605	RNA
ENSMUSG00000032131	LF1	0.126041	RNA
ENSMUSG00000028458	LF1	0.125982	RNA
ENSMUSG00000041298	LF1	0.125942	RNA
ENSMUSG00000039153	LF1	0.125881	RNA
ENSMUSG00000005124	LF1	0.125861	RNA
ENSMUSG00000022634	LF1	0.125846	RNA
ENSMUSG00000015829	LF1	0.125769	RNA
ENSMUSG00000021916	LF1	0.125671	RNA
ENSMUSG00000059689	LF1	0.12547	RNA
ENSMUSG00000027215	LF1	0.125457	RNA
ENSMUSG00000024665	LF1	0.125387	RNA
ENSMUSG00000003033	LF1	0.125371	RNA
ENSMUSG00000004562	LF1	0.125278	RNA
ENSMUSG00000036545	LF1	0.125159	RNA
ENSMUSG00000041362	LF1	0.125133	RNA
ENSMUSG00000035164	LF1	0.125119	RNA
ENSMUSG00000036622	LF1	0.125088	RNA
ENSMUSG00000101609	LF1	0.124896	RNA
ENSMUSG00000045179	LF1	0.124882	RNA
ENSMUSG00000089862	LF1	0.124809	RNA
ENSMUSG00000021701	LF1	0.124751	RNA
ENSMUSG00000037933	LF1	0.124748	RNA
ENSMUSG00000028035	LF1	0.124663	RNA
ENSMUSG00000034574	LF1	0.124571	RNA
ENSMUSG00000008540	LF1	0.124559	RNA
ENSMUSG00000032440	LF1	0.124507	RNA
ENSMUSG00000003233	LF1	0.124437	RNA
ENSMUSG00000046442	LF1	0.124319	RNA
ENSMUSG00000046613	LF1	0.124294	RNA
ENSMUSG00000074736	LF1	0.124261	RNA
ENSMUSG00000033278	LF1	0.124222	RNA
ENSMUSG00000028033	LF1	0.12422	RNA
ENSMUSG00000072235	LF1	0.1242	RNA
ENSMUSG00000024424	LF1	0.124157	RNA
ENSMUSG00000032744	LF1	0.124157	RNA
ENSMUSG00000032376	LF1	0.124091	RNA
ENSMUSG00000042607	LF1	0.124029	RNA
ENSMUSG00000020695	LF1	0.124016	RNA
ENSMUSG00000007207	LF1	0.124015	RNA
ENSMUSG00000031511	LF1	0.123982	RNA
ENSMUSG00000036469	LF1	0.123877	RNA
ENSMUSG00000059495	LF1	0.123851	RNA
ENSMUSG00000023915	LF1	0.123669	RNA
ENSMUSG00000047045	LF1	0.123644	RNA
ENSMUSG00000018846	LF1	0.123619	RNA
ENSMUSG00000022836	LF1	0.123618	RNA
ENSMUSG00000026754	LF1	0.123574	RNA
ENSMUSG00000074264	LF1	0.123483	RNA
ENSMUSG00000033066	LF1	0.123476	RNA
ENSMUSG00000058317	LF1	0.123456	RNA
ENSMUSG00000021846	LF1	0.123252	RNA
ENSMUSG00000100005	LF1	0.123229	RNA
ENSMUSG00000052430	LF1	0.123219	RNA
ENSMUSG00000026821	LF1	0.123217	RNA
ENSMUSG00000105263	LF1	0.123201	RNA
ENSMUSG00000040289	LF1	0.123176	RNA
ENSMUSG00000032698	LF1	0.123146	RNA
ENSMUSG00000022799	LF1	0.123144	RNA
ENSMUSG00000035067	LF1	0.123059	RNA
ENSMUSG00000021540	LF1	0.123045	RNA
ENSMUSG00000072915	LF1	0.123028	RNA
ENSMUSG00000035863	LF1	0.122945	RNA
ENSMUSG00000030122	LF1	0.122941	RNA
ENSMUSG00000047497	LF1	0.122934	RNA
ENSMUSG00000052613	LF1	0.122847	RNA
ENSMUSG00000026475	LF1	0.122845	RNA
ENSMUSG00000054823	LF1	0.122828	RNA
ENSMUSG00000067787	LF1	0.122733	RNA
ENSMUSG00000053819	LF1	0.122653	RNA
ENSMUSG00000040841	LF1	0.122629	RNA
ENSMUSG00000037049	LF1	0.122504	RNA
ENSMUSG00000015968	LF1	0.122412	RNA
ENSMUSG00000050394	LF1	0.122366	RNA
ENSMUSG00000027011	LF1	0.122361	RNA
ENSMUSG00000054520	LF1	0.122288	RNA
ENSMUSG00000010461	LF1	0.122261	RNA
ENSMUSG00000039716	LF1	0.122259	RNA
ENSMUSG00000017734	LF1	0.122226	RNA
ENSMUSG00000039410	LF1	0.122223	RNA
ENSMUSG00000024743	LF1	0.122195	RNA
ENSMUSG00000039252	LF1	0.122158	RNA
ENSMUSG00000079481	LF1	0.122082	RNA
ENSMUSG00000026568	LF1	0.122068	RNA
ENSMUSG00000041530	LF1	0.122063	RNA
ENSMUSG00000031532	LF1	0.122003	RNA
ENSMUSG00000024589	LF1	0.121941	RNA
ENSMUSG00000056812	LF1	0.121882	RNA
ENSMUSG00000038949	LF1	0.121801	RNA
ENSMUSG00000024664	LF1	0.121785	RNA
ENSMUSG00000024958	LF1	0.121702	RNA
ENSMUSG00000047307	LF1	0.121671	RNA
ENSMUSG00000103793	LF1	0.12152	RNA
ENSMUSG00000044576	LF1	0.121485	RNA
ENSMUSG00000024758	LF1	0.121476	RNA
ENSMUSG00000034771	LF1	0.121441	RNA
ENSMUSG00000020256	LF1	0.121328	RNA
ENSMUSG00000074971	LF1	0.121322	RNA
ENSMUSG00000042564	LF1	0.121307	RNA
ENSMUSG00000030092	LF1	0.121266	RNA
ENSMUSG00000051599	LF1	0.121096	RNA
ENSMUSG00000058254	LF1	0.121088	RNA
ENSMUSG00000025202	LF1	0.12108	RNA
ENSMUSG00000024052	LF1	0.121062	RNA
ENSMUSG00000029608	LF1	0.121059	RNA
ENSMUSG00000031875	LF1	0.121048	RNA
ENSMUSG00000073436	LF1	0.121035	RNA
ENSMUSG00000086224	LF1	0.121016	RNA
ENSMUSG00000039114	LF1	0.12101	RNA
ENSMUSG00000001227	LF1	0.120936	RNA
ENSMUSG00000003273	LF1	0.120897	RNA
ENSMUSG00000045680	LF1	0.120864	RNA
ENSMUSG00000037949	LF1	0.120789	RNA
ENSMUSG00000037640	LF1	0.120746	RNA
ENSMUSG00000053646	LF1	0.120724	RNA
ENSMUSG00000022321	LF1	0.120615	RNA
ENSMUSG00000037990	LF1	0.120609	RNA
ENSMUSG00000051236	LF1	0.120572	RNA
ENSMUSG00000018593	LF1	0.12052	RNA
ENSMUSG00000017667	LF1	0.120465	RNA
ENSMUSG00000025010	LF1	0.120437	RNA
ENSMUSG00000031827	LF1	0.120434	RNA
ENSMUSG00000101588	LF1	0.12032	RNA
ENSMUSG00000048720	LF1	0.120259	RNA
ENSMUSG00000026080	LF1	0.120243	RNA
ENSMUSG00000023764	LF1	0.120217	RNA
ENSMUSG00000026312	LF1	0.120186	RNA
ENSMUSG00000037370	LF1	0.120105	RNA
ENSMUSG00000017679	LF1	0.120102	RNA
ENSMUSG00000037720	LF1	0.120097	RNA
ENSMUSG00000071073	LF1	0.120092	RNA
ENSMUSG00000050989	LF1	0.120017	RNA
ENSMUSG00000008305	LF1	0.119989	RNA
ENSMUSG00000034850	LF1	0.119972	RNA
ENSMUSG00000069072	LF1	0.11988	RNA
ENSMUSG00000039611	LF1	0.119856	RNA
ENSMUSG00000041439	LF1	0.119849	RNA
ENSMUSG00000040631	LF1	0.119839	RNA
ENSMUSG00000038807	LF1	0.119779	RNA
ENSMUSG00000045493	LF1	0.119662	RNA
ENSMUSG00000045348	LF1	0.119568	RNA
ENSMUSG00000039159	LF1	0.119543	RNA
ENSMUSG00000002578	LF1	0.119525	RNA
ENSMUSG00000103567	LF1	0.119467	RNA
ENSMUSG00000032913	LF1	0.119459	RNA
ENSMUSG00000023951	LF1	0.119444	RNA
ENSMUSG00000105265	LF1	0.119406	RNA
ENSMUSG00000026854	LF1	0.119387	RNA
ENSMUSG00000026123	LF1	0.119379	RNA
ENSMUSG00000060240	LF1	0.119346	RNA
ENSMUSG00000024647	LF1	0.119218	RNA
ENSMUSG00000030930	LF1	0.119214	RNA
ENSMUSG00000001313	LF1	0.119183	RNA
ENSMUSG00000073530	LF1	0.119171	RNA
ENSMUSG00000014329	LF1	0.11898	RNA
ENSMUSG00000031153	LF1	0.118922	RNA
ENSMUSG00000056602	LF1	0.118863	RNA
ENSMUSG00000061046	LF1	0.118824	RNA
ENSMUSG00000029108	LF1	0.118777	RNA
ENSMUSG00000082838	LF1	0.118759	RNA
ENSMUSG00000036356	LF1	0.11872	RNA
ENSMUSG00000084842	LF1	0.118638	RNA
ENSMUSG00000042616	LF1	0.118587	RNA
ENSMUSG00000074500	LF1	0.118579	RNA
ENSMUSG00000031431	LF1	0.118482	RNA
ENSMUSG00000028152	LF1	0.11843	RNA
ENSMUSG00000050751	LF1	0.118317	RNA
ENSMUSG00000031990	LF1	0.118271	RNA
ENSMUSG00000056824	LF1	0.118236	RNA
ENSMUSG00000028557	LF1	0.118232	RNA
ENSMUSG00000042682	LF1	0.118162	RNA
ENSMUSG00000027394	LF1	0.118152	RNA
ENSMUSG00000103515	LF1	0.118042	RNA
ENSMUSG00000071862	LF1	0.118038	RNA
ENSMUSG00000046352	LF1	0.118007	RNA
ENSMUSG00000024276	LF1	0.117978	RNA
ENSMUSG00000022306	LF1	0.117977	RNA
ENSMUSG00000061436	LF1	0.117892	RNA
ENSMUSG00000032313	LF1	0.117888	RNA
ENSMUSG00000013622	LF1	0.11764	RNA
ENSMUSG00000097165	LF1	0.117591	RNA
ENSMUSG00000033684	LF1	0.117558	RNA
ENSMUSG00000003420	LF1	0.117518	RNA
ENSMUSG00000021613	LF1	0.117499	RNA
ENSMUSG00000055013	LF1	0.117426	RNA
ENSMUSG00000022637	LF1	0.117394	RNA
ENSMUSG00000039735	LF1	0.117388	RNA
ENSMUSG00000002602	LF1	0.117302	RNA
ENSMUSG00000032606	LF1	0.117294	RNA
ENSMUSG00000038555	LF1	0.117269	RNA
ENSMUSG00000037926	LF1	0.117254	RNA
ENSMUSG00000049354	LF1	0.117241	RNA
ENSMUSG00000040591	LF1	0.117232	RNA
ENSMUSG00000025019	LF1	0.117185	RNA
ENSMUSG00000029869	LF1	0.117179	RNA
ENSMUSG00000038127	LF1	0.117171	RNA
ENSMUSG00000029819	LF1	0.117157	RNA
ENSMUSG00000032114	LF1	0.117123	RNA
ENSMUSG00000048429	LF1	0.117109	RNA
ENSMUSG00000014763	LF1	0.117032	RNA
ENSMUSG00000061576	LF1	0.117009	RNA
ENSMUSG00000015214	LF1	0.116994	RNA
ENSMUSG00000014601	LF1	0.11697	RNA
ENSMUSG00000035799	LF1	0.116968	RNA
ENSMUSG00000021972	LF1	0.116945	RNA
ENSMUSG00000071649	LF1	0.116933	RNA
ENSMUSG00000056174	LF1	0.116926	RNA
ENSMUSG00000035112	LF1	0.116854	RNA
ENSMUSG00000056316	LF1	0.116836	RNA
ENSMUSG00000042743	LF1	0.116827	RNA
ENSMUSG00000059246	LF1	0.116794	RNA
ENSMUSG00000005034	LF1	0.116785	RNA
ENSMUSG00000002103	LF1	0.116773	RNA
ENSMUSG00000007440	LF1	0.116722	RNA
ENSMUSG00000044024	LF1	0.116719	RNA
ENSMUSG00000033615	LF1	0.116719	RNA
ENSMUSG00000003279	LF1	0.116719	RNA
ENSMUSG00000040502	LF1	0.116686	RNA
ENSMUSG00000040420	LF1	0.116673	RNA
ENSMUSG00000020183	LF1	0.116527	RNA
ENSMUSG00000020312	LF1	0.116465	RNA
ENSMUSG00000050321	LF1	0.116448	RNA
ENSMUSG00000033933	LF1	0.116435	RNA
ENSMUSG00000034858	LF1	0.116409	RNA
ENSMUSG00000022186	LF1	0.11639	RNA
ENSMUSG00000034265	LF1	0.116201	RNA
ENSMUSG00000025272	LF1	0.116166	RNA
ENSMUSG00000037946	LF1	0.116083	RNA
ENSMUSG00000022433	LF1	0.116068	RNA
ENSMUSG00000028024	LF1	0.116011	RNA
ENSMUSG00000036745	LF1	0.115986	RNA
ENSMUSG00000019966	LF1	0.115824	RNA
ENSMUSG00000041889	LF1	0.115795	RNA
ENSMUSG00000021194	LF1	0.115787	RNA
ENSMUSG00000031751	LF1	0.115748	RNA
ENSMUSG00000047547	LF1	0.115742	RNA
ENSMUSG00000016150	LF1	0.115677	RNA
ENSMUSG00000040794	LF1	0.115677	RNA
ENSMUSG00000025921	LF1	0.115595	RNA
ENSMUSG00000056214	LF1	0.115537	RNA
ENSMUSG00000035901	LF1	0.115494	RNA
ENSMUSG00000051243	LF1	0.115485	RNA
ENSMUSG00000061273	LF1	0.115434	RNA
ENSMUSG00000001493	LF1	0.115411	RNA
ENSMUSG00000006538	LF1	0.115375	RNA
ENSMUSG00000040537	LF1	0.115324	RNA
ENSMUSG00000031358	LF1	0.11531	RNA
ENSMUSG00000024777	LF1	0.115251	RNA
ENSMUSG00000035274	LF1	0.115189	RNA
ENSMUSG00000029376	LF1	0.115151	RNA
ENSMUSG00000075589	LF1	0.115146	RNA
ENSMUSG00000090223	LF1	0.115119	RNA
ENSMUSG00000002409	LF1	0.115109	RNA
ENSMUSG00000033276	LF1	0.115075	RNA
ENSMUSG00000005534	LF1	0.115049	RNA
ENSMUSG00000031708	LF1	0.114893	RNA
ENSMUSG00000018800	LF1	0.114864	RNA
ENSMUSG00000049604	LF1	0.114859	RNA
ENSMUSG00000035629	LF1	0.114845	RNA
ENSMUSG00000021147	LF1	0.114841	RNA
ENSMUSG00000096995	LF1	0.114819	RNA
ENSMUSG00000026514	LF1	0.1148	RNA
ENSMUSG00000046768	LF1	0.114779	RNA
ENSMUSG00000069729	LF1	0.114642	RNA
ENSMUSG00000047712	LF1	0.114611	RNA
ENSMUSG00000045518	LF1	0.114532	RNA
ENSMUSG00000015944	LF1	0.114463	RNA
ENSMUSG00000094614	LF1	0.114306	RNA
ENSMUSG00000107021	LF1	0.114296	RNA
ENSMUSG00000042812	LF1	0.114285	RNA
ENSMUSG00000009828	LF1	0.114236	RNA
ENSMUSG00000074480	LF1	0.114162	RNA
ENSMUSG00000020612	LF1	0.11415	RNA
ENSMUSG00000039850	LF1	0.114048	RNA
ENSMUSG00000035431	LF1	0.114039	RNA
ENSMUSG00000049184	LF1	0.114035	RNA
ENSMUSG00000015149	LF1	0.113988	RNA
ENSMUSG00000041324	LF1	0.113945	RNA
ENSMUSG00000019888	LF1	0.113842	RNA
ENSMUSG00000023033	LF1	0.113829	RNA
ENSMUSG00000047342	LF1	0.113745	RNA
ENSMUSG00000019087	LF1	0.113718	RNA
ENSMUSG00000036578	LF1	0.113643	RNA
ENSMUSG00000015053	LF1	0.113631	RNA
ENSMUSG00000030762	LF1	0.113541	RNA
ENSMUSG00000031770	LF1	0.113427	RNA
ENSMUSG00000021285	LF1	0.113399	RNA
ENSMUSG00000014603	LF1	0.113372	RNA
ENSMUSG00000019987	LF1	0.113353	RNA
ENSMUSG00000047945	LF1	0.113323	RNA
ENSMUSG00000050967	LF1	0.113257	RNA
ENSMUSG00000039488	LF1	0.113171	RNA
[truncated: 94,214 more rows]

## Sheet: Proteomics
Protein_ID	Latent_factor	weight	view
A0A023T672	LF1	0.000419687	proteins
A0A067XG53	LF1	0.0434437	proteins
A0A068BFR3	LF1	-0.0227031	proteins
A0A068BGR9	LF1	0.0577248	proteins
A0A087WNK8	LF1	-0.000466078	proteins
A0A087WNS9	LF1	-0.0248587	proteins
A0A087WNV1	LF1	0.00119784	proteins
A0A087WNX3	LF1	-0.0402813	proteins
A0A087WNZ7	LF1	-0.0577816	proteins
A0A087WP63	LF1	0.0557711	proteins
A0A087WP74	LF1	-0.0898254	proteins
A0A087WPF7	LF1	0.0859519	proteins
A0A087WPR9	LF1	0.196957	proteins
A0A087WPT7	LF1	-0.00437259	proteins
A0A087WPU9	LF1	0.00763062	proteins
A0A087WQ61	LF1	0.0245146	proteins
A0A087WQA5	LF1	0.0100305	proteins
A0A087WQE6	LF1	-0.0513764	proteins
A0A087WQN7	LF1	0.0265641	proteins
A0A087WQQ5	LF1	0.0146801	proteins
A0A087WR50	LF1	-0.092804	proteins
A0A087WR85	LF1	0.0676861	proteins
A0A087WRI8	LF1	-0.0587608	proteins
A0A087WS18	LF1	0.0814049	proteins
A0A087WS46	LF1	-0.000502599	proteins
A0A087WSG5	LF1	0.00525675	proteins
A0A087WST2	LF1	-0.0285807	proteins
A0A0A0MQ80	LF1	-0.0620948	proteins
A0A0A0MQB0	LF1	0.0516134	proteins
A0A0A0MQC9	LF1	-0.00463612	proteins
A0A0A0MQD2	LF1	-0.0224454	proteins
A0A0A0MQG1	LF1	0.0235233	proteins
A0A0A0MQM6	LF1	0.0179433	proteins
A0A0A6YVY7	LF1	0.0312847	proteins
A0A0A6YW18	LF1	9.45096e-06	proteins
A0A0A6YW53	LF1	0.0988955	proteins
A0A0A6YW82	LF1	-0.0189111	proteins
A0A0A6YW83	LF1	0.0483788	proteins
A0A0A6YWF7	LF1	0.034251	proteins
A0A0A6YWP9	LF1	-0.144709	proteins
A0A0A6YWR9	LF1	-0.0238197	proteins
A0A0A6YWT4	LF1	0.110579	proteins
A0A0A6YXC8	LF1	-0.0691225	proteins
A0A0A6YXF6	LF1	-0.0262217	proteins
A0A0A6YXG0	LF1	-0.0397159	proteins
A0A0A6YXG6	LF1	-0.0828831	proteins
A0A0A6YXS8	LF1	0.00166011	proteins
A0A0A6YXX3	LF1	0.0218445	proteins
A0A0A6YXX8	LF1	0.0527307	proteins
A0A0A6YXY1	LF1	-0.11107	proteins
A0A0A6YY47	LF1	0.0308882	proteins
A0A0A6YY91	LF1	-0.0014139	proteins
A0AUN0	LF1	0.0268228	proteins
A0EQY3	LF1	-0.0385426	proteins
A0JLN6	LF1	-0.0599444	proteins
A0JLV3	LF1	0.0313329	proteins
A0JNY7	LF1	0.00480108	proteins
A0PJ68	LF1	0.0672794	proteins
A0PJ90	LF1	-0.0118635	proteins
A0PJD7	LF1	0.0263607	proteins
A0PJE1	LF1	-0.0252388	proteins
A0PJE6	LF1	0.0484669	proteins
A0ZVB6	LF1	-0.0354842	proteins
A1A4A8	LF1	0.0574426	proteins
A1A596	LF1	-0.0904686	proteins
A1BN54	LF1	-0.00623071	proteins
A1L0U3	LF1	0.0632117	proteins
A1L0V6	LF1	-0.143774	proteins
A1L2Z3	LF1	0.0135572	proteins
A1L332	LF1	0.163194	proteins
A1L341	LF1	0.0330076	proteins
A1L3S7	LF1	0.117097	proteins
A2A4J3	LF1	0.00807034	proteins
A2A4P0	LF1	-0.114946	proteins
A2A513	LF1	-0.0282784	proteins
A2A547	LF1	-0.0724301	proteins
A2A5R2	LF1	-0.0373288	proteins
A2A5V3	LF1	0	proteins
A2A6A1	LF1	0.0349154	proteins
A2A6Q5	LF1	-0.0464897	proteins
A2A6U3	LF1	0.0463445	proteins
A2A791	LF1	0.00272801	proteins
A2A7A8	LF1	0.0100402	proteins
A2A815	LF1	-0.0329632	proteins
A2A8L5	LF1	-0.0150758	proteins
A2A929	LF1	0.0352999	proteins
A2A9P2	LF1	-0.151892	proteins
A2A9X5	LF1	0.113051	proteins
A2AA71	LF1	-0.0318904	proteins
A2AAN2	LF1	-0.00263817	proteins
A2AAU3	LF1	-0.0412006	proteins
A2AAY5	LF1	0.141014	proteins
A2ABV3	LF1	0.00949166	proteins
A2ABV5	LF1	0.0291048	proteins
A2AD84	LF1	-0.0613758	proteins
A2ADB1	LF1	0.0343352	proteins
A2ADR8	LF1	0.0550193	proteins
A2ADY9	LF1	-0.0345917	proteins
A2AER8	LF1	0.0547726	proteins
A2AF47	LF1	0.0519838	proteins
A2AFI4	LF1	0.0549582	proteins
A2AFW6	LF1	-0.116324	proteins
A2AG39	LF1	0.0226997	proteins
A2AG50	LF1	-0.022139	proteins
A2AG58	LF1	-0.0340674	proteins
A2AGH8	LF1	0.044433	proteins
A2AGJ9	LF1	-0.0497251	proteins
A2AGS2	LF1	0.0963544	proteins
A2AGS6	LF1	0.160243	proteins
A2AH75	LF1	0.0182211	proteins
A2AHC3	LF1	0.0561141	proteins
A2AHX7	LF1	0.0464777	proteins
A2AIH8	LF1	-0.0871593	proteins
A2AIM4	LF1	0.0119974	proteins
A2AIV2	LF1	-0.00911094	proteins
A2AIV6	LF1	-0.076032	proteins
A2AIW9	LF1	-0.00216078	proteins
A2AJH3	LF1	0.00605717	proteins
A2AJI1	LF1	0.0411577	proteins
A2AJK6	LF1	0.0153885	proteins
A2AJT4	LF1	-0.000541399	proteins
A2AKD7	LF1	-0.00581596	proteins
A2AKI5	LF1	0.0448285	proteins
A2AKX3	LF1	-0.122856	proteins
A2AL85	LF1	0.0272407	proteins
A2ALB1	LF1	-0.106261	proteins
A2ALF3	LF1	-0.0231968	proteins
A2ALH2	LF1	-0.0113306	proteins
A2ALR9	LF1	-0.0478927	proteins
A2ALU4	LF1	-0.0319942	proteins
A2ALW5	LF1	0.0780341	proteins
A2AM29	LF1	0.198815	proteins
A2AMP0	LF1	0.0603547	proteins
A2AMY5	LF1	-0.0873472	proteins
A2AN08	LF1	-0.0378526	proteins
A2ANL1	LF1	-0.109219	proteins
A2ANU6	LF1	-0.0640135	proteins
A2ANY6	LF1	-0.0559943	proteins
A2AQ17	LF1	0.0318302	proteins
A2AQ19	LF1	0.0381157	proteins
A2AQ25	LF1	-0.0975108	proteins
A2AQ43	LF1	-0.0536631	proteins
A2AR02	LF1	-0.000637798	proteins
A2AR60	LF1	0.0597217	proteins
A2ARR7	LF1	-0.0788078	proteins
A2ARV4	LF1	-0.0362831	proteins
A2AS91	LF1	0.0786359	proteins
A2AT02	LF1	0.0208163	proteins
A2AT37	LF1	-0.0105663	proteins
A2AT41	LF1	-0.018652	proteins
A2AT70	LF1	-0.000642936	proteins
A2ATP5	LF1	-0.0510002	proteins
A2ATU0	LF1	-0.104035	proteins
A2AU61	LF1	-0.0450268	proteins
A2AUE1	LF1	0.0884787	proteins
A2AUF7	LF1	-0.031226	proteins
A2AUK6	LF1	0.0232034	proteins
A2AUM1	LF1	0.0236275	proteins
A2AUM6	LF1	0.0228577	proteins
A2AUY4	LF1	0.101472	proteins
A2AVP3	LF1	0.0353761	proteins
A2AW86	LF1	-0.038141	proteins
A2AWA9	LF1	0.0313726	proteins
A2AWT5	LF1	-0.0584596	proteins
A2BDX2	LF1	0.0497051	proteins
A2BE28	LF1	-0.0684718	proteins
A2BE93	LF1	-0.0847448	proteins
A2BFF8	LF1	-0.00211421	proteins
A2BFG5	LF1	-0.0570851	proteins
A2BGI9	LF1	-0.00214288	proteins
A2BH06	LF1	0.0179522	proteins
A2BH40	LF1	0.0175191	proteins
A2CES4	LF1	0.0491874	proteins
A2CG63	LF1	0.0673498	proteins
A2CG76	LF1	0.0687229	proteins
A2RRJ4	LF1	-0.00255576	proteins
A2RRK3	LF1	0.0138465	proteins
A2RRK7	LF1	0.0312826	proteins
A2RSX9	LF1	0.0409479	proteins
A2RSY6	LF1	-0.0223327	proteins
A2RT62	LF1	0.000171751	proteins
A2TJV2	LF1	-0.268495	proteins
A2VCP8	LF1	-0.0103732	proteins
A2VCS1	LF1	-0.0354938	proteins
A3KFM7	LF1	0.0465074	proteins
A3KG01	LF1	0.0858261	proteins
A3KGE4	LF1	0.03814	proteins
A3KGI3	LF1	-0.0738546	proteins
A3KME9	LF1	-0.020655	proteins
A4FUW1	LF1	-0.0175389	proteins
A6H5X4	LF1	0.0100069	proteins
A6H5Y3	LF1	-0.0354341	proteins
A6H605	LF1	-0.11923	proteins
A6H619	LF1	0.065485	proteins
A6H630	LF1	0.0551651	proteins
A6H6E1	LF1	-0.0749098	proteins
A6H6H9	LF1	0.0633815	proteins
A6H8H2	LF1	-0.0427891	proteins
A6P3E4	LF1	0.0553531	proteins
A6PWX1	LF1	0.0333956	proteins
A6PWY4	LF1	-0.0744651	proteins
A6X919	LF1	-0.0265473	proteins
A6X925	LF1	-0.0212364	proteins
A7ISP9	LF1	-0.0213948	proteins
A7VL18	LF1	-0.103236	proteins
A7YY80	LF1	-0.000279453	proteins
A8C756	LF1	-0.0798236	proteins
A8CA96	LF1	-0.0801412	proteins
A8CVP4	LF1	-0.0572841	proteins
A8JYK8	LF1	-0.0123904	proteins
A8XY17	LF1	-0.00186506	proteins
A8Y5J3	LF1	0.00954412	proteins
A8Y5N8	LF1	-0.223175	proteins
B0QZI1	LF1	-0.0284902	proteins
B0R058	LF1	0.0204175	proteins
B0R1E3	LF1	0.0158578	proteins
B0V2M9	LF1	0.120532	proteins
B0V2N1	LF1	0.00506773	proteins
B0V2N8	LF1	-0.0557683	proteins
B1AQG7	LF1	-0.0179793	proteins
B1AQJ2	LF1	-0.0767834	proteins
B1AR28	LF1	0.0716977	proteins
B1AS34	LF1	0.0626851	proteins
B1ASA2	LF1	-0.00087251	proteins
B1AT03	LF1	-0.0321643	proteins
B1AT10	LF1	0.127328	proteins
B1AT36	LF1	0.0063827	proteins
B1AT95	LF1	0.0255819	proteins
B1ATP7	LF1	-0.0567802	proteins
B1ATZ0	LF1	0.124151	proteins
B1AU25	LF1	0.03415	proteins
B1AU75	LF1	-0.028793	proteins
B1AUN2	LF1	-0.0212389	proteins
B1AUY8	LF1	-0.0171762	proteins
B1AV01	LF1	0.0652745	proteins
B1AWE0	LF1	0.0188678	proteins
B1AWL2	LF1	-0.00671927	proteins
B1AWZ5	LF1	0.0570918	proteins
B1AXI9	LF1	0.0763214	proteins
B1AXN9	LF1	0.156092	proteins
B1AXS6	LF1	-0.00761832	proteins
B1AXW5	LF1	-0.0365588	proteins
B1AXZ0	LF1	0.0806091	proteins
B1AY10	LF1	-0.138905	proteins
B1AY13	LF1	0.00216681	proteins
B1AYU4	LF1	-0.0409572	proteins
B1AZI6	LF1	0.00142983	proteins
B1B1D7	LF1	-0.0538274	proteins
B2CY77	LF1	0.100813	proteins
B2KF50	LF1	0.0466481	proteins
B2KF67	LF1	0.103165	proteins
B2KGA7	LF1	-0.0199263	proteins
B2LVG5	LF1	-0.0116581	proteins
B2M1R6	LF1	0.0221827	proteins
B2RPV4	LF1	-0.0158776	proteins
B2RQ13	LF1	-0.0911373	proteins
B2RQ68	LF1	-0.0198129	proteins
B2RQC2	LF1	0.0511648	proteins
B2RQG2	LF1	-0.0345679	proteins
B2RQQ7	LF1	0.029691	proteins
B2RQS6	LF1	-0.03426	proteins
B2RR83	LF1	0.00647569	proteins
B2RRD7	LF1	0.000163544	proteins
B2RRE4	LF1	-0.0887454	proteins
B2RRE7	LF1	-0.096283	proteins
B2RRF0	LF1	-0.0449354	proteins
B2RRF6	LF1	-0.163188	proteins
B2RRI2	LF1	-0.0338481	proteins
B2RSH2	LF1	-0.0191226	proteins
B2RSW8	LF1	-0.0277766	proteins
B2RT41	LF1	-0.0420499	proteins
B2RTG7	LF1	0.0521028	proteins
B2RTP7	LF1	-0.0430427	proteins
B2RU82	LF1	0.000126818	proteins
B2RUA5	LF1	-0.00765966	proteins
B2RUD1	LF1	-0.01093	proteins
B2RUG6	LF1	0.0472543	proteins
B2RUG7	LF1	-0.0191674	proteins
B2RUJ1	LF1	-0.0483179	proteins
B2RUJ2	LF1	0.0854904	proteins
B2RUJ4	LF1	-0.00440502	proteins
B2RUM3	LF1	-0.130133	proteins
B2RUP0	LF1	-0.0754802	proteins
B2RUR8	LF1	0.00451566	proteins
B2RWR9	LF1	0.000517477	proteins
B2RWS6	LF1	0.0109466	proteins
B2RWS7	LF1	0.029382	proteins
B2RWW2	LF1	-0.00731828	proteins
B2RWW6	LF1	0.000883921	proteins
B2RWX4	LF1	0.146993	proteins
B2RX07	LF1	-0.0426689	proteins
B2RX14	LF1	0.0267072	proteins
B2RX25	LF1	0.0845106	proteins
B2RXC1	LF1	0.0163593	proteins
B2RXC6	LF1	-0.0810397	proteins
B2RXQ4	LF1	-0.00657314	proteins
B2RXR2	LF1	-0.0167447	proteins
B2RXS3	LF1	0.0413093	proteins
B2RXS4	LF1	0.0507054	proteins
B2RXT3	LF1	0.00482263	proteins
B2RXT8	LF1	0.00542032	proteins
B2RXU3	LF1	-0.00424806	proteins
B2RXW4	LF1	0.0416333	proteins
B2RXW8	LF1	-0.059154	proteins
B2RY01	LF1	0.0036281	proteins
B2RY04	LF1	-0.000474442	proteins
B2RY08	LF1	-0.00673756	proteins
B2RY15	LF1	0.038519	proteins
B2RY24	LF1	-0.0360169	proteins
B2RY27	LF1	0.00055322	proteins
B2RY30	LF1	-0.00196715	proteins
B2RY56	LF1	-0.00567735	proteins
B2RY70	LF1	0.0505555	proteins
B2ZRS8	LF1	-0.0587338	proteins
B6ZHD0	LF1	-0.0713042	proteins
B7FAV1	LF1	-0.0244999	proteins
B7XGA6	LF1	-0.0145945	proteins
B7ZC23	LF1	0.0284931	proteins
B7ZC50	LF1	0.0474593	proteins
B7ZCA9	LF1	-0.0740167	proteins
B7ZCM5	LF1	-0.117713	proteins
B7ZCR6	LF1	0.0827317	proteins
B7ZCU2	LF1	-0.0337096	proteins
B7ZMP1	LF1	-0.0405493	proteins
B7ZMU2	LF1	0.00377815	proteins
B7ZN40	LF1	-0.0854771	proteins
B7ZNF8	LF1	-0.0222326	proteins
B7ZNM1	LF1	0.0246151	proteins
B7ZNN5	LF1	-0.00231346	proteins
B7ZNX0	LF1	-0.00871341	proteins
B7ZNX2	LF1	0.0440974	proteins
B7ZP20	LF1	0.0755885	proteins
B7ZP47	LF1	-0.0464134	proteins
B7ZWC4	LF1	0.000680632	proteins
B7ZWI2	LF1	0.0346957	proteins
B7ZWK5	LF1	-0.0529409	proteins
B7ZWK9	LF1	0.0176663	proteins
B7ZWN1	LF1	-0.0382175	proteins
B8JJ56	LF1	-0.0456773	proteins
B8JJC1	LF1	-0.125548	proteins
B8X349	LF1	0.0859512	proteins
B9EHJ3	LF1	-0.0305444	proteins
B9EHL0	LF1	-0.0320526	proteins
B9EHN9	LF1	-0.0219099	proteins
B9EHX4	LF1	0.00707946	proteins
B9EHZ5	LF1	0.0220218	proteins
B9EJ22	LF1	0.00044972	proteins
B9EJ80	LF1	0.0584755	proteins
B9EJX5	LF1	-0.0991681	proteins
B9EK88	LF1	0.0153422	proteins
B9EKA3	LF1	-0.00956887	proteins
B9EKC1	LF1	0.0355072	proteins
B9EKC5	LF1	-0.015766	proteins
B9EKE9	LF1	-0.085035	proteins
B9EKI3	LF1	-0.0192686	proteins
B9EKJ3	LF1	0.00305193	proteins
B9EKJ4	LF1	-0.00201572	proteins
B9EKJ9	LF1	0.00163663	proteins
B9EKQ3	LF1	0.0542248	proteins
B9EKS2	LF1	-0.0270644	proteins
C5H0E8	LF1	-0.034465	proteins
C5I8Q2	LF1	-0.0630433	proteins
C9K0Z6	LF1	0.179933	proteins
C9K0Z7	LF1	0.00107205	proteins
D0VLQ4	LF1	-0.166856	proteins
D2EAC2	LF1	-0.0473064	proteins
D3U0D6	LF1	-0.0895782	proteins
D3Y272	LF1	-0.0427119	proteins
D3YTU2	LF1	-0.0203161	proteins
D3YTV3	LF1	0.0868588	proteins
D3YU12	LF1	0.0988857	proteins
D3YU15	LF1	0.0374032	proteins
D3YU80	LF1	0.0579343	proteins
D3YU99	LF1	0.04366	proteins
D3YUA8	LF1	-0.00772407	proteins
D3YUB9	LF1	0.0303664	proteins
D3YUD8	LF1	0.0314259	proteins
D3YUE7	LF1	-0.0107412	proteins
D3YUH4	LF1	-0.0153463	proteins
D3YUM1	LF1	-0.0112586	proteins
D3YUN1	LF1	0.0908462	proteins
D3YUS2	LF1	-0.00102319	proteins
D3YUW8	LF1	0.022193	proteins
D3YV21	LF1	0.0342267	proteins
D3YVL0	LF1	-0.115461	proteins
D3YVN7	LF1	-0.0227943	proteins
D3YVP6	LF1	-0.042903	proteins
D3YVU7	LF1	-0.0623045	proteins
D3YVV7	LF1	0.0237392	proteins
D3YVZ8	LF1	0.100682	proteins
D3YW20	LF1	0.0544842	proteins
D3YW62	LF1	-0.0694796	proteins
D3YW87	LF1	0.0195744	proteins
D3YWC2	LF1	0.0257951	proteins
D3YWK1	LF1	-0.0593163	proteins
D3YWR7	LF1	0.0952958	proteins
D3YWT0	LF1	0.107486	proteins
D3YWT1	LF1	-0.000518333	proteins
D3YWX2	LF1	0.0488736	proteins
D3YX13	LF1	-0.0626004	proteins
D3YX76	LF1	-0.109519	proteins
D3YXC2	LF1	0.10008	proteins
D3YXD1	LF1	-0.000380567	proteins
D3YXK2	LF1	0.00720785	proteins
D3YXN7	LF1	-0.0367471	proteins
D3YXQ7	LF1	0.037317	proteins
D3YXT0	LF1	-0.0461903	proteins
D3YXV8	LF1	-0.0304089	proteins
D3YXW1	LF1	0.0141061	proteins
D3YXZ5	LF1	-0.104875	proteins
D3YY06	LF1	-0.00013974	proteins
D3YY50	LF1	0.00464702	proteins
D3YY68	LF1	-0.0673933	proteins
D3YY98	LF1	0.0562195	proteins
D3YYD1	LF1	-0.0276955	proteins
D3YYE1	LF1	-0.0222433	proteins
D3YYF2	LF1	0.0080311	proteins
D3YYI8	LF1	-0.0615935	proteins
D3YYK0	LF1	0.027492	proteins
D3YYL1	LF1	-0.036508	proteins
D3YYT0	LF1	0.0482252	proteins
D3YZ09	LF1	0.00481604	proteins
D3YZ54	LF1	0.0134898	proteins
D3YZ57	LF1	-0.0515583	proteins
D3YZ62	LF1	0.0507402	proteins
D3YZ99	LF1	-0.034154	proteins
D3YZC2	LF1	0.0107963	proteins
D3YZC7	LF1	0.0224918	proteins
D3YZG8	LF1	0.0198076	proteins
D3YZN4	LF1	-0.00159516	proteins
D3YZP9	LF1	0.038393	proteins
D3YZY2	LF1	0.0359998	proteins
D3Z017	LF1	0.061772	proteins
D3Z0A2	LF1	-0.00502772	proteins
D3Z0F5	LF1	0.00935316	proteins
D3Z0I5	LF1	0.0344672	proteins
D3Z0K6	LF1	0.0112963	proteins
D3Z0K8	LF1	0.038221	proteins
D3Z0M4	LF1	0.0667806	proteins
D3Z0M9	LF1	-0.000524104	proteins
D3Z0Q6	LF1	0.00599763	proteins
D3Z0S6	LF1	0.0070017	proteins
D3Z0V2	LF1	0.114762	proteins
D3Z0V7	LF1	0.205312	proteins
D3Z0V9	LF1	-0.015369	proteins
D3Z112	LF1	-0.0714176	proteins
D3Z121	LF1	-0.0834486	proteins
D3Z124	LF1	-0.00499774	proteins
D3Z158	LF1	0.00135087	proteins
D3Z191	LF1	0.0346293	proteins
D3Z197	LF1	0.0582859	proteins
D3Z1C6	LF1	-0.0592395	proteins
D3Z1L4	LF1	0.098299	proteins
D3Z1R8	LF1	0.0971617	proteins
D3Z2E3	LF1	0.00570249	proteins
D3Z2F7	LF1	0.0558971	proteins
D3Z2J6	LF1	0.0808687	proteins
D3Z315	LF1	0.0695502	proteins
D3Z3A0	LF1	-0.0279065	proteins
D3Z3B2	LF1	-0.0410637	proteins
D3Z3D0	LF1	-0.04124	proteins
D3Z3F7	LF1	-0.0322287	proteins
D3Z3F8	LF1	0.0773607	proteins
D3Z3H0	LF1	-0.0663224	proteins
D3Z3J6	LF1	0.12095	proteins
D3Z3R3	LF1	-0.0722124	proteins
D3Z3S1	LF1	0.0454411	proteins
D3Z440	LF1	0.0113452	proteins
D3Z4A4	LF1	-0.000594894	proteins
D3Z4D8	LF1	0.0303295	proteins
D3Z4F6	LF1	0.107539	proteins
D3Z4I0	LF1	-0.000944973	proteins
D3Z4I2	LF1	0.0149494	proteins
D3Z4J9	LF1	0.0469155	proteins
D3Z4P7	LF1	-0.0299786	proteins
D3Z4U0	LF1	0.0250283	proteins
D3Z4X1	LF1	0.102639	proteins
D3Z568	LF1	0.0418164	proteins
D3Z5H6	LF1	-0.0154073	proteins
D3Z5I9	LF1	-0.0173958	proteins
D3Z5P3	LF1	0.00519674	proteins
D3Z600	LF1	-0.00965083	proteins
D3Z603	LF1	0.00355556	proteins
D3Z607	LF1	0.0130586	proteins
D3Z637	LF1	0.0469375	proteins
D3Z645	LF1	-0.0528836	proteins
D3Z6C5	LF1	-0.0045388	proteins
D3Z6F5	LF1	0.0199101	proteins
D3Z6I4	LF1	0.00164032	proteins
D3Z6L7	LF1	-0.00884098	proteins
D3Z6P3	LF1	0.0299567	proteins
D3Z6Q9	LF1	-0.0963302	proteins
D3Z6S1	LF1	0.00866749	proteins
D3Z731	LF1	0.0141971	proteins
D3Z774	LF1	-0.0506395	proteins
D3Z795	LF1	-0.0697019	proteins
D3Z7B5	LF1	-0.0510945	proteins
D3Z7C0	LF1	-0.0522405	proteins
D3Z7C8	LF1	-0.0163738	proteins
D3Z7G1	LF1	0.0495323	proteins
D3Z7L3	LF1	-0.0264875	proteins
D3Z7N4	LF1	0.0773375	proteins
D3Z7P3	LF1	0.0267007	proteins
D3Z7R0	LF1	-0.0202639	proteins
D3Z7S0	LF1	0.00580257	proteins
D3Z7U9	LF1	-0.00184602	proteins
D3Z7V3	LF1	0.00509267	proteins
D6RE20	LF1	0.0292899	proteins
D6REF6	LF1	-0.0592188	proteins
D6REG4	LF1	-0.0329936	proteins
D6RET6	LF1	-0.034585	proteins
D6REU0	LF1	-0.00926338	proteins
D6RG57	LF1	-0.0669035	proteins
D6RGB7	LF1	-0.0479202	proteins
D6RH49	LF1	0.0258964	proteins
D6RIL3	LF1	0.0693215	proteins
D6RIN4	LF1	0.0505435	proteins
D6RJ50	LF1	-0.0642313	proteins
E0CX19	LF1	-0.00248927	proteins
E0CXB1	LF1	-0.0550885	proteins
E0CXM2	LF1	2.00423e-05	proteins
E0CXS3	LF1	0.0665266	proteins
E0CXZ1	LF1	0.02211	proteins
E0CY20	LF1	-0.121626	proteins
E0CY83	LF1	0.0488065	proteins
E0CY91	LF1	0.021659	proteins
E0CYG9	LF1	0.0102634	proteins
E0CYI9	LF1	0.0398761	proteins
E0CYQ4	LF1	-0.0450397	proteins
E0CYU0	LF1	-0.0027573	proteins
E0CZ73	LF1	-0.0483344	proteins
E0CZE0	LF1	0.0224018	proteins
E0CZF3	LF1	0.106648	proteins
E1U8D0	LF1	0.074667	proteins
E2JL33	LF1	-0.00712011	proteins
E2QRQ3	LF1	0.145539	proteins
E3SRG9	LF1	0.110069	proteins
E3VVQ8	LF1	-0.0948657	proteins
E3WH30	LF1	-0.135645	proteins
E5D6T0	LF1	-0.043138	proteins
E9PU93	LF1	-0.0405683	proteins
E9PUA2	LF1	0.00638051	proteins
E9PUB0	LF1	-0.0906009	proteins
E9PUB7	LF1	0.0157539	proteins
E9PUC2	LF1	0.0355362	proteins
E9PUE7	LF1	-0.00700238	proteins
E9PUG8	LF1	-0.0333176	proteins
E9PUK3	LF1	0.0826516	proteins
E9PUQ3	LF1	0.0161866	proteins
E9PV44	LF1	-0.00869475	proteins
E9PV63	LF1	0.0237638	proteins
E9PV84	LF1	-0.00964707	proteins
E9PVC6	LF1	-0.0104518	proteins
E9PVP3	LF1	-0.0656067	proteins
E9PVX6	LF1	-0.0715973	proteins
E9PW04	LF1	-0.00214154	proteins
E9PW09	LF1	-0.0126118	proteins
E9PW56	LF1	0.000210686	proteins
E9PWD3	LF1	-0.0339256	proteins
E9PWE8	LF1	0.17142	proteins
E9PWG2	LF1	0.0249279	proteins
E9PWG6	LF1	-0.00675384	proteins
E9PWM3	LF1	0.0200772	proteins
E9PWM5	LF1	-0.0233915	proteins
E9PWW9	LF1	-0.0139275	proteins
E9PX30	LF1	-0.0332102	proteins
E9PX48	LF1	-0.115603	proteins
E9PX53	LF1	0.0415894	proteins
E9PX61	LF1	0.000378163	proteins
E9PX94	LF1	-0.183766	proteins
E9PXA8	LF1	0.0132213	proteins
E9PXB0	LF1	0.114688	proteins
E9PXC2	LF1	-0.0261611	proteins
E9PXE6	LF1	0.0146045	proteins
E9PXG9	LF1	0.017418	proteins
E9PXV7	LF1	-0.0563096	proteins
E9PXX7	LF1	0.0285968	proteins
E9PXY1	LF1	-0.092588	proteins
E9PY43	LF1	-0.00853543	proteins
E9PYD9	LF1	-0.137239	proteins
E9PYH6	LF1	-0.00851746	proteins
E9PYL4	LF1	-4.62045e-05	proteins
E9PYT3	LF1	-0.036097	proteins
E9PZ58	LF1	-0.0539897	proteins
E9PZ69	LF1	0.0481229	proteins
E9PZA7	LF1	0.0323859	proteins
E9PZF0	LF1	-0.192506	proteins
E9PZJ8	LF1	-0.0479247	proteins
E9PZM4	LF1	0.0683475	proteins
E9PZP8	LF1	-0.0110783	proteins
E9Q0A3	LF1	-0.0183136	proteins
E9Q0A7	LF1	-0.050067	proteins
E9Q0S9	LF1	-0.0312387	proteins
E9Q0U3	LF1	-0.125108	proteins
E9Q0W5	LF1	-0.0224061	proteins
E9Q109	LF1	0.114879	proteins
E9Q166	LF1	0.0334465	proteins
E9Q175	LF1	0.0105299	proteins
E9Q186	LF1	-0.0224779	proteins
E9Q1L5	LF1	0.0997067	proteins
E9Q1M6	LF1	-0.0216915	proteins
E9Q1S3	LF1	0.0648728	proteins
E9Q1U8	LF1	-0.0269244	proteins
E9Q1V3	LF1	-0.11228	proteins
E9Q1V5	LF1	-0.0475149	proteins
E9Q286	LF1	-0.0410285	proteins
E9Q2B2	LF1	-0.00214845	proteins
E9Q2I4	LF1	-0.0308008	proteins
E9Q2V8	LF1	-0.106395	proteins
E9Q2W9	LF1	-0.00531578	proteins
E9Q361	LF1	0.00877988	proteins
E9Q390	LF1	-0.0332715	proteins
E9Q391	LF1	-0.118892	proteins
E9Q394	LF1	0.0202737	proteins
E9Q3B1	LF1	0.0545437	proteins
E9Q3G8	LF1	-0.0154847	proteins
E9Q3I4	LF1	0.0636186	proteins
E9Q3L2	LF1	0.00384392	proteins
E9Q3T3	LF1	-0.0173509	proteins
E9Q3T7	LF1	-0.0508359	proteins
E9Q3U1	LF1	0.0467834	proteins
E9Q411	LF1	0.0273105	proteins
E9Q412	LF1	0.0193505	proteins
E9Q467	LF1	-0.0515086	proteins
E9Q4G7	LF1	-0.0245226	proteins
E9Q4K7	LF1	-0.00314622	proteins
E9Q4Q2	LF1	0.00559006	proteins
E9Q4V9	LF1	0.0218667	proteins
E9Q4Y4	LF1	-0.0112703	proteins
E9Q526	LF1	0.00310596	proteins
E9Q532	LF1	0.00421851	proteins
E9Q555	LF1	0.00395495	proteins
E9Q557	LF1	-0.0561652	proteins
E9Q585	LF1	0.0424521	proteins
E9Q586	LF1	0.0454885	proteins
E9Q5B5	LF1	-0.0703646	proteins
E9Q5F9	LF1	0.0558336	proteins
E9Q5G1	LF1	-0.0265277	proteins
E9Q5G3	LF1	0.0327445	proteins
E9Q5K9	LF1	0.0259872	proteins
E9Q5Q0	LF1	-0.0355111	proteins
E9Q5W5	LF1	0.0648259	proteins
E9Q5Z8	LF1	-0.0481035	proteins
E9Q616	LF1	-0.0646929	proteins
E9Q624	LF1	0.026224	proteins
E9Q634	LF1	-0.0384437	proteins
E9Q638	LF1	0.000575007	proteins
E9Q6A1	LF1	-0.0363327	proteins
E9Q6A3	LF1	0.0176499	proteins
E9Q6B6	LF1	0.0980314	proteins
E9Q6C7	LF1	-0.0120764	proteins
E9Q6E2	LF1	-0.0547445	proteins
E9Q6J5	LF1	-0.0383803	proteins
E9Q6Q2	LF1	0.105973	proteins
E9Q6Q4	LF1	0.0403833	proteins
E9Q6S4	LF1	-0.0853484	proteins
E9Q715	LF1	0.0460839	proteins
E9Q769	LF1	0.0124205	proteins
E9Q784	LF1	0.0467174	proteins
E9Q7A8	LF1	0.0486686	proteins
E9Q7G0	LF1	0.0402444	proteins
E9Q7G1	LF1	0.0282671	proteins
E9Q7S1	LF1	-0.037742	proteins
E9Q852	LF1	-0.0610989	proteins
E9Q8D0	LF1	-0.185956	proteins
E9Q8D5	LF1	0.00463305	proteins
E9Q8F1	LF1	0.0376081	proteins
E9Q8I7	LF1	-0.0324676	proteins
E9Q8K8	LF1	-0.0221623	proteins
E9Q8N5	LF1	-0.00304601	proteins
E9Q8X5	LF1	0.0262002	proteins
E9Q8X9	LF1	0.166925	proteins
E9Q9B7	LF1	0.0291829	proteins
E9Q9D5	LF1	0.0371366	proteins
E9Q9F0	LF1	-0.117972	proteins
E9Q9H2	LF1	-0.0570166	proteins
E9Q9M5	LF1	-0.022678	proteins
E9Q9V3	LF1	0.0330076	proteins
E9Q9X1	LF1	-0.0264063	proteins
E9QA15	LF1	-0.0788799	proteins
E9QA25	LF1	-0.0842552	proteins
E9QA90	LF1	0.0275345	proteins
E9QAE4	LF1	-0.0361126	proteins
E9QAG2	LF1	0.0440883	proteins
E9QAG4	LF1	-0.0370414	proteins
E9QAI5	LF1	-0.0192992	proteins
E9QAN4	LF1	0.00474864	proteins
E9QAS4	LF1	0.0323332	proteins
E9QAS9	LF1	-0.00877473	proteins
E9QAZ2	LF1	-0.0697732	proteins
E9QJV4	LF1	0.0455443	proteins
E9QKA4	LF1	0.00515377	proteins
E9QKE9	LF1	0.106979	proteins
E9QKG3	LF1	-0.0668517	proteins
E9QKG8	LF1	-0.00612586	proteins
E9QKV6	LF1	-0.0117973	proteins
E9QKZ2	LF1	0.0173026	proteins
E9QL13	LF1	0.0135481	proteins
E9QL53	LF1	-0.0830282	proteins
E9QLQ9	LF1	0.0170375	proteins
E9QM06	LF1	0.141743	proteins
E9QMA2	LF1	0.127142	proteins
E9QMC1	LF1	-0.133082	proteins
E9QMD3	LF1	0.0361133	proteins
E9QME5	LF1	-0.0197788	proteins
E9QMF4	LF1	-0.0631752	proteins
E9QMI6	LF1	0.0653848	proteins
E9QN01	LF1	-0.102634	proteins
E9QN14	LF1	0.117563	proteins
E9QN31	LF1	-0.128649	proteins
E9QNH6	LF1	0.0278381	proteins
E9QNN1	LF1	0.0149	proteins
E9QNZ2	LF1	0.16824	proteins
E9QP46	LF1	0.107874	proteins
E9QP59	LF1	-0.0524183	proteins
E9QP99	LF1	0.0560062	proteins
E9QPC5	LF1	0.0168356	proteins
E9QPE7	LF1	0.0376391	proteins
E9QPI5	LF1	0.000153465	proteins
E9QPX1	LF1	-0.0272007	proteins
E9QQ10	LF1	0.0971734	proteins
F2WWK5	LF1	0.0288834	proteins
F2Z3X0	LF1	0.0233938	proteins
F2Z3X1	LF1	0.0464636	proteins
F2Z402	LF1	-0.029899	proteins
F2Z459	LF1	0.0550263	proteins
F2Z470	LF1	0.113198	proteins
F6PYE1	LF1	0.00109026	proteins
F6QCI0	LF1	0.0579607	proteins
F6QL70	LF1	-0.0496761	proteins
F6QZ23	LF1	0.143757	proteins
F6R7Y0	LF1	0.0122043	proteins
F6RBY3	LF1	0.0378439	proteins
F6RCC5	LF1	-0.0770165	proteins
F6RCM5	LF1	-0.0585308	proteins
F6RG68	LF1	0.0116149	proteins
F6RGI3	LF1	-0.0022506	proteins
F6RJ39	LF1	0.021147	proteins
F6RJC1	LF1	-0.0064775	proteins
F6RK07	LF1	-0.0389604	proteins
F6RPJ9	LF1	-0.0410978	proteins
F6S0D5	LF1	-0.00794472	proteins
F6S1R2	LF1	0.0257376	proteins
F6S522	LF1	-0.141105	proteins
F6S5I0	LF1	0.070943	proteins
F6S731	LF1	0.01462	proteins
F6SLP4	LF1	0.0909539	proteins
F6SMP3	LF1	0	proteins
F6SMY7	LF1	-0.000950944	proteins
F6SQH7	LF1	0.0243098	proteins
F6SZ47	LF1	0.0300021	proteins
F6T5L3	LF1	-0.0159296	proteins
F6T9K1	LF1	-0.00750324	proteins
F6TBV1	LF1	0.0838615	proteins
F6TCF9	LF1	0.0533525	proteins
F6TGJ2	LF1	-0.0215418	proteins
F6TKP4	LF1	0.0399954	proteins
F6TS96	LF1	0.0714206	proteins
F6TWX0	LF1	-0.0126632	proteins
F6U8X4	LF1	0.0302717	proteins
F6UGU7	LF1	0.02198	proteins
F6UHR6	LF1	-0.00199526	proteins
F6V9F1	LF1	0.10372	proteins
F6VG99	LF1	-0.0397873	proteins
F6VJI5	LF1	0.0159355	proteins
F6VVY4	LF1	-0.0028469	proteins
F6VY18	LF1	-0.0227778	proteins
F6W2S3	LF1	-0.000984017	proteins
F6W761	LF1	0.0369151	proteins
F6WZH1	LF1	0.0186935	proteins
F6X2V9	LF1	0.00273361	proteins
F6X4L9	LF1	-0.0713366	proteins
F6X9J0	LF1	-0.0118778	proteins
F6XWQ4	LF1	0.039761	proteins
F6Y333	LF1	0.103591	proteins
F6YVP7	LF1	-0.0534005	proteins
F6YZU5	LF1	-0.11904	proteins
F6Z1E7	LF1	-0.0339433	proteins
F6Z700	LF1	0.0405813	proteins
F6Z9L5	LF1	-0.125115	proteins
F6ZBR8	LF1	6.17794e-05	proteins
F6ZFT1	LF1	-0.00191633	proteins
F6ZM31	LF1	0.00526507	proteins
F6ZN61	LF1	-0.0896201	proteins
F7A6K2	LF1	-0.138578	proteins
F7ACR9	LF1	0.00407282	proteins
F7AL76	LF1	0.00643962	proteins
F7AN16	LF1	-0.0715276	proteins
F7ANF4	LF1	0.0573714	proteins
F7B7X2	LF1	0.000433818	proteins
F7BE84	LF1	0.0333829	proteins
F7BGR7	LF1	0.0788329	proteins
F7C528	LF1	0.0725477	proteins
F7C9N6	LF1	0.0456037	proteins
F7CAN4	LF1	-0.0151066	proteins
F7CAT9	LF1	0.0246481	proteins
F7CES2	LF1	-0.0999225	proteins
F7CGC9	LF1	-0.0423711	proteins
F7D3B8	LF1	0.00470351	proteins
F8QZ85	LF1	0.0166237	proteins
F8VPK0	LF1	-0.0305216	proteins
F8VPK5	LF1	0.0348166	proteins
F8VPL2	LF1	-0.0279768	proteins
F8VPM0	LF1	-0.113793	proteins
F8VPP8	LF1	0.0667785	proteins
F8VPR5	LF1	0.0681452	proteins
F8VPX1	LF1	-0.00977532	proteins
F8VPY2	LF1	-0.025781	proteins
F8VQ05	LF1	0.0383144	proteins
F8VQ40	LF1	-0.0157422	proteins
F8VQ54	LF1	-0.04496	proteins
F8VQ75	LF1	0.032252	proteins
F8VQ93	LF1	0.0571411	proteins
F8VQC1	LF1	-0.0597433	proteins
F8VQF9	LF1	0.0997224	proteins
F8VQG7	LF1	0.0143064	proteins
F8VQJ3	LF1	-0.109453	proteins
F8WGD9	LF1	-0.150047	proteins
F8WGN6	LF1	0.171269	proteins
F8WGR0	LF1	0.109574	proteins
F8WGT1	LF1	0.0175874	proteins
F8WGW3	LF1	0.00944676	proteins
F8WGX0	LF1	-0.000338127	proteins
F8WHM5	LF1	0.040674	proteins
F8WHR6	LF1	-0.00848924	proteins
F8WHT3	LF1	-0.0297364	proteins
F8WHU7	LF1	0.083845	proteins
F8WI08	LF1	-0.0331449	proteins
F8WI31	LF1	-0.0076144	proteins
F8WI35	LF1	-0.0177733	proteins
F8WIE5	LF1	0.0136196	proteins
F8WIT2	LF1	-0.110786	proteins
F8WIU7	LF1	0.02521	proteins
F8WIX8	LF1	-0.0110082	proteins
F8WJ31	LF1	-0.052149	proteins
F8WJ41	LF1	-0.0191668	proteins
F8WJ93	LF1	0.00189493	proteins
G3UVU6	LF1	-0.0751893	proteins
G3UVU9	LF1	-0.0727046	proteins
G3UVV3	LF1	0.000857333	proteins
G3UW83	LF1	-0.0285969	proteins
G3UW89	LF1	0.0460236	proteins
G3UW94	LF1	-0.00677816	proteins
G3UWE1	LF1	0.0955956	proteins
G3UWG1	LF1	0.063959	proteins
G3UWH9	LF1	-0.00329001	proteins
G3UWX1	LF1	-0.0615318	proteins
G3UWZ0	LF1	0.0540338	proteins
G3UX23	LF1	0.00203887	proteins
G3UX26	LF1	0.0453396	proteins
G3UX48	LF1	-0.00140653	proteins
G3UX50	LF1	-0.0756655	proteins
G3UXH4	LF1	-0.0111352	proteins
G3UXL2	LF1	-0.0920891	proteins
G3UXM5	LF1	-0.00102663	proteins
G3UXT7	LF1	0.0239775	proteins
G3UXX3	LF1	-0.0510479	proteins
G3UXX5	LF1	-0.0523647	proteins
G3UXY0	LF1	0.0158649	proteins
G3UY33	LF1	0.0621307	proteins
G3UY39	LF1	-0.0347348	proteins
G3UYB1	LF1	-0.0382867	proteins
G3UYF9	LF1	0.0927125	proteins
G3UYG6	LF1	-0.0233468	proteins
G3UYK8	LF1	-0.0535641	proteins
G3UYN0	LF1	-0.145393	proteins
G3UYT1	LF1	0.0357699	proteins
G3UZ60	LF1	-0.0132794	proteins
G3UZ63	LF1	-0.0472086	proteins
G3UZF0	LF1	0.12299	proteins
G3UZI2	LF1	0.0039554	proteins
G3UZY2	LF1	0.00938128	proteins
G3X8P6	LF1	0.0953592	proteins
G3X8Q0	LF1	-0.116407	proteins
G3X8W7	LF1	0.0424061	proteins
G3X8X7	LF1	0.03639	proteins
G3X8Y3	LF1	-0.0390155	proteins
G3X920	LF1	0.0355591	proteins
G3X922	LF1	-0.0387934	proteins
G3X926	LF1	-0.107382	proteins
G3X934	LF1	-0.0228652	proteins
G3X940	LF1	0.119871	proteins
G3X956	LF1	-0.0030734	proteins
G3X959	LF1	-0.00750386	proteins
G3X963	LF1	-0.0438138	proteins
G3X9B1	LF1	-0.101077	proteins
G3X9K3	LF1	0.108917	proteins
G3X9L6	LF1	0.0882704	proteins
G3X9N3	LF1	-0.000793882	proteins
G3X9T5	LF1	0	proteins
G3X9X5	LF1	-0.0064399	proteins
G3XA09	LF1	0.00232573	proteins
G3XA46	LF1	0.0119701	proteins
G3XA54	LF1	0.0123145	proteins
G3XA79	LF1	-0.0835178	proteins
G5E823	LF1	0.0725923	proteins
G5E829	LF1	0.0313267	proteins
G5E839	LF1	0.00610702	proteins
G5E850	LF1	-0.114713	proteins
G5E866	LF1	-0.0202239	proteins
G5E881	LF1	0.031981	proteins
G5E884	LF1	0.108169	proteins
G5E8B1	LF1	0.00737822	proteins
G5E8C2	LF1	0.0617356	proteins
G5E8C4	LF1	-0.0380837	proteins
G5E8G0	LF1	0.0641675	proteins
G5E8J3	LF1	0.0182822	proteins
G5E8J9	LF1	0.0241059	proteins
G5E8N3	LF1	-0.0523035	proteins
G5E8N7	LF1	0.0235746	proteins
G5E8P3	LF1	0.0799878	proteins
G5E8R8	LF1	-0.00101242	proteins
G5E8S0	LF1	0.0216029	proteins
G5E8S8	LF1	-0.00800752	proteins
G5E8T2	LF1	0.0342581	proteins
G5E8V8	LF1	-0.047181	proteins
G5E8W1	LF1	-0.0927036	proteins
G8JL51	LF1	-0.138835	proteins
G8JL74	LF1	-0.0369117	proteins
H3BJ52	LF1	-0.0603764	proteins
H3BJ67	LF1	0.0316836	proteins
H3BJ71	LF1	0.0486297	proteins
H3BJG4	LF1	0.0385305	proteins
H3BJH5	LF1	0.00337872	proteins
H3BJJ1	LF1	-0.0215897	proteins
H3BJP2	LF1	0.0321035	proteins
H3BJU7	LF1	0.0299135	proteins
H3BJZ9	LF1	0.0191599	proteins
H3BK81	LF1	0.0987532	proteins
H3BKD4	LF1	0.032839	proteins
H3BKD9	LF1	0.0510171	proteins
H3BKM0	LF1	0.0521812	proteins
H3BKN2	LF1	0.0585076	proteins
H3BKQ7	LF1	0.102349	proteins
H3BL37	LF1	-0.0697823	proteins
H3BL56	LF1	-0.00468193	proteins
H3BL62	LF1	-0.00740186	proteins
H3BL83	LF1	-0.0748643	proteins
H3BLD0	LF1	-0.0602252	proteins
H3BLF7	LF1	0.0368664	proteins
H3BLI5	LF1	-0.0638535	proteins
H3BLQ0	LF1	-0.131112	proteins
H3BLR1	LF1	0.0459614	proteins
H7BWY2	LF1	0	proteins
H7BWY4	LF1	-0.0422639	proteins
H7BX26	LF1	0.101206	proteins
H7BX50	LF1	-0.12231	proteins
H7BX88	LF1	0.122875	proteins
H7BXB9	LF1	-0.00512233	proteins
H7CHP8	LF1	0.0187899	proteins
H9H9S3	LF1	0.0285784	proteins
H9KUY5	LF1	0.0895756	proteins
H9KV21	LF1	-0.0362411	proteins
I3PQW3	LF1	-0.0501336	proteins
I3PQW4	LF1	-0.0598667	proteins
I6L9A5	LF1	0.0786331	proteins
I6L9D3	LF1	-0.0238566	proteins
I6L9G0	LF1	0.0360276	proteins
I6L9I7	LF1	0.0863665	proteins
J3JRU4	LF1	0.0921117	proteins
J3KMH5	LF1	0.0183164	proteins
J3QJV7	LF1	0.0821319	proteins
J3QJX3	LF1	0.125332	proteins
J3QK52	LF1	-0.076269	proteins
J3QK75	LF1	-0.0318162	proteins
J3QM81	LF1	-0.0264016	proteins
J3QMI2	LF1	-0.0119824	proteins
J3QMT0	LF1	-0.0334364	proteins
J3QMV5	LF1	-0.0812052	proteins
J3QN06	LF1	0.0242508	proteins
J3QNE8	LF1	0.0726231	proteins
J3QNN8	LF1	-0.0356765	proteins
J3QNU1	LF1	0.0318093	proteins
J3QQ22	LF1	0.0684971	proteins
J3QQ30	LF1	0.00810638	proteins
J7I1C3	LF1	-0.0629514	proteins
K0BWC3	LF1	0.062559	proteins
K3W4L0	LF1	0.0921158	proteins
K3W4Q8	LF1	-0.068391	proteins
K3W4Q9	LF1	0.0360209	proteins
K3W4R2	LF1	0.00652486	proteins
K4DI61	LF1	-0.0105642	proteins
K4N0L9	LF1	-0.0276151	proteins
K7Q751	LF1	0.0111062	proteins
M0QWD1	LF1	0.0337872	proteins
M0QWG6	LF1	0.00567264	proteins
M0QWZ1	LF1	0.0432238	proteins
M1VQI8	LF1	0.0512543	proteins
O08529	LF1	0.111174	proteins
O08550	LF1	-0.0441074	proteins
O08553	LF1	0.224205	proteins
O08582	LF1	0.0353625	proteins
O08583	LF1	0.0397528	proteins
O08599	LF1	0.131934	proteins
O08614	LF1	-0.0493817	proteins
O08663	LF1	-0.0296586	proteins
O08688	LF1	-0.0363821	proteins
O08709	LF1	-0.0244351	proteins
O08715	LF1	-0.00318994	proteins
O08738	LF1	0.0523295	proteins
O08749	LF1	0.041979	proteins
O08795	LF1	0.0107608	proteins
O08810	LF1	-0.0177991	proteins
O08847	LF1	-0.00461933	proteins
O08848	LF1	0.0235819	proteins
O08901	LF1	-0.145818	proteins
O08908	LF1	0.0275475	proteins
O08915	LF1	0.00232973	proteins
O08997	LF1	-0.0459645	proteins
O09044	LF1	-0.0494123	proteins
O09061	LF1	0.00439679	proteins
O09111	LF1	0.0360681	proteins
O09130	LF1	-0.109805	proteins
O09131	LF1	0.00107932	proteins
O09159	LF1	0.0260794	proteins
O09167	LF1	-0.0508925	proteins
O35071	LF1	-0.0504941	proteins
O35074	LF1	-0.00914646	proteins
O35075	LF1	0.0237899	proteins
O35098	LF1	0.0844505	proteins
O35114	LF1	-0.042559	proteins
O35126	LF1	-0.0133341	proteins
O35129	LF1	0.00700979	proteins
O35130	LF1	-0.0636499	proteins
O35134	LF1	-0.0784473	proteins
O35218	LF1	-0.00694366	proteins
O35259	LF1	0.0618828	proteins
O35286	LF1	-0.0186478	proteins
O35295	LF1	0.00702033	proteins
O35326	LF1	-0.0313206	proteins
O35343	LF1	0.0173033	proteins
O35344	LF1	-0.0269229	proteins
O35379	LF1	-0.0308729	proteins
O35382	LF1	-0.00101522	proteins
O35488	LF1	-0.0684542	proteins
O35566	LF1	0.0427193	proteins
O35593	LF1	-0.000222864	proteins
O35594	LF1	0.0139008	proteins
O35598	LF1	0.0352465	proteins
O35638	LF1	0.0327883	proteins
O35639	LF1	-0.00638341	proteins
O35648	LF1	-0.0243651	proteins
O35654	LF1	0.0177351	proteins
O35680	LF1	-0.0579835	proteins
O35685	LF1	-0.0299435	proteins
O35704	LF1	-0.0120171	proteins
O35737	LF1	0.0704633	proteins
O35841	LF1	0.0421942	proteins
O35864	LF1	0.0173372	proteins
O35900	LF1	0.000756703	proteins
O35984	LF1	0.109491	proteins
O54692	LF1	0.0474048	proteins
O54734	LF1	0.0660324	proteins
O54752	LF1	-0.0144933	proteins
O54774	LF1	0.00464464	proteins
O54781	LF1	0.0186067	proteins
O54784	LF1	-0.00604857	proteins
O54833	LF1	-0.000732811	proteins
O54864	LF1	0.00625465	proteins
O54879	LF1	0.272124	proteins
O54941	LF1	0.0705677	proteins
O54946	LF1	-0.132696	proteins
O54956	LF1	-0.0421369	proteins
O54984	LF1	-0.0614736	proteins
O55023	LF1	0.0381523	proteins
O55029	LF1	0.0252082	proteins
O55047	LF1	-0.0542887	proteins
O55060	LF1	0.0600784	proteins
O55091	LF1	-0.0750759	proteins
O55126	LF1	0.170499	proteins
O55127	LF1	0.0711806	proteins
O55128	LF1	0.0434906	proteins
O55131	LF1	0.00490184	proteins
O55137	LF1	0.106048	proteins
O55143	LF1	0.000929114	proteins
O55201	LF1	-0.0619121	proteins
O55222	LF1	0.0648799	proteins
O70126	LF1	-0.122827	proteins
O70194	LF1	-0.0306391	proteins
O70230	LF1	0.0016519	proteins
O70305	LF1	0.00714022	proteins
O70309	LF1	-0.0426619	proteins
O70310	LF1	0.00280374	proteins
O70338	LF1	0	proteins
O70400	LF1	-0.0314226	proteins
O70401	LF1	0.00310647	proteins
O70404	LF1	-0.102183	proteins
O70405	LF1	-0.0435908	proteins
O70435	LF1	-0.0462507	proteins
O70445	LF1	-0.120091	proteins
O70472	LF1	-0.0569143	proteins
O70480	LF1	0.0607409	proteins
O70481	LF1	0.0321593	proteins
O70551	LF1	-0.0356848	proteins
O70569	LF1	-0.0964385	proteins
O70579	LF1	0.0347986	proteins
O70591	LF1	0.0060682	proteins
O88271	LF1	-0.0878261	proteins
O88307	LF1	0.000847851	proteins
O88322	LF1	0.00788097	proteins
O88327	LF1	-0.0420484	proteins
O88396	LF1	-0.00716127	proteins
O88441	LF1	0.0656678	proteins
O88477	LF1	-0.0220126	proteins
O88508	LF1	0.00592843	proteins
O88509	LF1	-0.0894262	proteins
O88543	LF1	0.0478593	proteins
O88554	LF1	-0.0301259	proteins
O88569	LF1	0.0553135	proteins
O88653	LF1	0.00839554	proteins
O88665	LF1	0.0533158	proteins
O88700	LF1	-0.0119969	proteins
O88708	LF1	-0.00993479	proteins
O88735	LF1	-0.108681	proteins
O88736	LF1	0.118231	proteins
O88746	LF1	-0.00981052	proteins
O88792	LF1	-0.111578	proteins
O88796	LF1	0.037463	proteins
O88811	LF1	0.000275342	proteins
O88822	LF1	0.070449	proteins
O88844	LF1	0.0715123	proteins
O88848	LF1	0.0316653	proteins
O88859	LF1	-0.00913952	proteins
O88967	LF1	-0.00193088	proteins
O88983	LF1	-0.103354	proteins
O89001	LF1	0.0824876	proteins
O89032	LF1	-0.0578692	proteins
O89050	LF1	-0.00924921	proteins
O89114	LF1	0.0721631	proteins
P00375	LF1	-0.00906641	proteins
P00493	LF1	-0.127809	proteins
P00920	LF1	-0.102741	proteins
P02469	LF1	-0.0730562	proteins
P02798	LF1	-0.0792559	proteins
P03958	LF1	-0.0323825	proteins
P04104	LF1	-0.054453	proteins
P04184	LF1	-0.123093	proteins
P04627	LF1	0.0266786	proteins
P04925	LF1	-0.0212701	proteins
P05063	LF1	-0.0347832	proteins
P05064	LF1	-0.0572994	proteins
P05132	LF1	0.122452	proteins
P05201	LF1	0.0505764	proteins
P05202	LF1	0.0425737	proteins
P05532	LF1	-0.0320599	proteins
P06151	LF1	-0.00540459	proteins
P06745	LF1	0.0191685	proteins
P06837	LF1	0.0744771	proteins
P07901	LF1	-0.0429398	proteins
P08003	LF1	-0.0495597	proteins
P08113	LF1	-0.0151568	proteins
P08226	LF1	-0.0483981	proteins
P08228	LF1	-0.056291	proteins
P08249	LF1	-0.0490828	proteins
P08551	LF1	0.0764262	proteins
P08553	LF1	0.0949325	proteins
P08556	LF1	0.0220762	proteins
P08752	LF1	-0.0169857	proteins
P09023	LF1	0.000259831	proteins
P09041	LF1	0.00432518	proteins
P09055	LF1	-0.062579	proteins
P09405	LF1	-0.126605	proteins
P09411	LF1	-0.000180833	proteins
P09602	LF1	0.10699	proteins
P09632	LF1	-0.00125864	proteins
P09671	LF1	0.0251232	proteins
P09803	LF1	-0.0606603	proteins
P0C6F1	LF1	0.009899	proteins
P10126	LF1	2.12709e-06	proteins
P10630	LF1	0.0608644	proteins
P10639	LF1	-0.025828	proteins
P10711	LF1	0.00199332	proteins
P10833	LF1	-0.0315567	proteins
P10852	LF1	-0.118398	proteins
P11031	LF1	-0.0271306	proteins
P11157	LF1	-0.0319945	proteins
P11404	LF1	-0.0407497	proteins
P11438	LF1	-0.011618	proteins
P11440	LF1	-0.0910931	proteins
P11499	LF1	-0.0507383	proteins
P11679	LF1	-0.0377377	proteins
P11881	LF1	-0.00482041	proteins
P11983	LF1	-0.0238634	proteins
P12025	LF1	0.00737592	proteins
P12265	LF1	0.0353219	proteins
P12367	LF1	-0.0409814	proteins
P12787	LF1	0.0211766	proteins
P12970	LF1	-0.0375604	proteins
P13439	LF1	-0.0323788	proteins
P13597	LF1	-0.0908688	proteins
P13705	LF1	-0.0485658	proteins
P14094	LF1	-0.115075	proteins
P14115	LF1	-0.0908932	proteins
P14131	LF1	-0.0305495	proteins
P14148	LF1	-0.0621954	proteins
P14152	LF1	0.0224935	proteins
P14211	LF1	0.0235144	proteins
P14576	LF1	0.00380799	proteins
P14602	LF1	-0.0493468	proteins
P14685	LF1	0.0270148	proteins
P14733	LF1	0.0232912	proteins
P14869	LF1	-0.108526	proteins
P14873	LF1	0.154568	proteins
P15209	LF1	-0.000993072	proteins
P15532	LF1	0.00898186	proteins
P15864	LF1	0.0614992	proteins
P16045	LF1	0.0413298	proteins
P16054	LF1	0.0654572	proteins
P16125	LF1	0.0256727	proteins
P16332	LF1	0.0108831	proteins
P16460	LF1	-0.105409	proteins
P17012	LF1	0.0292722	proteins
P17047	LF1	0.00224363	proteins
P17182	LF1	-0.000690936	proteins
P17426	LF1	0.0478427	proteins
P17427	LF1	0.00405204	proteins
P17439	LF1	-0.00224448	proteins
P17742	LF1	0.0132118	proteins
P17751	LF1	-0.00335227	proteins
P17809	LF1	-0.0108475	proteins
P17918	LF1	0.02048	proteins
P18155	LF1	-0.0918922	proteins
P18653	LF1	-0.0864032	proteins
P18760	LF1	0.0152127	proteins
P18872	LF1	0.0119551	proteins
P19096	LF1	0.0153373	proteins
P19157	LF1	-0.000412196	proteins
P19253	LF1	-0.0373282	proteins
P19324	LF1	0.0943355	proteins
P19536	LF1	0.0630957	proteins
P20029	LF1	0.0120931	proteins
P20060	LF1	0.0385794	proteins
P20152	LF1	0.148598	proteins
P20357	LF1	0.0496885	proteins
P20664	LF1	-0.0205239	proteins
P21278	LF1	0.0388729	proteins
P21279	LF1	0.0643487	proteins
P21550	LF1	0.0142893	proteins
P21619	LF1	0.0395748	proteins
P21981	LF1	0.0354697	proteins
P21995	LF1	-0.114851	proteins
P22935	LF1	0.0502258	proteins
P23116	LF1	-0.0451121	proteins
P23242	LF1	-0.113411	proteins
P23475	LF1	-0.0697521	proteins
P23492	LF1	-0.0929763	proteins
P23591	LF1	-0.00878889	proteins
P23780	LF1	0.0339325	proteins
P23798	LF1	0.00626312	proteins
P23949	LF1	-0.0336583	proteins
P23950	LF1	0.00821608	proteins
P24288	LF1	-0.0751129	proteins
P24369	LF1	-0.00885725	proteins
P24472	LF1	-0.160073	proteins
P24527	LF1	0.0341405	proteins
P24547	LF1	-0.090345	proteins
P24668	LF1	-0.00767073	proteins
P24788	LF1	-0.0142082	proteins
P25206	LF1	-0.041506	proteins
P25799	LF1	-0.0139673	proteins
P26039	LF1	-0.0460104	proteins
P26040	LF1	-0.0289373	proteins
P26041	LF1	0.0482392	proteins
P26043	LF1	0.0402096	proteins
P26231	LF1	-0.0614582	proteins
P26350	LF1	-0.0364375	proteins
P26443	LF1	-0.0905132	proteins
P26450	LF1	0.0633659	proteins
P26516	LF1	-0.020978	proteins
P26645	LF1	0.0874061	proteins
P26883	LF1	0.0838998	proteins
P27046	LF1	-0.0048697	proteins
P27048	LF1	-0.00219992	proteins
P27546	LF1	0.0289201	proteins
P27601	LF1	-0.011978	proteins
P27612	LF1	0.0185909	proteins
P27641	LF1	-0.084304	proteins
P27659	LF1	-0.00312619	proteins
P27661	LF1	0.055135	proteins
P27773	LF1	-0.025559	proteins
P28231	LF1	-0.0413399	proteins
P28271	LF1	0.0274636	proteins
P28474	LF1	-0.0592608	proteins
P28650	LF1	0.0177549	proteins
P28658	LF1	0.0830527	proteins
P28659	LF1	0.0162144	proteins
P28660	LF1	0.0438346	proteins
P28667	LF1	0.117383	proteins
P28738	LF1	0.141407	proteins
P28740	LF1	0.0158383	proteins
P29341	LF1	-0.0114347	proteins
P29351	LF1	-0.14817	proteins
P29595	LF1	0.0659977	proteins
P29699	LF1	-0.0229919	proteins
P29758	LF1	0.0872312	proteins
P30412	LF1	0.0859197	proteins
P30415	LF1	0.0967985	proteins
P30416	LF1	-0.0291834	proteins
P30658	LF1	0.0221566	proteins
P30681	LF1	0.0860717	proteins
P31230	LF1	0.00369144	proteins
P31324	LF1	0.0181073	proteins
P31938	LF1	-0.0218534	proteins
P32020	LF1	0.0886693	proteins
P32037	LF1	-0.077719	proteins
P32067	LF1	0.00761293	proteins
P32233	LF1	0.00374835	proteins
P33174	LF1	-0.0191095	proteins
P33175	LF1	-8.89532e-05	proteins
P33215	LF1	0.0109497	proteins
P33609	LF1	-0.00701741	proteins
P33610	LF1	-0.0459315	proteins
P34022	LF1	0.0352915	proteins
P35235	LF1	0.0859028	proteins
P35279	LF1	0.0526579	proteins
P35283	LF1	0.0319762	proteins
P35288	LF1	0.0125484	proteins
P35290	LF1	0.0749222	proteins
P35293	LF1	-0.0106693	proteins
P35486	LF1	0.0184204	proteins
P35550	LF1	-0.0112633	proteins
P35564	LF1	0.001544	proteins
P35585	LF1	0.027181	proteins
P35762	LF1	-0.0865037	proteins
P35831	LF1	0.0213094	proteins
P35980	LF1	-0.0524545	proteins
P36536	LF1	0.0898283	proteins
P36552	LF1	-0.0803595	proteins
P37040	LF1	-0.0345691	proteins
P37804	LF1	-0.0271834	proteins
P38060	LF1	0.0444249	proteins
P38647	LF1	-0.0464292	proteins
P39098	LF1	0.00123009	proteins
P40124	LF1	-0.0162465	proteins
P40142	LF1	0.0268657	proteins
P40201	LF1	-0.0619679	proteins
P40240	LF1	-0.0719636	proteins
P40336	LF1	-0.0631494	proteins
P40630	LF1	0.0560675	proteins
P40694	LF1	-0.0580483	proteins
P41105	LF1	-0.00822166	proteins
P41230	LF1	0.00790971	proteins
P41241	LF1	0.130759	proteins
P41731	LF1	-0.0532517	proteins
P42125	LF1	-0.0201238	proteins
P42208	LF1	0.00568594	proteins
P42669	LF1	-0.0202697	proteins
P43247	LF1	-0.0727171	proteins
P43274	LF1	0.137393	proteins
P43275	LF1	0.0496445	proteins
P43346	LF1	0.0110298	proteins
P45591	LF1	0.185692	proteins
P45952	LF1	-0.0103687	proteins
P46061	LF1	-0.00635966	proteins
P46096	LF1	-0.000855649	proteins
P46460	LF1	0.02283	proteins
P46467	LF1	-0.00127141	proteins
P46471	LF1	0.0157435	proteins
P46660	LF1	0.0392803	proteins
P46664	LF1	-0.0745144	proteins
P46737	LF1	-0.000949289	proteins
P46935	LF1	-0.0751426	proteins
P47738	LF1	-0.0875026	proteins
P47754	LF1	-0.00357601	proteins
P47758	LF1	0.0407323	proteins
P47809	LF1	0.0445	proteins
P47856	LF1	-0.000249994	proteins
P47857	LF1	0.0178915	proteins
P47911	LF1	-0.0996954	proteins
P47941	LF1	0.00495307	proteins
P47955	LF1	-0.0333013	proteins
P47962	LF1	-0.0273429	proteins
P47963	LF1	-0.0220827	proteins
P48024	LF1	0	proteins
P48036	LF1	0.1197	proteins
P48193	LF1	0.0117275	proteins
P48302	LF1	0.000853368	proteins
P48437	LF1	0.015995	proteins
P48678	LF1	-0.0986808	proteins
P48722	LF1	0.0930232	proteins
P48725	LF1	-0.0307101	proteins
P48758	LF1	0.00521792	proteins
P48771	LF1	0.0353034	proteins
P48962	LF1	0.0523433	proteins
P49135	LF1	-0.0688099	proteins
P49312	LF1	0.0466493	proteins
P49443	LF1	-0.0262935	proteins
P49452	LF1	0.00481052	proteins
P49586	LF1	0.0823658	proteins
P49717	LF1	-0.0533024	proteins
P49718	LF1	-0.0590227	proteins
P49722	LF1	-0.0369674	proteins
P49962	LF1	-0.0228162	proteins
P50096	LF1	0.0125196	proteins
P50247	LF1	-0.0286813	proteins
P50396	LF1	0.0969784	proteins
P50431	LF1	-0.0692939	proteins
P50446	LF1	-0.00314538	proteins
P50516	LF1	-0.00371533	proteins
P50518	LF1	0.0678573	proteins
P50580	LF1	-0.0548611	proteins
P51150	LF1	-0.0451869	proteins
P51174	LF1	0.000724374	proteins
P51410	LF1	0.00177753	proteins
P51432	LF1	-0.0997588	proteins
P51569	LF1	0.0504069	proteins
P51612	LF1	0.0555601	proteins
P51660	LF1	0.0638607	proteins
P51859	LF1	-0.0177946	proteins
P51863	LF1	0.05645	proteins
P51880	LF1	0.014251	proteins
P51881	LF1	-0.0554269	proteins
P52194	LF1	0.0148493	proteins
P52293	LF1	-0.00804813	proteins
P52431	LF1	-0.0154288	proteins
P52479	LF1	0.00194049	proteins
P52480	LF1	-0.0198386	proteins
P52482	LF1	-0.00406155	proteins
P52651	LF1	-0.066478	proteins
P52760	LF1	-0.0745833	proteins
P52825	LF1	0.00113898	proteins
P52927	LF1	0.0590406	proteins
P53395	LF1	0.00282304	proteins
P53569	LF1	-0.0566188	proteins
P53702	LF1	-0.0237321	proteins
P53811	LF1	0.016322	proteins
P53994	LF1	0.0482224	proteins
P54071	LF1	0.0671424	proteins
P54227	LF1	0.125268	proteins
P54276	LF1	-0.108703	proteins
P54731	LF1	-0.0189386	proteins
P54775	LF1	0.00100336	proteins
P54823	LF1	0.0481976	proteins
P55012	LF1	0.0162119	proteins
P55200	LF1	0.0670727	proteins
P55258	LF1	0.00341762	proteins
P55264	LF1	-0.0180839	proteins
P56183	LF1	-0.0610938	proteins
P56371	LF1	-0.153375	proteins
P56382	LF1	0.0403823	proteins
P56391	LF1	0.0696672	proteins
P56480	LF1	-0.00638956	proteins
P56695	LF1	0.0125248	proteins
P56812	LF1	0.0758587	proteins
P56873	LF1	-0.0986285	proteins
P57716	LF1	0.00371224	proteins
P57759	LF1	0.092049	proteins
P57780	LF1	-0.020158	proteins
P57784	LF1	0.0396117	proteins
P57785	LF1	0.00406219	proteins
P57787	LF1	-0.00401422	proteins
P58044	LF1	0.0948023	proteins
P58064	LF1	-0.0355023	proteins
P58242	LF1	-0.156558	proteins
P58252	LF1	-0.0198187	proteins
P58281	LF1	0.0415096	proteins
P58501	LF1	0.0173084	proteins
P58802	LF1	-0.0470086	proteins
P58929	LF1	-0.0668705	proteins
P59017	LF1	-0.00526552	proteins
P59178	LF1	-0.0988079	proteins
P59266	LF1	0.0454903	proteins
P59279	LF1	0.0169108	proteins
P59325	LF1	-0.0251143	proteins
P59326	LF1	0.0282189	proteins
P59328	LF1	-0.0123536	proteins
P59470	LF1	-0.0662419	proteins
P59481	LF1	0.127521	proteins
P59708	LF1	0.0719102	proteins
P60003	LF1	-0.0316665	proteins
P60122	LF1	-0.0194298	proteins
P60229	LF1	-0.0217964	proteins
P60521	LF1	0.057857	proteins
P60603	LF1	-0.0439261	proteins
P60670	LF1	0.0201601	proteins
P60710	LF1	-0.00481093	proteins
P60766	LF1	-0.0414886	proteins
P60867	LF1	-0.0254519	proteins
P61027	LF1	-0.0162657	proteins
P61028	LF1	0.0594594	proteins
P61082	LF1	0.0822925	proteins
P61087	LF1	-0.0589272	proteins
P61089	LF1	0.0256421	proteins
P61164	LF1	0.0595208	proteins
P61202	LF1	-0.0394957	proteins
P61205	LF1	0.0320085	proteins
P61211	LF1	0.051856	proteins
P61226	LF1	0.00343891	proteins
P61255	LF1	-0.0613677	proteins
P61264	LF1	0.072312	proteins
P61327	LF1	0.0229434	proteins
P61358	LF1	-0.133734	proteins
P61375	LF1	-0.000261136	proteins
P61406	LF1	-0.0149231	proteins
P61620	LF1	0.0603522	proteins
P61750	LF1	0.090671	proteins
P61961	LF1	-0.035829	proteins
P61963	LF1	0.124156	proteins
P61965	LF1	-0.0205816	proteins
P61971	LF1	-0.0112984	proteins
P61982	LF1	0.0371241	proteins
P62071	LF1	-0.0393945	proteins
P62073	LF1	-0.0121147	proteins
P62082	LF1	-0.0458318	proteins
P62141	LF1	-0.06708	proteins
P62192	LF1	-0.0102127	proteins
P62196	LF1	-0.00609336	proteins
P62204	LF1	-0.0299381	proteins
P62242	LF1	-0.0195706	proteins
P62259	LF1	-0.0112963	proteins
P62267	LF1	-0.0373492	proteins
P62281	LF1	-0.0324458	proteins
P62301	LF1	-0.0480481	proteins
P62309	LF1	0.0159619	proteins
P62315	LF1	-0.0710954	proteins
P62317	LF1	0.0679533	proteins
P62320	LF1	0.0101032	proteins
P62331	LF1	-0.0128157	proteins
P62334	LF1	0.00780555	proteins
P62340	LF1	0.0746257	proteins
P62488	LF1	0.00750944	proteins
P62627	LF1	0	proteins
P62702	LF1	-0.0126324	proteins
P62717	LF1	-0.0192456	proteins
P62743	LF1	0.0205565	proteins
P62754	LF1	-0.0657381	proteins
P62774	LF1	0.0831538	proteins
P62806	LF1	-0.002873	proteins
P62814	LF1	0.0346428	proteins
P62821	LF1	0.0294641	proteins
P62827	LF1	0.000526533	proteins
P62830	LF1	-0.0224579	proteins
P62852	LF1	-0.0751219	proteins
P62869	LF1	0.00469708	proteins
P62878	LF1	-0.0248754	proteins
P62900	LF1	0.0619881	proteins
P62908	LF1	-0.0764912	proteins
P62911	LF1	-0.102348	proteins
P62918	LF1	-0.0717558	proteins
P62962	LF1	-0.0215665	proteins
P62965	LF1	0.12606	proteins
P62983	LF1	0.0170348	proteins
P63001	LF1	-0.0651949	proteins
P63005	LF1	0.0893748	proteins
P63011	LF1	0.0202171	proteins
P63017	LF1	-0.0472099	proteins
P63028	LF1	0.00023835	proteins
P63037	LF1	0.00434517	proteins
P63038	LF1	-0.00282614	proteins
P63073	LF1	-0.0204665	proteins
P63101	LF1	0.0508929	proteins
P63154	LF1	-0.00392911	proteins
P63166	LF1	-0.0303151	proteins
P63168	LF1	0.101812	proteins
P63242	LF1	-0.0265061	proteins
P63260	LF1	-0.00657177	proteins
P63276	LF1	-0.0529483	proteins
P63321	LF1	0.0461782	proteins
P63330	LF1	-0.00880472	proteins
P67778	LF1	0.000804308	proteins
P67984	LF1	-0.00168582	proteins
P68037	LF1	-0.0220272	proteins
P68040	LF1	-0.0207997	proteins
P68181	LF1	0.0811559	proteins
P68254	LF1	0.0584111	proteins
P68368	LF1	-0.165915	proteins
P68510	LF1	-0.00113353	proteins
P70122	LF1	-0.0430539	proteins
P70188	LF1	0.104658	proteins
P70196	LF1	0.0243928	proteins
P70227	LF1	-0.140248	proteins
P70268	LF1	0.0579216	proteins
P70278	LF1	-0.000921362	proteins
P70279	LF1	-0.0774228	proteins
P70280	LF1	0.0724488	proteins
P70288	LF1	0.103555	proteins
P70296	LF1	-0.0148787	proteins
P70303	LF1	-0.0108375	proteins
P70335	LF1	0.0265904	proteins
P70362	LF1	0.017401	proteins
P70388	LF1	-0.0479189	proteins
P70399	LF1	0.0350391	proteins
P70423	LF1	-0.0276854	proteins
P70441	LF1	-0.000404708	proteins
P70452	LF1	0.0380054	proteins
P70459	LF1	-0.0641508	proteins
P70460	LF1	-0.0121305	proteins
P70697	LF1	-0.00500381	proteins
P70698	LF1	-0.0152753	proteins
P70700	LF1	-0.137164	proteins
P80314	LF1	0.00853239	proteins
P80315	LF1	-0.0275841	proteins
P80316	LF1	-0.0137651	proteins
P80317	LF1	-0.0454627	proteins
P80318	LF1	-0.0447724	proteins
P81117	LF1	0.113834	proteins
P83741	LF1	0.0132126	proteins
P83870	LF1	-0.0588419	proteins
P83877	LF1	-0.015938	proteins
P83882	LF1	0.00232571	proteins
P83917	LF1	-0.0236708	proteins
P84084	LF1	0.0518582	proteins
P84089	LF1	0.0126373	proteins
P97287	LF1	-0.0672202	proteins
P97300	LF1	-0.0836325	proteins
P97302	LF1	0.108556	proteins
P97310	LF1	-0.0194796	proteins
P97313	LF1	-0.0100257	proteins
P97315	LF1	0.0244298	proteins
P97329	LF1	-0.111917	proteins
P97346	LF1	0.000267998	proteins
P97351	LF1	-0.0656389	proteins
P97358	LF1	-0.0273918	proteins
P97363	LF1	-0.0138295	proteins
P97376	LF1	-0.0321578	proteins
P97379	LF1	-0.0768027	proteins
P97384	LF1	-0.198859	proteins
P97390	LF1	0.0287935	proteins
P97393	LF1	-0.0120639	proteins
P97447	LF1	0.0316981	proteins
P97449	LF1	-0.115401	proteins
P97470	LF1	-0.0133008	proteins
P97477	LF1	-0.129348	proteins
P97494	LF1	-0.0197394	proteins
P97506	LF1	0	proteins
P97770	LF1	-0.0440112	proteins
P97792	LF1	0.0317381	proteins
P97807	LF1	0.0205848	proteins
P97811	LF1	0.0391433	proteins
P97822	LF1	-0.0799668	proteins
P97855	LF1	-0.025932	proteins
P97868	LF1	0.029071	proteins
P97929	LF1	-0.0515339	proteins
P99024	LF1	-0.0699463	proteins
P99027	LF1	-0.0153794	proteins
Q00422	LF1	-0.0625398	proteins
Q00547	LF1	-0.027164	proteins
Q00899	LF1	-0.0643615	proteins
Q00915	LF1	0.101605	proteins
Q00PI9	LF1	0.0499441	proteins
Q01320	LF1	-0.090438	proteins
Q01853	LF1	0.0259024	proteins
Q02053	LF1	0.045211	proteins
Q02257	LF1	-0.0578921	proteins
Q02395	LF1	-0.0382779	proteins
Q02526	LF1	0.0317959	proteins
Q02614	LF1	-0.0178723	proteins
Q02819	LF1	0.0693598	proteins
Q03145	LF1	-0.0831524	proteins
Q03147	LF1	-0.0116067	proteins
Q03963	LF1	-0.0102553	proteins
Q04447	LF1	0.074614	proteins
Q04690	LF1	0.0825584	proteins
Q04692	LF1	-0.0515481	proteins
Q04750	LF1	-0.0137502	proteins
Q05186	LF1	0.0898352	proteins
Q05816	LF1	0.00491363	proteins
Q05AH4	LF1	-0.0395456	proteins
Q05BC8	LF1	-0.0234732	proteins
Q05CL7	LF1	0.0417407	proteins
Q05CL8	LF1	-0.0604385	proteins
Q05CN3	LF1	0.0733511	proteins
Q05D44	LF1	-0.0260233	proteins
Q05DE0	LF1	0.0158449	proteins
Q05DE7	LF1	0.0182853	proteins
Q05DS2	LF1	0.00904626	proteins
Q05DU8	LF1	-0.00628107	proteins
Q05DV2	LF1	0.0152945	proteins
Q06138	LF1	0.00094841	proteins
Q06180	LF1	-0.0523943	proteins
Q06EZ3	LF1	-0.00928684	proteins
Q07133	LF1	-0.139384	proteins
Q07139	LF1	-0.0158214	proteins
Q07231	LF1	0.0128254	proteins
Q07417	LF1	0.00596363	proteins
Q07832	LF1	-0.0407719	proteins
Q08093	LF1	-0.121762	proteins
Q08288	LF1	-0.0756042	proteins
Q08376	LF1	0.0222028	proteins
Q08481	LF1	-0.00893733	proteins
Q08943	LF1	0.00207642	proteins
Q08EK6	LF1	-0.0599564	proteins
Q0H9Q2	LF1	-0.0859432	proteins
Q0KIX1	LF1	-0.0927416	proteins
Q0KL02	LF1	0.100407	proteins
Q0P5Y8	LF1	0.0474345	proteins
Q0P678	LF1	0.0109057	proteins
Q0P6B2	LF1	0.104737	proteins
Q0PD20	LF1	0.00162405	proteins
Q0PD42	LF1	0.0072398	proteins
Q0VBD0	LF1	0.000137321	proteins
Q0VBQ8	LF1	0.00804108	proteins
Q0VEJ0	LF1	-0.0270918	proteins
Q0VFY6	LF1	0.0846874	proteins
Q0VGB7	LF1	-0.00131502	proteins
Q0VGR5	LF1	-0.0223851	proteins
Q11011	LF1	0.0269455	proteins
Q11136	LF1	-0.00997768	proteins
Q148R8	LF1	0.0063863	proteins
Q148V8	LF1	0.048435	proteins
Q149C2	LF1	-0.0128191	proteins
Q149E9	LF1	-0.0263278	proteins
Q149F1	LF1	-0.0612167	proteins
Q149F3	LF1	0.0420028	proteins
Q149H7	LF1	-0.0173956	proteins
Q14AX3	LF1	0.250827	proteins
Q14AX6	LF1	0.000926474	proteins
Q14B01	LF1	-0.0219932	proteins
Q14B71	LF1	-0.00612996	proteins
Q14C51	LF1	-0.0344234	proteins
Q14CH7	LF1	-0.0448946	proteins
Q14DQ3	LF1	0.146878	proteins
Q1HFZ0	LF1	-0.0737918	proteins
Q1MX43	LF1	0.01741	proteins
Q1PSW8	LF1	-0.0461922	proteins
Q1RMY2	LF1	0.000267622	proteins
Q1W5W7	LF1	0.0120393	proteins
Q1WWK3	LF1	0.0681045	proteins
Q27ZJ0	LF1	-0.0246952	proteins
Q2KHL1	LF1	-0.00311749	proteins
Q2KN98	LF1	0.0438318	proteins
Q2M4I5	LF1	-0.0699646	proteins
Q2M4I9	LF1	0.0362918	proteins
Q2TBE6	LF1	0.012902	proteins
Q2TBF9	LF1	0.0622827	proteins
Q2TJI8	LF1	0	proteins
Q2VPC9	LF1	-0.0156665	proteins
Q32NZ8	LF1	-0.0429545	proteins
Q3B7Z2	LF1	0.0857718	proteins
Q3T992	LF1	0.0241897	proteins
Q3T9L0	LF1	-0.0444156	proteins
Q3T9T2	LF1	-0.0525992	proteins
Q3T9Y8	LF1	0.00300054	proteins
Q3T9Z3	LF1	-0.0095448	proteins
Q3T9Z7	LF1	-0.0801543	proteins
Q3TA68	LF1	-0.026409	proteins
Q3TA91	LF1	-0.0483969	proteins
Q3TAI4	LF1	-0.0241438	proteins
Q3TAW3	LF1	0.033654	proteins
Q3TAW4	LF1	0.00658345	proteins
Q3TB65	LF1	-0.0304499	proteins
Q3TBU6	LF1	0.0175918	proteins
Q3TBW9	LF1	-0.00163019	proteins
Q3TBY6	LF1	0.0428169	proteins
Q3TC91	LF1	0.029556	proteins
Q3TCE7	LF1	-0.0277816	proteins
Q3TCK3	LF1	-0.00471345	proteins
Q3TCL2	LF1	-0.0454849	proteins
Q3TCQ7	LF1	0.0888032	proteins
Q3TCS0	LF1	0.00532612	proteins
Q3TCW5	LF1	0.0168485	proteins
Q3TD51	LF1	0.0501552	proteins
Q3TDB6	LF1	-0.0289305	proteins
Q3TDD1	LF1	-0.101043	proteins
Q3TDD8	LF1	-0.0158272	proteins
Q3TDD9	LF1	0.0542233	proteins
Q3TDG9	LF1	0.0104959	proteins
Q3TDI7	LF1	0.00784346	proteins
Q3TDK9	LF1	-0.0291031	proteins
Q3TDN2	LF1	0.099008	proteins
Q3TDQ1	LF1	-0.0201606	proteins
Q3TDQ5	LF1	-0.0594684	proteins
Q3TDR0	LF1	-0.0211441	proteins
Q3TDT0	LF1	0.0116442	proteins
Q3TDU5	LF1	-0.0155074	proteins
Q3TDX8	LF1	0.0982325	proteins
Q3TE06	LF1	-0.0669305	proteins
Q3TE84	LF1	-0.000340797	proteins
Q3TE85	LF1	-0.0380544	proteins
Q3TEA8	LF1	0.212223	proteins
Q3TEB9	LF1	-0.0407997	proteins
Q3TEL0	LF1	0.0505685	proteins
Q3TEL5	LF1	-0.0305521	proteins
Q3TEX7	LF1	0.0718807	proteins
Q3TF02	LF1	-0.0385831	proteins
Q3TF41	LF1	-0.0885974	proteins
Q3TF87	LF1	-0.0060088	proteins
Q3TFA9	LF1	0.0141053	proteins
Q3TFC2	LF1	0.0803165	proteins
Q3TFC8	LF1	-0.0355772	proteins
Q3TFD0	LF1	-0.0258354	proteins
Q3TFD2	LF1	0.0385155	proteins
Q3TFE8	LF1	-0.00676793	proteins
Q3TFF0	LF1	-0.00304786	proteins
Q3TFK5	LF1	-0.0484609	proteins
Q3TFP8	LF1	0.0162394	proteins
Q3TFQ1	LF1	0	proteins
Q3TFU6	LF1	-0.0211504	proteins
Q3TG12	LF1	-0.0446644	proteins
Q3TGH6	LF1	0.0325909	proteins
Q3TGJ9	LF1	-0.0346486	proteins
Q3TGN5	LF1	0.0133008	proteins
Q3TGQ4	LF1	-0.0837173	proteins
Q3TGW0	LF1	0.0617051	proteins
Q3TGY1	LF1	0.00381468	proteins
Q3TH34	LF1	0.019071	proteins
Q3TH37	LF1	-0.0872553	proteins
Q3TH64	LF1	0.0513226	proteins
Q3THB3	LF1	0.0190216	proteins
Q3THC1	LF1	-0.00014999	proteins
Q3THG0	LF1	-0.0188058	proteins
Q3THG9	LF1	0.0410303	proteins
Q3THJ3	LF1	-0.0589391	proteins
Q3THJ6	LF1	-0.0716761	proteins
Q3THK3	LF1	-0.0261426	proteins
Q3THK7	LF1	-0.0176649	proteins
Q3THL1	LF1	0.0193076	proteins
Q3THL5	LF1	-0.0553977	proteins
Q3THM8	LF1	-0.0324598	proteins
Q3THQ5	LF1	-0.0129208	proteins
Q3THQ7	LF1	0.000751617	proteins
Q3THS8	LF1	-0.0697776	proteins
Q3THU8	LF1	-0.00644363	proteins
Q3THW7	LF1	-0.0417536	proteins
Q3THZ8	LF1	-0.0097895	proteins
Q3TI31	LF1	-0.00585872	proteins
Q3TI61	LF1	0.00578154	proteins
Q3TI69	LF1	-0.0535828	proteins
Q3TIA9	LF1	-0.0470558	proteins
Q3TIF7	LF1	0.0301284	proteins
Q3TIJ4	LF1	0.0578606	proteins
Q3TIJ5	LF1	-0.14942	proteins
Q3TIP4	LF1	0.0591065	proteins
Q3TIP8	LF1	0.0433416	proteins
Q3TIR1	LF1	-0.00756588	proteins
Q3TIR3	LF1	-0.0749016	proteins
Q3TIR6	LF1	-0.0774828	proteins
Q3TIT6	LF1	-0.0543094	proteins
Q3TIT7	LF1	-0.0792926	proteins
Q3TIU4	LF1	0.0213055	proteins
Q3TIU5	LF1	0	proteins
Q3TIU7	LF1	0.0187277	proteins
Q3TIV5	LF1	-0.0131125	proteins
Q3TIX9	LF1	0.000796648	proteins
Q3TIY6	LF1	-0.0588817	proteins
Q3TJ01	LF1	-0.00960181	proteins
Q3TJ21	LF1	-0.0454396	proteins
Q3TJ43	LF1	-0.0010507	proteins
Q3TJ91	LF1	-0.0651723	proteins
Q3TJA9	LF1	-0.0185188	proteins
Q3TJB1	LF1	-0.0308675	proteins
Q3TJD4	LF1	0.0656921	proteins
Q3TJF2	LF1	-0.0404974	proteins
Q3TJF3	LF1	-0.0868882	proteins
Q3TJG6	LF1	-0.0649863	proteins
Q3TJH1	LF1	-0.0652672	proteins
Q3TJJ5	LF1	0.00598055	proteins
Q3TJW1	LF1	0.0299909	proteins
Q3TJZ7	LF1	0.0535484	proteins
Q3TK27	LF1	-0.110026	proteins
Q3TKD0	LF1	0.0031494	proteins
Q3TKH5	LF1	0.0143325	proteins
Q3TKR5	LF1	-0.0194178	proteins
Q3TKT4	LF1	0.0300051	proteins
Q3TKX4	LF1	-0.00455727	proteins
Q3TKY6	LF1	-0.0516164	proteins
Q3TL27	LF1	-0.0262386	proteins
Q3TL33	LF1	0.0513565	proteins
Q3TL56	LF1	0.00765299	proteins
Q3TL72	LF1	0.0268388	proteins
Q3TL79	LF1	-0.0537866	proteins
Q3TL95	LF1	0.00755449	proteins
Q3TLA8	LF1	-0.0455729	proteins
Q3TLD5	LF1	-0.121395	proteins
Q3TLG2	LF1	0.0609301	proteins
Q3TLJ5	LF1	0.036811	proteins
Q3TLT4	LF1	0.0013254	proteins
Q3TLX1	LF1	-0.078627	proteins
Q3TM13	LF1	0.0685448	proteins
Q3TM67	LF1	-0.0453764	proteins
Q3TME1	LF1	-0.0757106	proteins
Q3TMH2	LF1	0.0621132	proteins
Q3TMP1	LF1	0.00235609	proteins
Q3TMV7	LF1	0.0141016	proteins
Q3TMX7	LF1	0.0527444	proteins
Q3TMX9	LF1	-0.0459444	proteins
Q3TN28	LF1	-0.0641273	proteins
Q3TN31	LF1	-0.0177491	proteins
Q3TN35	LF1	0.0393669	proteins
Q3TN42	LF1	-0.0729912	proteins
Q3TN84	LF1	0.0682359	proteins
Q3TNH0	LF1	0.0143065	proteins
Q3TNH3	LF1	-0.0358447	proteins
Q3TNW7	LF1	-0.0299303	proteins
Q3TP27	LF1	0.0293306	proteins
Q3TP97	LF1	-0.0404255	proteins
Q3TPC9	LF1	-0.0595968	proteins
Q3TPD1	LF1	-0.0853517	proteins
Q3TPD9	LF1	0.0460208	proteins
Q3TPE9	LF1	-0.0215385	proteins
Q3TPI3	LF1	0.0253093	proteins
Q3TPW0	LF1	-0.0480853	proteins
Q3TPW2	LF1	-0.0854575	proteins
Q3TPX4	LF1	0.00786469	proteins
Q3TPY7	LF1	-0.00610224	proteins
Q3TQ29	LF1	0.0818456	proteins
Q3TQI7	LF1	0.0104231	proteins
Q3TQP7	LF1	0.0607852	proteins
Q3TQU6	LF1	-0.00950118	proteins
Q3TQX1	LF1	-0.028049	proteins
Q3TQY2	LF1	0.0330067	proteins
Q3TQZ0	LF1	-0.130345	proteins
Q3TRC8	LF1	0.00999113	proteins
Q3TRG2	LF1	0.0288495	proteins
Q3TRK3	LF1	0.161117	proteins
Q3TRM4	LF1	-0.086655	proteins
Q3TS89	LF1	0.00998251	proteins
Q3TSA1	LF1	0.02324	proteins
Q3TSE2	LF1	0.0147951	proteins
Q3TSP9	LF1	-0.038484	proteins
Q3TSS0	LF1	-0.0591503	proteins
Q3TSS7	LF1	0.0191728	proteins
Q3TST0	LF1	-0.0453807	proteins
Q3TSX8	LF1	0.00558339	proteins
Q3TT81	LF1	-0.0588868	proteins
Q3TT85	LF1	-0.0661459	proteins
Q3TTA8	LF1	0.0583825	proteins
Q3TTF7	LF1	0.130583	proteins
Q3TTN3	LF1	-0.0224919	proteins
Q3TTX0	LF1	0.0225053	proteins
Q3TUA8	LF1	0.0253064	proteins
Q3TUA9	LF1	0.0364528	proteins
Q3TUI8	LF1	-0.0244487	proteins
Q3TUI9	LF1	-0.0134625	proteins
Q3TUQ5	LF1	0.00894692	proteins
Q3TUQ7	LF1	-0.00042126	proteins
Q3TUW2	LF1	-0.0954406	proteins
Q3TV90	LF1	-0.0349699	proteins
Q3TV93	LF1	-0.0310584	proteins
Q3TV94	LF1	0.00257428	proteins
Q3TVT6	LF1	0.0671021	proteins
Q3TVU9	LF1	0.162226	proteins
Q3TVV9	LF1	-0.0301039	proteins
Q3TW28	LF1	0.00462011	proteins
Q3TW51	LF1	-0.0129897	proteins
Q3TW74	LF1	-0.0891886	proteins
Q3TWM9	LF1	0.145674	proteins
Q3TWN8	LF1	0.00846849	proteins
Q3TWT5	LF1	0.0472238	proteins
Q3TWV4	LF1	-0.00678999	proteins
Q3TWW5	LF1	0.0346277	proteins
Q3TWW8	LF1	0.0331395	proteins
Q3TX35	LF1	0.0273652	proteins
Q3TX72	LF1	-0.00582147	proteins
Q3TXG1	LF1	-0.00997424	proteins
Q3TXK6	LF1	0.121171	proteins
Q3TXQ4	LF1	0.0315166	proteins
Q3TXS7	LF1	-0.0123288	proteins
Q3TXT4	LF1	-0.0394913	proteins
Q3TXV7	LF1	0.0109696	proteins
Q3TY98	LF1	-0.0366426	proteins
Q3TYD6	LF1	-0.00622844	proteins
Q3TYE1	LF1	0.00123702	proteins
Q3TYF2	LF1	-0.00173805	proteins
Q3TYF5	LF1	0.0551237	proteins
Q3TYJ0	LF1	0.0205144	proteins
Q3TYL9	LF1	-0.0611753	proteins
Q3TYX3	LF1	-0.0399637	proteins
Q3TZ13	LF1	0.00395176	proteins
Q3TZ32	LF1	-0.0424265	proteins
Q3TZM8	LF1	0.0488675	proteins
Q3TZP3	LF1	0.0267135	proteins
Q3TZU7	LF1	-0.011993	proteins
Q3TZX8	LF1	-0.0123406	proteins
Q3TZZ7	LF1	-0.0221781	proteins
Q3U0J1	LF1	0.0419875	proteins
Q3U0J8	LF1	-0.107676	proteins
Q3U0S4	LF1	-0.000486854	proteins
Q3U0V1	LF1	0.0707316	proteins
Q3U0X6	LF1	-0.130684	proteins
Q3U181	LF1	-0.000808112	proteins
Q3U184	LF1	0.000114631	proteins
Q3U1G4	LF1	0.0158411	proteins
Q3U1G5	LF1	-0.104822	proteins
Q3U1J4	LF1	-0.0237669	proteins
Q3U1M7	LF1	0.0148634	proteins
Q3U1T3	LF1	-0.0696468	proteins
Q3U1V6	LF1	0.0183806	proteins
Q3U1Z7	LF1	0.0632194	proteins
Q3U202	LF1	-0.160223	proteins
Q3U281	LF1	0.11049	proteins
Q3U292	LF1	0.0480669	proteins
Q3U2A8	LF1	0.0386361	proteins
Q3U2B2	LF1	-0.0472386	proteins
Q3U2B7	LF1	-0.00775769	proteins
Q3U2G2	LF1	-0.0321197	proteins
Q3U2K0	LF1	0.0199607	proteins
Q3U2S8	LF1	-0.0697648	proteins
Q3U2U4	LF1	0.0154168	proteins
Q3U2W7	LF1	0.00177984	proteins
Q3U313	LF1	-0.0398042	proteins
Q3U319	LF1	0.0701851	proteins
Q3U343	LF1	-0.0261992	proteins
Q3U3A7	LF1	-0.0526225	proteins
Q3U3C9	LF1	0.0452072	proteins
Q3U3D3	LF1	-0.042677	proteins
Q3U3L3	LF1	-0.0547055	proteins
Q3U3N7	LF1	-0.0590059	proteins
Q3U3T6	LF1	-0.0714747	proteins
[truncated: 14,282 more rows]
