# Supplementary material for: Genomic Rewiring of SOX2 Chromatin Interaction Network during Differentiation of ESCs to Postmitotic Neurons
Source: Cell Syst. 2020 Jun 24;10(6):480–494.e8. doi: 10.1016/j.cels.2020.05.003 (PMC7322528; doi:10.1016/j.cels.2020.05.003)
Supplement: Table S3. A List of Significantly Differentially Active TFs with TF Activity Values, RNA and (if Available) Protein Expression, Related to Figure 3 and STAR Methods [file mmc4.xlsx]

## Sheet: SuppTableTFactivities
Ensembl_id	GeneName	Tfactivity			Protein.IDs	TF_ProteinLFCtoDay0					TF_RNA_LFCtoDay0			TFgroupNumber
		day4vs0	day8vs0	day12vs0		day2vs0	day4vs0	day6vs0	day8vs0	day10vs0	day4vs0	day8vs0	day12vs0
ENSMUSG00000032368	Zic1	0.178295	-3.06622	-2.20463	Q3UR19	0.985407	1.14281	0.93364	0.76468	0.946919	2.00019	8.79117	9.90243	1
ENSMUSG00000030507	Dbx1	-0.644841	0.129754	0.712287	P52950	-1.59112	-1.62749	0.86569	1.17818	0.223753	1.58933	11.024	3.83485	1
ENSMUSG00000069171	COT1	-1.39665	0.314668	-1.79205	NA	NA	NA	NA	NA	NA	0.837296	10.5341	9.45478	1
ENSMUSG00000030551	Nr2f2	-1.12696	0.89566	-1.40371	NA	NA	NA	NA	NA	NA	1.3261	8.07112	7.59859	1
ENSMUSG00000001661	Hoxc6	-2.25403	-2.32813	-1.64744	Q543H4	-1.60728	-1.20433	-1.53189	0.3117	3.69451	-0.0794971	7.73381	8.46975	1
ENSMUSG00000035187	Nkx6-1	0.158784	5.67374	5.69308	NA	NA	NA	NA	NA	NA	2.63281	4.19832	2.9231	1
ENSMUSG00000040310	Alx4	0.991159	4.22886	5.11318	NA	NA	NA	NA	NA	NA	1.3484	5.72011	3.24568	1
ENSMUSG00000038692	Hoxb4	0.828015	1.81861	2.86701	NA	NA	NA	NA	NA	NA	0.668876	7.71208	6.50738	1
ENSMUSG00000079560	Hoxa3	0.551109	2.46765	3.77822	NA	NA	NA	NA	NA	NA	1.26478	6.15275	4.93238	1
ENSMUSG00000095139	Pou3f2	0.36427	1.36533	2.26339	P31360	-0.200608	1.19395	0.14652	1.30135	0.577271	0.842481	10.6281	8.9657	1
ENSMUSG00000075394	Hoxc4	0.366294	1.42045	2.82014	NA	NA	NA	NA	NA	NA	0.931997	8.05331	7.74507	1
ENSMUSG00000036602	Alx1	0.901358	4.05926	4.66371	NA	NA	NA	NA	NA	NA	-0.0670031	4.25094	2.24795	1
ENSMUSG00000029595	Lhx5	0.744009	1.80571	2.86229	P61375	-0.12897	-0.230016	-0.384772	-1.97016	-1.69704	1.85473	6.61336	6.13864	1
ENSMUSG00000022485	Hoxc5	-0.240141	1.61845	2.63463	NA	NA	NA	NA	NA	NA	0.0779363	9.51829	8.82327	1
ENSMUSG00000048763	Hoxb3	0.00571781	2.36913	3.36878	NA	NA	NA	NA	NA	NA	2.2564	8.45078	7.95889	1
ENSMUSG00000021685	Otp	0.196405	2.36589	3.81081	NA	NA	NA	NA	NA	NA	-1.52216	6.69385	7.25742	1
ENSMUSG00000017491	Rarb(var	-1.21753	2.83106	-0.37105	NA	NA	NA	NA	NA	NA	2.32813	9.16014	5.85917	1
ENSMUSG00000045515	Pou3f3	-2.22565	0.368789	1.73055	NA	NA	NA	NA	NA	NA	-0.50776	8.04563	8.08082	1
ENSMUSG00000000942	Hoxa4	-0.150495	3.16766	4.2498	NA	NA	NA	NA	NA	NA	-1.59093	6.47639	5.59489	1
ENSMUSG00000041540	Sox5	-1.89932	1.01901	0.488554	NA	NA	NA	NA	NA	NA	0.815583	5.56647	6.55492	1
ENSMUSG00000020037	Rfx4	0.73576	5.24447	5.26372	NA	NA	NA	NA	NA	NA	-1.76838	5.76879	3.41673	1
ENSMUSG00000014704	Hoxa2	-0.128032	2.38882	2.95856	NA	NA	NA	NA	NA	NA	0.688512	6.81382	6.09837	1
ENSMUSG00000027102	Hoxd8	-0.433604	3.36581	4.22208	NA	NA	NA	NA	NA	NA	-0.635208	4.41066	3.98765	1
ENSMUSG00000004231	Pax2	-1.05743	1.26143	1.37509	NA	NA	NA	NA	NA	NA	1.11261	6.54365	8.66949	1
ENSMUSG00000029546	Uncx	0.375283	1.80791	2.7933	NA	NA	NA	NA	NA	NA	0.807185	6.88525	8.54922	1
ENSMUSG00000079277	Hoxd3	0.530802	3.89596	4.35094	NA	NA	NA	NA	NA	NA	1.01062	8.48805	7.74836	1
ENSMUSG00000038227	Hoxa9	-0.652252	10.595	10.2295	NA	NA	NA	NA	NA	NA	-1.60096	2.48578	1.60087	1
ENSMUSG00000020875	Hoxb9	-0.570137	3.73428	4.83591	NA	NA	NA	NA	NA	NA	-0.99534	7.5103	7.70469	1
ENSMUSG00000038236	Hoxa7	0.435265	4.21882	5.561	NA	NA	NA	NA	NA	NA	-0.93277	4.11085	4.81136	1
ENSMUSG00000000690	Hoxb6	-0.674564	3.12566	3.71277	P09023	-0.0426751	0.134916	-0.171394	-0.0870112	0.289492	0.540767	9.02978	8.869	1
ENSMUSG00000018698	Lhx1	0.328058	1.76018	2.8073	A0A0A0MQA9	-0.137604	0.000106833	0.596631	0.625325	1.02945	7.04492	7.32388	7.45852	1
ENSMUSG00000027210	Meis2	-0.271389	0.910473	1.31726	NA	NA	NA	NA	NA	NA	2.21988	5.94065	6.62834	1
ENSMUSG00000036139	Hoxc9	-0.271784	12.0146	11.5927	NA	NA	NA	NA	NA	NA	-1.05008	3.26707	2.65285	1
ENSMUSG00000038253	Hoxa5	-0.462139	2.36494	2.7444	NA	NA	NA	NA	NA	NA	0.148774	7.10038	7.16496	1
ENSMUSG00000056648	Hoxb8	0.15349	3.33408	3.94712	P09632	-0.0477702	1.06339	-0.0961898	-0.00589751	2.66855	0.409429	8.31144	8.89228	1
ENSMUSG00000038700	Hoxb5	-0.424936	2.72286	3.10148	NA	NA	NA	NA	NA	NA	0.538747	9.55986	9.7081	1
ENSMUSG00000038721	Hoxb7	-0.442258	3.99026	5.0461	NA	NA	NA	NA	NA	NA	-0.384414	6.70251	7.97657	1
ENSMUSG00000001657	Hoxc8	0.199378	5.2361	5.48019	NA	NA	NA	NA	NA	NA	-0.126195	5.41216	5.89988	1
ENSMUSG00000043219	Hoxa6	0.0309436	4.32274	4.6112	P09092	0.0438593	-0.439514	-0.71211	-0.790868	0.320334	-1.48307	8.44283	8.85784	1
ENSMUSG00000006270	Vax1	0.1489	2.27421	2.63057	NA	NA	NA	NA	NA	NA	4.29364	0.48752	0.313567	2
ENSMUSG00000042258	ISL1	-0.953034	1.97458	2.19733	NA	NA	NA	NA	NA	NA	3.21944	2.49519	2.25468	2
ENSMUSG00000048528	Nkx1-2	-0.636733	1.00305	1.95085	NA	NA	NA	NA	NA	NA	5.67154	3.79852	-2.21133	2
ENSMUSG00000066772	Obox3	3.71212	-1.33675	-0.570525	NA	NA	NA	NA	NA	NA	-0.86786	-0.630083	-0.435365	2
ENSMUSG00000005503	Evx1	-0.07673	0.626583	1.19708	NA	NA	NA	NA	NA	NA	6.83781	0.872556	1.84351	2
ENSMUSG00000027684	Mecom	0.234418	-0.708029	-0.00478907	NA	NA	NA	NA	NA	NA	0.475061	4.94071	4.32446	2
ENSMUSG00000021469	Msx2	-0.916428	-0.366079	0.0073173	NA	NA	NA	NA	NA	NA	2.35834	2.875	-0.90746	2
ENSMUSG00000053747	Sox14	-0.694781	1.00204	1.87606	NA	NA	NA	NA	NA	NA	2.57417	-0.584881	1.06716	2
ENSMUSG00000021944	Gata4	-0.141495	-1.22628	-0.652513	NA	NA	NA	NA	NA	NA	1.23531	2.0565	0.594783	2
ENSMUSG00000042448	Hoxd1	-0.846979	-0.211203	0.934584	NA	NA	NA	NA	NA	NA	1.20662	3.3407	-0.220637	2
ENSMUSG00000057098	EBF1	0.157711	-0.363402	-0.1893	NA	NA	NA	NA	NA	NA	-0.685814	1.12555	4.4945	2
ENSMUSG00000001504	Irx2	-0.508475	-0.897204	-0.230135	NA	NA	NA	NA	NA	NA	-1.71622	2.99353	2.49542	2
ENSMUSG00000031734	Irx3	-0.466051	-0.577917	0.670043	NA	NA	NA	NA	NA	NA	2.11452	6.50473	3.94141	2
ENSMUSG00000028736	Pax7	0.487268	1.42386	3.12781	NA	NA	NA	NA	NA	NA	1.21268	7.92297	1.25432	2
ENSMUSG00000005836	Gata6	-0.981501	0.32787	0.597619	NA	NA	NA	NA	NA	NA	2.8746	3.27331	2.48157	2
ENSMUSG00000031738	Irx6	-0.592879	-0.195111	0.430795	NA	NA	NA	NA	NA	NA	-0.502507	3.86776	1.09176	2
ENSMUSG00000014603	Alx3	0.144288	1.5318	2.04261	NA	NA	NA	NA	NA	NA	0.589104	3.58094	1.00485	2
ENSMUSG00000056854	Pou3f4	0.098815	0.479873	1.80119	NA	NA	NA	NA	NA	NA	0.285278	5.90413	4.17172	2
ENSMUSG00000026686	Lmx1a	1.0658	1.8517	3.22225	NA	NA	NA	NA	NA	NA	-2.35879	2.49984	0.787376	2
ENSMUSG00000039377	Hlx	0.176742	2.81191	3.72513	NA	NA	NA	NA	NA	NA	-0.968606	3.59078	0.30552	2
ENSMUSG00000054310	Obox1	3.491	-2.01288	-1.3026	NA	NA	NA	NA	NA	NA	-0.684559	-0.740149	-0.883911	2
ENSMUSG00000012520	Phox2b	0.437502	2.77897	3.32159	NA	NA	NA	NA	NA	NA	0.440726	3.16075	1.43013	2
ENSMUSG00000037025	Foxa2	0.00244019	-1.68248	-1.10126	NA	NA	NA	NA	NA	NA	5.44901	4.27334	3.29787	2
ENSMUSG00000028023	Pitx2	2.782	0.420759	1.03176	NA	NA	NA	NA	NA	NA	0.726038	-0.689007	-2.31633	2
ENSMUSG00000031621	Isx	-0.882622	-0.20948	-0.813372	NA	NA	NA	NA	NA	NA	-1.48242	2.05633	1.49552	2
ENSMUSG00000000440	Pparg::Rxra	-0.504642	0.367453	-0.548525	NA	NA	NA	NA	NA	NA	-0.282145	3.18286	2.10223	2
ENSMUSG00000035934	Pknox2	-0.0712197	1.70292	1.9173	NA	NA	NA	NA	NA	NA	2.26657	3.16827	4.86458	2
ENSMUSG00000074622	Mafb	-0.874608	0.034519	0.703254	NA	NA	NA	NA	NA	NA	-1.00503	3.87294	3.27105	2
ENSMUSG00000009739	Pou6f1	-0.261213	1.75316	1.71584	NA	NA	NA	NA	NA	NA	-0.490787	1.53902	3.51239	2
ENSMUSG00000052534	Pbx1	-0.93737	3.37474	3.60495	Q71VB4	0.188417	-0.049126	-1.39692	0.112059	1.02367	1.41096	4.16832	2.95673	2
ENSMUSG00000063632	Sox11	-0.886707	0.784107	0.454356	NA	NA	NA	NA	NA	NA	0.360283	2.51945	3.33776	2
ENSMUSG00000040148	Hmx3	-0.94736	0.719744	1.57581	NA	NA	NA	NA	NA	NA	-0.477972	5.5775	4.93293	2
ENSMUSG00000043099	Hic1	-0.604858	0.800818	1.44523	NA	NA	NA	NA	NA	NA	-2.85212	2.6986	2.03328	2
ENSMUSG00000050100	Hmx2	-0.757474	0.879656	1.78961	NA	NA	NA	NA	NA	NA	-2.81664	4.80995	4.40215	2
ENSMUSG00000048904	Neurog1	-1.48727	3.05433	1.84781	NA	NA	NA	NA	NA	NA	-3.19826	8.2962	1.29709	2
ENSMUSG00000049604	Hoxb13	-0.722951	0.99075	1.37549	NA	NA	NA	NA	NA	NA	-3.45484	2.71995	1.33432	2
ENSMUSG00000034384	Barhl2	-0.18992	0.567642	0.521892	NA	NA	NA	NA	NA	NA	0.408996	1.14913	0.839376	2
ENSMUSG00000021095	Gsc	3.99204	-0.115061	0.289035	NA	NA	NA	NA	NA	NA	4.83665	-0.631955	-2.82177	2
ENSMUSG00000032228	Tcf12	-1.04805	1.08556	1.05319	NA	NA	NA	NA	NA	NA	0.0489205	1.50967	0.960856	2
ENSMUSG00000004842	Pou1f1	-0.012597	1.18826	2.34785	NA	NA	NA	NA	NA	NA	0.0595084	0.548733	2.6166	2
ENSMUSG00000001496	Nkx2-1	-0.990224	0.896358	0.383728	NA	NA	NA	NA	NA	NA	-0.120777	1.27757	0.494446	2
ENSMUSG00000061524	Zic2	0.0537941	-3.14548	-2.28475	Q8BQC1	0.643642	1.11259	-0.207169	0.0205599	0.166866	1.58497	-0.442451	-0.554066	2
ENSMUSG00000045680	Tcf21	-1.27838	0.998535	0.653917	NA	NA	NA	NA	NA	NA	-0.708698	5.76429	3.17173	2
ENSMUSG00000062327	T	-0.559444	-3.66322	-2.7231	NA	NA	NA	NA	NA	NA	7.65118	-3.37158	-2.88477	2
ENSMUSG00000043969	Emx2	-0.0221278	2.36554	2.39317	NA	NA	NA	NA	NA	NA	1.28726	3.36762	2.85856	2
ENSMUSG00000021356	Irf4	-0.972477	-0.137847	0.264336	NA	NA	NA	NA	NA	NA	0.681558	2.60449	2.80933	2
ENSMUSG00000025902	Sox17	-1.12446	0.94051	-1.01645	NA	NA	NA	NA	NA	NA	3.37071	4.01501	3.53569	2
ENSMUSG00000026468	Lhx4	0.205874	0.487316	1.50599	NA	NA	NA	NA	NA	NA	-0.507338	0.954459	3.15349	2
ENSMUSG00000032446	Eomes	0.145141	-1.83204	-1.47263	NA	NA	NA	NA	NA	NA	4.16448	-4.62197	-4.65119	2
ENSMUSG00000020160	Meis1	-0.875023	0.408355	0.740208	Q3UJ00	-0.572807	-0.958812	-0.529198	-0.249659	0.725779	-2.39428	4.04842	4.51975	2
ENSMUSG00000038765	Lmx1b	0.613656	0.900859	2.24401	NA	NA	NA	NA	NA	NA	1.06856	2.07324	4.68304	2
ENSMUSG00000026805	Barhl1	-0.593411	1.30725	1.15728	NA	NA	NA	NA	NA	NA	-2.19807	2.76231	1.84436	2
ENSMUSG00000034777	Vax2	0.235876	1.35496	1.99546	NA	NA	NA	NA	NA	NA	-1.80726	3.03666	4.87675	2
ENSMUSG00000041420	Meis3	-0.106522	0.585523	1.00918	NA	NA	NA	NA	NA	NA	2.06849	3.31656	4.36978	2
ENSMUSG00000005917	Otx1	3.20311	0.268705	1.27963	NA	NA	NA	NA	NA	NA	2.26011	-4.2569	-2.50509	2
ENSMUSG00000007805	Twist2	-1.20191	2.54385	2.0391	NA	NA	NA	NA	NA	NA	0.491416	2.20544	2.09043	2
ENSMUSG00000076431	Sox4	-0.992147	0.710483	1.9428	NA	NA	NA	NA	NA	NA	0.514367	1.93185	2.78204	2
ENSMUSG00000041578	Crx	3.46389	-1.56987	-0.849991	NA	NA	NA	NA	NA	NA	1.13601	-0.728011	-0.556446	2
ENSMUSG00000029755	Dlx5	-0.689619	2.93067	3.25584	NA	NA	NA	NA	NA	NA	0.0403707	3.04074	3.19685	2
ENSMUSG00000021255	Esrrb	-3.94162	-3.10088	-3.89446	Q61539	-1.2587	-2.05573	-2.02909	-3.65121	-4.66259	-5.1993	-7.65979	-5.32891	3
ENSMUSG00000020538	Srebf1(var	-1.84087	-2.60408	-2.3399	NA	NA	NA	NA	NA	NA	-1.4126	-0.592413	-0.860091	3
ENSMUSG00000003032	Klf4	-1.78708	-3.6604	-4.10103	NA	NA	NA	NA	NA	NA	-5.6414	-4.44997	-3.97214	3
ENSMUSG00000008976	Gabpa	-1.79656	-1.33429	-1.11388	Q00422	-0.407047	-0.506989	-0.641474	-0.499647	-1.29829	-2.03825	-2.39605	-3.11257	3
ENSMUSG00000027186	ELF5	-1.67363	-3.29777	-3.03843	NA	NA	NA	NA	NA	NA	-2.3172	0.0619086	-1.26235	3
ENSMUSG00000021264	TYY1	-3.88269	-3.88502	-3.58418	Q00899	-0.462796	-0.470464	-0.934358	-0.877752	-1.18239	-1.1901	-1.41172	-1.68134	3
ENSMUSG00000072294	Klf12	-2.50412	-4.65873	-5.05347	NA	NA	NA	NA	NA	NA	-1.36075	-0.863152	0.179749	3
ENSMUSG00000025959	Klf7	-1.46304	-3.21878	-3.64696	NA	NA	NA	NA	NA	NA	-1.2288	-0.88792	0.118913	3
ENSMUSG00000025323	Sp4	-0.679175	-2.03135	-2.41071	NA	NA	NA	NA	NA	NA	-0.561395	-0.278415	0.732843	3
ENSMUSG00000004043	Stat5a::Stat5b	-2.45562	-2.78759	-2.19532	NA	NA	NA	NA	NA	NA	-0.730547	-0.76256	-1.47833	3
ENSMUSG00000039476	Prrx2	-1.3339	-2.14679	-1.40783	NA	NA	NA	NA	NA	NA	-1.22713	-0.383696	-2.72044	3
ENSMUSG00000056493	Foxk1	-0.56804	-2.82928	-2.61	NA	NA	NA	NA	NA	NA	-0.473871	-0.0717174	-0.499778	3
ENSMUSG00000032998	Foxj3	-0.131524	-2.78151	-2.40583	NA	NA	NA	NA	NA	NA	-1.24476	-1.1397	-0.500266	3
ENSMUSG00000023994	NFYA	-0.871397	-3.27021	-3.62977	F6TWX0	0.209591	0.297558	0.180271	0.332966	-0.0845893	-1.43524	-1.14482	-1.42637	3
ENSMUSG00000002325	Isgf3g	-0.842447	-2.60001	-1.89833	NA	NA	NA	NA	NA	NA	-1.11493	-0.991529	0.120948	3
ENSMUSG00000045268	Zfp691	-1.59931	-1.91612	-1.81391	NA	NA	NA	NA	NA	NA	-0.658281	-0.368168	-1.47527	3
ENSMUSG00000034227	Foxj1	-0.348717	-3.14723	-2.54202	NA	NA	NA	NA	NA	NA	-2.51942	-3.23771	-0.878137	3
ENSMUSG00000035923	Myf6	-2.59812	-3.02847	-2.80725	NA	NA	NA	NA	NA	NA	-2.25635	-2.26305	-1.99703	3
ENSMUSG00000020167	Tcf3	-1.54383	-2.68124	-2.92313	NA	NA	NA	NA	NA	NA	-1.15047	-0.464368	-2.06639	3
ENSMUSG00000024955	Esrra	-4.88715	-3.93347	-4.70383	NA	NA	NA	NA	NA	NA	-1.7734	-1.08352	-0.551833	3
ENSMUSG00000054191	Klf1	-2.86833	-4.79958	-5.082	NA	NA	NA	NA	NA	NA	-1.02747	-0.790031	-1.84828	3
ENSMUSG00000028034	FUBP1	-0.0563487	-3.25998	-3.62058	Q0P6B2	0.666928	0.204252	0.790058	0.759502	2.05753	-1.7153	-1.67409	-2.16695	3
ENSMUSG00000026222	Sp100	-3.31578	-3.01468	-1.63431	NA	NA	NA	NA	NA	NA	-0.184729	-1.49765	0.163824	3
ENSMUSG00000032015	Pou2f3	-1.53036	-3.23473	-2.7657	NA	NA	NA	NA	NA	NA	-3.14012	-4.66292	-6.28138	3
ENSMUSG00000057895	Zfp105	-0.216483	-3.59537	-3.65176	NA	NA	NA	NA	NA	NA	-0.985312	-1.27342	-2.13871	3
ENSMUSG00000015839	Nfe2l2	-1.52168	-4.47196	-4.23819	NA	NA	NA	NA	NA	NA	-2.03286	-2.87387	-4.55569	3
ENSMUSG00000028163	NFKB1	-0.86999	-3.09275	-2.94929	P25799	0.0764165	-0.503448	0.036121	-0.229497	-0.344627	-1.71458	-2.15903	-2.96155	3
ENSMUSG00000046470	Sox18	-1.90897	-1.72539	-2.79068	NA	NA	NA	NA	NA	NA	-3.65861	-1.19535	-4.32322	3
ENSMUSG00000058669	Nkx2-9	-1.68861	-2.21361	-2.02246	NA	NA	NA	NA	NA	NA	-1.76665	-3.08577	-3.56554	3
ENSMUSG00000000317	Bcl6b	-2.03221	-3.66141	-3.57049	NA	NA	NA	NA	NA	NA	-2.30508	-3.36531	-4.42506	3
ENSMUSG00000000782	Tcf7	-1.56005	-2.68597	-3.10694	NA	NA	NA	NA	NA	NA	-0.815274	-3.21325	-6.22135	3
ENSMUSG00000048756	FOXO3	-0.223035	-2.90338	-2.07585	NA	NA	NA	NA	NA	NA	-0.647537	-0.858199	-0.799201	3
ENSMUSG00000026398	Nr5a2	-3.03308	-3.41797	-3.57766	NA	NA	NA	NA	NA	NA	-4.143	-5.59368	-6.24837	3
ENSMUSG00000034486	Gbx2	-4.56452	-9.62251	-9.45805	NA	NA	NA	NA	NA	NA	-4.09943	-2.84081	-2.59164	4
ENSMUSG00000074637	Sox2	-5.12403	-8.90613	-9.98818	Q3V2B6	0.0304312	-0.854463	-0.682833	-0.601266	-0.981667	-2.85362	-3.1015	-5.44008	4
ENSMUSG00000024406	Pou5f1::Sox2	-5.95334	-10.6976	-11.4928	E2JL33	0.321917	-0.10906	-1.31582	-1.68985	-2.33465	-1.92493	-8.86181	-8.66321	4
ENSMUSG00000012396	NANOG	-6.89856	-13.02	-13.5253	NA	NA	NA	NA	NA	NA	-2.47177	-7.64248	-9.13774	4
ENSMUSG00000041287	Sox15	-3.71142	-5.17143	-5.99479	NA	NA	NA	NA	NA	NA	-4.17373	-6.41175	-7.4284	4
ENSMUSG00000028707	Dmbx1	3.03496	-0.838985	-0.473085	NA	NA	NA	NA	NA	NA	-2.02754	-0.281882	-0.483459	5
ENSMUSG00000019564	Arid3a	-0.426746	0.103108	0.797913	Q62431	0.61702	-0.318813	0.510918	0.925924	0.788998	-0.577498	-1.14399	-2.02037	5
ENSMUSG00000014767	Tbp	-0.614122	1.04583	1.17282	NA	NA	NA	NA	NA	NA	-1.47998	-1.64116	-1.61825	5
ENSMUSG00000058440	NRF1	-1.40533	0.0477463	0.894765	Q8CAV3	-0.266825	-0.000887183	-0.376766	0.0676384	-1.11316	-1.41926	-1.67723	-2.03406	5
ENSMUSG00000046532	Ar	-1.15466	0.321845	0.325738	NA	NA	NA	NA	NA	NA	1.00899	-1.64049	-0.910526	5
ENSMUSG00000024518	Rax	-0.241397	1.40931	1.4176	NA	NA	NA	NA	NA	NA	1.62122	-1.48938	-2.73197	5
ENSMUSG00000057156	Homez	-0.319881	0.647983	1.3749	NA	NA	NA	NA	NA	NA	-0.925977	-1.26201	-1.9495	5
ENSMUSG00000068327	Tlx2	-0.0338147	0.41852	1.3491	NA	NA	NA	NA	NA	NA	1.51093	1.41108	-3.64058	5
ENSMUSG00000015627	Gata5	0.104019	-0.919397	-0.276097	NA	NA	NA	NA	NA	NA	-3.73896	3.01569	-3.25399	5
ENSMUSG00000022228	Zfp187	-1.4036	-0.368953	0.868674	F8WJ31	-2.09915	-0.834203	-1.20751	-1.48251	-2.11101	-1.20627	-1.45037	-1.49465	5
ENSMUSG00000054360	Bsx	-0.495567	1.49028	2.0421	NA	NA	NA	NA	NA	NA	-1.42742	-1.78432	-1.6934	5
ENSMUSG00000016477	E2F3	-1.56023	-0.832033	-0.330752	NA	NA	NA	NA	NA	NA	-0.725399	-0.945932	-2.18771	5
ENSMUSG00000000247	Lhx2	-0.825306	-1.45995	-1.12335	NA	NA	NA	NA	NA	NA	-0.091625	1.48591	-0.120794	5
ENSMUSG00000022528	Hes1	-0.999174	0.163743	0.979961	NA	NA	NA	NA	NA	NA	0.0684928	-0.09065	-2.27454	5
ENSMUSG00000021099	Six6	0.00451247	-0.178103	0.380716	NA	NA	NA	NA	NA	NA	-0.599864	-1.31351	-2.82351	5
ENSMUSG00000026628	Atf3	-0.918306	-0.379711	-0.0125308	NA	NA	NA	NA	NA	NA	-0.615375	-1.23642	-1.06086	5
ENSMUSG00000014303	Glis2	-0.248612	-0.725183	-0.551731	NA	NA	NA	NA	NA	NA	-1.29334	-0.202981	-1.32491	5
ENSMUSG00000020871	Dlx4	-0.981872	0.67294	1.24217	NA	NA	NA	NA	NA	NA	-1.25207	-1.38404	-2.5943	5
ENSMUSG00000022641	Bbx	-1.28526	1.74554	1.46745	B8JK50	0.22081	0.360541	0.512921	0.289616	-0.547024	-1.00789	-1.49443	-2.67956	5
ENSMUSG00000033080	Vsx1	-0.284067	1.34398	1.96019	NA	NA	NA	NA	NA	NA	-0.91844	-0.799235	-2.39424	5
ENSMUSG00000090125	Pou3f1	-0.380887	0.843062	1.84869	NA	NA	NA	NA	NA	NA	-0.751713	-2.62894	-1.87426	5
ENSMUSG00000070643	Sox13	-2.03082	0.982653	0.97053	NA	NA	NA	NA	NA	NA	-0.255998	-0.609066	-2.48717	5
ENSMUSG00000019256	Ahr::Arnt	-1.24725	0.347821	1.06043	NA	NA	NA	NA	NA	NA	-0.690054	-2.41668	-1.23866	5
ENSMUSG00000025958	CREB1	-0.0694599	0.251111	0.752272	Q62347	-0.0679111	0.254617	0.569886	0.937275	0.434388	-0.816198	-0.687845	-0.870138	5
ENSMUSG00000029771	Irf5	-1.40271	-0.481778	0.238151	NA	NA	NA	NA	NA	NA	-1.98139	-1.05076	-2.70009	5
ENSMUSG00000062175	Tgif2	-0.358703	1.34665	1.36774	NA	NA	NA	NA	NA	NA	-1.18861	-0.812695	-2.81438	5
ENSMUSG00000001510	Dlx3	-0.981739	0.675089	1.24513	NA	NA	NA	NA	NA	NA	-1.64469	-0.940899	-2.58406	5
ENSMUSG00000018143	Mafk	-1.41188	1.27902	1.53292	NA	NA	NA	NA	NA	NA	-0.982994	-1.53395	-0.877339	5
ENSMUSG00000002996	Hbp1	-0.793107	2.32625	2.33051	NA	NA	NA	NA	NA	NA	-1.44692	-1.12637	-2.04315	5
ENSMUSG00000041583	Obox6	2.90905	0.0775985	1.15405	NA	NA	NA	NA	NA	NA	-2.12668	-2.13338	-2.04246	5
ENSMUSG00000018983	E2F2	-1.48972	-0.768178	-0.146945	NA	NA	NA	NA	NA	NA	-2.36942	0.0272555	-2.68519	5
ENSMUSG00000034551	Hdx	-0.891507	1.379	1.7939	NA	NA	NA	NA	NA	NA	-0.818422	-1.20555	-0.542811	5
ENSMUSG00000026934	Lhx3	0.0955852	1.52726	2.75331	NA	NA	NA	NA	NA	NA	-2.07143	1.20352	-1.75374	5
ENSMUSG00000071637	CEBPD	-1.45557	0.29765	1.279	NA	NA	NA	NA	NA	NA	-2.63104	-1.30371	-2.64088	5
ENSMUSG00000096014	Sox1	-1.11055	2.25485	1.6412	NA	NA	NA	NA	NA	NA	0.0389739	0.711925	-0.60355	5
ENSMUSG00000009471	Myod1	-0.917674	0.857934	0.747472	NA	NA	NA	NA	NA	NA	-2.38783	-3.40495	0.171863	5
ENSMUSG00000071661	Zbtb3	-0.845184	0.0151323	0.303249	NA	NA	NA	NA	NA	NA	-1.9545	-2.02612	-1.85522	5
ENSMUSG00000032318	Isl2	-0.0526302	1.73096	1.9743	NA	NA	NA	NA	NA	NA	-0.398089	0.403589	-0.470427	5
ENSMUSG00000059436	Max	-1.01515	0.0637618	0.523036	Q8C4Y1	-0.506312	-1.16321	-1.42896	-1.67538	-2.36814	-1.50171	-1.69534	-1.24574	5
ENSMUSG00000021381	Barx1	-1.18348	0.945056	1.67831	NA	NA	NA	NA	NA	NA	-1.89351	0.308744	-1.33683	5
ENSMUSG00000015579	Nkx2-5	-0.544262	1.42276	1.7581	NA	NA	NA	NA	NA	NA	-2.40935	-2.37799	-1.70325	5
ENSMUSG00000051817	Sox12	-1.5231	1.40803	0.38265	NA	NA	NA	NA	NA	NA	-1.80971	-0.845264	-0.00455964	5
ENSMUSG00000073043	Atoh1	-0.762346	0.859402	0.856106	NA	NA	NA	NA	NA	NA	-3.91039	3.73929	-2.21715	5
ENSMUSG00000063889	Crem	-0.114102	0.215081	0.52698	NA	NA	NA	NA	NA	NA	-1.70832	-0.958889	-1.14537	5
ENSMUSG00000034957	Cebpa	-1.29716	-0.310082	0.731728	NA	NA	NA	NA	NA	NA	-2.56429	-0.585201	-0.997467	5
ENSMUSG00000035158	Mitf	-1.29049	-0.716589	-0.790816	NA	NA	NA	NA	NA	NA	-2.49516	-1.77033	-2.33122	5
ENSMUSG00000046897	Zfp740	-0.369633	-0.0348329	0.265776	D3Z5P3	-0.18392	-0.181473	0.0206223	0.127304	0.128301	-2.02305	-1.35829	-1.50803	5
ENSMUSG00000021972	Hmbox1	-0.805466	0.05849	1.04927	NA	NA	NA	NA	NA	NA	-0.945338	0.482648	0.28149	5
ENSMUSG00000015605	Srf	0.0364132	-1.49602	-1.13467	NA	NA	NA	NA	NA	NA	-0.792926	-1.35458	-1.77456	5
ENSMUSG00000070828	Gm397	-1.47061	0.599117	0.962322	NA	NA	NA	NA	NA	NA	-5.69678	-0.519059	-3.06008	5
ENSMUSG00000038342	Mlxip	-1.42115	-0.591291	-0.00430276	NA	NA	NA	NA	NA	NA	-0.587156	-0.596938	-0.095019	5
ENSMUSG00000026459	Myog	-0.984944	1.18196	1.13675	NA	NA	NA	NA	NA	NA	-3.10981	-0.540298	2.68038	5
ENSMUSG00000053007	Creb5	0.445371	0.784784	1.41452	NA	NA	NA	NA	NA	NA	-0.292411	-0.587028	0.736449	5
ENSMUSG00000022346	Myc	-1.20573	-1.09461	-0.743427	NA	NA	NA	NA	NA	NA	-2.3774	-2.52475	-1.90473	5
ENSMUSG00000067438	Hmx1	-0.953575	1.6465	2.18626	NA	NA	NA	NA	NA	NA	-2.40078	-1.64452	-1.83252	5
ENSMUSG00000028901	Gmeb1	-1.39028	-0.219594	0.243063	Q9JL60	0.120681	-0.142923	0.215172	0.254585	-0.0592983	-1.2849	-1.11008	-0.842222	5
ENSMUSG00000034271	Jundm2	0.565095	0.816798	1.394	NA	NA	NA	NA	NA	NA	-2.33021	-0.494516	0.659206	5
ENSMUSG00000037992	Rara	-1.17976	0.615797	-1.40112	NA	NA	NA	NA	NA	NA	-2.03695	0.236508	-1.54822	5
ENSMUSG00000061517	Sox21	-1.58438	0.702822	0.321385	NA	NA	NA	NA	NA	NA	-2.35382	1.94616	0.17848	5
ENSMUSG00000015846	Rxra	-0.544085	0.424002	-1.10862	NA	NA	NA	NA	NA	NA	-0.383776	0.639936	-0.550497	5
ENSMUSG00000029705	Cux1	-0.992753	0.284799	0.559783	E9QKE9	0.91141	0.673251	1.1859	0.785229	2.4755	-0.742571	1.04541	0.903596	5
ENSMUSG00000001566	Mnx1	-0.36433	1.86895	1.80188	NA	NA	NA	NA	NA	NA	-1.93451	0.961238	0.271628	5
ENSMUSG00000028890	Mtf1	-1.7928	0.0708049	0.674638	NA	NA	NA	NA	NA	NA	-1.72464	-1.23634	-1.19112	5
ENSMUSG00000002393	Nr2f6	-0.670978	1.18254	-1.09511	NA	NA	NA	NA	NA	NA	-1.05329	-0.251311	-1.39446	5
ENSMUSG00000049672	Zfp161	-1.26958	-0.0477039	0.645784	Q08376	0.290982	0.54709	0.230766	0.938079	0.541872	-1.26586	-0.990283	-0.769392	5
ENSMUSG00000006705	Pknox1	-0.114466	0.645905	0.852766	NA	NA	NA	NA	NA	NA	-2.20554	-1.02376	-0.530041	5
ENSMUSG00000022479	Vdr	-1.95618	-0.865569	-1.71457	NA	NA	NA	NA	NA	NA	-1.95747	0.404676	-1.41567	5
ENSMUSG00000001819	Hoxd13	-0.777632	0.792073	1.29733	NA	NA	NA	NA	NA	NA	-1.19598	-3.6149	-4.3708	6
ENSMUSG00000009248	Ascl2	-0.839998	1.61632	1.57875	NA	NA	NA	NA	NA	NA	-3.0991	-3.72161	-3.77448	6
ENSMUSG00000054160	Nkx2-4	-0.97812	0.680123	0.611113	NA	NA	NA	NA	NA	NA	-3.02314	-5.3846	-5.51862	6
ENSMUSG00000022061	Nkx3-1	-0.162257	0.605877	0.849844	NA	NA	NA	NA	NA	NA	-1.90834	-4.08859	-4.4216	6
ENSMUSG00000029736	Nobox	-0.401354	0.794517	1.24127	NA	NA	NA	NA	NA	NA	-2.41919	-3.16769	-3.63764	6
ENSMUSG00000023932	CDC5L	-1.32888	1.15137	2.35876	Q6A068	-0.316783	-0.441739	-0.476545	-0.187333	0.016005	-2.45669	-2.60099	-2.63936	6
ENSMUSG00000029644	Pdx1	-0.485291	1.28773	2.13714	NA	NA	NA	NA	NA	NA	-1.02469	-3.878	-4.56434	6
ENSMUSG00000026815	Gfi1b	-0.74301	0.560661	1.26612	NA	NA	NA	NA	NA	NA	-2.45763	-4.3472	-6.23663	6
ENSMUSG00000027544	NFATC2	-0.783098	0.543077	1.14192	NA	NA	NA	NA	NA	NA	-1.67999	-2.57617	-2.63113	6
ENSMUSG00000038932	Tcfl5	-1.19285	-0.0933241	0.509472	NA	NA	NA	NA	NA	NA	-1.51934	-5.72675	-6.10423	6
ENSMUSG00000023027	Atf1	-1.19765	0.407116	0.747883	P81269	-0.162163	-0.402908	-0.57535	-0.663743	-1.52752	-1.66522	-2.75039	-3.75588	6
ENSMUSG00000028042	Zbtb7b	-0.6897	-0.539166	-0.331622	NA	NA	NA	NA	NA	NA	-0.449811	-2.56874	-3.40125	6
ENSMUSG00000023333	Gcm1	-1.24283	-0.21941	0.479557	NA	NA	NA	NA	NA	NA	-1.80889	-2.42647	-3.99602	6
ENSMUSG00000025229	Pitx3	3.36932	-1.24189	-0.494157	NA	NA	NA	NA	NA	NA	-5.49089	-4.09915	-3.69729	6
ENSMUSG00000047407	Tgif1	-0.417165	1.05797	1.34607	NA	NA	NA	NA	NA	NA	-1.37263	-3.56713	-5.75801	6
ENSMUSG00000004661	Arid3b	-0.0971341	0.708561	2.02501	NA	NA	NA	NA	NA	NA	-0.134489	-3.14213	-4.12836	6
ENSMUSG00000026638	Irf6	-0.918689	0.195208	0.594521	NA	NA	NA	NA	NA	NA	-1.78523	-3.18177	-5.91608	6
ENSMUSG00000007946	Phox2a	-0.245347	2.13485	2.71997	NA	NA	NA	NA	NA	NA	-1.76889	-4.72463	-3.62854	6
ENSMUSG00000019982	Myb	-0.962416	0.587038	0.499747	NA	NA	NA	NA	NA	NA	-0.824522	-2.73072	-5.01225	6
ENSMUSG00000055116	Arntl	-1.19554	-0.647818	-0.810441	NA	NA	NA	NA	NA	NA	-2.52928	-3.02573	-2.46624	6
ENSMUSG00000015522	ARNT::HIF1A	-1.39017	0.0940383	0.277794	NA	NA	NA	NA	NA	NA	-2.27152	-2.317	-3.11479	6
ENSMUSG00000052271	Bhlha15	-1.2884	1.78729	1.59223	NA	NA	NA	NA	NA	NA	-3.16651	-3.50074	-4.91521	6
ENSMUSG00000094817	Cphx	-0.275291	0.301331	1.60913	NA	NA	NA	NA	NA	NA	-4.81066	-3.9382	-5.19381	6
ENSMUSG00000040489	Sox30	-1.25954	-0.385261	1.023	NA	NA	NA	NA	NA	NA	-2.8343	-2.53814	-2.97693	6
ENSMUSG00000023443	Esx1	0.0156723	1.88162	2.16941	NA	NA	NA	NA	NA	NA	-3.1348	-2.49768	-3.36088	6
ENSMUSG00000028940	Hes2	-0.69374	0.459893	0.67188	NA	NA	NA	NA	NA	NA	-6.06312	-3.77953	-6.76742	6
ENSMUSG00000029556	Tcf1	0.689897	-2.61841	-2.23091	NA	NA	NA	NA	NA	NA	-5.33283	-6.32707	-4.51601	6
ENSMUSG00000003051	Elf3	-1.32266	-1.99063	-1.46028	NA	NA	NA	NA	NA	NA	-1.83207	-3.37955	-4.90469	6
ENSMUSG00000001288	Rarg	-1.68667	-0.431494	-2.6802	NA	NA	NA	NA	NA	NA	-2.68538	-3.96678	-4.75495	6
ENSMUSG00000031162	Gata1	-0.0324901	-1.44113	-0.973407	NA	NA	NA	NA	NA	NA	-1.53561	-3.14368	-5.54184	6
ENSMUSG00000021848	Otx2	2.64418	0.622764	0.824726	NA	NA	NA	NA	NA	NA	1.10854	-6.10777	-6.91435	6
ENSMUSG00000067860	Zic3	0.497891	-1.57886	-0.694998	A2AWK6	0.0524938	-1.33694	-0.0401278	-0.36811	-0.195862	-2.21546	-5.747	-4.70027	6
ENSMUSG00000037447	Arid5a	-1.33074	-1.13976	0.0313642	NA	NA	NA	NA	NA	NA	-3.17704	-2.86641	-2.02695	6
ENSMUSG00000039095	En2	0.0425859	1.54774	2.14083	NA	NA	NA	NA	NA	NA	-3.49006	-2.63669	-2.07897	6
ENSMUSG00000029646	Cdx2	0.0756719	6.06374	6.54597	NA	NA	NA	NA	NA	NA	2.85833	-1.83812	-2.69855	7
ENSMUSG00000050368	Hoxd10	-0.316661	2.83727	3.77692	NA	NA	NA	NA	NA	NA	-1.1489	-1.92223	-2.06151	7
ENSMUSG00000027985	Lef1	-0.804971	3.44906	3.15461	NA	NA	NA	NA	NA	NA	0.132368	-2.35186	-3.84718	7
ENSMUSG00000038210	Hoxa11	-1.01461	3.53012	3.65192	NA	NA	NA	NA	NA	NA	-0.679684	-1.27994	-1.91936	7
ENSMUSG00000029706	Pax4	1.02696	3.45716	3.97995	NA	NA	NA	NA	NA	NA	-1.07721	-1.25901	-1.16809	7
ENSMUSG00000024619	Cdx1	-0.307889	5.28739	5.27963	NA	NA	NA	NA	NA	NA	0.913666	-0.662608	-5.0408	7
ENSMUSG00000069036	Sry	-0.895225	2.86619	3.7666	NA	NA	NA	NA	NA	NA	-1.25231	-1.25901	-1.34319	7
ENSMUSG00000001655	Hoxc13	-0.0437575	4.28797	5.92558	NA	NA	NA	NA	NA	NA	-2.11367	-3.84736	-2.79018	7
ENSMUSG00000043342	Hoxd9	-0.255551	3.38958	5.07497	NA	NA	NA	NA	NA	NA	1.45738	1.97052	0.0235372	7
ENSMUSG00000038203	Hoxa13	-0.477907	3.21818	3.68068	NA	NA	NA	NA	NA	NA	-0.240397	0.0743294	-3.44951	7
ENSMUSG00000025912	Mybl1	-0.343732	3.81642	4.20595	NA	NA	NA	NA	NA	NA	-1.56476	-0.853108	-2.87718	7
ENSMUSG00000045608	Dbx2	0.331459	2.94297	3.63332	NA	NA	NA	NA	NA	NA	-1.67733	1.14365	-2.94723	7
ENSMUSG00000031706	Rfx1	0.83131	5.29323	5.53286	NA	NA	NA	NA	NA	NA	-1.2153	-1.63183	-0.776047	7
ENSMUSG00000042499	Hoxd11	-0.285184	2.82126	2.96058	NA	NA	NA	NA	NA	NA	-1.15261	-1.76213	-0.414495	7
ENSMUSG00000034968	Lbx2	0.277935	2.54821	3.38689	NA	NA	NA	NA	NA	NA	-1.25366	-1.71032	-0.940321	7
ENSMUSG00000024985	Tcf7l2	-0.544919	3.53128	3.41577	NA	NA	NA	NA	NA	NA	-0.374546	0.492878	-0.894797	7
ENSMUSG00000001493	Meox1	0.419478	4.02328	4.40878	NA	NA	NA	NA	NA	NA	-2.55599	3.45515	-3.61762	7
ENSMUSG00000029844	Hoxa1	0.367887	3.79048	4.56852	NA	NA	NA	NA	NA	NA	-0.726457	2.90158	-0.811035	7
ENSMUSG00000032033	Barx2	-0.313146	2.74049	2.65968	NA	NA	NA	NA	NA	NA	-1.87786	-0.0860663	-2.2663	7
ENSMUSG00000024497	Pou4f3	-0.0125027	6.15631	7.05564	NA	NA	NA	NA	NA	NA	-3.53462	-5.17054	0.976463	7
ENSMUSG00000001823	Hoxd12	0.264543	4.72035	4.71118	NA	NA	NA	NA	NA	NA	-1.95273	-1.95942	-1.8685	7
ENSMUSG00000006200	Rhox6	0.442891	2.47496	3.5413	NA	NA	NA	NA	NA	NA	-1.94885	-0.298589	-1.21096	7
ENSMUSG00000063672	Nkx6-3	-0.125805	5.03503	5.28113	NA	NA	NA	NA	NA	NA	-7.56905	-6.84244	-1.77966	7
ENSMUSG00000022484	Hoxc10	-1.14543	3.42335	3.05804	NA	NA	NA	NA	NA	NA	-1.48733	-0.705552	0.740801	7
ENSMUSG00000035277	Arx	-0.587002	2.65054	3.36987	NA	NA	NA	NA	NA	NA	-1.58408	-0.675131	3.59626	7
ENSMUSG00000037674	Rfxdc2	0.373824	4.06125	3.74289	NA	NA	NA	NA	NA	NA	-1.56119	-1.0199	-0.438189	7
ENSMUSG00000023391	Dlx2	-0.756821	3.63193	5.12252	NA	NA	NA	NA	NA	NA	-0.646145	-0.340934	0.935239	7
ENSMUSG00000000938	Hoxa10	-0.264105	3.67227	4.8106	NA	NA	NA	NA	NA	NA	-1.36257	-0.102157	-0.556639	7
ENSMUSG00000035946	Gsx2	0.7047	3.45679	3.77295	NA	NA	NA	NA	NA	NA	-1.15513	1.76768	0.583031	7
ENSMUSG00000027833	Shox2	0.975006	2.59134	3.28925	NA	NA	NA	NA	NA	NA	-0.5893	0.0633562	1.16274	7
ENSMUSG00000041911	Dlx1	0.555477	4.5484	5.47525	NA	NA	NA	NA	NA	NA	-2.63811	-0.190421	2.3794	7
ENSMUSG00000050328	Hoxc12	-0.288945	5.12583	4.93086	NA	NA	NA	NA	NA	NA	-1.60252	-1.25901	-1.34319	7
ENSMUSG00000019230	Lhx9	-0.0738037	3.82631	4.37697	NA	NA	NA	NA	NA	NA	-0.749825	0.428231	0.420788	7
ENSMUSG00000026890	Lhx6	-0.182165	2.09258	3.031	NA	NA	NA	NA	NA	NA	-2.92086	-1.43621	-0.710599	7
ENSMUSG00000021506	Pitx1	-0.221311	-3.31192	-2.93299	NA	NA	NA	NA	NA	NA	0.198938	5.4441	4.76657	8
ENSMUSG00000025469	Msx3	-1.74385	-3.26762	-2.74055	NA	NA	NA	NA	NA	NA	-2.74646	7.22764	3.49334	8
ENSMUSG00000024238	ZEB1	-2.46054	-5.45111	-4.4919	NA	NA	NA	NA	NA	NA	-0.504226	3.30096	2.5116	8
ENSMUSG00000021250	FOS::JUN	-0.571761	-2.8618	-2.25886	NA	NA	NA	NA	NA	NA	0.757376	1.9699	1.85483	8
ENSMUSG00000008496	Pou2f2	-1.57102	-3.67562	-3.07344	NA	NA	NA	NA	NA	NA	-2.56576	2.96199	3.15	8
ENSMUSG00000024176	Sox8	-3.34248	-4.85806	-4.8605	NA	NA	NA	NA	NA	NA	-1.50211	0.406399	1.6176	8
ENSMUSG00000026586	Prrx1	-1.69272	-5.03998	-4.17007	NA	NA	NA	NA	NA	NA	-1.30123	3.57318	4.48022	8
ENSMUSG00000048387	Osr1	-1.17142	-2.82991	-2.12313	NA	NA	NA	NA	NA	NA	-0.76584	5.94765	5.9688	8
ENSMUSG00000052684	JUN::FOS	-0.0382463	-3.41768	-2.56896	NA	NA	NA	NA	NA	NA	0.197395	1.52307	1.90227	8
ENSMUSG00000025612	Bach1::Mafk	-3.05622	-5.77779	-5.31633	P97302	0.566469	1.05843	1.09159	1.37897	1.96957	-0.493289	-0.0935776	0.194244	8
ENSMUSG00000027168	Pax6	-4.48271	-9.19723	-8.13236	NA	NA	NA	NA	NA	NA	-1.36256	3.01281	-0.456473	8
ENSMUSG00000024215	Spdef	-1.20196	-2.64779	-2.12156	NA	NA	NA	NA	NA	NA	-0.439228	0.45395	0.793625	8
ENSMUSG00000096225	Lhx8	-3.40076	-7.4102	-6.84573	NA	NA	NA	NA	NA	NA	0.0336179	1.88976	0.462959	8
ENSMUSG00000020679	Hnf1b	-0.874775	-2.02793	-1.63246	NA	NA	NA	NA	NA	NA	1.86076	3.24045	1.32423	8
ENSMUSG00000097084	Foxl1	-0.470903	-2.87671	-2.6764	NA	NA	NA	NA	NA	NA	-0.384591	4.56274	-0.431877	8
ENSMUSG00000026826	NR4A2	-2.2375	-1.24641	-2.2864	NA	NA	NA	NA	NA	NA	0.816457	0.932248	3.1296	8
ENSMUSG00000022330	Osr2	-1.04466	-2.06505	-1.23446	NA	NA	NA	NA	NA	NA	-0.989406	3.08966	4.33137	8
ENSMUSG00000058665	En1	-4.28628	-10.0591	-8.99145	NA	NA	NA	NA	NA	NA	0.694887	0.563585	2.33338	8
ENSMUSG00000003154	Foxj2	-0.396313	-4.02232	-3.42901	NA	NA	NA	NA	NA	NA	-0.100314	-0.276108	0.944423	8
ENSMUSG00000048450	Msx1	-4.25163	-8.38137	-7.61942	NA	NA	NA	NA	NA	NA	4.54145	6.15108	1.43328	8
ENSMUSG00000026610	Esrrg	-4.56394	-3.75347	-4.53772	NA	NA	NA	NA	NA	NA	0.46149	4.73901	7.40229	8
ENSMUSG00000012350	Ehf	-1.76482	-1.87067	-1.57291	NA	NA	NA	NA	NA	NA	1.70281	-0.223918	0.734449	8
ENSMUSG00000017950	Hnf4a	-2.15719	-2.40996	-3.20869	NA	NA	NA	NA	NA	NA	4.0182	2.83678	3.18673	8
ENSMUSG00000045179	Sox3	-0.990243	-1.41491	-2.64633	NA	NA	NA	NA	NA	NA	0.630953	3.06732	-1.01542	8
ENSMUSG00000060397	Zfp128	-2.20937	-2.18888	-1.69519	NA	NA	NA	NA	NA	NA	-0.602821	0.152137	1.0177	8
