# Supplementary material for: Genomic Rewiring of SOX2 Chromatin Interaction Network during Differentiation of ESCs to Postmitotic Neurons
Source: Cell Syst. 2020 Jun 24;10(6):480–494.e8. doi: 10.1016/j.cels.2020.05.003 (PMC7322528; doi:10.1016/j.cels.2020.05.003)
Supplement: Table S4. SOX2 ChIP-Seq Peaks with Binding Scores and Significance in ESCs or Neurons, Related to Figure 4 and STAR Methods — For differential peaks overlaps with co-TFs from ChIP-Atlas are shown, as well as the name of the nearest gene. [file mmc5.xlsx]

## Sheet: All_peaks
chromosome	start	end	width	strand	Conc	Conc_ESCs	Conc_Neurons	FoldChange	p.value	FDR	type	significant
chr12	87317801	87318439	639	*	5.88	6.85	1.5	5.34	4.15e-16	4.23e-12	ESC	TRUE
chr19	23094801	23095443	643	*	5.94	6.82	3.32	3.5	4.71e-14	2.4e-10	ESC	TRUE
chr5	16968521	16969282	762	*	5.43	6.39	1.26	5.13	1.74e-12	4.89e-09	ESC	TRUE
chr12	4358342	4360009	1668	*	5.43	6.38	1.5	4.88	1.98e-12	4.89e-09	ESC	TRUE
chr9	58279197	58279819	623	*	5.41	6.37	1.28	5.09	2.4e-12	4.89e-09	ESC	TRUE
chr6	100378003	100378791	789	*	5.41	6.39	0.67	5.71	8.46e-12	1.41e-08	ESC	TRUE
chr1	36985661	36986358	698	*	5.73	6.58	3.38	3.2	9.7e-12	1.41e-08	ESC	TRUE
chr12	35642341	35642978	638	*	5.63	6.49	3.21	3.28	2.01e-11	2.56e-08	ESC	TRUE
chr2	44525197	44525898	702	*	5.21	6.15	1.49	4.66	3.47e-11	3.93e-08	ESC	TRUE
chr14	60957537	60958446	910	*	6.03	6.81	4.27	2.54	2.49e-10	2.45e-07	ESC	TRUE
chr17	70828023	70829163	1141	*	5.13	6.09	0.67	5.42	2.64e-10	2.45e-07	ESC	TRUE
chr19	29007970	29008696	727	*	5.14	6.05	2.14	3.91	8.17e-10	6.93e-07	ESC	TRUE
chr2	168959294	168960006	713	*	5.02	5.94	1.69	4.26	1.02e-09	8.02e-07	ESC	TRUE
chr1	180924581	180925184	604	*	5	5.95	0.99	4.96	1.66e-09	1.21e-06	ESC	TRUE
chr15	65749324	65750041	718	*	5.04	5.97	1.68	4.29	2.02e-09	1.33e-06	ESC	TRUE
chr5	74952609	74953368	760	*	5.04	5.95	1.86	4.09	2.09e-09	1.33e-06	ESC	TRUE
chr4	21685752	21686444	693	*	5.13	0.43	6.1	-5.67	2.92e-09	1.73e-06	neuronal	TRUE
chr7	41581876	41582490	615	*	5.28	6.26	-0.32	6.58	3.06e-09	1.73e-06	ESC	TRUE
chr8	47726396	47727351	956	*	5.44	6.31	2.94	3.37	3.42e-09	1.83e-06	ESC	TRUE
chr19	17138004	17138876	873	*	4.98	5.91	1.67	4.24	3.97e-09	2.02e-06	ESC	TRUE
chr8	48751759	48752439	681	*	4.88	5.84	0.67	5.16	4.45e-09	2.15e-06	ESC	TRUE
chr6	60363702	60364439	738	*	4.88	5.81	1.49	4.31	4.63e-09	2.15e-06	ESC	TRUE
chr2	122369867	122370726	860	*	4.87	5.83	0.69	5.14	4.89e-09	2.17e-06	ESC	TRUE
chr5	108076807	108077687	881	*	4.98	5.89	2	3.89	5.41e-09	2.29e-06	ESC	TRUE
chr1	8581636	8582467	832	*	4.89	5.81	1.68	4.13	6.23e-09	2.54e-06	ESC	TRUE
chr17	31057122	31057665	544	*	4.94	5.86	1.84	4.01	9.29e-09	3.64e-06	ESC	TRUE
chr15	59294276	59295012	737	*	4.99	5.9	1.99	3.91	9.74e-09	3.67e-06	ESC	TRUE
chr16	13748557	13749255	699	*	4.84	5.76	1.68	4.08	1.55e-08	5.65e-06	ESC	TRUE
chr8	78067573	78068907	1335	*	5.08	6.06	-0.32	6.38	1.68e-08	5.84e-06	ESC	TRUE
chrY	90811242	90812713	1472	*	6.08	6.79	4.61	2.18	1.76e-08	5.84e-06	ESC	TRUE
chr1	54484620	54485425	806	*	4.89	5.8	1.85	3.95	1.81e-08	5.84e-06	ESC	TRUE
chr19	26844697	26845909	1213	*	5.17	-0.12	6.15	-6.27	1.89e-08	5.84e-06	neuronal	TRUE
chr7	112690954	112691936	983	*	4.81	5.78	0.27	5.51	1.89e-08	5.84e-06	ESC	TRUE
chr6	70964042	70964662	621	*	4.73	5.69	0.69	5	2.04e-08	6.1e-06	ESC	TRUE
chr13	39523862	39524498	637	*	5.21	2.87	6.06	-3.19	2.43e-08	7.08e-06	neuronal	TRUE
chr4	10932135	10933043	909	*	4.99	5.98	-0.32	6.29	2.6e-08	7.36e-06	ESC	TRUE
chr6	145275702	145276826	1125	*	4.81	5.77	0.67	5.1	2.68e-08	7.37e-06	ESC	TRUE
chr8	44979142	44979787	646	*	4.98	5.96	-0.32	6.28	2.78e-08	7.46e-06	ESC	TRUE
chr8	72334111	72334914	804	*	4.74	5.68	0.99	4.69	2.93e-08	7.65e-06	ESC	TRUE
chr2	171879075	171879646	572	*	4.97	5.84	2.39	3.46	3.42e-08	8.71e-06	ESC	TRUE
chr9	59162903	59163816	914	*	4.85	0.43	5.81	-5.39	3.67e-08	9.11e-06	neuronal	TRUE
chr1	134534922	134535521	600	*	4.93	5.91	-0.32	6.23	3.85e-08	9.13e-06	ESC	TRUE
chr2	26500429	26502232	1804	*	5.54	3.59	6.33	-2.75	3.86e-08	9.13e-06	neuronal	TRUE
chr1	128404832	128406187	1356	*	4.79	1.13	5.74	-4.61	4.37e-08	1.01e-05	neuronal	TRUE
chr15	98797728	98798838	1111	*	4.78	0.94	5.73	-4.78	4.71e-08	1.07e-05	neuronal	TRUE
chr10	21988146	21988955	810	*	4.65	5.6	0.69	4.91	4.92e-08	1.09e-05	ESC	TRUE
chr5	55791741	55792583	843	*	4.7	5.63	1.28	4.35	5.36e-08	1.16e-05	ESC	TRUE
chr6	67111393	67112024	632	*	4.63	5.58	1.01	4.57	6.1e-08	1.3e-05	ESC	TRUE
chr3	6922261	6923212	952	*	5.19	6.01	3.07	2.94	6.24e-08	1.3e-05	ESC	TRUE
chr11	96578690	96579597	908	*	4.83	1.85	5.74	-3.89	6.44e-08	1.31e-05	neuronal	TRUE
chr5	72902154	72902787	634	*	5.39	6.19	3.38	2.82	6.67e-08	1.33e-05	ESC	TRUE
chr13	35852895	35853685	791	*	4.62	5.56	0.99	4.57	7.47e-08	1.46e-05	ESC	TRUE
chr6	83890187	83891129	943	*	4.63	5.56	1.27	4.29	8.2e-08	1.56e-05	ESC	TRUE
chr11	33537168	33538228	1061	*	4.7	5.61	1.68	3.93	8.26e-08	1.56e-05	ESC	TRUE
chr5	129632132	129633677	1546	*	5.05	5.89	2.77	3.11	9.84e-08	1.82e-05	ESC	TRUE
chr7	70847868	70848740	873	*	4.83	2.04	5.73	-3.69	1.02e-07	1.85e-05	neuronal	TRUE
chr19	47017814	47018566	753	*	4.99	5.84	2.59	3.25	1.06e-07	1.87e-05	ESC	TRUE
chr15	93521009	93521513	505	*	4.59	5.53	0.99	4.53	1.07e-07	1.87e-05	ESC	TRUE
chr9	3562933	3563585	653	*	4.7	5.62	1.48	4.14	1.09e-07	1.87e-05	ESC	TRUE
chr12	56458516	56459345	830	*	5.28	3.23	6.09	-2.86	1.1e-07	1.87e-05	neuronal	TRUE
chr5	109682890	109683767	878	*	4.59	5.55	0.27	5.28	1.14e-07	1.9e-05	ESC	TRUE
chr2	163031274	163032181	908	*	4.75	5.65	1.84	3.81	1.18e-07	1.9e-05	ESC	TRUE
chr9	115723962	115724516	555	*	4.59	5.55	0.26	5.29	1.18e-07	1.9e-05	ESC	TRUE
chr13	26932590	26933392	803	*	4.93	-0.12	5.91	-6.02	1.27e-07	2e-05	neuronal	TRUE
chr2	134960418	134960951	534	*	4.62	5.54	1.49	4.05	1.28e-07	2e-05	ESC	TRUE
chr5	73219534	73220131	598	*	4.66	5.57	1.68	3.89	1.43e-07	2.21e-05	ESC	TRUE
chr5	109842060	109843044	985	*	4.68	5.59	1.69	3.9	1.48e-07	2.24e-05	ESC	TRUE
chr9	46581692	46582361	670	*	4.72	5.7	-0.32	6.02	1.59e-07	2.29e-05	ESC	TRUE
chr17	35503370	35504324	955	*	5.07	5.9	2.85	3.05	1.59e-07	2.29e-05	ESC	TRUE
chr11	62214788	62215543	756	*	4.72	5.7	-0.32	6.01	1.62e-07	2.29e-05	ESC	TRUE
chr14	78288854	78289534	681	*	4.58	5.51	1.26	4.25	1.64e-07	2.29e-05	ESC	TRUE
chr11	102329316	102330123	808	*	4.75	5.73	-0.32	6.04	1.66e-07	2.29e-05	ESC	TRUE
chr17	84354731	84355612	882	*	4.75	5.73	-0.32	6.04	1.66e-07	2.29e-05	ESC	TRUE
chr9	110322724	110323426	703	*	4.56	5.51	0.67	4.84	1.67e-07	2.29e-05	ESC	TRUE
chr12	86501317	86502262	946	*	4.66	5.57	1.48	4.1	1.69e-07	2.29e-05	ESC	TRUE
chr12	71296594	71297237	644	*	4.71	5.69	-0.32	6	1.71e-07	2.29e-05	ESC	TRUE
chrUn_JH584304	38228	39179	952	*	5.65	6.39	4.08	2.31	1.87e-07	2.47e-05	ESC	TRUE
chr4	141565179	141565980	802	*	4.73	5.71	-0.32	6.03	1.96e-07	2.55e-05	ESC	TRUE
chr15	28203050	28203956	907	*	4.64	0.43	5.6	-5.17	2.08e-07	2.66e-05	neuronal	TRUE
chr13	112462295	112463063	769	*	4.94	5.79	2.59	3.2	2.09e-07	2.66e-05	ESC	TRUE
chr8	11977028	11977980	953	*	4.82	-0.12	5.79	-5.91	2.19e-07	2.75e-05	neuronal	TRUE
chr1	132470974	132471683	710	*	4.63	5.54	1.5	4.05	2.34e-07	2.9e-05	ESC	TRUE
chr2	52071255	52072808	1554	*	5.46	6.23	3.72	2.51	2.8e-07	3.43e-05	ESC	TRUE
chr17	27240670	27241352	683	*	4.63	5.61	-0.32	5.93	3e-07	3.64e-05	ESC	TRUE
chr9	78374886	78375620	735	*	4.48	5.44	0.26	5.18	3.17e-07	3.8e-05	ESC	TRUE
chr3	75650286	75651271	986	*	4.59	5.51	1.26	4.26	3.36e-07	3.98e-05	ESC	TRUE
chr10	21745956	21746678	723	*	4.62	5.59	-0.32	5.91	3.48e-07	4.07e-05	ESC	TRUE
chr1	20302304	20303618	1315	*	4.84	2.31	5.71	-3.4	3.55e-07	4.11e-05	neuronal	TRUE
chr6	65796379	65797753	1375	*	4.45	5.41	0.26	5.15	3.61e-07	4.13e-05	ESC	TRUE
chr1	182181573	182182941	1369	*	4.54	5.46	1.26	4.2	3.81e-07	4.27e-05	ESC	TRUE
chr15	11460975	11462060	1086	*	4.59	5.56	-0.32	5.88	3.82e-07	4.27e-05	ESC	TRUE
chr15	55267657	55268601	945	*	5.24	6.04	3.32	2.72	3.85e-07	4.27e-05	ESC	TRUE
chr16	74396793	74397925	1133	*	4.71	-0.12	5.68	-5.8	4.08e-07	4.47e-05	neuronal	TRUE
chr8	102726535	102727382	848	*	4.65	1.55	5.56	-4.02	4.6e-07	4.98e-05	neuronal	TRUE
chr5	113330004	113330667	664	*	4.43	5.39	0.26	5.13	4.74e-07	5.09e-05	ESC	TRUE
chr15	39646505	39647447	943	*	4.64	5.52	2.01	3.52	5.46e-07	5.72e-05	ESC	TRUE
chr14	48700733	48701718	986	*	4.53	5.51	-0.32	5.82	5.51e-07	5.72e-05	ESC	TRUE
chr13	84571358	84572244	887	*	4.54	1.23	5.46	-4.23	5.52e-07	5.72e-05	neuronal	TRUE
chr5	103724065	103725112	1048	*	4.75	5.64	1.99	3.65	5.56e-07	5.72e-05	ESC	TRUE
chr14	34359702	34360383	682	*	4.68	5.57	2.01	3.55	5.87e-07	5.98e-05	ESC	TRUE
chr13	28416163	28416794	632	*	4.51	0.43	5.47	-5.04	6.09e-07	6.09e-05	neuronal	TRUE
chr4	148866987	148868086	1100	*	4.51	0.43	5.47	-5.04	6.15e-07	6.09e-05	neuronal	TRUE
chr13	30068858	30069907	1050	*	4.52	5.49	-0.32	5.81	6.16e-07	6.09e-05	ESC	TRUE
chr7	140959093	140959973	881	*	5.12	5.94	3.08	2.85	7.09e-07	6.85e-05	ESC	TRUE
chr15	88708693	88709301	609	*	5.19	5.99	3.2	2.8	7.11e-07	6.85e-05	ESC	TRUE
chr4	82430625	82431440	816	*	4.37	5.32	0.69	4.63	7.12e-07	6.85e-05	ESC	TRUE
chr9	97852778	97853308	531	*	4.69	5.57	2.14	3.43	7.4e-07	6.96e-05	ESC	TRUE
chr10	46733442	46734329	888	*	4.48	5.46	-0.32	5.77	7.43e-07	6.96e-05	ESC	TRUE
chr4	65829743	65830930	1188	*	4.49	5.46	-0.32	5.78	7.45e-07	6.96e-05	ESC	TRUE
chr3	88571552	88572375	824	*	4.48	5.46	-0.32	5.78	7.68e-07	7.05e-05	ESC	TRUE
chr6	54554184	54555374	1191	*	4.47	0.82	5.41	-4.59	7.74e-07	7.05e-05	neuronal	TRUE
chr3	122144825	122146730	1906	*	6.69	7.32	5.54	1.78	7.82e-07	7.05e-05	ESC	TRUE
chr14	22577277	22578011	735	*	4.63	-0.12	5.6	-5.72	7.83e-07	7.05e-05	neuronal	TRUE
chr15	7116411	7117390	980	*	4.49	5.46	-0.32	5.78	7.95e-07	7.1e-05	ESC	TRUE
chr15	96197630	96198584	955	*	4.46	5.44	-0.32	5.75	8.71e-07	7.71e-05	ESC	TRUE
chr3	102353287	102354086	800	*	4.65	1.82	5.54	-3.72	8.91e-07	7.82e-05	neuronal	TRUE
chrX	103472245	103472830	586	*	4.35	5.29	0.69	4.6	9.68e-07	8.43e-05	ESC	TRUE
chr10	59090083	59091092	1010	*	4.57	-0.12	5.54	-5.66	9.91e-07	8.55e-05	neuronal	TRUE
chr19	14890651	14891378	728	*	4.6	1.88	5.49	-3.61	1.09e-06	9.26e-05	neuronal	TRUE
chr5	142546277	142546796	520	*	4.64	5.51	2.14	3.37	1.09e-06	9.26e-05	ESC	TRUE
chr2	20496259	20496802	544	*	4.99	5.81	2.93	2.88	1.1e-06	9.26e-05	ESC	TRUE
chr2	10334170	10335922	1753	*	4.36	5.29	0.99	4.3	1.13e-06	9.4e-05	ESC	TRUE
chr15	39728539	39729199	661	*	4.42	5.39	-0.32	5.71	1.14e-06	9.4e-05	ESC	TRUE
chr13	6921980	6922835	856	*	4.84	5.68	2.6	3.08	1.18e-06	9.71e-05	ESC	TRUE
chr2	153622302	153623351	1050	*	4.34	5.28	0.67	4.61	1.22e-06	9.91e-05	ESC	TRUE
chr2	168214006	168214821	816	*	4.31	5.26	0.26	5	1.26e-06	0.000102	ESC	TRUE
chr2	17988980	17989599	620	*	4.51	5.42	1.5	3.91	1.27e-06	0.000102	ESC	TRUE
chr15	84775211	84776508	1298	*	4.41	0.43	5.37	-4.94	1.28e-06	0.000102	neuronal	TRUE
chr5	33922518	33923308	791	*	4.41	5.32	1.26	4.06	1.3e-06	0.000102	ESC	TRUE
chr8	32667385	32668524	1140	*	4.41	5.39	-0.32	5.7	1.31e-06	0.000102	ESC	TRUE
chr6	144154611	144155601	991	*	4.52	-0.12	5.49	-5.61	1.35e-06	0.000105	neuronal	TRUE
chr9	32095093	32096510	1418	*	4.83	5.68	2.5	3.18	1.35e-06	0.000105	ESC	TRUE
chr3	102189901	102191348	1448	*	4.85	5.68	2.68	3	1.43e-06	0.00011	ESC	TRUE
chr10	51463624	51464471	848	*	4.78	5.62	2.59	3.03	1.46e-06	0.00011	ESC	TRUE
chr10	80050252	80051697	1446	*	4.47	5.37	1.48	3.89	1.47e-06	0.00011	ESC	TRUE
chr9	31018566	31019254	689	*	4.65	5.51	2.15	3.36	1.47e-06	0.00011	ESC	TRUE
chr13	16830221	16830969	749	*	4.4	5.37	-0.32	5.69	1.51e-06	0.000113	ESC	TRUE
chr1	180888521	180889422	902	*	5.1	5.89	3.21	2.68	1.53e-06	0.000113	ESC	TRUE
chr9	11440957	11441967	1011	*	4.47	5.37	1.5	3.87	1.57e-06	0.000115	ESC	TRUE
chr10	38553391	38554166	776	*	4.98	2.98	5.79	-2.81	1.61e-06	0.000117	neuronal	TRUE
chr17	53561546	53562108	563	*	4.36	5.33	-0.32	5.65	1.66e-06	0.000119	ESC	TRUE
chr6	25032969	25033536	568	*	4.27	5.21	0.69	4.52	1.66e-06	0.000119	ESC	TRUE
chr3	103207637	103208374	738	*	4.28	5.24	0.27	4.96	1.69e-06	0.00012	ESC	TRUE
chr14	49447512	49448232	721	*	4.52	5.42	1.67	3.75	1.7e-06	0.00012	ESC	TRUE
chr3	69406043	69406810	768	*	4.48	1.38	5.4	-4.01	1.76e-06	0.000123	neuronal	TRUE
chr11	19523715	19524818	1104	*	4.38	0.82	5.31	-4.49	1.76e-06	0.000123	neuronal	TRUE
chr12	72687463	72688710	1248	*	4.64	5.5	2.15	3.35	1.78e-06	0.000124	ESC	TRUE
chr10	126956893	126958219	1327	*	4.37	0.51	5.32	-4.82	1.87e-06	0.000129	neuronal	TRUE
chr14	12393365	12394187	823	*	4.42	1.13	5.34	-4.21	1.91e-06	0.000131	neuronal	TRUE
chr10	94230044	94231295	1252	*	4.36	0.82	5.3	-4.48	1.98e-06	0.000133	neuronal	TRUE
chr17	48615950	48616685	736	*	4.77	5.6	2.59	3.01	1.99e-06	0.000133	ESC	TRUE
chr18	85503011	85504130	1120	*	4.34	5.31	-0.32	5.63	1.99e-06	0.000133	ESC	TRUE
chr19	55315477	55316526	1050	*	4.46	-0.12	5.42	-5.54	2.01e-06	0.000133	neuronal	TRUE
chr3	56493737	56494762	1026	*	4.46	-0.12	5.42	-5.54	2.01e-06	0.000133	neuronal	TRUE
chr2	174261309	174261842	534	*	4.32	5.29	-0.32	5.61	2.08e-06	0.000136	ESC	TRUE
chr13	66710811	66711456	646	*	4.32	5.29	-0.32	5.61	2.13e-06	0.000139	ESC	TRUE
chr6	83421527	83422261	735	*	4.59	5.47	2.02	3.45	2.15e-06	0.000139	ESC	TRUE
chr5	45282305	45283416	1112	*	4.45	-0.12	5.42	-5.54	2.15e-06	0.000139	neuronal	TRUE
chr15	62470513	62471262	750	*	4.44	-0.12	5.41	-5.53	2.18e-06	0.00014	neuronal	TRUE
chr12	99299654	99300599	946	*	4.74	5.58	2.49	3.09	2.2e-06	0.00014	ESC	TRUE
chr4	84528279	84528897	619	*	4.43	5.32	1.68	3.64	2.23e-06	0.000141	ESC	TRUE
chr2	51914866	51915843	978	*	4.44	-0.12	5.41	-5.53	2.28e-06	0.000143	neuronal	TRUE
chr3	81661308	81661957	650	*	4.52	1.6	5.42	-3.82	2.29e-06	0.000143	neuronal	TRUE
chr1	190190106	190191002	897	*	4.44	-0.12	5.41	-5.53	2.31e-06	0.000143	neuronal	TRUE
chr17	39847347	39848959	1613	*	8.67	7.78	9.22	-1.44	2.33e-06	0.000143	neuronal	TRUE
chr3	40069994	40070741	748	*	4.35	0.82	5.28	-4.46	2.33e-06	0.000143	neuronal	TRUE
chr7	95480002	95480668	667	*	4.31	5.28	-0.32	5.6	2.36e-06	0.000144	ESC	TRUE
chr9	90700553	90701236	684	*	4.43	-0.12	5.4	-5.51	2.4e-06	0.000145	neuronal	TRUE
chr4	91447765	91448413	649	*	4.25	5.19	0.69	4.5	2.4e-06	0.000145	ESC	TRUE
chr15	36991398	36991946	549	*	4.7	5.54	2.49	3.05	2.48e-06	0.000149	ESC	TRUE
chr16	90165201	90165979	779	*	4.48	5.36	1.85	3.51	2.56e-06	0.000153	ESC	TRUE
chr7	44701760	44702756	997	*	4.25	5.18	0.69	4.49	2.6e-06	0.000154	ESC	TRUE
chr9	120149322	120149890	569	*	5.73	6.41	4.41	2	2.71e-06	0.00016	ESC	TRUE
chr14	105482970	105483936	967	*	4.41	-0.12	5.38	-5.5	2.73e-06	0.00016	neuronal	TRUE
chr16	8778465	8779139	675	*	4.4	5.29	1.68	3.6	2.78e-06	0.000162	ESC	TRUE
chr17	90843045	90844454	1410	*	4.51	5.4	1.67	3.73	2.83e-06	0.000164	ESC	TRUE
chr2	27572346	27573679	1334	*	4.43	1.38	5.34	-3.96	2.91e-06	0.000167	neuronal	TRUE
chr13	59040387	59041331	945	*	4.3	0.43	5.25	-4.82	3.05e-06	0.000174	neuronal	TRUE
chr3	95663334	95664218	885	*	4.45	5.34	1.69	3.64	3.05e-06	0.000174	ESC	TRUE
chr1	13084622	13085519	898	*	4.71	5.54	2.5	3.05	3.14e-06	0.000177	ESC	TRUE
chr4	119026247	119027072	826	*	4.68	5.54	2.26	3.29	3.14e-06	0.000177	ESC	TRUE
chr1	86308292	86309790	1499	*	4.17	5.12	0.27	4.85	3.16e-06	0.000177	ESC	TRUE
chr10	80561280	80562152	873	*	4.29	0.43	5.24	-4.81	3.21e-06	0.000178	neuronal	TRUE
chr13	67798620	67799372	753	*	4.19	5.13	0.67	4.45	3.39e-06	0.000188	ESC	TRUE
chr8	90668934	90669931	998	*	4.29	0.43	5.24	-4.81	3.44e-06	0.000189	neuronal	TRUE
chr6	60408995	60409584	590	*	4.31	5.22	1.26	3.96	3.54e-06	0.000194	ESC	TRUE
chr13	109776969	109777475	507	*	4.2	5.13	0.67	4.46	3.63e-06	0.000198	ESC	TRUE
chr13	72209921	72210773	853	*	4.29	0.82	5.22	-4.4	3.67e-06	0.000199	neuronal	TRUE
chr18	54758205	54759114	910	*	4.36	-0.12	5.33	-5.44	3.7e-06	0.000199	neuronal	TRUE
chr2	77059437	77060022	586	*	4.24	5.16	1.02	4.14	3.71e-06	0.000199	ESC	TRUE
chr4	6968576	6969360	785	*	4.15	5.1	0.27	4.83	3.75e-06	0.0002	ESC	TRUE
chr6	52190388	52191144	757	*	4.77	2.61	5.6	-2.99	3.78e-06	0.000201	neuronal	TRUE
chr6	122624321	122625020	700	*	4.17	5.11	0.69	4.42	3.83e-06	0.000202	ESC	TRUE
chr5	56121992	56122773	782	*	4.16	5.1	0.68	4.41	3.91e-06	0.000205	ESC	TRUE
chr6	60409870	60410747	878	*	4.38	5.28	1.48	3.8	3.93e-06	0.000205	ESC	TRUE
chr19	5224535	5225195	661	*	4.21	5.18	-0.32	5.5	4e-06	0.000208	ESC	TRUE
chr17	62108889	62109992	1104	*	4.18	5.12	0.67	4.44	4.09e-06	0.00021	ESC	TRUE
chr14	40864669	40865266	598	*	4.23	5.15	1.02	4.13	4.09e-06	0.00021	ESC	TRUE
chr1	180933628	180934156	529	*	4.38	5.29	1.28	4.01	4.12e-06	0.00021	ESC	TRUE
chr17	15208026	15208775	750	*	5.44	6.15	3.97	2.18	4.15e-06	0.00021	ESC	TRUE
chr10	64744085	64744758	674	*	4.82	5.63	2.77	2.86	4.16e-06	0.00021	ESC	TRUE
chr7	131464782	131465670	889	*	4.78	2.67	5.6	-2.93	4.17e-06	0.00021	neuronal	TRUE
chr4	100973727	100974903	1177	*	4.61	2.18	5.47	-3.29	4.22e-06	0.000212	neuronal	TRUE
chr13	72947362	72947907	546	*	4.2	5.17	-0.32	5.49	4.28e-06	0.000214	ESC	TRUE
chr5	75084988	75085600	613	*	4.67	5.5	2.49	3.01	4.38e-06	0.000217	ESC	TRUE
chr10	19318089	19318812	724	*	4.34	-0.12	5.31	-5.43	4.39e-06	0.000217	neuronal	TRUE
chr2	154427602	154428715	1114	*	5.12	5.88	3.44	2.44	4.41e-06	0.000217	ESC	TRUE
chr5	21732157	21733149	993	*	4.28	0.94	5.21	-4.26	4.43e-06	0.000217	neuronal	TRUE
chr7	118895125	118896389	1265	*	4.32	-0.12	5.28	-5.4	4.64e-06	0.000225	neuronal	TRUE
chr10	115570564	115571594	1031	*	4.32	-0.12	5.28	-5.4	4.65e-06	0.000225	neuronal	TRUE
chr19	21165291	21166512	1222	*	4.38	1.38	5.28	-3.9	4.77e-06	0.00023	neuronal	TRUE
chr5	28232019	28232690	672	*	4.14	5.08	0.67	4.4	4.8e-06	0.000231	ESC	TRUE
chr4	154960490	154961279	790	*	4.27	0.94	5.19	-4.25	5.07e-06	0.000242	neuronal	TRUE
chr2	65420949	65421945	997	*	4.29	5.19	1.28	3.91	5.15e-06	0.000245	ESC	TRUE
chr3	32758566	32759727	1162	*	4.45	5.33	1.85	3.48	5.22e-06	0.000247	ESC	TRUE
chr9	17874722	17875389	668	*	4.16	5.13	-0.32	5.45	5.32e-06	0.000251	ESC	TRUE
chr12	3889444	3890558	1115	*	4.42	5.31	1.7	3.61	5.49e-06	0.000257	ESC	TRUE
chr13	57362525	57363112	588	*	4.66	5.49	2.5	3	5.55e-06	0.000259	ESC	TRUE
chr7	80746166	80746824	659	*	4.58	5.46	2.02	3.44	5.62e-06	0.000262	ESC	TRUE
chr5	26703383	26704285	903	*	4.2	5.12	1.02	4.1	5.76e-06	0.000266	ESC	TRUE
chr13	104018495	104019271	777	*	4.3	-0.12	5.26	-5.38	5.77e-06	0.000266	neuronal	TRUE
chr11	44863920	44864438	519	*	4.25	5.16	1.26	3.9	5.95e-06	0.000273	ESC	TRUE
chr4	137777744	137778595	852	*	4.52	5.39	1.99	3.39	6.15e-06	0.000281	ESC	TRUE
chr7	3206341	3207253	913	*	4.19	5.16	-0.32	5.47	6.21e-06	0.000282	ESC	TRUE
chr5	103335682	103336474	793	*	4.29	0.94	5.22	-4.27	6.35e-06	0.000287	neuronal	TRUE
chr7	35530442	35531097	656	*	4.15	5.12	-0.32	5.43	6.38e-06	0.000287	ESC	TRUE
chr5	50122775	50123722	948	*	4.11	5.04	0.69	4.35	6.4e-06	0.000287	ESC	TRUE
chr5	20196633	20197636	1004	*	4.21	0.82	5.14	-4.32	6.84e-06	0.000306	neuronal	TRUE
chr5	77262053	77262601	549	*	4.07	5.02	0.26	4.76	6.89e-06	0.000306	ESC	TRUE
chr6	36644673	36645619	947	*	4.26	-0.12	5.22	-5.34	6.93e-06	0.000307	neuronal	TRUE
chr13	89661576	89662183	608	*	4.12	5.08	-0.32	5.4	7.02e-06	0.000309	ESC	TRUE
chr5	16002236	16003116	881	*	4.28	-0.12	5.25	-5.37	7.05e-06	0.000309	neuronal	TRUE
chr6	100046002	100046840	839	*	4.24	-0.12	5.21	-5.32	7.16e-06	0.000313	neuronal	TRUE
chr2	80398411	80399176	766	*	4.24	-0.12	5.21	-5.32	7.22e-06	0.000314	neuronal	TRUE
chr1	20974260	20975334	1075	*	4.28	5.17	1.5	3.67	7.29e-06	0.000316	ESC	TRUE
chr13	62181770	62182576	807	*	4.14	5.11	-0.32	5.42	7.47e-06	0.000323	ESC	TRUE
chr2	30884657	30885471	815	*	4.11	5.07	-0.32	5.39	7.52e-06	0.000323	ESC	TRUE
chr1	165966395	165967141	747	*	4.48	1.79	5.37	-3.58	7.56e-06	0.000323	neuronal	TRUE
chr7	41512167	41513325	1159	*	4.11	5.07	-0.32	5.39	7.59e-06	0.000323	ESC	TRUE
chr14	48662789	48663552	764	*	4.05	4.99	0.27	4.72	7.64e-06	0.000324	ESC	TRUE
chr5	134183981	134184977	997	*	4.23	-0.12	5.19	-5.31	7.84e-06	0.000331	neuronal	TRUE
chr2	147292520	147293353	834	*	4.69	5.52	2.6	2.92	8.12e-06	0.000341	ESC	TRUE
chr7	145159158	145160314	1157	*	4.17	0.43	5.11	-4.68	8.13e-06	0.000341	neuronal	TRUE
chr10	95220420	95220948	529	*	4.04	4.99	0.26	4.73	8.25e-06	0.000344	ESC	TRUE
chr6	37689555	37690234	680	*	4.35	5.25	1.5	3.74	8.46e-06	0.000352	ESC	TRUE
chr19	16506656	16507225	570	*	4.21	-0.12	5.18	-5.29	8.6e-06	0.000356	neuronal	TRUE
chr18	5011489	5012531	1043	*	4.14	5.08	0.67	4.4	8.76e-06	0.00036	ESC	TRUE
chr2	167058457	167059447	991	*	4.08	5.04	-0.32	5.36	8.78e-06	0.00036	ESC	TRUE
chr11	13005116	13005983	868	*	4.23	5.12	1.49	3.63	8.85e-06	0.00036	ESC	TRUE
chr10	14985942	14987062	1121	*	4.58	5.42	2.26	3.16	8.86e-06	0.00036	ESC	TRUE
chr7	123336048	123337159	1112	*	4.24	5.13	1.49	3.63	8.88e-06	0.00036	ESC	TRUE
chr1	45357823	45358469	647	*	4.22	5.12	1.28	3.84	8.9e-06	0.00036	ESC	TRUE
chr18	34758202	34759534	1333	*	4.68	2.59	5.5	-2.91	9.11e-06	0.000367	neuronal	TRUE
chr9	8769950	8770628	679	*	4.21	5.11	1.26	3.86	9.41e-06	0.000377	ESC	TRUE
chr8	124011741	124012554	814	*	4.06	4.99	0.69	4.29	9.64e-06	0.000385	ESC	TRUE
chr11	62510909	62511954	1046	*	4.16	5.06	1.26	3.8	9.88e-06	0.000393	ESC	TRUE
chr11	65787601	65788649	1049	*	4.14	0.51	5.08	-4.57	9.96e-06	0.000395	neuronal	TRUE
chr1	52864156	52864885	730	*	4.01	4.95	0.27	4.68	1.01e-05	0.000398	ESC	TRUE
chr6	61042935	61043595	661	*	4.19	-0.12	5.16	-5.27	1.01e-05	0.000398	neuronal	TRUE
chr13	44705149	44705966	818	*	4.68	5.52	2.49	3.02	1.02e-05	0.0004	ESC	TRUE
chr2	31163455	31164176	722	*	4.02	4.96	0.26	4.7	1.03e-05	0.0004	ESC	TRUE
chr13	111541092	111542069	978	*	4.05	5.01	-0.32	5.33	1.04e-05	0.000405	ESC	TRUE
chr15	7194491	7195408	918	*	4.21	-0.12	5.17	-5.29	1.05e-05	0.000407	neuronal	TRUE
chr2	40910778	40911678	901	*	4.04	5.01	-0.32	5.32	1.08e-05	0.000416	ESC	TRUE
chr5	21826222	21827223	1002	*	4.5	5.37	1.99	3.38	1.09e-05	0.000416	ESC	TRUE
chr12	103313848	103315019	1172	*	4.58	2.1	5.45	-3.35	1.09e-05	0.000416	neuronal	TRUE
chr9	21768301	21769049	749	*	4.04	4.97	0.67	4.3	1.1e-05	0.000418	ESC	TRUE
chr3	133524486	133525152	667	*	4.05	5.02	-0.32	5.34	1.1e-05	0.000419	ESC	TRUE
chr16	38407352	38408242	891	*	4.14	5.07	0.69	4.38	1.13e-05	0.000427	ESC	TRUE
chr4	120242177	120244082	1906	*	4.17	-0.12	5.13	-5.24	1.13e-05	0.000427	neuronal	TRUE
chr1	87226073	87226980	908	*	4.2	5.1	1.27	3.83	1.14e-05	0.000429	ESC	TRUE
chr19	4809981	4810776	796	*	4.03	4.99	-0.32	5.31	1.15e-05	0.000431	ESC	TRUE
chr4	45654201	45655005	805	*	4.04	5	-0.32	5.32	1.16e-05	0.000432	ESC	TRUE
chr10	90709338	90710227	890	*	4.57	5.4	2.39	3.01	1.16e-05	0.000433	ESC	TRUE
chr10	84710650	84711520	871	*	4.5	2.09	5.35	-3.26	1.17e-05	0.000435	neuronal	TRUE
chr11	80889256	80890012	757	*	4.04	5	-0.32	5.32	1.2e-05	0.000441	ESC	TRUE
chr2	149982207	149983579	1373	*	4.05	4.98	0.69	4.29	1.2e-05	0.000441	ESC	TRUE
chr2	51583895	51585040	1146	*	4.15	-0.12	5.11	-5.23	1.22e-05	0.000447	neuronal	TRUE
chr10	70432960	70433862	903	*	4.05	5.01	-0.32	5.33	1.22e-05	0.000447	ESC	TRUE
chr13	115687141	115687958	818	*	4.1	0.43	5.04	-4.61	1.24e-05	0.000452	neuronal	TRUE
chr5	85239489	85240560	1072	*	4.81	2.67	5.64	-2.97	1.26e-05	0.000457	neuronal	TRUE
chr3	88281138	88282134	997	*	4.53	5.38	2.27	3.11	1.26e-05	0.000457	ESC	TRUE
chr19	37881362	37882128	767	*	4.06	5.02	-0.32	5.34	1.27e-05	0.000457	ESC	TRUE
chr13	39877705	39878325	621	*	4.66	2.59	5.48	-2.88	1.32e-05	0.000473	neuronal	TRUE
chr1	135507715	135508505	791	*	3.97	4.91	0.27	4.63	1.33e-05	0.000473	ESC	TRUE
chr18	55015373	55016360	988	*	4.49	2.16	5.34	-3.19	1.34e-05	0.000473	neuronal	TRUE
chr12	65593275	65594084	810	*	4.01	4.98	-0.32	5.29	1.34e-05	0.000473	ESC	TRUE
chr7	133947168	133947827	660	*	4.03	4.99	-0.32	5.31	1.34e-05	0.000473	ESC	TRUE
chr17	82306313	82306887	575	*	4.75	5.57	2.6	2.97	1.34e-05	0.000473	ESC	TRUE
chr19	21817941	21818492	552	*	4	4.97	-0.32	5.29	1.35e-05	0.000474	ESC	TRUE
chr14	89325024	89325593	570	*	4.55	5.38	2.39	2.99	1.36e-05	0.000476	ESC	TRUE
chr7	30031282	30031866	585	*	4.3	5.18	1.69	3.49	1.36e-05	0.000476	ESC	TRUE
chr15	92543187	92543742	556	*	4.01	4.94	0.69	4.24	1.37e-05	0.000476	ESC	TRUE
chr18	3847255	3848324	1070	*	4.08	4.99	0.99	4	1.38e-05	0.000476	ESC	TRUE
chr14	11039355	11040101	747	*	4	4.96	-0.32	5.28	1.38e-05	0.000477	ESC	TRUE
chr4	71765090	71765813	724	*	4.08	0.43	5.02	-4.6	1.38e-05	0.000477	neuronal	TRUE
chr6	123332465	123333143	679	*	3.96	4.9	0.27	4.63	1.41e-05	0.000483	ESC	TRUE
chr11	11098096	11098904	809	*	4.28	5.16	1.67	3.49	1.41e-05	0.000483	ESC	TRUE
chr17	84351188	84351788	601	*	4.56	5.39	2.39	3	1.43e-05	0.000486	ESC	TRUE
chr14	19415653	19416479	827	*	4.06	5.03	-0.32	5.35	1.43e-05	0.000486	ESC	TRUE
chr3	3666564	3667188	625	*	3.99	4.95	-0.32	5.27	1.45e-05	0.000489	ESC	TRUE
chr13	86345029	86346214	1186	*	4.01	4.97	-0.32	5.29	1.47e-05	0.000494	ESC	TRUE
chr2	31091122	31091760	639	*	4.27	5.15	1.68	3.47	1.54e-05	0.000516	ESC	TRUE
chrY	90739060	90739600	541	*	4.1	5.03	0.67	4.35	1.55e-05	0.00052	ESC	TRUE
chr10	36611288	36612112	825	*	3.94	4.88	0.26	4.62	1.6e-05	0.000532	ESC	TRUE
chr7	80220889	80221805	917	*	3.98	4.94	-0.32	5.26	1.6e-05	0.000532	ESC	TRUE
chr12	4897784	4898858	1075	*	4.12	5.02	1.26	3.76	1.61e-05	0.000532	ESC	TRUE
chr2	137706035	137706884	850	*	4.1	-0.12	5.06	-5.18	1.61e-05	0.000532	neuronal	TRUE
chr8	8653777	8654404	628	*	4.07	0.43	5.01	-4.58	1.61e-05	0.000532	neuronal	TRUE
chr7	108196121	108196731	611	*	4.15	5.05	1.28	3.77	1.63e-05	0.000536	ESC	TRUE
chr5	15985395	15986256	862	*	4.61	2.24	5.46	-3.22	1.65e-05	0.000541	neuronal	TRUE
chr17	17739844	17740369	526	*	3.98	4.94	-0.32	5.25	1.67e-05	0.000545	ESC	TRUE
chr8	72676559	72677313	755	*	3.98	4.94	-0.32	5.25	1.67e-05	0.000545	ESC	TRUE
chr3	59879994	59880561	568	*	3.96	4.92	-0.32	5.24	1.69e-05	0.000546	ESC	TRUE
chrX	163252768	163253652	885	*	3.96	4.92	-0.32	5.24	1.69e-05	0.000546	ESC	TRUE
chr14	63501757	63502350	594	*	4.01	4.98	-0.32	5.3	1.73e-05	0.000558	ESC	TRUE
chr10	59353953	59354504	552	*	3.92	4.86	0.26	4.6	1.75e-05	0.000563	ESC	TRUE
chr15	62958640	62959437	798	*	3.96	4.92	-0.32	5.24	1.76e-05	0.000564	ESC	TRUE
chr18	8136597	8137309	713	*	3.96	4.92	-0.32	5.23	1.84e-05	0.000586	ESC	TRUE
chr3	32762747	32763551	805	*	3.95	4.91	-0.32	5.22	1.87e-05	0.000596	ESC	TRUE
chr7	13014166	13014734	569	*	3.96	4.89	0.67	4.21	1.9e-05	0.000603	ESC	TRUE
chr5	132728594	132729627	1034	*	4.83	5.6	3.07	2.52	1.94e-05	0.000611	ESC	TRUE
chr13	70311460	70312121	662	*	4.06	-0.12	5.02	-5.14	1.94e-05	0.000611	neuronal	TRUE
chr9	52148836	52149901	1066	*	4.06	-0.12	5.02	-5.14	1.94e-05	0.000611	neuronal	TRUE
chr3	5988666	5989774	1109	*	4.04	4.95	1.02	3.94	1.96e-05	0.000616	ESC	TRUE
chr16	26961804	26962403	600	*	4.73	5.54	2.67	2.87	1.98e-05	0.000617	ESC	TRUE
chr18	16179829	16180420	592	*	4.52	5.35	2.38	2.97	1.98e-05	0.000617	ESC	TRUE
chr10	70639661	70640788	1128	*	4.07	-0.12	5.03	-5.14	2.03e-05	0.000632	neuronal	TRUE
chr11	68273849	68274597	749	*	4.39	1.79	5.26	-3.48	2.09e-05	0.000645	neuronal	TRUE
chr6	114216767	114217589	823	*	4.03	0.43	4.97	-4.54	2.1e-05	0.000645	neuronal	TRUE
chr8	56251067	56253085	2019	*	5.07	5.8	3.49	2.31	2.1e-05	0.000645	ESC	TRUE
chr5	101521083	101521826	744	*	4.66	2.66	5.47	-2.81	2.1e-05	0.000645	neuronal	TRUE
chr2	121642830	121643521	692	*	3.92	4.88	-0.32	5.2	2.11e-05	0.000645	ESC	TRUE
chr4	54986942	54987816	875	*	3.92	4.88	-0.32	5.2	2.11e-05	0.000645	ESC	TRUE
chr7	81480738	81481570	833	*	4.23	5.1	1.67	3.43	2.14e-05	0.000651	ESC	TRUE
chr4	124477770	124478456	687	*	4.55	2.26	5.39	-3.13	2.22e-05	0.000671	neuronal	TRUE
chr12	54651155	54651937	783	*	4.05	-0.12	5.01	-5.12	2.22e-05	0.000671	neuronal	TRUE
chr2	106750771	106751517	747	*	4.27	5.13	1.85	3.28	2.24e-05	0.000675	ESC	TRUE
chr1	161247564	161248420	857	*	3.97	4.89	0.69	4.2	2.26e-05	0.000678	ESC	TRUE
chr3	49592818	49593561	744	*	4.03	0.43	4.97	-4.55	2.3e-05	0.000687	neuronal	TRUE
chr10	4249085	4249811	727	*	4.93	5.73	2.99	2.74	2.3e-05	0.000687	ESC	TRUE
chr5	14031446	14032697	1252	*	4.2	5.08	1.5	3.58	2.33e-05	0.000694	ESC	TRUE
chr15	77355113	77355833	721	*	3.99	4.9	1.01	3.89	2.35e-05	0.000698	ESC	TRUE
chr9	106210958	106211897	940	*	4.57	5.37	2.59	2.78	2.38e-05	0.000706	ESC	TRUE
chr13	60147027	60148140	1114	*	4.03	-0.12	4.99	-5.1	2.4e-05	0.000708	neuronal	TRUE
chr1	53210002	53210785	784	*	3.87	4.81	0.27	4.54	2.41e-05	0.000708	ESC	TRUE
chr13	50906711	50907308	598	*	4.1	5	1.28	3.72	2.42e-05	0.000708	ESC	TRUE
chr19	14835379	14836290	912	*	3.91	4.87	-0.32	5.19	2.43e-05	0.000708	ESC	TRUE
chr1	6448074	6449274	1201	*	3.94	4.9	-0.32	5.22	2.43e-05	0.000708	ESC	TRUE
chr14	118977252	118978172	921	*	3.9	4.86	-0.32	5.17	2.44e-05	0.000708	ESC	TRUE
chr4	149254952	149255570	619	*	4.04	-0.12	5	-5.12	2.45e-05	0.000708	neuronal	TRUE
chr3	72867929	72868688	760	*	4.13	5.03	1.26	3.77	2.45e-05	0.000708	ESC	TRUE
chr18	31247829	31248712	884	*	3.89	4.85	-0.32	5.16	2.46e-05	0.000708	ESC	TRUE
chr3	30724065	30724926	862	*	3.89	4.85	-0.32	5.16	2.46e-05	0.000708	ESC	TRUE
chr9	31960324	31961025	702	*	3.95	4.87	0.67	4.19	2.5e-05	0.000718	ESC	TRUE
chr10	86434949	86435507	559	*	3.88	4.84	-0.32	5.16	2.52e-05	0.000721	ESC	TRUE
chr17	94651425	94652237	813	*	3.89	4.85	-0.32	5.17	2.54e-05	0.000724	ESC	TRUE
chr6	72787278	72787840	563	*	5	5.74	3.44	2.3	2.57e-05	0.000729	ESC	TRUE
chr7	49633984	49634792	809	*	4.37	1.79	5.25	-3.46	2.59e-05	0.000729	neuronal	TRUE
chr1	127531331	127532022	692	*	4.01	-0.12	4.97	-5.09	2.59e-05	0.000729	neuronal	TRUE
chr15	90153532	90154777	1246	*	4.01	-0.12	4.97	-5.09	2.6e-05	0.000729	neuronal	TRUE
chr4	143279346	143280678	1333	*	4.33	1.82	5.19	-3.37	2.6e-05	0.000729	neuronal	TRUE
chr1	51697508	51698223	716	*	4.01	-0.12	4.97	-5.08	2.61e-05	0.000729	neuronal	TRUE
chr4	143045069	143045911	843	*	4.01	-0.12	4.97	-5.08	2.61e-05	0.000729	neuronal	TRUE
chr5	65130655	65131644	990	*	4.46	2.13	5.31	-3.18	2.62e-05	0.000731	neuronal	TRUE
chr4	22144495	22145338	844	*	3.87	4.83	-0.32	5.15	2.65e-05	0.000736	ESC	TRUE
chr7	106645165	106645904	740	*	3.87	4.83	-0.32	5.15	2.65e-05	0.000736	ESC	TRUE
chr12	27343251	27344441	1191	*	4.67	2.64	5.49	-2.85	2.67e-05	0.00074	neuronal	TRUE
chr17	22519601	22520529	929	*	3.87	4.83	-0.32	5.15	2.68e-05	0.00074	ESC	TRUE
chr6	100270505	100271312	808	*	3.9	4.86	-0.32	5.17	2.73e-05	0.000747	ESC	TRUE
chr13	30064930	30066048	1119	*	3.85	4.79	0.26	4.53	2.74e-05	0.000747	ESC	TRUE
chr11	10051474	10052044	571	*	3.85	4.79	0.26	4.53	2.74e-05	0.000747	ESC	TRUE
chr7	4535946	4536884	939	*	4.01	4.92	0.99	3.92	2.74e-05	0.000747	ESC	TRUE
chr7	79499351	79500326	976	*	3.97	0.43	4.91	-4.48	2.77e-05	0.000753	neuronal	TRUE
chr6	92495352	92496059	708	*	3.87	4.83	-0.32	5.15	2.79e-05	0.000756	ESC	TRUE
chr5	14370864	14371511	648	*	3.9	4.86	-0.32	5.18	2.79e-05	0.000756	ESC	TRUE
chr3	31089097	31089912	816	*	3.86	4.8	0.27	4.53	2.83e-05	0.000764	ESC	TRUE
chr11	81616351	81616918	568	*	3.91	4.87	-0.32	5.19	2.83e-05	0.000764	ESC	TRUE
chr12	72649763	72650306	544	*	3.9	4.86	-0.32	5.17	2.88e-05	0.000775	ESC	TRUE
chr11	119766528	119767417	890	*	3.99	-0.12	4.95	-5.07	2.91e-05	0.000779	neuronal	TRUE
chr3	116480014	116480770	757	*	3.99	-0.12	4.95	-5.06	2.95e-05	0.000786	neuronal	TRUE
chr6	72730330	72731103	774	*	3.99	-0.12	4.95	-5.06	2.95e-05	0.000786	neuronal	TRUE
chr3	75651330	75652412	1083	*	4.48	5.3	2.38	2.93	2.98e-05	0.000793	ESC	TRUE
chr4	132649228	132649840	613	*	4.2	5.09	1.5	3.59	3.02e-05	0.000802	ESC	TRUE
chr5	57713925	57714733	809	*	4.05	0.94	4.96	-4.02	3.07e-05	0.000812	neuronal	TRUE
chr8	73103761	73104622	862	*	3.84	4.8	-0.32	5.12	3.09e-05	0.000815	ESC	TRUE
chr18	44897974	44899045	1072	*	4.08	4.97	1.28	3.69	3.13e-05	0.000825	ESC	TRUE
chr12	108564850	108565539	690	*	3.96	0.51	4.89	-4.38	3.17e-05	0.000831	neuronal	TRUE
chr4	43309610	43310122	513	*	4.03	0.94	4.95	-4	3.2e-05	0.000837	neuronal	TRUE
chr9	118406113	118406906	794	*	3.89	4.81	0.67	4.13	3.21e-05	0.00084	ESC	TRUE
chr19	32194663	32195337	675	*	3.89	4.81	0.69	4.12	3.24e-05	0.000844	ESC	TRUE
chr3	25006780	25007281	502	*	4.32	5.19	1.84	3.35	3.26e-05	0.000847	ESC	TRUE
chr15	42047155	42048057	903	*	4.17	1.38	5.06	-3.67	3.29e-05	0.000853	neuronal	TRUE
chr5	60007108	60007781	674	*	3.83	4.79	-0.32	5.11	3.3e-05	0.000854	ESC	TRUE
chr1	86442464	86443248	785	*	4.07	1.23	4.97	-3.74	3.35e-05	0.000865	neuronal	TRUE
chrX	162832058	162832650	593	*	4.86	5.6	3.21	2.4	3.39e-05	0.000871	ESC	TRUE
chr13	70124754	70125336	583	*	4.67	5.44	2.85	2.59	3.4e-05	0.000873	ESC	TRUE
chr16	94313018	94313577	560	*	3.96	-0.12	4.91	-5.03	3.43e-05	0.000877	neuronal	TRUE
chr15	10105361	10106249	889	*	4.35	5.19	2.15	3.04	3.44e-05	0.000877	ESC	TRUE
chr8	72135038	72136227	1190	*	4.16	1.38	5.06	-3.67	3.5e-05	0.000891	neuronal	TRUE
chr14	47572522	47573146	625	*	3.91	4.84	0.69	4.14	3.53e-05	0.000894	ESC	TRUE
chr12	117235051	117235637	587	*	4.51	5.34	2.39	2.94	3.53e-05	0.000894	ESC	TRUE
chr13	84059291	84060030	740	*	4.07	1.23	4.97	-3.74	3.57e-05	0.000902	neuronal	TRUE
chr16	25517063	25517936	874	*	4.29	5.14	2	3.14	3.59e-05	0.000905	ESC	TRUE
chr11	81152320	81153769	1450	*	4.41	2.16	5.26	-3.1	3.6e-05	0.000905	neuronal	TRUE
chr13	54215645	54216458	814	*	4.06	4.96	1.26	3.7	3.61e-05	0.000905	ESC	TRUE
chr17	37078871	37079526	656	*	4.65	5.45	2.69	2.76	3.62e-05	0.000906	ESC	TRUE
chr18	68976402	68977012	611	*	3.95	-0.12	4.91	-5.03	3.63e-05	0.000906	neuronal	TRUE
chr11	22348391	22349287	897	*	3.94	0.43	4.88	-4.45	3.66e-05	0.000911	neuronal	TRUE
chr1	140429198	140429804	607	*	3.8	4.73	0.26	4.47	3.67e-05	0.000911	ESC	TRUE
chr17	79654051	79654927	877	*	4.07	4.96	1.26	3.71	3.68e-05	0.000911	ESC	TRUE
chr5	27818972	27819722	751	*	3.93	4.83	1	3.83	3.73e-05	0.000921	ESC	TRUE
chr6	144312214	144313505	1292	*	4.83	3.14	5.59	-2.45	3.74e-05	0.000922	neuronal	TRUE
chr19	13805045	13806086	1042	*	4.02	4.9	1.27	3.63	3.76e-05	0.000926	ESC	TRUE
chr2	24502960	24503663	704	*	3.94	-0.12	4.89	-5.01	3.8e-05	0.000934	neuronal	TRUE
chr3	103170792	103171639	848	*	3.92	0.51	4.85	-4.34	3.95e-05	0.000967	neuronal	TRUE
chr2	31640449	31641464	1016	*	4.31	1.79	5.17	-3.38	3.96e-05	0.000967	neuronal	TRUE
chr7	3586151	3586817	667	*	4.74	5.51	3	2.51	4.01e-05	0.000978	ESC	TRUE
chr4	155189692	155190261	570	*	3.86	4.77	0.69	4.08	4.03e-05	0.000979	ESC	TRUE
chr7	30551829	30552936	1108	*	4.38	1.95	5.24	-3.28	4.05e-05	0.000982	neuronal	TRUE
chrX	103311559	103312309	751	*	3.92	4.82	1	3.82	4.1e-05	0.000991	ESC	TRUE
chr16	13975982	13977460	1479	*	4.81	5.57	3.08	2.49	4.11e-05	0.000992	ESC	TRUE
chr7	98186596	98187374	779	*	3.93	-0.12	4.89	-5.01	4.13e-05	0.000994	neuronal	TRUE
chr2	119486134	119486837	704	*	3.77	4.71	0.26	4.45	4.18e-05	0.001	ESC	TRUE
chr10	9085336	9085967	632	*	3.94	4.84	0.99	3.85	4.2e-05	0.001	ESC	TRUE
chr2	181332194	181333173	980	*	4.29	5.13	2.01	3.12	4.2e-05	0.001	ESC	TRUE
chr9	69766271	69766795	525	*	3.92	-0.12	4.87	-4.99	4.25e-05	0.00101	neuronal	TRUE
chr1	86310619	86311479	861	*	4.81	5.56	3.14	2.42	4.25e-05	0.00101	ESC	TRUE
chr16	11359951	11361152	1202	*	3.78	4.74	-0.32	5.06	4.26e-05	0.00101	ESC	TRUE
chr14	86395828	86396720	893	*	4.77	5.52	3.08	2.45	4.32e-05	0.00102	ESC	TRUE
chrX	151123726	151124372	647	*	3.81	4.77	-0.32	5.08	4.35e-05	0.00103	ESC	TRUE
chr7	52910794	52912012	1219	*	3.94	4.84	0.99	3.84	4.38e-05	0.00103	ESC	TRUE
chr16	38087981	38088727	747	*	4.05	1.13	4.95	-3.82	4.39e-05	0.00103	neuronal	TRUE
chr4	105474906	105475766	861	*	4.22	1.67	5.09	-3.41	4.41e-05	0.00104	neuronal	TRUE
chr12	79609016	79609678	663	*	3.96	0.88	4.88	-3.99	4.42e-05	0.00104	neuronal	TRUE
chr16	16566223	16567249	1027	*	3.78	4.73	-0.32	5.05	4.44e-05	0.00104	ESC	TRUE
chr8	36547891	36548727	837	*	3.76	4.7	0.27	4.42	4.53e-05	0.00105	ESC	TRUE
chr14	101640386	101641282	897	*	3.9	-0.12	4.85	-4.97	4.56e-05	0.00106	neuronal	TRUE
chr14	27067923	27068948	1026	*	3.84	4.8	-0.32	5.12	4.58e-05	0.00106	ESC	TRUE
chr2	118218112	118219057	946	*	3.9	-0.12	4.85	-4.97	4.59e-05	0.00106	neuronal	TRUE
chr18	30697827	30698587	761	*	3.76	4.72	-0.32	5.03	4.65e-05	0.00107	ESC	TRUE
chr2	20654529	20655652	1124	*	3.77	4.73	-0.32	5.05	4.65e-05	0.00107	ESC	TRUE
chr4	99635722	99636570	849	*	4.43	5.25	2.38	2.87	4.7e-05	0.00108	ESC	TRUE
chr9	117297322	117298163	842	*	3.76	4.69	0.26	4.43	4.72e-05	0.00108	ESC	TRUE
chr5	22308830	22309407	578	*	3.79	4.74	-0.32	5.06	4.75e-05	0.00109	ESC	TRUE
chr16	44672044	44672908	865	*	3.88	0.43	4.81	-4.39	4.85e-05	0.00111	neuronal	TRUE
chr10	25028840	25029969	1130	*	5.37	6.27	2.48	3.79	4.87e-05	0.00111	ESC	TRUE
chr19	47450408	47451305	898	*	3.75	4.71	-0.32	5.03	4.88e-05	0.00111	ESC	TRUE
chr1	139412207	139412935	729	*	4.02	4.91	1.28	3.63	4.92e-05	0.00112	ESC	TRUE
chr10	118044715	118045343	629	*	3.74	4.68	0.27	4.4	4.96e-05	0.00112	ESC	TRUE
chr13	91128606	91129583	978	*	3.9	-0.12	4.85	-4.97	5e-05	0.00113	neuronal	TRUE
chr9	72853518	72854284	767	*	3.88	-0.12	4.83	-4.95	5.01e-05	0.00113	neuronal	TRUE
chr6	122340399	122342722	2324	*	6.24	6.82	5.28	1.54	5.03e-05	0.00113	ESC	TRUE
chr11	44841615	44842175	561	*	4.38	5.22	2.15	3.06	5.04e-05	0.00113	ESC	TRUE
chr12	75817427	75818460	1034	*	3.88	-0.12	4.83	-4.95	5.06e-05	0.00113	neuronal	TRUE
chr1	59697592	59698205	614	*	3.75	4.71	-0.32	5.02	5.11e-05	0.00114	ESC	TRUE
chr16	48422194	48423018	825	*	4.69	5.48	2.86	2.62	5.14e-05	0.00114	ESC	TRUE
chr2	121895034	121895731	698	*	3.73	4.69	-0.32	5	5.27e-05	0.00117	ESC	TRUE
chr10	29143180	29144153	974	*	4.25	1.77	5.11	-3.33	5.37e-05	0.00119	neuronal	TRUE
chr14	77250537	77251225	689	*	3.75	4.7	-0.32	5.02	5.37e-05	0.00119	ESC	TRUE
chr8	90301737	90302774	1038	*	3.86	0.43	4.79	-4.36	5.38e-05	0.00119	neuronal	TRUE
chr8	12165351	12166197	847	*	3.86	-0.12	4.81	-4.93	5.51e-05	0.00121	neuronal	TRUE
chr18	51932393	51933079	687	*	3.72	4.65	0.26	4.39	5.61e-05	0.00123	ESC	TRUE
chr16	30939641	30940452	812	*	4.28	5.11	2.14	2.97	5.7e-05	0.00125	ESC	TRUE
chr18	35137768	35138551	784	*	4.46	5.28	2.37	2.91	5.76e-05	0.00126	ESC	TRUE
chr18	65530300	65531271	972	*	3.95	0.94	4.85	-3.91	5.79e-05	0.00127	neuronal	TRUE
chr6	135041861	135042526	666	*	4.08	4.96	1.48	3.48	5.81e-05	0.00127	ESC	TRUE
chr13	14426899	14427730	832	*	4.04	4.91	1.48	3.43	5.84e-05	0.00127	ESC	TRUE
chr2	74713517	74714647	1131	*	4.02	1.13	4.91	-3.78	5.89e-05	0.00128	neuronal	TRUE
chr5	145906849	145907867	1019	*	3.71	4.66	-0.32	4.98	5.9e-05	0.00128	ESC	TRUE
chr5	53554824	53555858	1035	*	3.79	4.71	0.68	4.02	5.92e-05	0.00128	ESC	TRUE
chr4	61989772	61990660	889	*	3.71	4.66	-0.32	4.98	5.94e-05	0.00128	ESC	TRUE
chr6	54953151	54953841	691	*	3.71	4.66	-0.32	4.98	5.94e-05	0.00128	ESC	TRUE
chr11	18878000	18878691	692	*	4.04	1.28	4.93	-3.65	5.97e-05	0.00128	neuronal	TRUE
chr15	8831805	8832424	620	*	3.89	4.79	0.99	3.8	6.01e-05	0.00129	ESC	TRUE
chr17	37990228	37990985	758	*	3.79	4.71	0.69	4.01	6.03e-05	0.00129	ESC	TRUE
chr13	90868929	90869728	800	*	3.7	4.65	-0.32	4.97	6.06e-05	0.00129	ESC	TRUE
chr2	139608806	139610007	1202	*	3.84	-0.12	4.79	-4.91	6.06e-05	0.00129	neuronal	TRUE
chr4	145034524	145035188	665	*	3.84	-0.12	4.79	-4.91	6.08e-05	0.00129	neuronal	TRUE
chr12	56298370	56298971	602	*	3.9	4.8	0.99	3.8	6.16e-05	0.00131	ESC	TRUE
chr3	18256567	18257462	896	*	4.01	4.89	1.28	3.61	6.25e-05	0.00132	ESC	TRUE
chr1	189187539	189188219	681	*	3.84	-0.12	4.79	-4.91	6.31e-05	0.00133	neuronal	TRUE
chr6	37658014	37659146	1133	*	4.81	5.55	3.2	2.35	6.31e-05	0.00133	ESC	TRUE
chr10	23812874	23813688	815	*	4.16	5.02	1.69	3.33	6.33e-05	0.00133	ESC	TRUE
chr3	139408693	139409397	705	*	3.69	4.64	-0.32	4.96	6.36e-05	0.00134	ESC	TRUE
chr12	73112268	73113237	970	*	3.93	0.94	4.83	-3.89	6.41e-05	0.00134	neuronal	TRUE
chr2	29120796	29121617	822	*	3.88	4.78	0.99	3.79	6.72e-05	0.0014	ESC	TRUE
chr8	107287352	107288032	681	*	4.71	5.46	3.01	2.46	6.72e-05	0.0014	ESC	TRUE
chr2	115723377	115724287	911	*	4.15	4.99	1.85	3.14	6.73e-05	0.0014	ESC	TRUE
chr19	24845080	24846057	978	*	3.82	-0.12	4.77	-4.89	6.79e-05	0.00141	neuronal	TRUE
chr9	104102760	104103399	640	*	3.67	4.62	-0.32	4.94	7.07e-05	0.00146	ESC	TRUE
chr16	16825155	16825962	808	*	3.71	4.67	-0.32	4.98	7.07e-05	0.00146	ESC	TRUE
chr7	73602595	73603351	757	*	3.68	4.63	-0.32	4.95	7.15e-05	0.00148	ESC	TRUE
chr18	56466342	56466914	573	*	3.74	4.65	0.68	3.97	7.24e-05	0.00149	ESC	TRUE
chr18	12025982	12026648	667	*	4.38	2.33	5.19	-2.86	7.28e-05	0.0015	neuronal	TRUE
chr5	127324083	127324655	573	*	3.8	-0.12	4.75	-4.87	7.33e-05	0.00151	neuronal	TRUE
chr12	29368237	29368960	724	*	4.08	1.51	4.95	-3.44	7.35e-05	0.00151	neuronal	TRUE
chr8	34727163	34728168	1006	*	3.67	4.63	-0.32	4.94	7.52e-05	0.00154	ESC	TRUE
chr1	16129901	16130402	502	*	3.66	4.61	-0.32	4.93	7.56e-05	0.00154	ESC	TRUE
chr6	67237545	67238860	1316	*	3.65	4.6	-0.32	4.92	7.69e-05	0.00157	ESC	TRUE
chr5	66150895	66151965	1071	*	4	4.86	1.49	3.37	7.72e-05	0.00157	ESC	TRUE
chr5	73892332	73892965	634	*	4.61	5.39	2.78	2.61	7.76e-05	0.00157	ESC	TRUE
chr19	12069506	12070158	653	*	3.64	4.59	-0.32	4.91	7.87e-05	0.00159	ESC	TRUE
chr14	123587374	123588131	758	*	3.67	4.62	-0.32	4.94	7.96e-05	0.00161	ESC	TRUE
chr18	80811321	80812032	712	*	3.88	0.82	4.79	-3.97	7.96e-05	0.00161	neuronal	TRUE
chr9	55224821	55225726	906	*	4.22	5.05	2.01	3.04	7.98e-05	0.00161	ESC	TRUE
chr4	137142083	137142854	772	*	3.78	-0.12	4.73	-4.84	8.07e-05	0.00162	neuronal	TRUE
chr15	8659392	8660098	707	*	3.79	-0.12	4.75	-4.86	8.2e-05	0.00164	neuronal	TRUE
chr10	58532023	58532591	569	*	3.65	4.6	-0.32	4.92	8.28e-05	0.00166	ESC	TRUE
chr10	95461112	95461689	578	*	3.68	4.64	-0.32	4.95	8.29e-05	0.00166	ESC	TRUE
chr15	89127838	89129181	1344	*	3.78	-0.12	4.73	-4.85	8.31e-05	0.00166	neuronal	TRUE
chr17	14301389	14302088	700	*	3.64	4.59	-0.32	4.91	8.41e-05	0.00167	ESC	TRUE
chr7	65454073	65454632	560	*	3.95	4.83	1.28	3.55	8.44e-05	0.00168	ESC	TRUE
chr2	172516112	172517176	1065	*	4.06	4.91	1.68	3.23	8.54e-05	0.00169	ESC	TRUE
chr16	90437225	90437905	681	*	3.65	4.6	-0.32	4.92	8.61e-05	0.0017	ESC	TRUE
chr18	8043806	8044904	1099	*	4.22	1.79	5.07	-3.29	8.63e-05	0.0017	neuronal	TRUE
chr3	96084180	96084922	743	*	3.65	4.58	0.26	4.32	8.66e-05	0.0017	ESC	TRUE
chr5	140321282	140322706	1425	*	4.8	3.2	5.54	-2.34	8.66e-05	0.0017	neuronal	TRUE
chr12	86770649	86771418	770	*	4.32	5.14	2.27	2.86	8.67e-05	0.0017	ESC	TRUE
chr19	11299440	11299969	530	*	3.64	4.57	0.26	4.31	8.67e-05	0.0017	ESC	TRUE
chr3	122433827	122434605	779	*	3.64	4.6	-0.32	4.91	8.75e-05	0.00171	ESC	TRUE
chr19	36083423	36084033	611	*	3.75	-0.12	4.7	-4.82	8.93e-05	0.00174	neuronal	TRUE
chr1	127904238	127905343	1106	*	3.64	4.56	0.26	4.3	8.95e-05	0.00174	ESC	TRUE
chr14	122875920	122876724	805	*	3.75	-0.12	4.7	-4.82	9.01e-05	0.00175	neuronal	TRUE
chr19	24491779	24492961	1183	*	4.77	5.52	3.08	2.44	9.03e-05	0.00175	ESC	TRUE
chr17	29187107	29187672	566	*	4.52	5.3	2.68	2.62	9.08e-05	0.00175	ESC	TRUE
chr16	12960697	12961481	785	*	4.05	4.9	1.68	3.22	9.08e-05	0.00175	ESC	TRUE
chr4	151996230	151997485	1256	*	4.5	2.59	5.29	-2.7	9.16e-05	0.00177	neuronal	TRUE
chr19	40272418	40273219	802	*	3.61	4.56	-0.32	4.88	9.31e-05	0.00179	ESC	TRUE
chr15	92099580	92100358	779	*	4.37	2.1	5.21	-3.1	9.38e-05	0.0018	neuronal	TRUE
chr18	34931043	34931852	810	*	3.75	-0.12	4.7	-4.82	9.47e-05	0.00181	neuronal	TRUE
chr7	131777748	131778311	564	*	3.75	-0.12	4.7	-4.82	9.47e-05	0.00181	neuronal	TRUE
chr5	18452768	18453593	826	*	3.63	4.56	0.26	4.3	9.5e-05	0.00182	ESC	TRUE
chr10	95189377	95190247	871	*	3.85	0.88	4.75	-3.87	9.62e-05	0.00183	neuronal	TRUE
chr10	61828501	61829512	1012	*	3.62	4.57	-0.32	4.89	9.65e-05	0.00183	ESC	TRUE
chr10	56374049	56374663	615	*	5.43	6.3	2.84	3.46	9.66e-05	0.00183	ESC	TRUE
chr10	51238026	51238617	592	*	3.6	4.55	-0.32	4.87	9.68e-05	0.00183	ESC	TRUE
chr19	40433977	40434609	633	*	4.01	1.13	4.91	-3.78	9.69e-05	0.00183	neuronal	TRUE
chr6	28756318	28757166	849	*	3.81	-0.12	4.76	-4.88	9.73e-05	0.00184	neuronal	TRUE
chr10	68259383	68260176	794	*	3.65	4.61	-0.32	4.92	9.78e-05	0.00184	ESC	TRUE
chr5	150601514	150602415	902	*	3.73	-0.12	4.68	-4.8	9.82e-05	0.00185	neuronal	TRUE
chr10	43154769	43155403	635	*	3.74	-0.12	4.68	-4.8	9.86e-05	0.00185	neuronal	TRUE
chr12	62707073	62707833	761	*	4.58	5.35	2.85	2.5	0.0001	0.00188	ESC	TRUE
chr5	103938472	103939232	761	*	4.36	2.29	5.17	-2.89	0.000101	0.00189	neuronal	TRUE
chr1	188853931	188854670	740	*	4.18	5.01	2.01	3	0.000102	0.0019	ESC	TRUE
chr15	36944392	36945367	976	*	4.14	1.6	5.01	-3.41	0.000103	0.00192	neuronal	TRUE
chr5	131526689	131527204	516	*	4.66	5.41	3.01	2.41	0.000103	0.00193	ESC	TRUE
chr18	81865495	81866053	559	*	3.62	4.55	0.27	4.28	0.000104	0.00193	ESC	TRUE
chr5	27243057	27243967	911	*	4.68	5.44	2.92	2.52	0.000104	0.00193	ESC	TRUE
chr9	101041442	101042125	684	*	4.57	5.34	2.85	2.48	0.000106	0.00196	ESC	TRUE
chr15	25769653	25770410	758	*	3.61	4.53	0.27	4.26	0.000106	0.00196	ESC	TRUE
chr10	89434523	89435295	773	*	4.41	2.47	5.2	-2.74	0.000106	0.00196	neuronal	TRUE
chr2	98844273	98844783	511	*	3.59	4.55	-0.32	4.86	0.000106	0.00196	ESC	TRUE
chr18	70380615	70381429	815	*	3.58	4.53	-0.32	4.85	0.000108	0.00197	ESC	TRUE
chr2	20652804	20653602	799	*	3.71	4.62	0.69	3.93	0.000108	0.00197	ESC	TRUE
chr5	86786617	86787637	1021	*	3.59	4.54	-0.32	4.85	0.000108	0.00197	ESC	TRUE
chr9	46968756	46969547	792	*	3.74	-0.12	4.69	-4.8	0.000108	0.00197	neuronal	TRUE
chr19	12731958	12732563	606	*	4.31	5.12	2.26	2.86	0.000109	0.00198	ESC	TRUE
chr4	72233599	72234244	646	*	4.4	2.26	5.23	-2.96	0.000109	0.00198	neuronal	TRUE
chr2	25402645	25403484	840	*	3.71	-0.12	4.66	-4.78	0.000109	0.00199	neuronal	TRUE
chr10	42968130	42969139	1010	*	3.68	4.58	0.68	3.9	0.00011	0.002	ESC	TRUE
chr12	25099544	25101250	1707	*	4.97	3.52	5.67	-2.15	0.000111	0.00201	neuronal	TRUE
chr7	63956657	63957580	924	*	5.64	6.24	4.57	1.68	0.000111	0.00201	ESC	TRUE
chr1	113959136	113959711	576	*	3.57	4.52	-0.32	4.84	0.000112	0.00203	ESC	TRUE
chr5	110469034	110470026	993	*	4.06	4.91	1.67	3.24	0.000113	0.00204	ESC	TRUE
chr7	139530368	139531069	702	*	4.85	3.31	5.58	-2.27	0.000114	0.00206	neuronal	TRUE
chr7	141025999	141026978	980	*	4.43	2.24	5.27	-3.03	0.000115	0.00206	neuronal	TRUE
chr17	35504653	35505372	720	*	4.28	5.12	2.02	3.1	0.000115	0.00207	ESC	TRUE
chr3	122936486	122937150	665	*	3.56	4.51	-0.32	4.82	0.000116	0.00207	ESC	TRUE
chr6	133986991	133987611	621	*	3.6	4.52	0.26	4.26	0.000116	0.00207	ESC	TRUE
chr13	97282738	97283367	630	*	3.6	4.52	0.27	4.25	0.000117	0.00208	ESC	TRUE
chr14	122329822	122330769	948	*	3.6	4.52	0.27	4.25	0.000117	0.00208	ESC	TRUE
chrX	101084142	101084855	714	*	3.81	4.7	1.02	3.68	0.000117	0.00209	ESC	TRUE
chr10	21160891	21161656	766	*	3.83	0.94	4.73	-3.78	0.000118	0.0021	neuronal	TRUE
chr10	80578404	80579177	774	*	3.69	-0.12	4.64	-4.75	0.00012	0.00211	neuronal	TRUE
chr10	25313865	25314462	598	*	3.55	4.5	-0.32	4.82	0.00012	0.00211	ESC	TRUE
chr10	89470587	89471367	781	*	3.55	4.5	-0.32	4.82	0.00012	0.00211	ESC	TRUE
chr18	4860584	4861431	848	*	3.55	4.5	-0.32	4.82	0.00012	0.00211	ESC	TRUE
chr1	57100687	57101373	687	*	3.69	-0.12	4.64	-4.76	0.00012	0.00211	neuronal	TRUE
chr1	189761414	189762062	649	*	3.9	4.78	1.28	3.5	0.000121	0.00212	ESC	TRUE
chr11	71502129	71502725	597	*	4.37	5.16	2.49	2.67	0.000121	0.00212	ESC	TRUE
chr4	84884359	84884955	597	*	3.69	-0.12	4.64	-4.75	0.000122	0.00213	neuronal	TRUE
chr18	33835767	33836487	721	*	4.49	5.27	2.68	2.59	0.000123	0.00214	ESC	TRUE
chr15	34567988	34568517	530	*	3.55	4.5	-0.32	4.81	0.000123	0.00214	ESC	TRUE
chr5	124483308	124484008	701	*	4.05	1.55	4.91	-3.36	0.000123	0.00214	neuronal	TRUE
chr4	155670023	155671192	1170	*	4.21	5.04	2.02	3.03	0.000123	0.00214	ESC	TRUE
chr12	98920263	98920798	536	*	3.69	-0.12	4.64	-4.75	0.000124	0.00214	neuronal	TRUE
chr5	111220511	111221176	666	*	3.8	0.82	4.7	-3.88	0.000124	0.00215	neuronal	TRUE
chr4	48048072	48048794	723	*	4.34	2.35	5.14	-2.79	0.000125	0.00216	neuronal	TRUE
chr5	25554501	25555242	742	*	4.04	4.89	1.69	3.2	0.000125	0.00216	ESC	TRUE
chr16	9083578	9084099	522	*	3.96	4.82	1.49	3.33	0.000126	0.00216	ESC	TRUE
chr7	80745104	80745862	759	*	4.46	5.25	2.59	2.66	0.000126	0.00216	ESC	TRUE
chr8	44971134	44971980	847	*	4.02	4.89	1.5	3.39	0.000126	0.00217	ESC	TRUE
chrX	21344184	21344941	758	*	3.54	4.49	-0.32	4.8	0.000127	0.00217	ESC	TRUE
chr11	68121184	68122364	1181	*	3.9	1.13	4.79	-3.66	0.000129	0.00221	neuronal	TRUE
chr1	128392147	128392857	711	*	4.43	5.21	2.59	2.63	0.000129	0.00221	ESC	TRUE
chr1	72793020	72793665	646	*	4.84	5.57	3.27	2.3	0.00013	0.00222	ESC	TRUE
chr19	26748077	26749235	1159	*	4.22	1.98	5.06	-3.07	0.00013	0.00222	neuronal	TRUE
chr5	53466618	53467550	933	*	4.41	5.23	2.37	2.85	0.000131	0.00223	ESC	TRUE
chr5	18565027	18565906	880	*	3.78	4.67	0.99	3.67	0.000132	0.00223	ESC	TRUE
chr1	23750572	23751474	903	*	3.67	-0.12	4.61	-4.73	0.000132	0.00223	neuronal	TRUE
chr14	20048342	20049058	717	*	3.59	4.51	0.26	4.25	0.000132	0.00223	ESC	TRUE
chr18	66023274	66024131	858	*	3.67	-0.12	4.61	-4.73	0.000132	0.00223	neuronal	TRUE
chr18	9213363	9214351	989	*	3.67	-0.12	4.61	-4.73	0.000132	0.00223	neuronal	TRUE
chr2	74734555	74735083	529	*	3.67	-0.12	4.61	-4.73	0.000132	0.00223	neuronal	TRUE
chr15	88978409	88979304	896	*	4.01	1.51	4.88	-3.37	0.000133	0.00224	neuronal	TRUE
chr8	72315987	72316601	615	*	3.53	4.48	-0.32	4.79	0.000134	0.00225	ESC	TRUE
chr7	130368653	130369650	998	*	3.88	1.13	4.77	-3.64	0.000134	0.00225	neuronal	TRUE
chr1	63247114	63247909	796	*	3.81	0.94	4.7	-3.76	0.000135	0.00225	neuronal	TRUE
chr8	24152964	24153654	691	*	4	4.87	1.48	3.39	0.000135	0.00226	ESC	TRUE
chr5	20973716	20974338	623	*	3.89	4.77	1.28	3.49	0.000136	0.00227	ESC	TRUE
chr5	122693161	122693882	722	*	3.69	0.43	4.62	-4.19	0.000138	0.0023	neuronal	TRUE
chr3	60106051	60107035	985	*	3.52	4.47	-0.32	4.79	0.000138	0.0023	ESC	TRUE
chr5	65700053	65700565	513	*	3.62	4.57	-0.32	4.89	0.000139	0.0023	ESC	TRUE
chr19	3842395	3842952	558	*	3.52	4.47	-0.32	4.78	0.000139	0.0023	ESC	TRUE
chr16	29719951	29720681	731	*	4.46	2.53	5.25	-2.73	0.000139	0.0023	neuronal	TRUE
chr5	23401157	23401900	744	*	3.53	4.48	-0.32	4.8	0.00014	0.00231	ESC	TRUE
chr12	80010087	80010916	830	*	4.64	5.39	3	2.38	0.000142	0.00233	ESC	TRUE
chr4	119071152	119072340	1189	*	4.7	5.44	3.08	2.36	0.000142	0.00233	ESC	TRUE
chr1	12576682	12577611	930	*	4.07	1.6	4.93	-3.33	0.000142	0.00233	neuronal	TRUE
chr4	41258772	41259512	741	*	3.87	4.75	1.26	3.49	0.000142	0.00233	ESC	TRUE
chr2	171574217	171574818	602	*	4.46	5.25	2.6	2.65	0.000143	0.00233	ESC	TRUE
chr7	56518239	56519165	927	*	3.51	4.46	-0.32	4.77	0.000143	0.00233	ESC	TRUE
chr17	63176284	63176948	665	*	4.03	4.88	1.69	3.19	0.000143	0.00234	ESC	TRUE
chr18	68923897	68924797	901	*	3.83	4.7	1.26	3.44	0.000144	0.00234	ESC	TRUE
chr13	51125123	51126044	922	*	3.76	4.65	1.02	3.63	0.000145	0.00235	ESC	TRUE
chr2	48538761	48539331	571	*	3.81	0.94	4.7	-3.76	0.000145	0.00235	neuronal	TRUE
chr2	6553602	6554440	839	*	3.64	-0.12	4.59	-4.71	0.000146	0.00236	neuronal	TRUE
chr6	5032790	5033797	1008	*	3.97	4.84	1.48	3.36	0.000146	0.00236	ESC	TRUE
chrX	101396288	101397097	810	*	3.75	4.64	0.99	3.65	0.000146	0.00236	ESC	TRUE
chr1	128000564	128001410	847	*	3.53	4.48	-0.32	4.8	0.000146	0.00236	ESC	TRUE
chr4	57770045	57770592	548	*	3.53	4.48	-0.32	4.8	0.000146	0.00236	ESC	TRUE
chr1	126128784	126129628	845	*	3.54	4.47	0.26	4.21	0.000148	0.00238	ESC	TRUE
chr1	66912282	66912933	652	*	3.55	4.48	0.26	4.22	0.000148	0.00238	ESC	TRUE
chr9	37054032	37054806	775	*	3.65	-0.12	4.59	-4.71	0.000148	0.00238	neuronal	TRUE
chr17	6861087	6862046	960	*	3.97	1.51	4.83	-3.32	0.000148	0.00238	neuronal	TRUE
chr13	73099191	73099927	737	*	3.56	4.49	0.27	4.21	0.000149	0.00238	ESC	TRUE
chr8	106872382	106872889	508	*	3.54	4.46	0.27	4.19	0.00015	0.00239	ESC	TRUE
chr11	38121086	38121651	566	*	3.5	4.45	-0.32	4.76	0.00015	0.00239	ESC	TRUE
chr11	59511592	59512172	581	*	3.5	4.45	-0.32	4.76	0.00015	0.00239	ESC	TRUE
chr9	92260738	92261258	521	*	3.76	4.64	1.02	3.63	0.00015	0.00239	ESC	TRUE
chr5	137509750	137510624	875	*	3.64	-0.12	4.59	-4.7	0.000151	0.0024	neuronal	TRUE
chr16	13785713	13786449	737	*	3.53	4.46	0.27	4.18	0.000153	0.00242	ESC	TRUE
chr9	78368556	78369723	1168	*	3.74	4.62	1.01	3.61	0.000153	0.00242	ESC	TRUE
chr12	104731525	104732276	752	*	3.64	-0.12	4.59	-4.7	0.000154	0.00243	neuronal	TRUE
chr15	31126688	31127825	1138	*	3.96	4.83	1.48	3.35	0.000156	0.00245	ESC	TRUE
chr5	129269830	129270607	778	*	4.24	5.07	1.99	3.08	0.000156	0.00245	ESC	TRUE
chr1	128585617	128586728	1112	*	5	3.52	5.72	-2.2	0.000158	0.00248	neuronal	TRUE
chr6	63128675	63129647	973	*	3.75	4.64	1.02	3.62	0.000158	0.00248	ESC	TRUE
chr15	60474781	60475717	937	*	3.5	4.45	-0.32	4.77	0.000159	0.00249	ESC	TRUE
chr7	25880248	25881134	887	*	3.49	4.43	-0.32	4.75	0.000159	0.00249	ESC	TRUE
chr4	12662610	12663640	1031	*	4.71	5.46	3.01	2.45	0.000159	0.00249	ESC	TRUE
chr11	59809444	59810344	901	*	4.28	2.13	5.11	-2.98	0.000161	0.00251	neuronal	TRUE
chr1	167093518	167094301	784	*	3.48	4.43	-0.32	4.75	0.000161	0.00251	ESC	TRUE
chr18	3822042	3822618	577	*	3.48	4.43	-0.32	4.75	0.000161	0.00251	ESC	TRUE
chr10	60166026	60166912	887	*	3.75	4.64	0.99	3.64	0.000162	0.00251	ESC	TRUE
chr3	103734020	103734735	716	*	3.67	0.51	4.59	-4.08	0.000162	0.00252	neuronal	TRUE
chr7	79654533	79655169	637	*	4.7	5.43	3.14	2.29	0.000163	0.00252	ESC	TRUE
chr18	65941049	65941630	582	*	5.03	5.71	3.68	2.03	0.000163	0.00252	ESC	TRUE
chr15	65926321	65926907	587	*	3.78	4.67	1.02	3.65	0.000164	0.00254	ESC	TRUE
chr7	84779287	84780080	794	*	3.62	-0.12	4.56	-4.68	0.000166	0.00255	neuronal	TRUE
chr4	110311999	110312858	860	*	4.16	4.99	2	2.98	0.000166	0.00255	ESC	TRUE
chr8	105936814	105937815	1002	*	4.05	1.6	4.91	-3.31	0.000166	0.00255	neuronal	TRUE
chr6	55162997	55163759	763	*	3.75	0.82	4.66	-3.84	0.000167	0.00257	neuronal	TRUE
chr13	63554362	63555347	986	*	4.33	2.38	5.13	-2.75	0.000168	0.00257	neuronal	TRUE
chr11	101681950	101682486	537	*	3.52	4.47	-0.32	4.79	0.000168	0.00257	ESC	TRUE
chr9	113670639	113671151	513	*	3.52	4.47	-0.32	4.79	0.000168	0.00257	ESC	TRUE
chr4	43492797	43493376	580	*	3.77	0.94	4.66	-3.72	0.00017	0.0026	neuronal	TRUE
chr17	34340586	34341115	530	*	3.48	4.43	-0.32	4.75	0.000171	0.0026	ESC	TRUE
chr3	116326573	116327960	1388	*	3.77	0.82	4.68	-3.86	0.000171	0.0026	neuronal	TRUE
chr12	117106951	117107528	578	*	3.62	-0.12	4.56	-4.68	0.000173	0.00262	neuronal	TRUE
chr18	47859306	47859912	607	*	3.66	0.43	4.59	-4.16	0.000173	0.00262	neuronal	TRUE
chr16	35145635	35146646	1012	*	4.11	4.93	2	2.93	0.000177	0.00267	ESC	TRUE
chr6	75288544	75289200	657	*	3.53	4.46	0.27	4.18	0.000177	0.00267	ESC	TRUE
chr17	10011478	10012152	675	*	3.62	-0.12	4.56	-4.68	0.000178	0.00267	neuronal	TRUE
chr5	131563782	131564381	600	*	4.63	5.39	2.92	2.46	0.000178	0.00267	ESC	TRUE
chr1	86187684	86188283	600	*	4.07	4.92	1.67	3.25	0.000178	0.00267	ESC	TRUE
chr19	28328638	28329318	681	*	3.6	-0.12	4.54	-4.66	0.000179	0.00267	neuronal	TRUE
chr11	107352559	107353135	577	*	3.5	4.42	0.26	4.16	0.000179	0.00267	ESC	TRUE
chr12	84624859	84625894	1036	*	3.85	4.73	1.26	3.47	0.000179	0.00267	ESC	TRUE
chr11	57970359	57971496	1138	*	3.87	4.75	1.28	3.47	0.00018	0.00267	ESC	TRUE
chr11	51619465	51620123	659	*	3.6	-0.12	4.54	-4.66	0.00018	0.00267	neuronal	TRUE
chr11	101968503	101969172	670	*	3.6	-0.12	4.54	-4.66	0.00018	0.00267	neuronal	TRUE
chr6	93956753	93957482	730	*	3.6	-0.12	4.54	-4.66	0.00018	0.00267	neuronal	TRUE
chr12	17266065	17266989	925	*	3.66	0.43	4.59	-4.16	0.00018	0.00267	neuronal	TRUE
chrX	99556691	99557390	700	*	4.45	5.25	2.48	2.77	0.00018	0.00267	ESC	TRUE
chr19	30419740	30420278	539	*	3.94	1.38	4.81	-3.43	0.00018	0.00267	neuronal	TRUE
chr10	20264501	20265129	629	*	3.78	4.67	1.02	3.65	0.000181	0.00268	ESC	TRUE
chr9	28136275	28137179	905	*	3.6	-0.12	4.54	-4.66	0.000182	0.00268	neuronal	TRUE
chr11	53202261	53202878	618	*	4.35	5.14	2.5	2.64	0.000182	0.00268	ESC	TRUE
chr17	35501975	35503051	1077	*	3.73	4.62	0.99	3.63	0.000182	0.00268	ESC	TRUE
chr6	52204547	52205298	752	*	4.4	2.55	5.19	-2.63	0.000183	0.00268	neuronal	TRUE
chr15	81926121	81926687	567	*	3.6	-0.12	4.54	-4.66	0.000183	0.00268	neuronal	TRUE
chr6	18254570	18255377	808	*	3.6	-0.12	4.54	-4.66	0.000183	0.00268	neuronal	TRUE
chr9	29611942	29612525	584	*	3.61	4.51	0.68	3.83	0.000183	0.00268	ESC	TRUE
chr18	13712514	13713140	627	*	4.05	4.9	1.7	3.2	0.000183	0.00269	ESC	TRUE
chr10	8888981	8889803	823	*	4.28	5.1	2.26	2.84	0.000186	0.00272	ESC	TRUE
chr18	35757492	35758136	645	*	4.31	5.1	2.38	2.73	0.000187	0.00273	ESC	TRUE
chr5	92882541	92883405	865	*	3.84	1.13	4.72	-3.6	0.000188	0.00273	neuronal	TRUE
chr5	104442746	104443384	639	*	3.73	4.61	1.02	3.6	0.000189	0.00275	ESC	TRUE
chr15	60554422	60555240	819	*	3.81	4.68	1.26	3.42	0.00019	0.00275	ESC	TRUE
chr16	46500587	46501202	616	*	3.81	4.68	1.26	3.42	0.00019	0.00275	ESC	TRUE
chr3	97159358	97159885	528	*	4.06	4.89	1.86	3.03	0.00019	0.00276	ESC	TRUE
chr17	40495274	40495986	713	*	3.44	4.39	-0.32	4.71	0.000191	0.00276	ESC	TRUE
chr6	93478450	93479002	553	*	3.44	4.39	-0.32	4.71	0.000191	0.00276	ESC	TRUE
chr11	55946338	55947053	716	*	4.13	4.95	2.01	2.94	0.000191	0.00276	ESC	TRUE
chr1	133183546	133184341	796	*	3.62	0.43	4.54	-4.11	0.000191	0.00276	neuronal	TRUE
chr18	47475038	47475843	806	*	3.81	4.68	1.27	3.4	0.000192	0.00276	ESC	TRUE
chr16	22637285	22637830	546	*	3.47	4.42	-0.32	4.74	0.000192	0.00276	ESC	TRUE
chr9	96230029	96230835	807	*	3.47	4.42	-0.32	4.74	0.000192	0.00276	ESC	TRUE
chr17	69384030	69384721	692	*	3.59	-0.12	4.54	-4.65	0.000194	0.00278	neuronal	TRUE
chr12	55505307	55505859	553	*	3.55	4.47	0.27	4.2	0.000195	0.00279	ESC	TRUE
chr11	10337595	10338255	661	*	3.6	4.5	0.69	3.81	0.000195	0.00279	ESC	TRUE
chr11	106612736	106613426	691	*	3.71	0.82	4.61	-3.79	0.000196	0.00279	neuronal	TRUE
chr5	124482469	124483036	568	*	3.62	0.43	4.54	-4.11	0.000196	0.00279	neuronal	TRUE
chr17	7533302	7534106	805	*	3.44	4.39	-0.32	4.7	0.000197	0.0028	ESC	TRUE
chr1	57281470	57282059	590	*	3.69	4.58	1	3.57	0.000197	0.0028	ESC	TRUE
chr2	35845664	35846309	646	*	3.71	4.59	1.02	3.58	0.000197	0.0028	ESC	TRUE
chr18	14305091	14306173	1083	*	4.2	1.95	5.04	-3.09	0.000198	0.0028	neuronal	TRUE
chr14	79881828	79882571	744	*	3.57	-0.12	4.52	-4.63	0.000198	0.0028	neuronal	TRUE
chr5	140073397	140074390	994	*	3.57	-0.12	4.52	-4.63	0.000198	0.0028	neuronal	TRUE
chr7	93037716	93038530	815	*	3.57	-0.12	4.52	-4.63	0.000199	0.00281	neuronal	TRUE
chrX	152652544	152653160	617	*	3.79	4.66	1.27	3.39	0.0002	0.00281	ESC	TRUE
chr6	72616105	72617073	969	*	3.57	-0.12	4.52	-4.63	0.000201	0.00282	neuronal	TRUE
chr2	49451062	49452460	1399	*	4.75	2.95	5.53	-2.57	0.000201	0.00282	neuronal	TRUE
chr1	165613864	165614499	636	*	3.45	4.4	-0.32	4.71	0.000201	0.00283	ESC	TRUE
chr8	98377464	98378265	802	*	3.44	4.38	-0.32	4.7	0.000207	0.0029	ESC	TRUE
chr1	93197377	93198169	793	*	3.43	4.38	-0.32	4.69	0.000207	0.0029	ESC	TRUE
chr7	45551392	45552079	688	*	3.51	4.43	0.27	4.15	0.000209	0.00291	ESC	TRUE
chr9	64172659	64173371	713	*	4.01	1.55	4.87	-3.32	0.000209	0.00292	neuronal	TRUE
chr4	82401297	82401971	675	*	4.67	5.39	3.14	2.25	0.00021	0.00292	ESC	TRUE
chr8	70863584	70864411	828	*	3.82	1.13	4.7	-3.57	0.00021	0.00292	neuronal	TRUE
chr3	8865868	8866445	578	*	4.21	1.98	5.05	-3.07	0.000212	0.00294	neuronal	TRUE
chr6	30272273	30272798	526	*	4.11	4.95	1.84	3.11	0.000212	0.00295	ESC	TRUE
chr6	149130752	149131621	870	*	4.87	5.57	3.49	2.08	0.000214	0.00296	ESC	TRUE
chr18	5159357	5160428	1072	*	3.58	-0.12	4.52	-4.64	0.000217	0.003	neuronal	TRUE
chr3	112088312	112089085	774	*	3.71	4.59	1.02	3.58	0.000217	0.003	ESC	TRUE
chr10	15262927	15263816	890	*	4.25	5.05	2.26	2.79	0.00022	0.00304	ESC	TRUE
chr15	16130638	16131387	750	*	4.06	4.9	1.84	3.05	0.000222	0.00306	ESC	TRUE
chr8	57732669	57733384	716	*	4.54	5.3	2.85	2.45	0.000222	0.00306	ESC	TRUE
chr18	42090474	42091133	660	*	3.57	4.47	0.67	3.8	0.000225	0.00309	ESC	TRUE
chr7	138849950	138850598	649	*	3.42	4.37	-0.32	4.69	0.000225	0.00309	ESC	TRUE
chr12	40995493	40996025	533	*	3.56	4.46	0.67	3.79	0.000228	0.00312	ESC	TRUE
chr7	19628362	19629132	771	*	3.55	-0.12	4.49	-4.61	0.000228	0.00312	neuronal	TRUE
chr1	39528215	39528873	659	*	3.65	4.53	1	3.53	0.000228	0.00312	ESC	TRUE
chr13	66823122	66824012	891	*	3.48	4.4	0.27	4.12	0.00023	0.00314	ESC	TRUE
chr11	7534635	7535200	566	*	3.41	4.35	-0.32	4.67	0.000231	0.00315	ESC	TRUE
chr4	20022067	20023089	1023	*	4.35	5.14	2.5	2.64	0.000231	0.00315	ESC	TRUE
chr13	59010958	59011677	720	*	3.71	0.82	4.61	-3.79	0.000232	0.00316	neuronal	TRUE
chr19	28182531	28183530	1000	*	4.03	4.86	1.86	3	0.000233	0.00317	ESC	TRUE
chr11	70028824	70029402	579	*	3.9	1.38	4.77	-3.39	0.000234	0.00317	neuronal	TRUE
chr18	31568671	31569219	549	*	4.59	5.32	3.01	2.31	0.000235	0.00318	ESC	TRUE
chr5	141986966	141987811	846	*	3.68	4.56	1.02	3.55	0.000235	0.00318	ESC	TRUE
chr8	37498395	37499166	772	*	3.4	4.35	-0.32	4.66	0.000238	0.00321	ESC	TRUE
chr10	6820658	6821321	664	*	3.41	4.35	-0.32	4.67	0.000238	0.00321	ESC	TRUE
chr13	26004751	26005365	615	*	3.41	4.35	-0.32	4.67	0.000238	0.00321	ESC	TRUE
chr3	11211079	11211825	747	*	3.75	4.62	1.27	3.35	0.000241	0.00322	ESC	TRUE
chr6	128746991	128747727	737	*	3.47	4.39	0.27	4.12	0.000241	0.00322	ESC	TRUE
chr11	29596951	29597712	762	*	3.4	4.34	-0.32	4.66	0.000241	0.00322	ESC	TRUE
chr12	86498640	86499524	885	*	3.4	4.34	-0.32	4.66	0.000241	0.00322	ESC	TRUE
chr16	9284202	9285042	841	*	3.4	4.34	-0.32	4.66	0.000241	0.00322	ESC	TRUE
chr10	70611554	70612107	554	*	4.11	4.95	1.87	3.08	0.000242	0.00323	ESC	TRUE
chr15	73775561	73776616	1056	*	3.56	4.45	0.69	3.76	0.000242	0.00324	ESC	TRUE
chr5	20469617	20470163	547	*	3.5	4.45	-0.32	4.77	0.000243	0.00324	ESC	TRUE
chr12	16026383	16027119	737	*	3.69	4.58	1.02	3.56	0.000244	0.00324	ESC	TRUE
chr2	50265106	50265765	660	*	3.6	4.5	0.69	3.81	0.000244	0.00324	ESC	TRUE
chr15	5135096	5135892	797	*	3.67	4.56	0.99	3.56	0.000244	0.00324	ESC	TRUE
chr4	136134478	136135774	1297	*	4.56	2.85	5.32	-2.47	0.000244	0.00324	neuronal	TRUE
chr4	140647159	140648380	1222	*	3.52	-0.12	4.46	-4.58	0.000245	0.00325	neuronal	TRUE
chr13	19423908	19425006	1099	*	3.39	4.33	-0.32	4.65	0.000246	0.00326	ESC	TRUE
chr13	69429671	69430239	569	*	3.52	-0.12	4.46	-4.58	0.000249	0.00329	neuronal	TRUE
chr1	80403189	80403924	736	*	4.46	5.22	2.77	2.46	0.00025	0.0033	ESC	TRUE
chr2	132880980	132881690	711	*	3.58	4.48	0.69	3.79	0.00025	0.0033	ESC	TRUE
chr1	177338387	177339317	931	*	3.67	0.82	4.57	-3.75	0.000251	0.0033	neuronal	TRUE
chr2	117938554	117939218	665	*	3.53	-0.12	4.47	-4.58	0.000252	0.00331	neuronal	TRUE
chr2	84762093	84762753	661	*	3.63	4.51	1	3.51	0.000253	0.00332	ESC	TRUE
chr5	121384775	121385622	848	*	3.67	0.82	4.56	-3.74	0.000256	0.00336	neuronal	TRUE
chr3	18623875	18624557	683	*	4.51	5.25	2.86	2.4	0.000257	0.00336	ESC	TRUE
chr2	18731579	18732637	1059	*	3.8	1.13	4.69	-3.56	0.000259	0.00338	neuronal	TRUE
chr14	19825197	19825989	793	*	3.7	0.94	4.59	-3.65	0.000259	0.00338	neuronal	TRUE
chr6	89024249	89024765	517	*	4.11	2.01	4.93	-2.92	0.00026	0.00339	neuronal	TRUE
chr4	108218588	108219559	972	*	4.3	5.08	2.49	2.6	0.000261	0.0034	ESC	TRUE
chr15	89656190	89657755	1566	*	4.2	5	2.27	2.73	0.000261	0.0034	ESC	TRUE
chr4	40238306	40238823	518	*	3.49	4.41	0.27	4.14	0.000262	0.00341	ESC	TRUE
chr4	48624917	48625875	959	*	4.03	4.88	1.7	3.18	0.000263	0.00341	ESC	TRUE
chr7	84409943	84411053	1111	*	3.55	-0.12	4.5	-4.61	0.000263	0.00341	neuronal	TRUE
chr15	39780530	39781456	927	*	3.66	4.54	1.01	3.53	0.000263	0.00341	ESC	TRUE
chr18	10460988	10461999	1012	*	4.75	5.48	3.2	2.28	0.000263	0.00341	ESC	TRUE
chr6	127627433	127628118	686	*	3.52	-0.12	4.46	-4.58	0.000264	0.00341	neuronal	TRUE
chr15	97593456	97594230	775	*	4.69	5.42	3.15	2.27	0.000265	0.00341	ESC	TRUE
chr4	11665340	11666083	744	*	3.75	4.61	1.27	3.34	0.000265	0.00341	ESC	TRUE
chr4	85707126	85708043	918	*	4.25	2.1	5.07	-2.97	0.000266	0.00342	neuronal	TRUE
chr10	88684723	88685555	833	*	3.39	4.33	-0.32	4.65	0.000268	0.00344	ESC	TRUE
chr2	101172800	101173347	548	*	3.88	1.38	4.75	-3.36	0.000268	0.00344	neuronal	TRUE
chr15	100041355	100042069	715	*	3.91	4.74	1.68	3.06	0.000269	0.00345	ESC	TRUE
chr5	13529048	13529858	811	*	3.88	1.38	4.75	-3.36	0.000271	0.00347	neuronal	TRUE
chr9	45349070	45349798	729	*	3.91	4.75	1.68	3.07	0.000272	0.00347	ESC	TRUE
chr12	88045065	88045679	615	*	3.37	4.31	-0.32	4.63	0.000272	0.00347	ESC	TRUE
chr17	76725197	76725827	631	*	3.5	-0.12	4.44	-4.56	0.000274	0.00349	neuronal	TRUE
chr11	52285761	52286846	1086	*	4.95	5.63	3.64	1.99	0.000274	0.00349	ESC	TRUE
chr8	89003282	89003987	706	*	5.42	6.35	2.13	4.22	0.000275	0.0035	ESC	TRUE
chr6	107462154	107462870	717	*	3.5	-0.12	4.44	-4.56	0.000276	0.0035	neuronal	TRUE
chr14	60217639	60218562	924	*	3.44	4.35	0.27	4.08	0.000276	0.0035	ESC	TRUE
chr11	30749501	30750944	1444	*	5.04	5.72	3.72	2	0.000277	0.00351	ESC	TRUE
chr5	133885053	133885564	512	*	3.5	-0.12	4.44	-4.56	0.000279	0.00352	neuronal	TRUE
chr3	68306650	68307189	540	*	3.54	4.44	0.69	3.75	0.000279	0.00352	ESC	TRUE
chr2	31654548	31655526	979	*	3.55	0.43	4.47	-4.04	0.000279	0.00352	neuronal	TRUE
chr11	96780021	96780698	678	*	3.36	4.3	-0.32	4.62	0.000282	0.00355	ESC	TRUE
chr9	103761079	103761812	734	*	3.5	-0.12	4.44	-4.56	0.000283	0.00356	neuronal	TRUE
chr10	89482230	89482953	724	*	3.5	-0.12	4.44	-4.55	0.000285	0.00358	neuronal	TRUE
chr11	3145255	3145791	537	*	3.35	4.29	-0.32	4.61	0.000288	0.00362	ESC	TRUE
chr3	52385958	52387028	1071	*	3.82	4.69	1.28	3.41	0.00029	0.00363	ESC	TRUE
chr8	45874944	45875946	1003	*	4.29	2.45	5.07	-2.63	0.00029	0.00363	neuronal	TRUE
chr10	85539378	85540258	881	*	5.29	5.92	4.18	1.74	0.000292	0.00366	ESC	TRUE
chr1	67794912	67795562	651	*	4.19	2.23	4.99	-2.76	0.000294	0.00367	neuronal	TRUE
chr8	49194674	49195355	682	*	3.35	4.29	-0.32	4.61	0.000297	0.00371	ESC	TRUE
chr7	4260019	4261314	1296	*	3.8	4.65	1.49	3.16	0.0003	0.00374	ESC	TRUE
chr13	17700144	17700867	724	*	3.36	4.3	-0.32	4.62	0.000301	0.00375	ESC	TRUE
chr11	88702572	88703272	701	*	3.86	1.38	4.73	-3.34	0.000303	0.00376	neuronal	TRUE
chr7	4213389	4213924	536	*	3.52	4.41	0.69	3.72	0.000303	0.00376	ESC	TRUE
chr9	32414911	32415684	774	*	3.4	4.32	0.27	4.05	0.000306	0.0038	ESC	TRUE
chr9	33062444	33063362	919	*	3.47	-0.12	4.41	-4.53	0.000307	0.0038	neuronal	TRUE
chr5	142129830	142130597	768	*	3.38	4.32	-0.32	4.64	0.000307	0.0038	ESC	TRUE
chr16	88719792	88720525	734	*	4.06	4.88	2	2.88	0.000307	0.0038	ESC	TRUE
chr3	91963901	91965038	1138	*	3.34	4.28	-0.32	4.6	0.000308	0.0038	ESC	TRUE
chr6	100482179	100482917	739	*	3.34	4.28	-0.32	4.6	0.000308	0.0038	ESC	TRUE
chr10	105638724	105639364	641	*	3.47	-0.12	4.41	-4.53	0.00031	0.00381	neuronal	TRUE
chr17	35979314	35980031	718	*	3.47	-0.12	4.41	-4.53	0.000314	0.00386	neuronal	TRUE
chr19	33048812	33049453	642	*	3.53	0.43	4.44	-4.01	0.000314	0.00386	neuronal	TRUE
chrX	77567859	77568599	741	*	4.26	5.07	2.28	2.79	0.000315	0.00386	ESC	TRUE
chr3	62938424	62939100	677	*	4.32	5.1	2.5	2.6	0.000316	0.00387	ESC	TRUE
chr19	35101006	35102014	1009	*	3.34	4.28	-0.32	4.6	0.000317	0.00388	ESC	TRUE
chr11	77738398	77739114	717	*	4.13	4.93	2.14	2.8	0.000318	0.00389	ESC	TRUE
chr7	3211974	3212676	703	*	3.33	4.28	-0.32	4.59	0.000319	0.00389	ESC	TRUE
chr14	91478286	91478874	589	*	3.36	4.3	-0.32	4.61	0.000321	0.0039	ESC	TRUE
chr17	88498208	88498883	676	*	3.36	4.3	-0.32	4.61	0.000321	0.0039	ESC	TRUE
chr4	102976202	102977217	1016	*	4.39	5.15	2.68	2.48	0.000323	0.00393	ESC	TRUE
chr5	65525101	65526485	1385	*	4.08	4.92	1.87	3.05	0.000325	0.00394	ESC	TRUE
chr19	36910320	36911263	944	*	4.11	1.98	4.93	-2.95	0.000325	0.00394	neuronal	TRUE
chr4	109026362	109027002	641	*	4.06	4.88	2	2.88	0.000326	0.00395	ESC	TRUE
chr7	144914783	144915816	1034	*	3.93	1.67	4.77	-3.1	0.000326	0.00395	neuronal	TRUE
chr14	122416164	122417219	1056	*	5.22	5.85	4.07	1.77	0.000327	0.00395	ESC	TRUE
chr17	47571513	47572321	809	*	3.39	4.31	0.27	4.03	0.000327	0.00395	ESC	TRUE
chr7	73938043	73939131	1089	*	3.74	1.13	4.61	-3.48	0.000327	0.00395	neuronal	TRUE
chr7	25619373	25620196	824	*	3.74	1.13	4.61	-3.48	0.00033	0.00397	neuronal	TRUE
chr1	170424229	170425096	868	*	3.53	0.51	4.44	-3.93	0.000332	0.00399	neuronal	TRUE
chr5	12872852	12873756	905	*	3.32	4.26	-0.32	4.57	0.000339	0.00407	ESC	TRUE
chr6	6069918	6070450	533	*	3.32	4.26	-0.32	4.57	0.000339	0.00407	ESC	TRUE
chr9	49053918	49054530	613	*	3.82	4.67	1.49	3.18	0.000341	0.0041	ESC	TRUE
chr9	23236169	23237373	1205	*	3.45	-0.12	4.38	-4.5	0.000343	0.00411	neuronal	TRUE
chr2	152735540	152736661	1122	*	4.32	2.24	5.14	-2.9	0.000343	0.00411	neuronal	TRUE
chr4	150162351	150163175	825	*	3.35	4.29	-0.32	4.61	0.000344	0.00411	ESC	TRUE
chr3	67358233	67359025	793	*	3.45	-0.12	4.38	-4.5	0.000345	0.00412	neuronal	TRUE
chr5	60882330	60883105	776	*	4.27	5.06	2.38	2.68	0.000348	0.00414	ESC	TRUE
chr4	136089124	136089637	514	*	3.86	4.72	1.5	3.21	0.000348	0.00414	ESC	TRUE
chr2	153642896	153643611	716	*	3.75	4.61	1.28	3.33	0.000349	0.00415	ESC	TRUE
chr5	118436565	118437199	635	*	3.31	4.25	-0.32	4.57	0.000351	0.00416	ESC	TRUE
chr8	86887996	86888585	590	*	3.31	4.25	-0.32	4.57	0.000351	0.00416	ESC	TRUE
chr18	57284617	57285558	942	*	3.44	-0.12	4.38	-4.5	0.000351	0.00416	neuronal	TRUE
chrX	88873030	88873857	828	*	3.85	4.71	1.5	3.2	0.000354	0.00419	ESC	TRUE
chr10	11282187	11282759	573	*	3.45	-0.12	4.39	-4.5	0.000355	0.00419	neuronal	TRUE
chr16	4031260	4031868	609	*	3.32	4.27	-0.32	4.58	0.000361	0.00426	ESC	TRUE
chr2	144156860	144157682	823	*	3.32	4.27	-0.32	4.58	0.000361	0.00426	ESC	TRUE
chr6	37767305	37768083	779	*	3.64	4.51	1.02	3.5	0.000362	0.00426	ESC	TRUE
chr4	14469489	14470031	543	*	3.44	-0.12	4.38	-4.5	0.000366	0.0043	neuronal	TRUE
chr11	44746499	44747174	676	*	3.31	4.25	-0.32	4.56	0.000366	0.0043	ESC	TRUE
chr13	66426693	66427371	679	*	3.31	4.25	-0.32	4.57	0.000367	0.00431	ESC	TRUE
chr5	136243387	136244693	1307	*	4.14	2.16	4.95	-2.79	0.00037	0.00434	neuronal	TRUE
chr9	41611927	41612585	659	*	3.63	0.94	4.52	-3.58	0.000372	0.00436	neuronal	TRUE
chr3	68564858	68565835	978	*	4.47	5.22	2.85	2.37	0.000373	0.00436	ESC	TRUE
chr1	119305184	119306003	820	*	4.21	4.99	2.38	2.61	0.000379	0.00443	ESC	TRUE
chr4	120610746	120611490	745	*	3.96	4.8	1.67	3.13	0.00038	0.00444	ESC	TRUE
chr12	104433209	104433833	625	*	3.48	4.37	0.67	3.7	0.000382	0.00446	ESC	TRUE
chr7	97391385	97392211	827	*	3.42	-0.12	4.36	-4.47	0.000384	0.00447	neuronal	TRUE
chr16	42500491	42501168	678	*	3.3	4.24	-0.32	4.56	0.000384	0.00447	ESC	TRUE
chr16	16085995	16086669	675	*	3.29	4.23	-0.32	4.54	0.000388	0.00451	ESC	TRUE
chr7	81141454	81142121	668	*	3.48	4.37	0.69	3.68	0.000388	0.00451	ESC	TRUE
chr10	21701514	21702121	608	*	4.63	5.35	3.14	2.22	0.000391	0.00453	ESC	TRUE
chr4	55294411	55295139	729	*	4.28	2.24	5.09	-2.85	0.000393	0.00455	neuronal	TRUE
chr5	105544711	105545910	1200	*	4.16	4.97	2.15	2.81	0.000394	0.00456	ESC	TRUE
chr1	35457138	35457852	715	*	3.42	-0.12	4.36	-4.47	0.000395	0.00456	neuronal	TRUE
chr1	164376977	164377585	609	*	3.46	4.35	0.68	3.67	0.000396	0.00458	ESC	TRUE
chr7	4312883	4313775	893	*	3.99	4.83	1.67	3.16	0.000397	0.00458	ESC	TRUE
chr6	66398811	66399897	1087	*	4.49	2.84	5.24	-2.4	0.0004	0.00461	neuronal	TRUE
chr7	126486826	126487786	961	*	3.47	0.43	4.38	-3.96	0.000401	0.00461	neuronal	TRUE
chr3	101877877	101878615	739	*	3.42	-0.12	4.36	-4.48	0.000402	0.00462	neuronal	TRUE
chr1	34664881	34665822	942	*	3.94	1.74	4.77	-3.03	0.000402	0.00462	neuronal	TRUE
chr8	70754732	70755532	801	*	3.71	1.13	4.59	-3.46	0.000403	0.00463	neuronal	TRUE
chr11	87422574	87423525	952	*	5.35	4.21	5.97	-1.76	0.000406	0.00464	neuronal	TRUE
chr15	95639247	95639851	605	*	3.42	-0.12	4.35	-4.47	0.000406	0.00464	neuronal	TRUE
chr7	102267247	102267951	705	*	3.61	0.94	4.49	-3.55	0.000408	0.00466	neuronal	TRUE
chr1	51535671	51536636	966	*	4.41	5.16	2.77	2.39	0.000412	0.0047	ESC	TRUE
chr12	98139838	98140395	558	*	3.27	4.21	-0.32	4.53	0.000416	0.00475	ESC	TRUE
chr5	88765030	88765930	901	*	3.47	0.43	4.38	-3.95	0.000423	0.00481	neuronal	TRUE
chr15	35450138	35450762	625	*	3.44	4.33	0.68	3.64	0.000423	0.00481	ESC	TRUE
chr12	110472250	110472899	650	*	3.28	4.22	-0.32	4.53	0.000427	0.00484	ESC	TRUE
chr9	108710295	108711294	1000	*	3.28	4.22	-0.32	4.53	0.000427	0.00484	ESC	TRUE
chr13	63094823	63095431	609	*	3.34	4.25	0.27	3.98	0.000428	0.00485	ESC	TRUE
chr16	10786026	10787078	1053	*	3.79	1.43	4.64	-3.21	0.000428	0.00485	neuronal	TRUE
chr9	18598290	18598910	621	*	3.27	4.2	-0.32	4.52	0.000429	0.00486	ESC	TRUE
chr13	71138706	71139493	788	*	4.2	2.1	5.02	-2.92	0.000431	0.00486	neuronal	TRUE
chr15	74535501	74536291	791	*	3.39	-0.12	4.33	-4.44	0.000432	0.00486	neuronal	TRUE
chr6	140768910	140769553	644	*	3.39	-0.12	4.33	-4.44	0.000432	0.00486	neuronal	TRUE
chr7	141024620	141025595	976	*	3.92	1.6	4.77	-3.17	0.000432	0.00486	neuronal	TRUE
chr17	15376779	15377359	581	*	3.39	-0.12	4.33	-4.44	0.000433	0.00486	neuronal	TRUE
chr4	108182093	108182792	700	*	3.92	4.74	1.85	2.89	0.000434	0.00486	ESC	TRUE
chr1	5260660	5261668	1009	*	3.29	4.23	-0.32	4.54	0.000435	0.00486	ESC	TRUE
chr1	121051236	121051760	525	*	3.39	-0.12	4.33	-4.45	0.000435	0.00486	neuronal	TRUE
chr17	12030063	12030637	575	*	3.39	-0.12	4.33	-4.45	0.000435	0.00486	neuronal	TRUE
chr19	56061820	56062862	1043	*	3.39	-0.12	4.33	-4.45	0.000435	0.00486	neuronal	TRUE
chr3	38908634	38909167	534	*	3.39	-0.12	4.33	-4.45	0.000435	0.00486	neuronal	TRUE
chr15	22935996	22936769	774	*	3.26	4.2	-0.32	4.52	0.000436	0.00486	ESC	TRUE
chr10	15791248	15791956	709	*	3.27	4.21	-0.32	4.52	0.000436	0.00486	ESC	TRUE
chr12	76918647	76919284	638	*	3.27	4.21	-0.32	4.52	0.000436	0.00486	ESC	TRUE
chr7	80843801	80844360	560	*	3.27	4.21	-0.32	4.52	0.000436	0.00486	ESC	TRUE
chr19	41441332	41441935	604	*	3.65	4.5	1.27	3.23	0.000438	0.00487	ESC	TRUE
chr11	88774398	88774910	513	*	3.48	0.51	4.38	-3.87	0.000438	0.00487	neuronal	TRUE
chr9	69289163	69290096	934	*	3.39	-0.12	4.33	-4.45	0.00044	0.00489	neuronal	TRUE
chr4	14864290	14864876	587	*	3.39	-0.12	4.32	-4.44	0.000443	0.00491	neuronal	TRUE
chr5	38824414	38825036	623	*	3.35	4.27	0.26	4	0.000444	0.00491	ESC	TRUE
chr4	26944425	26945046	622	*	4.13	4.91	2.27	2.64	0.000444	0.00491	ESC	TRUE
chr18	81197284	81197808	525	*	3.25	4.19	-0.32	4.51	0.000445	0.00492	ESC	TRUE
chr16	40616595	40617151	557	*	3.69	4.55	1.26	3.29	0.000445	0.00492	ESC	TRUE
chr1	35468792	35469746	955	*	3.39	-0.12	4.33	-4.45	0.000448	0.00494	neuronal	TRUE
chr5	20692250	20693151	902	*	3.74	4.59	1.49	3.1	0.000452	0.00498	ESC	TRUE
chr4	45591265	45592252	988	*	3.44	4.33	0.69	3.64	0.000455	0.005	ESC	TRUE
chr15	10654814	10655595	782	*	3.45	0.43	4.36	-3.93	0.000458	0.00501	neuronal	TRUE
chr7	90476452	90477391	940	*	3.45	0.43	4.36	-3.93	0.000458	0.00501	neuronal	TRUE
chr1	135676788	135677408	621	*	3.76	4.6	1.48	3.12	0.000458	0.00501	ESC	TRUE
chr17	31264031	31265264	1234	*	3.83	4.65	1.68	2.97	0.000458	0.00501	ESC	TRUE
chr12	101109674	101110404	731	*	3.25	4.19	-0.32	4.5	0.000458	0.00501	ESC	TRUE
chr5	85173844	85174389	546	*	3.25	4.19	-0.32	4.5	0.000458	0.00501	ESC	TRUE
chr1	132850670	132851439	770	*	3.54	4.41	1	3.4	0.000459	0.00501	ESC	TRUE
chr19	12489391	12489943	553	*	3.61	0.94	4.49	-3.54	0.00046	0.00501	neuronal	TRUE
chr11	30491823	30492463	641	*	4.01	4.84	1.84	3	0.00046	0.00501	ESC	TRUE
chr13	14289955	14290469	515	*	3.84	4.67	1.69	2.98	0.00046	0.00501	ESC	TRUE
chr13	56215754	56216545	792	*	3.26	4.2	-0.32	4.52	0.000461	0.00501	ESC	TRUE
chr2	74738557	74739142	586	*	3.39	-0.12	4.32	-4.44	0.000463	0.00502	neuronal	TRUE
chr18	22290015	22290570	556	*	3.68	1.23	4.54	-3.31	0.000471	0.00511	neuronal	TRUE
chr11	20145302	20146878	1577	*	4.27	5.07	2.25	2.82	0.000473	0.00513	ESC	TRUE
chr14	79018563	79019145	583	*	4.03	4.84	2	2.83	0.000475	0.00513	ESC	TRUE
chr1	137418315	137418993	679	*	3.24	4.18	-0.32	4.5	0.000475	0.00513	ESC	TRUE
chr5	122318846	122319684	839	*	3.24	4.18	-0.32	4.5	0.000475	0.00513	ESC	TRUE
chrX	75882632	75883352	721	*	3.24	4.18	-0.32	4.5	0.000475	0.00513	ESC	TRUE
chr11	111043157	111043766	610	*	3.81	4.65	1.5	3.15	0.000481	0.00518	ESC	TRUE
chr15	95012205	95012747	543	*	3.55	0.82	4.44	-3.62	0.000484	0.00521	neuronal	TRUE
chr9	65021563	65022239	677	*	3.36	-0.12	4.3	-4.42	0.000487	0.00523	neuronal	TRUE
chr7	19271055	19271941	887	*	3.95	1.88	4.77	-2.89	0.000489	0.00525	neuronal	TRUE
chr3	84181696	84182197	502	*	3.26	4.2	-0.32	4.51	0.000491	0.00527	ESC	TRUE
chr15	56742481	56743174	694	*	3.91	4.72	1.85	2.86	0.000493	0.00529	ESC	TRUE
chr15	75633758	75634151	394	*	4.09	1.95	4.91	-2.96	0.000494	0.00529	neuronal	TRUE
chr7	134132060	134132881	822	*	3.36	-0.12	4.3	-4.41	0.000496	0.0053	neuronal	TRUE
chr1	75804280	75805059	780	*	3.24	4.18	-0.32	4.49	0.000496	0.0053	ESC	TRUE
chr12	51521454	51522232	779	*	3.24	4.18	-0.32	4.49	0.000496	0.0053	ESC	TRUE
chr12	3127319	3127835	517	*	3.24	4.17	-0.32	4.49	0.000497	0.0053	ESC	TRUE
chr3	103085510	103086419	910	*	3.23	4.17	-0.32	4.49	0.000498	0.0053	ESC	TRUE
chr8	78537847	78538412	566	*	3.23	4.17	-0.32	4.49	0.000498	0.0053	ESC	TRUE
chr7	98834902	98835611	710	*	3.37	-0.12	4.3	-4.42	0.0005	0.00532	neuronal	TRUE
chr3	116656131	116656809	679	*	4.34	5.11	2.6	2.51	0.000505	0.00536	ESC	TRUE
chr12	118650650	118651470	821	*	3.85	1.67	4.68	-3.01	0.000514	0.00545	neuronal	TRUE
chr10	22054971	22055738	768	*	3.43	4.32	0.69	3.63	0.000519	0.0055	ESC	TRUE
chr10	125996849	125997535	687	*	3.66	1.23	4.52	-3.29	0.00052	0.00551	neuronal	TRUE
chr15	38153760	38154294	535	*	3.23	4.17	-0.32	4.48	0.000524	0.00553	ESC	TRUE
chr8	84027390	84028220	831	*	3.23	4.17	-0.32	4.48	0.000524	0.00553	ESC	TRUE
chr17	36995132	36995864	733	*	3.41	4.3	0.67	3.63	0.000525	0.00554	ESC	TRUE
chr9	40783924	40784425	502	*	3.34	4.25	0.26	3.99	0.000526	0.00555	ESC	TRUE
chr3	127705508	127706179	672	*	3.36	-0.12	4.29	-4.41	0.000529	0.00557	neuronal	TRUE
chr4	43795694	43796398	705	*	3.3	4.21	0.26	3.95	0.000532	0.0056	ESC	TRUE
chr1	65799919	65800717	799	*	3.41	4.3	0.69	3.61	0.000533	0.0056	ESC	TRUE
chr10	30737217	30737875	659	*	3.31	4.22	0.26	3.95	0.000534	0.0056	ESC	TRUE
chr13	42412448	42413063	616	*	3.21	4.15	-0.32	4.46	0.000545	0.0057	ESC	TRUE
chr14	12107326	12108028	703	*	3.21	4.15	-0.32	4.46	0.000545	0.0057	ESC	TRUE
chr7	49448441	49449302	862	*	3.21	4.15	-0.32	4.46	0.000545	0.0057	ESC	TRUE
chr15	27421393	27422192	800	*	3.3	4.21	0.26	3.95	0.000548	0.00573	ESC	TRUE
chr16	29883083	29883595	513	*	3.34	-0.12	4.27	-4.39	0.000549	0.00574	neuronal	TRUE
chr10	39238147	39239473	1327	*	3.34	-0.12	4.27	-4.39	0.00055	0.00574	neuronal	TRUE
chr4	33823724	33824388	665	*	5.25	5.87	4.1	1.77	0.000551	0.00574	ESC	TRUE
chr13	94668173	94668744	572	*	3.32	4.23	0.27	3.95	0.000553	0.00576	ESC	TRUE
chr8	63929164	63930253	1090	*	4.2	4.99	2.38	2.61	0.000556	0.00578	ESC	TRUE
chr14	11663663	11664371	709	*	3.22	4.16	-0.32	4.48	0.000556	0.00578	ESC	TRUE
chr5	63967537	63968439	903	*	3.34	-0.12	4.27	-4.39	0.00056	0.00582	neuronal	TRUE
chr1	101756539	101757621	1083	*	4.08	4.9	1.99	2.91	0.000562	0.00583	ESC	TRUE
chr2	92008388	92009132	745	*	3.33	-0.12	4.27	-4.38	0.000564	0.00585	neuronal	TRUE
chr12	84640536	84641037	502	*	3.2	4.14	-0.32	4.46	0.000568	0.00587	ESC	TRUE
chr8	113883948	113884475	528	*	3.2	4.14	-0.32	4.46	0.000568	0.00587	ESC	TRUE
chr5	101523666	101524607	942	*	4.15	2.33	4.93	-2.6	0.00057	0.00589	neuronal	TRUE
chr5	37047325	37047826	502	*	3.2	4.14	-0.32	4.45	0.00058	0.00598	ESC	TRUE
chr16	8723461	8724484	1024	*	3.21	4.14	-0.32	4.46	0.00058	0.00598	ESC	TRUE
chr5	135656842	135657567	726	*	3.73	4.56	1.5	3.07	0.000581	0.00598	ESC	TRUE
chr13	84236559	84237346	788	*	3.19	4.12	-0.32	4.44	0.000593	0.0061	ESC	TRUE
chr8	4147160	4147881	722	*	3.19	4.12	-0.32	4.44	0.000593	0.0061	ESC	TRUE
chr11	17883140	17883805	666	*	3.2	4.13	-0.32	4.45	0.000596	0.00612	ESC	TRUE
chr9	8462836	8463581	746	*	3.4	4.28	0.69	3.59	0.000597	0.00612	ESC	TRUE
chr3	141872328	141872863	536	*	3.39	0.43	4.3	-3.87	0.0006	0.00615	neuronal	TRUE
chr17	87471420	87472139	720	*	4.23	5.04	2.25	2.78	0.000602	0.00617	ESC	TRUE
chr11	101658270	101659162	893	*	4.44	2.88	5.17	-2.29	0.000604	0.00617	neuronal	TRUE
chr10	17820122	17821147	1026	*	3.97	4.8	1.84	2.96	0.000604	0.00617	ESC	TRUE
chr5	62813680	62814492	813	*	3.54	0.94	4.41	-3.47	0.000604	0.00617	neuronal	TRUE
chr4	12538597	12539564	968	*	3.82	1.55	4.66	-3.12	0.000607	0.00618	neuronal	TRUE
chr1	118003344	118004439	1096	*	3.18	4.12	-0.32	4.43	0.000607	0.00618	ESC	TRUE
chr10	61784040	61784911	872	*	3.86	1.6	4.71	-3.11	0.000608	0.00618	neuronal	TRUE
chr12	12177233	12177917	685	*	4.19	4.97	2.38	2.6	0.000609	0.00619	ESC	TRUE
chr8	81892887	81893863	977	*	3.59	4.44	1.27	3.17	0.00061	0.00619	ESC	TRUE
chr12	53447646	53448695	1050	*	4.4	2.78	5.14	-2.36	0.000611	0.0062	neuronal	TRUE
chr7	68085233	68086247	1015	*	3.96	1.77	4.79	-3.01	0.000615	0.00623	neuronal	TRUE
chr2	16811339	16812240	902	*	3.64	4.49	1.26	3.23	0.000618	0.00625	ESC	TRUE
chrX	153668148	153668919	772	*	3.59	4.44	1.27	3.17	0.00062	0.00627	ESC	TRUE
chr11	89989133	89989737	605	*	3.4	0.51	4.3	-3.79	0.000623	0.00629	neuronal	TRUE
chr2	167188860	167189793	934	*	3.31	-0.12	4.24	-4.36	0.000624	0.00629	neuronal	TRUE
chr4	123624190	123624937	748	*	4.1	4.9	2.13	2.76	0.000624	0.00629	ESC	TRUE
chr13	45390286	45391188	903	*	3.5	0.82	4.38	-3.56	0.000625	0.00629	neuronal	TRUE
chr15	22086780	22087368	589	*	3.18	4.11	-0.32	4.43	0.000626	0.00629	ESC	TRUE
chr5	116395878	116396817	940	*	3.18	4.11	-0.32	4.43	0.000626	0.00629	ESC	TRUE
chr1	162729355	162729967	613	*	3.31	-0.12	4.24	-4.35	0.000626	0.00629	neuronal	TRUE
chr2	115923214	115924093	880	*	3.31	-0.12	4.24	-4.36	0.00063	0.00632	neuronal	TRUE
chr9	72155141	72155957	817	*	3.96	1.79	4.79	-3	0.00063	0.00632	neuronal	TRUE
chr12	28460561	28461133	573	*	3.3	-0.12	4.24	-4.35	0.000633	0.00633	neuronal	TRUE
chr4	129287393	129288225	833	*	3.3	-0.12	4.24	-4.35	0.000633	0.00633	neuronal	TRUE
chr10	61647584	61648527	944	*	3.72	1.47	4.56	-3.1	0.000634	0.00633	neuronal	TRUE
chr10	49416735	49417954	1220	*	4.97	5.63	3.72	1.9	0.000634	0.00633	ESC	TRUE
chr12	118917586	118918383	798	*	3.82	4.67	1.48	3.2	0.000635	0.00633	ESC	TRUE
chr4	143218519	143219487	969	*	3.83	1.64	4.66	-3.02	0.000636	0.00633	neuronal	TRUE
chr10	37138810	37139564	755	*	4.57	2.98	5.31	-2.33	0.000639	0.00636	neuronal	TRUE
chr9	90833629	90834640	1012	*	4.54	5.25	3.07	2.18	0.00064	0.00636	ESC	TRUE
chr11	57962818	57963380	563	*	3.3	-0.12	4.24	-4.35	0.000644	0.00639	neuronal	TRUE
chr18	55131308	55131819	512	*	3.3	-0.12	4.24	-4.35	0.000644	0.00639	neuronal	TRUE
chr9	102205428	102205991	564	*	4.27	5.02	2.59	2.44	0.000644	0.00639	ESC	TRUE
chr4	130102164	130102695	532	*	3.17	4.1	-0.32	4.42	0.00065	0.00644	ESC	TRUE
chr2	76805030	76805738	709	*	3.59	4.44	1.26	3.18	0.000651	0.00644	ESC	TRUE
chr16	31080527	31081591	1065	*	4.13	2.33	4.91	-2.58	0.000653	0.00646	neuronal	TRUE
chr17	13658549	13659116	568	*	3.88	4.69	1.85	2.85	0.000657	0.00648	ESC	TRUE
chr8	70274111	70274768	658	*	3.47	4.34	1.01	3.33	0.000657	0.00648	ESC	TRUE
chr18	67457410	67458100	691	*	3.74	1.38	4.59	-3.2	0.000658	0.00649	neuronal	TRUE
chr1	63176028	63176909	882	*	3.3	-0.12	4.23	-4.35	0.000659	0.00649	neuronal	TRUE
chr10	79803811	79804686	876	*	3.8	1.55	4.64	-3.09	0.000666	0.00656	neuronal	TRUE
chr10	76067487	76068453	967	*	4.93	5.58	3.73	1.85	0.000667	0.00656	ESC	TRUE
chr12	33197026	33197617	592	*	3.81	1.55	4.66	-3.11	0.000669	0.00657	neuronal	TRUE
chr16	30129093	30129926	834	*	4.22	2.49	4.99	-2.5	0.000669	0.00657	neuronal	TRUE
chr9	3987794	3988560	767	*	3.87	4.71	1.67	3.04	0.00067	0.00657	ESC	TRUE
chr5	104433930	104434666	737	*	4.2	4.96	2.49	2.47	0.000672	0.00658	ESC	TRUE
chr2	153167965	153168747	783	*	3.96	4.76	2.01	2.75	0.000675	0.0066	ESC	TRUE
chr2	127605221	127605812	592	*	3.43	4.32	0.69	3.62	0.000675	0.0066	ESC	TRUE
chr3	73005910	73006524	615	*	3.17	4.1	-0.32	4.42	0.000678	0.00661	ESC	TRUE
chr4	24892345	24893108	764	*	3.17	4.1	-0.32	4.42	0.000678	0.00661	ESC	TRUE
chr6	55169699	55170200	502	*	3.17	4.11	-0.32	4.43	0.00068	0.00663	ESC	TRUE
chr6	7694210	7694862	653	*	3.16	4.1	-0.32	4.41	0.000681	0.00663	ESC	TRUE
chr14	57907972	57908792	821	*	3.16	4.1	-0.32	4.42	0.000682	0.00663	ESC	TRUE
chr18	34017638	34018516	879	*	3.18	4.12	-0.32	4.43	0.000688	0.00667	ESC	TRUE
chr4	130639817	130640507	691	*	3.18	4.12	-0.32	4.43	0.000688	0.00667	ESC	TRUE
chr7	41549868	41551080	1213	*	3.18	4.12	-0.32	4.43	0.000688	0.00667	ESC	TRUE
chr11	27799733	27800349	617	*	3.51	4.37	1.02	3.36	0.000688	0.00667	ESC	TRUE
chr9	55215694	55216693	1000	*	3.87	4.68	1.86	2.82	0.000694	0.00672	ESC	TRUE
chr16	30646126	30646648	523	*	3.41	4.29	0.69	3.6	0.000695	0.00672	ESC	TRUE
chr4	10399456	10400115	660	*	4.09	4.87	2.27	2.6	0.000697	0.00673	ESC	TRUE
chr5	30888661	30889400	740	*	3.28	-0.12	4.21	-4.32	0.000705	0.00679	neuronal	TRUE
chr10	14703330	14703605	276	*	3.5	0.82	4.38	-3.56	0.000705	0.00679	neuronal	TRUE
chr9	59472916	59473703	788	*	3.94	4.74	2	2.74	0.000706	0.00679	ESC	TRUE
chr17	15993299	15994132	834	*	4.17	2.26	4.97	-2.7	0.000706	0.00679	neuronal	TRUE
chr10	70484747	70485377	631	*	3.28	-0.12	4.21	-4.32	0.000706	0.00679	neuronal	TRUE
chr1	134609150	134609693	544	*	3.93	4.72	2.01	2.72	0.000708	0.0068	ESC	TRUE
chr5	118434760	118436060	1301	*	3.79	4.61	1.69	2.92	0.000709	0.0068	ESC	TRUE
chr10	87489449	87490053	605	*	3.8	1.55	4.64	-3.09	0.000716	0.00687	neuronal	TRUE
chr4	52660317	52661147	831	*	3.61	4.46	1.26	3.21	0.000717	0.00687	ESC	TRUE
chr7	109694963	109695464	502	*	3.49	4.36	1	3.36	0.000718	0.00687	ESC	TRUE
chr4	65839539	65840059	521	*	3.81	1.64	4.64	-3	0.00072	0.00687	neuronal	TRUE
chr13	84752105	84752753	649	*	3.16	4.09	-0.32	4.41	0.00072	0.00687	ESC	TRUE
chr14	16312859	16313664	806	*	3.16	4.09	-0.32	4.41	0.00072	0.00687	ESC	TRUE
chr11	3954809	3955380	572	*	3.36	4.25	0.67	3.57	0.000721	0.00688	ESC	TRUE
chr18	37655354	37656033	680	*	3.14	4.08	-0.32	4.39	0.000722	0.00688	ESC	TRUE
chr2	7089069	7089634	566	*	3.27	-0.12	4.2	-4.32	0.000724	0.00689	neuronal	TRUE
chr12	86931187	86931781	595	*	3.18	4.11	-0.32	4.43	0.000727	0.00691	ESC	TRUE
chr4	13853871	13854790	920	*	3.87	4.68	1.85	2.82	0.000727	0.00691	ESC	TRUE
chr17	52728553	52729262	710	*	3.26	4.16	0.27	3.89	0.000728	0.00691	ESC	TRUE
chr14	49128744	49129483	740	*	3.57	4.42	1.27	3.15	0.00073	0.00692	ESC	TRUE
chr1	131890119	131890787	669	*	3.36	4.25	0.69	3.55	0.000732	0.00693	ESC	TRUE
chr14	56550732	56551384	653	*	3.36	4.25	0.69	3.55	0.000732	0.00693	ESC	TRUE
chr2	155569143	155569692	550	*	4.19	4.96	2.39	2.57	0.000735	0.00695	ESC	TRUE
chr4	57335170	57335801	632	*	3.72	1.38	4.57	-3.18	0.000738	0.00697	neuronal	TRUE
chr16	94631730	94632270	541	*	3.27	-0.12	4.2	-4.32	0.000739	0.00697	neuronal	TRUE
chr5	43868900	43869604	705	*	3.14	4.07	-0.32	4.39	0.000748	0.00705	ESC	TRUE
chr13	46645240	46646096	857	*	3.23	4.14	0.26	3.88	0.000753	0.0071	ESC	TRUE
chr3	72858511	72859183	673	*	4.15	4.92	2.39	2.53	0.000755	0.0071	ESC	TRUE
chr6	59168821	59169453	633	*	3.85	4.68	1.67	3.01	0.000755	0.0071	ESC	TRUE
chr8	89824464	89825035	572	*	3.48	4.34	0.99	3.35	0.000757	0.00711	ESC	TRUE
chr10	84758121	84758811	691	*	3.35	4.23	0.69	3.54	0.000757	0.00711	ESC	TRUE
chr14	28067970	28068691	722	*	3.72	1.38	4.57	-3.18	0.000765	0.00717	neuronal	TRUE
chr6	28532271	28533036	766	*	3.47	0.82	4.35	-3.53	0.000766	0.00717	neuronal	TRUE
chr15	46087016	46087846	831	*	3.15	4.09	-0.32	4.4	0.000767	0.00717	ESC	TRUE
chr3	41099517	41100157	641	*	3.15	4.09	-0.32	4.4	0.000767	0.00717	ESC	TRUE
chr15	10977084	10977585	502	*	3.2	4.14	-0.32	4.45	0.000769	0.00719	ESC	TRUE
chr11	101315501	101316487	987	*	4.25	2.59	5.01	-2.41	0.000777	0.00725	neuronal	TRUE
chr2	27377739	27378425	687	*	3.48	4.34	1.02	3.33	0.000777	0.00725	ESC	TRUE
chr5	13981502	13983034	1533	*	5.38	6	4.25	1.76	0.000781	0.00728	ESC	TRUE
chr4	88640858	88641818	961	*	3.71	1.38	4.56	-3.18	0.000788	0.00734	neuronal	TRUE
chr1	74582474	74583016	543	*	3.25	4.16	0.27	3.88	0.000789	0.00734	ESC	TRUE
chr2	25180460	25180994	535	*	5.61	6.15	4.73	1.42	0.000794	0.00738	ESC	TRUE
chr4	124441285	124442302	1018	*	3.13	4.06	-0.32	4.38	0.000795	0.00739	ESC	TRUE
chr15	89815890	89816837	948	*	3.25	-0.12	4.18	-4.29	0.000802	0.00743	neuronal	TRUE
chr2	31500393	31500972	580	*	3.25	-0.12	4.18	-4.29	0.000802	0.00743	neuronal	TRUE
chr11	32834935	32835787	853	*	4.29	5.03	2.68	2.36	0.000804	0.00745	ESC	TRUE
chr4	122961223	122961759	537	*	3.25	-0.12	4.17	-4.29	0.000805	0.00745	neuronal	TRUE
chr8	72443093	72443773	681	*	3.24	-0.12	4.17	-4.29	0.000815	0.00753	neuronal	TRUE
chr14	32379627	32380336	710	*	3.47	4.34	0.99	3.34	0.000821	0.00757	ESC	TRUE
chr13	29775531	29776187	657	*	3.33	0.43	4.24	-3.81	0.000822	0.00757	neuronal	TRUE
chr11	107793288	107794044	757	*	3.25	-0.12	4.18	-4.29	0.000822	0.00757	neuronal	TRUE
chr9	61755892	61756818	927	*	3.25	-0.12	4.18	-4.29	0.000822	0.00757	neuronal	TRUE
chr5	66214531	66215160	630	*	3.12	4.06	-0.32	4.37	0.000823	0.00757	ESC	TRUE
chr16	41633768	41634705	938	*	5.03	5.65	3.89	1.76	0.000829	0.00762	ESC	TRUE
chr11	43747444	43748113	670	*	3.45	0.82	4.33	-3.5	0.000832	0.00764	neuronal	TRUE
chr10	95595510	95596552	1043	*	4.55	5.24	3.14	2.11	0.000833	0.00764	ESC	TRUE
chr13	23741747	23742516	770	*	4.02	4.81	2.14	2.68	0.000833	0.00764	ESC	TRUE
chr8	12481687	12482386	700	*	4	2.09	4.79	-2.7	0.000835	0.00764	neuronal	TRUE
chr18	66461180	66461559	380	*	3.11	4.04	-0.32	4.36	0.000835	0.00764	ESC	TRUE
chr10	117411573	117412133	561	*	3.46	4.32	0.99	3.33	0.000844	0.00771	ESC	TRUE
chr12	105087284	105088087	804	*	4.91	5.56	3.73	1.83	0.000848	0.00775	ESC	TRUE
chr13	15543944	15544762	819	*	4.02	1.95	4.83	-2.88	0.000858	0.00783	neuronal	TRUE
chr4	130749419	130750339	921	*	3.16	4.09	-0.32	4.41	0.00086	0.00784	ESC	TRUE
chr3	89647421	89647760	340	*	3.45	0.88	4.32	-3.44	0.000863	0.00786	neuronal	TRUE
chr2	91399481	91400226	746	*	3.77	1.67	4.59	-2.92	0.000864	0.00786	neuronal	TRUE
chr7	79497531	79498257	727	*	4.14	2.29	4.93	-2.64	0.000865	0.00786	neuronal	TRUE
chr9	118537542	118538250	709	*	3.17	4.1	-0.32	4.42	0.000866	0.00786	ESC	TRUE
chr5	18688356	18689061	706	*	4.01	4.79	2.14	2.65	0.000868	0.00786	ESC	TRUE
chr18	38635792	38636351	560	*	3.32	4.2	0.67	3.53	0.000868	0.00786	ESC	TRUE
chr9	118389375	118390351	977	*	3.32	4.2	0.67	3.53	0.000868	0.00786	ESC	TRUE
chr11	8722802	8723801	1000	*	3.74	4.56	1.68	2.88	0.000872	0.0079	ESC	TRUE
chr11	102411378	102412132	755	*	3.24	-0.12	4.17	-4.29	0.000874	0.0079	neuronal	TRUE
chr5	73887142	73887783	642	*	3.72	4.55	1.5	3.05	0.000874	0.0079	ESC	TRUE
chr7	57958679	57959392	714	*	3.33	4.21	0.69	3.52	0.000876	0.00791	ESC	TRUE
chr3	34761156	34761742	587	*	3.79	4.61	1.69	2.92	0.000879	0.00793	ESC	TRUE
chr5	115464667	115465336	670	*	3.73	4.57	1.5	3.07	0.000882	0.00795	ESC	TRUE
chr7	24879519	24880034	516	*	3.65	4.48	1.48	3	0.00089	0.00801	ESC	TRUE
chr14	32106752	32107441	690	*	3.14	4.07	-0.32	4.39	0.000893	0.00804	ESC	TRUE
chr1	122607193	122607775	583	*	3.46	4.32	0.99	3.32	0.000896	0.00805	ESC	TRUE
chr1	134210206	134210930	725	*	3.09	4.03	-0.32	4.34	0.000898	0.00805	ESC	TRUE
chrX	15631829	15632332	504	*	3.09	4.03	-0.32	4.34	0.000898	0.00805	ESC	TRUE
chr19	6909301	6910236	936	*	3.97	1.98	4.77	-2.79	0.000902	0.00809	neuronal	TRUE
chr6	29622148	29622721	574	*	3.22	4.12	0.27	3.85	0.000907	0.00812	ESC	TRUE
chr19	21894621	21895214	594	*	3.83	4.66	1.7	2.96	0.000908	0.00812	ESC	TRUE
chr10	76442021	76442751	731	*	3.22	-0.12	4.14	-4.26	0.000909	0.00812	neuronal	TRUE
chr11	70201314	70202053	740	*	3.22	-0.12	4.14	-4.26	0.000909	0.00812	neuronal	TRUE
chr3	88510670	88511352	683	*	3.22	-0.12	4.14	-4.26	0.000909	0.00812	neuronal	TRUE
chr10	87563748	87564388	641	*	3.22	-0.12	4.14	-4.26	0.000912	0.00813	neuronal	TRUE
chr16	25058070	25058723	654	*	3.21	-0.12	4.14	-4.26	0.00092	0.00819	neuronal	TRUE
chr19	52534880	52535719	840	*	3.21	-0.12	4.14	-4.26	0.00092	0.00819	neuronal	TRUE
chr19	55877124	55877889	766	*	4.11	2.35	4.87	-2.52	0.000921	0.00819	neuronal	TRUE
chr19	47937339	47937948	610	*	3.55	1.13	4.41	-3.28	0.000926	0.00823	neuronal	TRUE
chr6	6463416	6464271	856	*	3.21	-0.12	4.14	-4.26	0.000935	0.0083	neuronal	TRUE
chr10	47517683	47518478	796	*	3.11	4.04	-0.32	4.36	0.000936	0.0083	ESC	TRUE
chr14	82466457	82467124	668	*	3.11	4.04	-0.32	4.36	0.000936	0.0083	ESC	TRUE
chr1	25012633	25013143	511	*	3.1	4.03	-0.32	4.35	0.000937	0.0083	ESC	TRUE
chr6	12876591	12877403	813	*	3.57	4.41	1.26	3.16	0.000938	0.0083	ESC	TRUE
chr15	8697234	8698411	1178	*	4.1	4.88	2.27	2.6	0.00094	0.00831	ESC	TRUE
chr7	76560624	76561585	962	*	4.49	3.01	5.21	-2.2	0.000941	0.00831	neuronal	TRUE
chr14	20127400	20127963	564	*	3.09	4.02	-0.32	4.34	0.000943	0.00831	ESC	TRUE
chr5	126230600	126231262	663	*	3.09	4.02	-0.32	4.34	0.000943	0.00831	ESC	TRUE
chr2	21392608	21393565	958	*	4.1	4.9	2.13	2.77	0.000947	0.00833	ESC	TRUE
chr2	36415167	36415776	610	*	3.11	4.04	-0.32	4.35	0.000948	0.00833	ESC	TRUE
chr2	154421008	154421761	754	*	3.11	4.04	-0.32	4.35	0.000948	0.00833	ESC	TRUE
chr17	83522521	83523022	502	*	3.08	4.01	-0.32	4.33	0.000949	0.00833	ESC	TRUE
chr7	52732073	52732809	737	*	3.08	4.01	-0.32	4.33	0.000949	0.00833	ESC	TRUE
chr3	30888964	30889589	626	*	3.31	4.19	0.69	3.49	0.000951	0.00834	ESC	TRUE
chr1	152070330	152070931	602	*	3.29	4.17	0.68	3.49	0.000951	0.00834	ESC	TRUE
chr11	11881382	11882296	915	*	3.16	4.09	-0.32	4.41	0.000959	0.00839	ESC	TRUE
chr4	55463881	55465153	1273	*	4.83	5.73	2.02	3.71	0.000959	0.00839	ESC	TRUE
chr11	117497364	117498340	977	*	4	1.95	4.81	-2.86	0.000962	0.00841	neuronal	TRUE
chr9	9269258	9269854	597	*	4.05	4.82	2.27	2.56	0.000967	0.00845	ESC	TRUE
chr7	65157169	65157873	705	*	3.07	4	-0.32	4.32	0.000968	0.00845	ESC	TRUE
chr10	85071557	85072248	692	*	3.13	4.07	-0.32	4.38	0.000977	0.00852	ESC	TRUE
chr10	92162746	92163595	850	*	5.08	3.94	5.71	-1.77	0.000981	0.00854	neuronal	TRUE
chr6	37729024	37730435	1412	*	4.08	4.85	2.28	2.58	0.000987	0.00858	ESC	TRUE
chr6	53782834	53783585	752	*	3.24	-0.12	4.17	-4.29	0.000987	0.00858	neuronal	TRUE
chr11	104944652	104945293	642	*	3.47	4.33	1.02	3.31	0.000987	0.00858	ESC	TRUE
chr17	80497072	80497646	575	*	3.4	4.26	1.01	3.25	0.000988	0.00858	ESC	TRUE
chr8	27085450	27086264	815	*	3.53	1.18	4.38	-3.2	0.00099	0.00858	neuronal	TRUE
chr8	34732648	34733695	1048	*	4.36	5.08	2.85	2.23	0.00099	0.00858	ESC	TRUE
chr15	89148458	89149237	780	*	3.22	-0.12	4.15	-4.26	0.000996	0.00863	neuronal	TRUE
chr4	58499219	58499801	583	*	3.6	4.45	1.28	3.17	0.000997	0.00863	ESC	TRUE
chr3	3667635	3668207	573	*	3.08	4.01	-0.32	4.33	0.000998	0.00863	ESC	TRUE
chr13	97066954	97067478	525	*	4.22	4.96	2.59	2.37	0.000999	0.00863	ESC	TRUE
chr17	10377240	10378098	859	*	3.17	4.07	0.26	3.81	0.001	0.00865	ESC	TRUE
chr9	113324074	113324841	768	*	3.17	4.07	0.27	3.8	0.00101	0.00869	ESC	TRUE
chr3	37916984	37917526	543	*	3.67	1.38	4.51	-3.13	0.00102	0.00878	neuronal	TRUE
chr2	36221988	36222643	656	*	3.42	4.28	0.99	3.29	0.00103	0.00886	ESC	TRUE
chr18	57015186	57015996	811	*	3.22	-0.12	4.15	-4.27	0.00103	0.00888	neuronal	TRUE
chr4	154081852	154082520	669	*	3.06	3.99	-0.32	4.3	0.00103	0.00889	ESC	TRUE
chr1	59517033	59518009	977	*	3.18	-0.12	4.11	-4.23	0.00103	0.00889	neuronal	TRUE
chr3	18205755	18206273	519	*	3.19	-0.12	4.11	-4.23	0.00104	0.0089	neuronal	TRUE
chr9	37453987	37454926	940	*	3.19	-0.12	4.11	-4.23	0.00104	0.0089	neuronal	TRUE
chr4	125313133	125313687	555	*	3.51	4.35	1.26	3.09	0.00105	0.00897	ESC	TRUE
chr2	31494984	31495508	525	*	3.19	-0.12	4.11	-4.23	0.00105	0.00897	neuronal	TRUE
chr3	116722945	116723843	899	*	3.56	4.4	1.26	3.15	0.00105	0.00899	ESC	TRUE
chr3	104220574	104221309	736	*	3.21	-0.12	4.14	-4.25	0.00105	0.00899	neuronal	TRUE
chr11	95311338	95312058	721	*	4.08	4.86	2.27	2.58	0.00105	0.00899	ESC	TRUE
chr6	67168481	67168996	516	*	3.18	-0.12	4.11	-4.22	0.00106	0.00899	neuronal	TRUE
chr7	29452735	29453642	908	*	3.18	-0.12	4.11	-4.22	0.00106	0.00899	neuronal	TRUE
chr6	67235761	67236380	620	*	3.27	4.15	0.68	3.46	0.00106	0.00899	ESC	TRUE
chr4	119403328	119403886	559	*	3.43	4.28	1.02	3.27	0.00106	0.00899	ESC	TRUE
chr5	84901479	84902213	735	*	3.8	4.62	1.7	2.92	0.00106	0.009	ESC	TRUE
chr19	11298663	11299358	696	*	3.63	4.45	1.49	2.97	0.00106	0.00902	ESC	TRUE
chr11	94045013	94045273	261	*	3.19	-0.12	4.11	-4.23	0.00107	0.00902	neuronal	TRUE
chr11	63533314	63534012	699	*	3.08	4	-0.32	4.32	0.00107	0.00902	ESC	TRUE
chr15	43529431	43530270	840	*	3.08	4	-0.32	4.32	0.00107	0.00902	ESC	TRUE
chr18	84934228	84935032	805	*	3.08	4	-0.32	4.32	0.00107	0.00902	ESC	TRUE
chr19	42321615	42322882	1268	*	3.08	4	-0.32	4.32	0.00107	0.00902	ESC	TRUE
chr2	153713060	153713621	562	*	3.31	0.51	4.2	-3.69	0.00107	0.00902	neuronal	TRUE
chr3	54989817	54990746	930	*	4.11	4.87	2.39	2.48	0.00107	0.00902	ESC	TRUE
chr17	57059821	57060510	690	*	4.09	2.35	4.85	-2.5	0.00107	0.00905	neuronal	TRUE
chr14	118225897	118226820	924	*	3.18	-0.12	4.11	-4.22	0.00108	0.00906	neuronal	TRUE
chr3	130385971	130386474	504	*	3.18	-0.12	4.11	-4.22	0.00108	0.00906	neuronal	TRUE
chr8	116269167	116269940	774	*	3.05	3.98	-0.32	4.3	0.00108	0.0091	ESC	TRUE
chrX	101720208	101720834	627	*	3.05	3.98	-0.32	4.3	0.00108	0.0091	ESC	TRUE
chr3	64321609	64322312	704	*	3.2	4.11	0.26	3.85	0.00108	0.0091	ESC	TRUE
chr11	117000111	117000724	614	*	3.28	4.16	0.69	3.47	0.00108	0.0091	ESC	TRUE
chr4	147127970	147128658	689	*	3.39	4.24	1	3.24	0.00108	0.0091	ESC	TRUE
chr15	22716940	22717917	978	*	3.19	-0.12	4.11	-4.23	0.00109	0.00912	neuronal	TRUE
chr4	55477151	55477865	715	*	3.42	4.28	0.99	3.28	0.00109	0.00912	ESC	TRUE
chr11	87828245	87828824	580	*	3.28	0.43	4.17	-3.75	0.00109	0.00913	neuronal	TRUE
chr10	23674350	23675331	982	*	3.73	1.38	4.58	-3.2	0.00109	0.00913	neuronal	TRUE
chr11	113201431	113202769	1339	*	3.91	1.79	4.73	-2.94	0.00109	0.00913	neuronal	TRUE
chr6	49236262	49236763	502	*	3.64	1.47	4.47	-3	0.00109	0.00913	neuronal	TRUE
chr10	121899529	121900495	967	*	3.17	4.07	0.27	3.8	0.0011	0.00913	ESC	TRUE
chr1	180941778	180942851	1074	*	3.65	1.38	4.49	-3.11	0.0011	0.00914	neuronal	TRUE
chr8	33966311	33966853	543	*	3.05	3.98	-0.32	4.29	0.0011	0.00915	ESC	TRUE
chr10	78391004	78391480	477	*	3.15	4.05	0.26	3.78	0.0011	0.00917	ESC	TRUE
chr13	43585270	43585807	538	*	3.83	4.64	1.84	2.8	0.0011	0.00918	ESC	TRUE
chr13	50372736	50373404	669	*	3.06	3.99	-0.32	4.31	0.00111	0.00918	ESC	TRUE
chr14	55048056	55048557	502	*	3.04	3.97	-0.32	4.29	0.00111	0.00918	ESC	TRUE
chr2	153370772	153371273	502	*	3.04	3.97	-0.32	4.29	0.00111	0.00918	ESC	TRUE
chr7	18747365	18747884	520	*	3.04	3.97	-0.32	4.29	0.00111	0.00918	ESC	TRUE
chr3	158164665	158165554	890	*	3.19	-0.12	4.11	-4.23	0.00112	0.00926	neuronal	TRUE
chr1	135687635	135688400	766	*	3.5	0.94	4.38	-3.43	0.00112	0.00929	neuronal	TRUE
chr11	121963964	121964665	702	*	3.04	3.96	-0.32	4.28	0.00113	0.00931	ESC	TRUE
chr11	20501140	20501663	524	*	3.31	4.19	0.67	3.51	0.00113	0.00931	ESC	TRUE
chr6	3557119	3557701	583	*	3.51	4.34	1.27	3.07	0.00113	0.00931	ESC	TRUE
chr14	27347238	27347804	567	*	3.18	4.08	0.27	3.8	0.00114	0.00937	ESC	TRUE
chr9	48839242	48839880	639	*	3.14	4.04	0.27	3.77	0.00114	0.00938	ESC	TRUE
chrX	76174685	76175282	598	*	3.14	4.04	0.27	3.77	0.00114	0.00938	ESC	TRUE
chr15	59649459	59650402	944	*	3.4	0.82	4.27	-3.45	0.00114	0.0094	neuronal	TRUE
chr6	87545561	87546210	650	*	4.06	2.31	4.83	-2.52	0.00114	0.00941	neuronal	TRUE
chr2	8498273	8499059	787	*	4.43	5.13	3.01	2.12	0.00115	0.00943	ESC	TRUE
chr11	115638531	115639032	502	*	3.03	3.96	-0.32	4.27	0.00116	0.00946	ESC	TRUE
chr15	41882422	41883204	783	*	3.03	3.96	-0.32	4.27	0.00116	0.00946	ESC	TRUE
chr17	17739312	17739813	502	*	3.03	3.96	-0.32	4.27	0.00116	0.00946	ESC	TRUE
chr18	14591883	14592859	977	*	3.03	3.96	-0.32	4.27	0.00116	0.00946	ESC	TRUE
chr1	63441919	63442574	656	*	3.79	4.59	1.85	2.74	0.00116	0.0095	ESC	TRUE
chr13	57602792	57603808	1017	*	4.2	2.54	4.95	-2.41	0.00116	0.0095	neuronal	TRUE
chr9	104063101	104063656	556	*	3.76	1.6	4.59	-2.99	0.00116	0.0095	neuronal	TRUE
chr7	108661914	108662917	1004	*	4	4.81	1.99	2.81	0.00116	0.0095	ESC	TRUE
chr8	27240285	27241032	748	*	4.07	4.82	2.38	2.44	0.00116	0.0095	ESC	TRUE
chr2	135614614	135615195	582	*	3.4	4.26	1	3.26	0.00117	0.00956	ESC	TRUE
chr10	7612127	7612690	564	*	3.54	4.38	1.28	3.1	0.00118	0.00958	ESC	TRUE
chr2	165387606	165388117	512	*	3.15	-0.12	4.08	-4.19	0.00118	0.00959	neuronal	TRUE
chr4	46343779	46344433	655	*	3.15	-0.12	4.08	-4.19	0.00118	0.00959	neuronal	TRUE
chr17	90244205	90244802	598	*	3.02	3.95	-0.32	4.27	0.0012	0.00968	ESC	TRUE
chr4	118726903	118727546	644	*	3.02	3.95	-0.32	4.27	0.0012	0.00968	ESC	TRUE
chr11	20542681	20543647	967	*	3.15	-0.12	4.07	-4.19	0.0012	0.00968	neuronal	TRUE
chr8	125336076	125336617	542	*	3.15	-0.12	4.07	-4.19	0.0012	0.00968	neuronal	TRUE
chr1	134570443	134571046	604	*	3.42	4.27	1.02	3.26	0.0012	0.00968	ESC	TRUE
chr13	21784110	21785368	1259	*	4.14	2.24	4.93	-2.69	0.0012	0.0097	neuronal	TRUE
chr17	43711628	43712377	750	*	3.59	4.41	1.49	2.92	0.0012	0.00971	ESC	TRUE
chr11	105760408	105761142	735	*	3.15	-0.12	4.07	-4.19	0.00121	0.0098	neuronal	TRUE
chr10	116473078	116473724	647	*	3.5	1.13	4.36	-3.23	0.00121	0.0098	neuronal	TRUE
chr19	16050309	16051251	943	*	3.76	1.6	4.59	-2.99	0.00122	0.00981	neuronal	TRUE
chr8	126058650	126059495	846	*	3.13	4.03	0.27	3.75	0.00124	0.00997	ESC	TRUE
chr7	14010592	14011173	582	*	3.26	4.14	0.67	3.46	0.00124	0.00997	ESC	TRUE
chr14	55266332	55267126	795	*	3.15	-0.12	4.07	-4.19	0.00124	0.00999	neuronal	TRUE
chr13	9390216	9390828	613	*	3.01	3.94	-0.32	4.26	0.00125	0.01	ESC	TRUE
chr15	96179371	96179920	550	*	3.06	3.99	-0.32	4.31	0.00125	0.0101	ESC	TRUE
chr8	117864827	117865501	675	*	3.37	0.82	4.24	-3.42	0.00125	0.0101	neuronal	TRUE
chr13	48013066	48013586	521	*	3.16	-0.12	4.08	-4.2	0.00126	0.0101	neuronal	TRUE
chr4	45287789	45288386	598	*	3.26	4.13	0.69	3.44	0.00127	0.0101	ESC	TRUE
chr11	20230862	20231684	823	*	5.05	5.67	3.94	1.74	0.00127	0.0101	ESC	TRUE
chr11	8754374	8755017	644	*	3.7	4.51	1.69	2.83	0.00127	0.0102	ESC	TRUE
chr1	35697724	35698633	910	*	3.64	4.47	1.48	2.99	0.00128	0.0103	ESC	TRUE
chr13	54565215	54566276	1062	*	3.86	4.67	1.84	2.83	0.00129	0.0103	ESC	TRUE
chr9	78359617	78360777	1161	*	3.86	4.64	2.01	2.63	0.00129	0.0103	ESC	TRUE
chr15	12740089	12740779	691	*	3.16	-0.12	4.08	-4.2	0.0013	0.0103	neuronal	TRUE
chr1	14631419	14632343	925	*	3.02	3.95	-0.32	4.26	0.0013	0.0103	ESC	TRUE
chr15	79448073	79448574	502	*	3.02	3.95	-0.32	4.26	0.0013	0.0103	ESC	TRUE
chr7	83400708	83401459	752	*	3.24	4.12	0.67	3.44	0.0013	0.0104	ESC	TRUE
chr10	94093508	94094154	647	*	3.12	4.02	0.26	3.76	0.0013	0.0104	ESC	TRUE
chr14	120477221	120477798	578	*	3.54	1.28	4.39	-3.11	0.00131	0.0104	neuronal	TRUE
chr14	64408202	64408760	559	*	3.87	4.68	1.84	2.84	0.00131	0.0104	ESC	TRUE
chr14	61005076	61006114	1039	*	4.72	5.39	3.44	1.94	0.00131	0.0104	ESC	TRUE
chr8	128538376	128538898	523	*	3.14	4.04	0.27	3.77	0.00131	0.0104	ESC	TRUE
chr13	66263500	66264367	868	*	3.03	3.95	-0.32	4.27	0.00131	0.0104	ESC	TRUE
chr5	36556772	36557436	665	*	3	3.92	-0.32	4.24	0.00132	0.0104	ESC	TRUE
chr6	102736733	102737630	898	*	3	3.92	-0.32	4.24	0.00132	0.0104	ESC	TRUE
chr10	121205846	121206482	637	*	3.24	0.43	4.14	-3.71	0.00132	0.0104	neuronal	TRUE
chr9	31318858	31319399	542	*	3.7	4.51	1.69	2.82	0.00133	0.0105	ESC	TRUE
chr19	45074103	45074951	849	*	4.05	2.33	4.81	-2.48	0.00133	0.0105	neuronal	TRUE
chr5	110878842	110879656	815	*	3.12	-0.12	4.04	-4.16	0.00135	0.0106	neuronal	TRUE
chr5	32437759	32438428	670	*	3.62	4.45	1.5	2.95	0.00135	0.0106	ESC	TRUE
chr3	16941235	16941736	502	*	3.37	4.23	1	3.23	0.00135	0.0106	ESC	TRUE
chr12	28587692	28588368	677	*	3.12	-0.12	4.04	-4.16	0.00135	0.0106	neuronal	TRUE
chr2	71636608	71637182	575	*	3.12	-0.12	4.04	-4.16	0.00135	0.0106	neuronal	TRUE
chr7	112823520	112824132	613	*	4.24	2.5	5	-2.51	0.00135	0.0106	neuronal	TRUE
chr16	63806649	63806989	341	*	3.12	-0.12	4.04	-4.16	0.00135	0.0106	neuronal	TRUE
chr6	92247334	92248024	691	*	3.08	4.01	-0.32	4.33	0.00136	0.0107	ESC	TRUE
chr18	69592208	69593215	1008	*	4.24	2.69	4.97	-2.28	0.00136	0.0107	neuronal	TRUE
chr13	58547281	58547853	573	*	3.12	-0.12	4.04	-4.16	0.00137	0.0107	neuronal	TRUE
chr12	108265761	108266657	897	*	3.71	1.71	4.52	-2.81	0.00137	0.0107	neuronal	TRUE
chr11	84916121	84916725	605	*	3.74	1.6	4.56	-2.96	0.00137	0.0107	neuronal	TRUE
chr7	129678923	129679533	611	*	3.12	-0.12	4.04	-4.16	0.00138	0.0107	neuronal	TRUE
chr12	119238500	119239304	805	*	4.66	3.27	5.35	-2.08	0.00138	0.0108	neuronal	TRUE
chr14	99039196	99039773	578	*	2.98	3.91	-0.32	4.23	0.00138	0.0108	ESC	TRUE
chr18	37567743	37568606	864	*	2.98	3.91	-0.32	4.23	0.00138	0.0108	ESC	TRUE
chr3	51590295	51590932	638	*	2.98	3.91	-0.32	4.23	0.00138	0.0108	ESC	TRUE
chr7	127223622	127224465	844	*	2.98	3.91	-0.32	4.23	0.00138	0.0108	ESC	TRUE
chr6	54096730	54097288	559	*	3.12	4.01	0.26	3.75	0.00139	0.0108	ESC	TRUE
chr7	19459420	19460183	764	*	3.22	0.43	4.11	-3.68	0.00139	0.0108	neuronal	TRUE
chr1	77496823	77497250	428	*	3.36	0.82	4.23	-3.41	0.0014	0.0109	neuronal	TRUE
chr7	100685538	100686083	546	*	3.12	-0.12	4.04	-4.15	0.0014	0.0109	neuronal	TRUE
chr2	130487898	130488399	502	*	3.15	4.05	0.27	3.78	0.0014	0.0109	ESC	TRUE
chr12	84532242	84532952	711	*	3.22	0.43	4.11	-3.68	0.00141	0.0109	neuronal	TRUE
chr16	44530939	44531846	908	*	4.18	2.54	4.93	-2.39	0.00141	0.0109	neuronal	TRUE
chr5	111508667	111509301	635	*	3.12	-0.12	4.04	-4.16	0.00142	0.011	neuronal	TRUE
chr15	80729492	80730464	973	*	3.5	4.34	1.28	3.06	0.00142	0.011	ESC	TRUE
chr14	19749617	19750969	1353	*	4.85	5.48	3.68	1.8	0.00143	0.011	ESC	TRUE
chr2	140670655	140671175	521	*	3.22	0.43	4.11	-3.68	0.00143	0.011	neuronal	TRUE
chr10	41472220	41473058	839	*	3.86	4.64	2.01	2.63	0.00143	0.011	ESC	TRUE
chr1	177753366	177754158	793	*	2.98	3.9	-0.32	4.22	0.00144	0.0111	ESC	TRUE
chr6	125504615	125505116	502	*	2.98	3.9	-0.32	4.22	0.00144	0.0111	ESC	TRUE
chr5	85067255	85067942	688	*	3.65	4.46	1.68	2.78	0.00144	0.0111	ESC	TRUE
chr7	19716093	19716700	608	*	3.47	1.13	4.32	-3.2	0.00144	0.0111	neuronal	TRUE
chr13	11934274	11934843	570	*	3.09	3.99	0.26	3.73	0.00144	0.0111	ESC	TRUE
chr7	68395606	68396396	791	*	3.8	1.77	4.62	-2.84	0.00144	0.0111	neuronal	TRUE
chr4	65687119	65687809	691	*	3.39	0.82	4.26	-3.44	0.00145	0.0111	neuronal	TRUE
chr1	113958095	113958733	639	*	3.09	3.99	0.27	3.71	0.00145	0.0111	ESC	TRUE
chr19	58396127	58397061	935	*	3.34	0.82	4.21	-3.39	0.00145	0.0111	neuronal	TRUE
chr14	25587912	25588425	514	*	3.34	0.82	4.21	-3.39	0.00145	0.0111	neuronal	TRUE
chr2	105611939	105612560	622	*	4.41	2.92	5.13	-2.21	0.00145	0.0111	neuronal	TRUE
chr6	85849189	85849755	567	*	3.45	4.28	1.27	3.01	0.00148	0.0113	ESC	TRUE
chr7	24516851	24517489	639	*	3.45	4.28	1.27	3.01	0.00148	0.0113	ESC	TRUE
chr6	99692474	99693131	658	*	3.11	-0.12	4.04	-4.15	0.00148	0.0113	neuronal	TRUE
chr7	86342867	86343840	974	*	3.38	4.23	1.02	3.22	0.00148	0.0113	ESC	TRUE
chr10	59972407	59973023	617	*	3.46	4.3	1.27	3.03	0.00149	0.0113	ESC	TRUE
chr14	7851493	7852157	665	*	3.22	4.1	0.67	3.42	0.00149	0.0113	ESC	TRUE
chr10	34233970	34234707	738	*	2.99	3.92	-0.32	4.24	0.00149	0.0114	ESC	TRUE
chr17	7528883	7529569	687	*	3.11	4	0.26	3.74	0.0015	0.0114	ESC	TRUE
chr5	38240887	38241398	512	*	3.68	1.67	4.49	-2.82	0.0015	0.0114	neuronal	TRUE
chr11	67023647	67024422	776	*	4.3	5.01	2.85	2.16	0.00152	0.0116	ESC	TRUE
chr9	36495769	36496436	668	*	2.97	3.9	-0.32	4.21	0.00153	0.0116	ESC	TRUE
chr6	120064388	120065077	690	*	2.97	3.89	-0.32	4.21	0.00153	0.0116	ESC	TRUE
chr6	40032733	40033287	555	*	3.09	3.98	0.27	3.71	0.00153	0.0116	ESC	TRUE
chr2	130916321	130917247	927	*	3.09	-0.12	4.01	-4.12	0.00154	0.0116	neuronal	TRUE
chr5	30232856	30233823	968	*	3.09	-0.12	4.01	-4.12	0.00154	0.0116	neuronal	TRUE
chr13	5899559	5900188	630	*	2.96	3.88	-0.32	4.2	0.00154	0.0116	ESC	TRUE
chr3	83872656	83873405	750	*	2.96	3.88	-0.32	4.2	0.00154	0.0116	ESC	TRUE
chr9	3376286	3376993	708	*	3.35	4.2	0.99	3.2	0.00154	0.0116	ESC	TRUE
chr11	98561984	98562829	846	*	3.09	-0.12	4.01	-4.12	0.00154	0.0116	neuronal	TRUE
chr1	58424481	58424982	502	*	3.21	4.08	0.67	3.41	0.00154	0.0116	ESC	TRUE
chr2	26442727	26443380	654	*	3.34	4.2	1	3.19	0.00155	0.0117	ESC	TRUE
chr8	106717503	106718380	878	*	3.09	-0.12	4.01	-4.12	0.00155	0.0117	neuronal	TRUE
chr5	98255613	98256114	502	*	3.32	4.17	1	3.17	0.00156	0.0117	ESC	TRUE
chr16	35056266	35056991	726	*	3.08	-0.12	4	-4.12	0.00156	0.0117	neuronal	TRUE
chr5	54762865	54763449	585	*	3.76	4.57	1.7	2.88	0.00156	0.0117	ESC	TRUE
chr8	46213782	46214691	910	*	3.45	4.28	1.27	3	0.00156	0.0117	ESC	TRUE
chr5	103735729	103736417	689	*	2.95	3.88	-0.32	4.19	0.00157	0.0117	ESC	TRUE
chr6	120307127	120307468	342	*	2.95	3.88	-0.32	4.19	0.00157	0.0117	ESC	TRUE
chr8	33443444	33444034	591	*	2.95	3.88	-0.32	4.19	0.00157	0.0117	ESC	TRUE
chr6	39556303	39556977	675	*	3.13	-0.12	4.05	-4.16	0.00157	0.0118	neuronal	TRUE
chrX	17521176	17521760	585	*	3.07	3.96	0.26	3.7	0.00158	0.0118	ESC	TRUE
chr18	11587118	11587959	842	*	3.99	4.75	2.27	2.47	0.00159	0.0119	ESC	TRUE
chr15	75877642	75878200	559	*	2.94	3.87	-0.32	4.18	0.00161	0.012	ESC	TRUE
chrUn_GL456392	22584	23391	808	*	3.35	0.94	4.21	-3.26	0.00161	0.012	neuronal	TRUE
chr7	106760975	106761555	581	*	4.17	4.91	2.59	2.32	0.00161	0.012	ESC	TRUE
chr1	57861820	57862529	710	*	3.91	1.97	4.7	-2.73	0.00161	0.012	neuronal	TRUE
chr5	8424110	8424611	502	*	2.99	3.91	-0.32	4.23	0.00162	0.012	ESC	TRUE
chr7	85104288	85104789	502	*	3.08	3.97	0.26	3.71	0.00162	0.012	ESC	TRUE
chr5	139584977	139585494	518	*	3.08	-0.12	4	-4.12	0.00162	0.0121	neuronal	TRUE
chr5	140223155	140223813	659	*	3.08	-0.12	4	-4.12	0.00162	0.0121	neuronal	TRUE
chr2	166007647	166008497	851	*	3.19	0.43	4.08	-3.65	0.00163	0.0121	neuronal	TRUE
chr8	90635680	90636242	563	*	3.58	1.38	4.41	-3.03	0.00163	0.0121	neuronal	TRUE
chr7	97082562	97083799	1238	*	3.45	1.13	4.3	-3.17	0.00163	0.0121	neuronal	TRUE
chr3	135547274	135547839	566	*	3.53	4.34	1.49	2.85	0.00165	0.0122	ESC	TRUE
chr7	93061921	93062664	744	*	3.47	1.13	4.32	-3.19	0.00166	0.0123	neuronal	TRUE
chr13	102392794	102393770	977	*	3.58	1.38	4.41	-3.03	0.00166	0.0123	neuronal	TRUE
chr18	55236837	55237338	502	*	2.94	3.86	-0.32	4.18	0.00167	0.0123	ESC	TRUE
chr2	35613722	35614366	645	*	2.94	3.86	-0.32	4.18	0.00167	0.0123	ESC	TRUE
chr2	77180846	77181529	684	*	2.94	3.86	-0.32	4.18	0.00167	0.0123	ESC	TRUE
chr3	8005548	8006098	551	*	2.94	3.86	-0.32	4.18	0.00167	0.0123	ESC	TRUE
chr12	86786845	86787601	757	*	4.16	2.59	4.89	-2.3	0.00168	0.0123	neuronal	TRUE
chr14	20216550	20218077	1528	*	5.35	6.22	2.76	3.46	0.00168	0.0123	ESC	TRUE
chr7	105581053	105581603	551	*	3.31	0.82	4.18	-3.35	0.00168	0.0124	neuronal	TRUE
chr3	34745198	34745897	700	*	3.52	4.37	1.26	3.1	0.00169	0.0125	ESC	TRUE
chr5	27814027	27814779	753	*	3.06	3.95	0.27	3.67	0.0017	0.0125	ESC	TRUE
chr13	37773337	37774013	677	*	2.96	3.88	-0.32	4.2	0.00171	0.0125	ESC	TRUE
chr7	48917918	48918498	581	*	2.96	3.88	-0.32	4.2	0.00171	0.0125	ESC	TRUE
chr3	121794127	121794739	613	*	3.75	4.55	1.86	2.69	0.00171	0.0125	ESC	TRUE
chr4	126248144	126249001	858	*	3.74	4.53	1.86	2.67	0.00171	0.0125	ESC	TRUE
chr2	75873882	75874596	715	*	3.35	4.2	1.02	3.19	0.00171	0.0125	ESC	TRUE
chr1	188639620	188640271	652	*	3.33	4.18	0.99	3.19	0.00171	0.0125	ESC	TRUE
chr3	129551696	129552352	657	*	3.01	3.94	-0.32	4.25	0.00173	0.0126	ESC	TRUE
chr1	128649414	128650030	617	*	3.45	1.13	4.29	-3.16	0.00173	0.0126	neuronal	TRUE
chr9	20580514	20581383	870	*	3.08	-0.12	4	-4.12	0.00173	0.0126	neuronal	TRUE
chr2	112676715	112677226	512	*	2.93	3.85	-0.32	4.17	0.00174	0.0127	ESC	TRUE
chr7	118656722	118657437	716	*	2.93	3.85	-0.32	4.17	0.00174	0.0127	ESC	TRUE
chr7	126325700	126326459	760	*	2.93	3.85	-0.32	4.17	0.00174	0.0127	ESC	TRUE
chr9	79744929	79745482	554	*	2.93	3.85	-0.32	4.17	0.00174	0.0127	ESC	TRUE
chr13	87313928	87314429	502	*	3.07	3.97	0.27	3.69	0.00175	0.0127	ESC	TRUE
chr19	23087551	23088149	599	*	3.46	4.29	1.27	3.02	0.00176	0.0128	ESC	TRUE
chr8	105899884	105900437	554	*	3.05	-0.12	3.97	-4.09	0.00176	0.0128	neuronal	TRUE
chr6	26301524	26302208	685	*	3.8	4.57	2	2.57	0.00177	0.0128	ESC	TRUE
chr17	58889999	58890750	752	*	3.05	-0.12	3.97	-4.09	0.00177	0.0128	neuronal	TRUE
chr2	124145221	124145965	745	*	4.31	5.02	2.85	2.17	0.00178	0.0129	ESC	TRUE
chr13	107325712	107326517	806	*	3.05	-0.12	3.97	-4.08	0.00178	0.0129	neuronal	TRUE
chr3	22156326	22156914	589	*	3.2	4.06	0.69	3.37	0.00178	0.0129	ESC	TRUE
chr11	9982932	9983747	816	*	2.93	3.85	-0.32	4.17	0.0018	0.013	ESC	TRUE
chr17	7247016	7247815	800	*	4.24	4.95	2.77	2.18	0.00181	0.0131	ESC	TRUE
chr1	22466495	22467356	862	*	4.3	5	2.86	2.14	0.00181	0.0131	ESC	TRUE
chr2	170165537	170166076	540	*	3.24	4.11	0.67	3.43	0.00181	0.0131	ESC	TRUE
chr11	47495716	47496340	625	*	3.2	4.07	0.69	3.37	0.00182	0.0131	ESC	TRUE
chr10	47631230	47631925	696	*	2.91	3.83	-0.32	4.15	0.00183	0.0132	ESC	TRUE
chr13	33920905	33921406	502	*	2.91	3.83	-0.32	4.15	0.00183	0.0132	ESC	TRUE
chr14	52284190	52284788	599	*	2.91	3.83	-0.32	4.15	0.00183	0.0132	ESC	TRUE
chr15	37238405	37238931	527	*	2.91	3.83	-0.32	4.15	0.00183	0.0132	ESC	TRUE
chr10	122999163	122999945	783	*	2.92	3.84	-0.32	4.16	0.00183	0.0132	ESC	TRUE
chr3	128035789	128036528	740	*	2.92	3.84	-0.32	4.16	0.00183	0.0132	ESC	TRUE
chr6	89059169	89059843	675	*	2.92	3.84	-0.32	4.16	0.00183	0.0132	ESC	TRUE
chr2	59231235	59231747	513	*	2.95	3.87	-0.32	4.19	0.00184	0.0132	ESC	TRUE
chr3	54886404	54886946	543	*	2.95	3.87	-0.32	4.19	0.00184	0.0132	ESC	TRUE
chr6	138419289	138420247	959	*	4	2.1	4.79	-2.69	0.00184	0.0132	neuronal	TRUE
chr3	102717604	102718319	716	*	3.36	4.21	1	3.21	0.00184	0.0132	ESC	TRUE
chr14	27669759	27670341	583	*	3.8	4.57	2.01	2.56	0.00185	0.0132	ESC	TRUE
chr16	48613487	48614311	825	*	3.18	4.05	0.69	3.35	0.00186	0.0133	ESC	TRUE
chr11	11904831	11905420	590	*	3.05	3.94	0.27	3.66	0.00186	0.0133	ESC	TRUE
chr11	4302077	4302940	864	*	2.9	3.83	-0.32	4.14	0.00187	0.0133	ESC	TRUE
chr17	93905483	93906269	787	*	2.9	3.83	-0.32	4.14	0.00187	0.0133	ESC	TRUE
chr3	34759793	34760659	867	*	2.9	3.83	-0.32	4.14	0.00187	0.0133	ESC	TRUE
chr5	136001929	136002597	669	*	2.9	3.83	-0.32	4.14	0.00187	0.0133	ESC	TRUE
chr19	40935919	40936615	697	*	3.21	4.08	0.69	3.39	0.00188	0.0134	ESC	TRUE
chr5	145139385	145139896	512	*	3.05	-0.12	3.96	-4.08	0.00189	0.0134	neuronal	TRUE
chr3	92815693	92817119	1427	*	4.02	4.77	2.39	2.38	0.00189	0.0134	ESC	TRUE
chr9	111724742	111725539	798	*	4.02	4.76	2.39	2.38	0.00189	0.0134	ESC	TRUE
chr14	76387914	76388466	553	*	3.34	4.19	1.02	3.17	0.0019	0.0135	ESC	TRUE
chr10	111925376	111925955	580	*	3.83	2.01	4.61	-2.6	0.00191	0.0135	neuronal	TRUE
chr17	69221631	69222377	747	*	3.31	4.15	0.99	3.16	0.00192	0.0136	ESC	TRUE
chr7	53136392	53136982	591	*	3.03	3.92	0.26	3.65	0.00193	0.0136	ESC	TRUE
chr3	141848945	141849671	727	*	3.28	4.12	1.01	3.12	0.00193	0.0136	ESC	TRUE
chr5	149203514	149204545	1032	*	3.32	4.17	0.99	3.17	0.00193	0.0136	ESC	TRUE
chr15	97375835	97376794	960	*	2.9	3.82	-0.32	4.13	0.00193	0.0136	ESC	TRUE
chr3	8006259	8006946	688	*	2.9	3.82	-0.32	4.13	0.00193	0.0136	ESC	TRUE
chr8	84239431	84240201	771	*	2.96	3.88	-0.32	4.2	0.00193	0.0136	ESC	TRUE
chr19	58911135	58911873	739	*	3.55	1.38	4.38	-3	0.00193	0.0136	neuronal	TRUE
chr10	14333351	14334205	855	*	3.16	0.43	4.04	-3.62	0.00194	0.0137	neuronal	TRUE
chr7	116282474	116283389	916	*	3.92	2.18	4.68	-2.5	0.00195	0.0137	neuronal	TRUE
chr14	27272590	27273544	955	*	2.92	3.84	-0.32	4.15	0.00195	0.0137	ESC	TRUE
chr14	54383334	54383992	659	*	2.92	3.84	-0.32	4.15	0.00195	0.0137	ESC	TRUE
chr2	146400545	146401095	551	*	2.92	3.84	-0.32	4.15	0.00195	0.0137	ESC	TRUE
chr3	83994207	83994715	509	*	2.92	3.84	-0.32	4.15	0.00195	0.0137	ESC	TRUE
chr8	3546476	3547024	549	*	2.92	3.84	-0.32	4.15	0.00195	0.0137	ESC	TRUE
chr5	128291122	128291717	596	*	3.43	4.26	1.26	3.01	0.00196	0.0137	ESC	TRUE
chr1	168241193	168242126	934	*	3.28	0.82	4.14	-3.32	0.00196	0.0137	neuronal	TRUE
chr11	78785474	78786420	947	*	3.67	1.6	4.49	-2.89	0.00197	0.0138	neuronal	TRUE
chr17	45606899	45607760	862	*	4.16	4.89	2.58	2.31	0.00198	0.0138	ESC	TRUE
chr3	96262952	96263779	828	*	4.53	3.23	5.21	-1.98	0.00198	0.0138	neuronal	TRUE
chr7	78924137	78924903	767	*	3.06	-0.12	3.97	-4.09	0.00199	0.0139	neuronal	TRUE
chr1	136680178	136680679	502	*	3.16	4.02	0.68	3.34	0.00199	0.0139	ESC	TRUE
chr14	122433884	122434443	560	*	3.16	4.02	0.68	3.34	0.00199	0.0139	ESC	TRUE
chr12	66027510	66028011	502	*	3.02	3.91	0.26	3.65	0.00199	0.0139	ESC	TRUE
chr5	135001071	135001769	699	*	3.45	4.28	1.28	3	0.002	0.0139	ESC	TRUE
chr9	97476863	97477741	879	*	4.25	4.96	2.78	2.19	0.002	0.0139	ESC	TRUE
chr9	67549322	67549849	528	*	2.94	3.86	-0.32	4.18	0.00201	0.014	ESC	TRUE
chr9	77776908	77777569	662	*	2.89	3.81	-0.32	4.13	0.00201	0.014	ESC	TRUE
chr18	11961427	11962526	1100	*	2.96	3.89	-0.32	4.2	0.00201	0.014	ESC	TRUE
chr9	79792867	79793845	979	*	4.13	2.55	4.87	-2.31	0.00201	0.014	neuronal	TRUE
chr12	86644565	86645334	770	*	3.02	-0.12	3.93	-4.05	0.00202	0.014	neuronal	TRUE
chr18	46489124	46489759	636	*	3.02	-0.12	3.93	-4.05	0.00202	0.014	neuronal	TRUE
chr11	66966485	66967476	992	*	3.56	4.38	1.48	2.9	0.00202	0.014	ESC	TRUE
chr6	128799030	128799837	808	*	3.01	-0.12	3.93	-4.05	0.00205	0.0142	neuronal	TRUE
chr13	20501734	20502398	665	*	3.27	4.11	1.01	3.1	0.00205	0.0142	ESC	TRUE
chr5	131094694	131095318	625	*	3.16	4.03	0.67	3.35	0.00206	0.0142	ESC	TRUE
chr6	105493265	105493964	700	*	3.68	4.49	1.7	2.79	0.00206	0.0142	ESC	TRUE
chrX	110810462	110811475	1014	*	3.02	-0.12	3.93	-4.05	0.00206	0.0143	neuronal	TRUE
chr10	62476858	62477500	643	*	3.5	4.31	1.49	2.82	0.00207	0.0143	ESC	TRUE
chr1	36064851	36065104	254	*	3.28	0.82	4.14	-3.32	0.00207	0.0143	neuronal	TRUE
chr18	8193940	8194786	847	*	3.72	4.53	1.67	2.86	0.0021	0.0144	ESC	TRUE
chr6	97956677	97957517	841	*	2.88	3.8	-0.32	4.12	0.00211	0.0145	ESC	TRUE
chr19	12198986	12199689	704	*	3.93	4.68	2.27	2.42	0.00212	0.0146	ESC	TRUE
chr10	46741033	46741534	502	*	2.88	3.8	-0.32	4.11	0.00213	0.0146	ESC	TRUE
chr11	12467123	12467715	593	*	2.88	3.8	-0.32	4.11	0.00213	0.0146	ESC	TRUE
chr2	158477654	158478173	520	*	2.88	3.8	-0.32	4.11	0.00213	0.0146	ESC	TRUE
chr4	84662002	84662787	786	*	2.89	3.81	-0.32	4.12	0.00213	0.0146	ESC	TRUE
chr3	89653230	89653753	524	*	3.4	1.13	4.24	-3.11	0.00213	0.0146	neuronal	TRUE
chr7	25179527	25180408	882	*	3.4	1.13	4.24	-3.11	0.00213	0.0146	neuronal	TRUE
chr17	29437587	29438469	883	*	3.01	-0.12	3.93	-4.04	0.00213	0.0146	neuronal	TRUE
chr5	45424146	45424685	540	*	3.01	-0.12	3.93	-4.04	0.00213	0.0146	neuronal	TRUE
chr5	77986778	77987041	264	*	3.4	1.13	4.24	-3.11	0.00214	0.0146	neuronal	TRUE
chr2	38668778	38669445	668	*	2.87	3.79	-0.32	4.11	0.00214	0.0146	ESC	TRUE
chr4	75300455	75300956	502	*	2.87	3.79	-0.32	4.11	0.00214	0.0146	ESC	TRUE
chr6	127893553	127894054	502	*	2.87	3.79	-0.32	4.11	0.00214	0.0146	ESC	TRUE
chr9	70816945	70817859	915	*	2.89	3.81	-0.32	4.13	0.00215	0.0146	ESC	TRUE
chr18	30689902	30690403	502	*	3.26	4.1	1.01	3.1	0.00215	0.0147	ESC	TRUE
chr6	140603082	140603831	750	*	4.05	4.79	2.49	2.29	0.00216	0.0147	ESC	TRUE
chr13	91223483	91223992	510	*	3.59	1.55	4.41	-2.86	0.00217	0.0147	neuronal	TRUE
chr6	128445500	128446610	1111	*	4.36	5.06	2.94	2.13	0.00217	0.0148	ESC	TRUE
chr11	33527041	33527872	832	*	4.18	4.89	2.68	2.21	0.00217	0.0148	ESC	TRUE
chr8	36712064	36712972	909	*	3.53	1.38	4.35	-2.97	0.00218	0.0148	neuronal	TRUE
chr10	62892858	62893218	361	*	2.86	3.78	-0.32	4.1	0.00218	0.0148	ESC	TRUE
chr14	122267528	122268166	639	*	2.86	3.78	-0.32	4.1	0.00218	0.0148	ESC	TRUE
chr4	33586049	33586982	934	*	3.39	1.13	4.24	-3.11	0.00218	0.0148	neuronal	TRUE
chr1	179603801	179604885	1085	*	3.41	4.26	0.99	3.27	0.00219	0.0148	ESC	TRUE
chr15	87625130	87626001	872	*	3.01	-0.12	3.93	-4.04	0.0022	0.0149	neuronal	TRUE
chr6	65061048	65061549	502	*	3.67	4.47	1.67	2.8	0.00221	0.0149	ESC	TRUE
chr2	119463742	119464350	609	*	3.58	4.37	1.68	2.68	0.00221	0.0149	ESC	TRUE
chr5	59940789	59941391	603	*	3.16	4.02	0.69	3.33	0.00221	0.015	ESC	TRUE
chr8	125519894	125520732	839	*	3.4	4.22	1.26	2.96	0.00221	0.015	ESC	TRUE
chr3	142650147	142650755	609	*	3.43	4.27	1.26	3.01	0.00222	0.015	ESC	TRUE
chr10	110025177	110025685	509	*	3	3.89	0.26	3.63	0.00222	0.015	ESC	TRUE
chr4	63496064	63496757	694	*	3.53	1.38	4.36	-2.97	0.00223	0.015	neuronal	TRUE
chr14	83008411	83008971	561	*	3.29	4.13	1.02	3.12	0.00223	0.015	ESC	TRUE
chr16	16684027	16685393	1367	*	3.5	4.31	1.5	2.81	0.00223	0.015	ESC	TRUE
chr10	11262166	11262667	502	*	2.87	3.79	-0.32	4.11	0.00224	0.015	ESC	TRUE
chr12	99343048	99343736	689	*	2.87	3.79	-0.32	4.11	0.00224	0.015	ESC	TRUE
chr3	154381551	154382119	569	*	2.87	3.79	-0.32	4.11	0.00224	0.015	ESC	TRUE
chr8	75016042	75016544	503	*	2.87	3.79	-0.32	4.11	0.00224	0.015	ESC	TRUE
chr7	94644803	94645335	533	*	3.29	4.13	0.99	3.14	0.00224	0.015	ESC	TRUE
chr15	99872324	99873087	764	*	3.81	4.58	2.01	2.57	0.00224	0.015	ESC	TRUE
chr16	25809363	25810090	728	*	3	3.88	0.26	3.62	0.00224	0.015	ESC	TRUE
chr16	81480946	81481693	748	*	4.63	5.27	3.44	1.83	0.00224	0.015	ESC	TRUE
chr14	18666055	18666556	502	*	2.86	3.77	-0.32	4.09	0.00224	0.015	ESC	TRUE
chr4	23622018	23622732	715	*	3.41	4.24	1.26	2.98	0.00225	0.015	ESC	TRUE
chr4	6912847	6913810	964	*	3.86	1.95	4.66	-2.7	0.00225	0.0151	neuronal	TRUE
chr3	27596627	27597161	535	*	3	3.88	0.27	3.61	0.00226	0.0151	ESC	TRUE
chr5	109096210	109097113	904	*	3.51	4.32	1.5	2.83	0.00226	0.0151	ESC	TRUE
chr16	50379996	50380510	515	*	4.23	2.75	4.95	-2.2	0.00227	0.0151	neuronal	TRUE
chr7	140058026	140058471	446	*	3.96	2.1	4.75	-2.65	0.00228	0.0152	neuronal	TRUE
chr9	114557148	114558118	971	*	2.99	3.88	0.26	3.61	0.00228	0.0152	ESC	TRUE
chr5	149006588	149007579	992	*	3.81	1.79	4.62	-2.83	0.00229	0.0153	neuronal	TRUE
chr16	42022345	42023073	729	*	3.4	4.23	1.26	2.98	0.00229	0.0153	ESC	TRUE
chr2	169790660	169791305	646	*	3.13	0.51	4	-3.5	0.0023	0.0153	neuronal	TRUE
chr9	56418365	56419109	745	*	4.58	3.2	5.27	-2.07	0.0023	0.0153	neuronal	TRUE
chr11	43836557	43837104	548	*	2.98	-0.12	3.89	-4.01	0.00231	0.0154	neuronal	TRUE
chr4	6847065	6847836	772	*	2.98	-0.12	3.89	-4.01	0.00232	0.0154	neuronal	TRUE
chr3	107995720	107996444	725	*	4.2	4.92	2.68	2.24	0.00232	0.0154	ESC	TRUE
chr6	38012353	38013022	670	*	2.98	-0.12	3.89	-4.01	0.00232	0.0154	neuronal	TRUE
chr8	40862356	40862859	504	*	2.98	-0.12	3.89	-4.01	0.00232	0.0154	neuronal	TRUE
chr2	59633823	59634324	502	*	3.52	4.33	1.48	2.84	0.00233	0.0154	ESC	TRUE
chr13	96659943	96660732	790	*	4.05	4.83	2.25	2.57	0.00233	0.0154	ESC	TRUE
chr4	26346692	26347253	562	*	2.98	-0.12	3.89	-4.01	0.00233	0.0154	neuronal	TRUE
chr8	10223941	10224857	917	*	3.13	0.43	4.01	-3.58	0.00235	0.0155	neuronal	TRUE
chr7	79391620	79392553	934	*	4.2	2.62	4.93	-2.31	0.00235	0.0155	neuronal	TRUE
chr18	33891835	33892342	508	*	2.98	3.87	0.26	3.61	0.00235	0.0155	ESC	TRUE
chr6	91710372	91711032	661	*	3.74	4.53	1.85	2.68	0.00235	0.0155	ESC	TRUE
chr7	65370970	65371537	568	*	3.25	0.82	4.11	-3.29	0.00235	0.0155	neuronal	TRUE
chr5	110437444	110438172	729	*	4.05	4.79	2.49	2.3	0.00236	0.0155	ESC	TRUE
chr14	124033119	124033620	502	*	3	3.89	0.27	3.61	0.00236	0.0155	ESC	TRUE
chr4	69892649	69893536	888	*	3.53	4.35	1.48	2.87	0.00236	0.0155	ESC	TRUE
chr1	182124342	182125101	760	*	3.71	1.88	4.49	-2.61	0.00237	0.0155	neuronal	TRUE
chr17	9202474	9203149	676	*	2.98	3.87	0.27	3.59	0.00237	0.0155	ESC	TRUE
chr6	52240053	52240891	839	*	2.98	-0.12	3.89	-4.01	0.00237	0.0155	neuronal	TRUE
chr18	78363304	78364049	746	*	3.48	4.29	1.48	2.81	0.00237	0.0156	ESC	TRUE
chr4	126465617	126466282	666	*	4.6	5.26	3.33	1.93	0.00238	0.0156	ESC	TRUE
chr15	7081739	7082408	670	*	3.61	4.4	1.67	2.73	0.0024	0.0157	ESC	TRUE
chr1	59448934	59449264	331	*	2.87	3.79	-0.32	4.1	0.0024	0.0157	ESC	TRUE
chr7	102415779	102416292	514	*	2.87	3.79	-0.32	4.1	0.0024	0.0157	ESC	TRUE
chr18	10343765	10344329	565	*	3.91	2.13	4.68	-2.55	0.00241	0.0158	neuronal	TRUE
chr10	108286440	108287638	1199	*	4.79	5.41	3.68	1.72	0.00241	0.0158	ESC	TRUE
chr2	106720069	106720997	929	*	3.27	4.11	1.02	3.1	0.00241	0.0158	ESC	TRUE
chr15	102350224	102351034	811	*	4.03	2.45	4.77	-2.32	0.00242	0.0158	neuronal	TRUE
chr10	117848878	117849422	545	*	3.46	4.29	1.28	3.01	0.00242	0.0158	ESC	TRUE
chr7	65873239	65874024	786	*	3.3	4.14	1.01	3.13	0.00242	0.0158	ESC	TRUE
chrX	86016539	86017040	502	*	3.33	4.18	0.99	3.18	0.00242	0.0158	ESC	TRUE
chr6	47787879	47788684	806	*	3.52	1.51	4.32	-2.82	0.00243	0.0158	neuronal	TRUE
chr10	95456069	95456640	572	*	3.25	4.09	1.01	3.08	0.00244	0.0159	ESC	TRUE
chr14	27674009	27674528	520	*	2.97	3.86	0.26	3.6	0.00245	0.0159	ESC	TRUE
chr17	84187504	84188082	579	*	3.5	1.38	4.32	-2.94	0.00247	0.016	neuronal	TRUE
chr14	122342069	122342615	547	*	2.96	3.88	-0.32	4.2	0.00248	0.0161	ESC	TRUE
chr11	120990910	120991543	634	*	3.79	2.04	4.56	-2.52	0.00248	0.0161	neuronal	TRUE
chr17	80635675	80636213	539	*	3.87	4.64	2.14	2.5	0.00248	0.0161	ESC	TRUE
chr3	9750610	9751379	770	*	2.98	-0.12	3.89	-4.01	0.00248	0.0161	neuronal	TRUE
chr9	11906895	11907635	741	*	2.98	-0.12	3.89	-4.01	0.00248	0.0161	neuronal	TRUE
chr5	116400246	116401168	923	*	2.84	3.75	-0.32	4.07	0.00251	0.0162	ESC	TRUE
chr6	113246396	113247822	1427	*	2.84	3.75	-0.32	4.07	0.00251	0.0162	ESC	TRUE
chr9	57165812	57166622	811	*	2.84	3.75	-0.32	4.07	0.00251	0.0162	ESC	TRUE
chr5	142371405	142372493	1089	*	4.47	3.15	5.15	-2	0.00252	0.0163	neuronal	TRUE
chr1	64884693	64885417	725	*	2.83	3.75	-0.32	4.06	0.00252	0.0163	ESC	TRUE
chr6	136113711	136114212	502	*	2.83	3.75	-0.32	4.06	0.00252	0.0163	ESC	TRUE
chr3	103378939	103379727	789	*	2.84	3.76	-0.32	4.08	0.00252	0.0163	ESC	TRUE
chr1	151819948	151820894	947	*	4.1	2.54	4.83	-2.3	0.00253	0.0163	neuronal	TRUE
chr13	41482642	41483161	520	*	3.09	0.43	3.97	-3.54	0.00253	0.0163	neuronal	TRUE
chrX	51684132	51685340	1209	*	4.46	5.12	3.21	1.92	0.00255	0.0164	ESC	TRUE
chr9	3439435	3440080	646	*	4.02	4.75	2.49	2.26	0.00255	0.0164	ESC	TRUE
chr2	9443128	9443638	511	*	2.82	3.74	-0.32	4.05	0.00255	0.0164	ESC	TRUE
chr10	60141682	60142203	522	*	2.97	3.85	0.26	3.59	0.00257	0.0164	ESC	TRUE
chr17	47713075	47713706	632	*	2.97	3.85	0.26	3.59	0.00257	0.0164	ESC	TRUE
chr1	133340268	133340845	578	*	2.83	3.75	-0.32	4.07	0.00257	0.0164	ESC	TRUE
chr1	138153762	138154441	680	*	2.83	3.75	-0.32	4.07	0.00257	0.0164	ESC	TRUE
chr10	87860905	87861435	531	*	2.83	3.75	-0.32	4.07	0.00257	0.0164	ESC	TRUE
chr11	43952100	43952818	719	*	2.83	3.75	-0.32	4.07	0.00257	0.0164	ESC	TRUE
chr14	66284793	66285294	502	*	2.83	3.75	-0.32	4.07	0.00257	0.0164	ESC	TRUE
chr8	66869613	66870114	502	*	2.83	3.75	-0.32	4.07	0.00257	0.0164	ESC	TRUE
chr9	38407384	38408003	620	*	2.83	3.75	-0.32	4.07	0.00257	0.0164	ESC	TRUE
chr9	66370301	66370802	502	*	2.83	3.75	-0.32	4.07	0.00257	0.0164	ESC	TRUE
chr17	43196903	43197696	794	*	3.82	4.57	2.14	2.43	0.00258	0.0165	ESC	TRUE
chr2	157328476	157329260	785	*	4.05	4.8	2.39	2.4	0.00259	0.0165	ESC	TRUE
chr15	81399771	81400701	931	*	3.84	1.95	4.64	-2.68	0.00261	0.0166	neuronal	TRUE
chr14	49362001	49362608	608	*	2.81	3.73	-0.32	4.05	0.00261	0.0166	ESC	TRUE
chr14	50973550	50974170	621	*	2.81	3.73	-0.32	4.05	0.00261	0.0166	ESC	TRUE
chr2	32162565	32163133	569	*	2.81	3.73	-0.32	4.05	0.00261	0.0166	ESC	TRUE
chr5	88005099	88005720	622	*	2.81	3.73	-0.32	4.05	0.00261	0.0166	ESC	TRUE
chr5	109869157	109869978	822	*	2.81	3.73	-0.32	4.05	0.00261	0.0166	ESC	TRUE
chr9	20201908	20202426	519	*	2.81	3.73	-0.32	4.05	0.00261	0.0166	ESC	TRUE
chr16	33844087	33844780	694	*	3.91	4.66	2.27	2.39	0.00262	0.0166	ESC	TRUE
chr13	114278580	114279174	595	*	3.54	4.36	1.48	2.88	0.00262	0.0166	ESC	TRUE
chr1	171089733	171090552	820	*	3.85	4.61	2.13	2.48	0.00263	0.0166	ESC	TRUE
chr13	57930075	57931270	1196	*	4.18	2.62	4.91	-2.29	0.00263	0.0167	neuronal	TRUE
chr18	42308019	42308625	607	*	3.84	4.6	2.14	2.45	0.00263	0.0167	ESC	TRUE
chr13	110627264	110627914	651	*	3.1	0.51	3.97	-3.46	0.00264	0.0167	neuronal	TRUE
chr1	77617311	77617925	615	*	2.94	-0.12	3.85	-3.97	0.00265	0.0168	neuronal	TRUE
chr12	107516463	107517105	643	*	2.94	-0.12	3.85	-3.97	0.00265	0.0168	neuronal	TRUE
chr2	165202886	165203801	916	*	2.94	-0.12	3.85	-3.97	0.00266	0.0168	neuronal	TRUE
chr5	135064233	135064933	701	*	2.94	-0.12	3.85	-3.97	0.00266	0.0168	neuronal	TRUE
chr10	28635908	28636556	649	*	3.16	4.03	0.67	3.35	0.00266	0.0168	ESC	TRUE
chr11	8569098	8570007	910	*	4.48	5.14	3.21	1.93	0.00267	0.0168	ESC	TRUE
chr6	111763944	111764908	965	*	3.37	1.13	4.21	-3.08	0.00267	0.0168	neuronal	TRUE
chr1	36003658	36004161	504	*	2.97	-0.12	3.89	-4	0.00268	0.0168	neuronal	TRUE
chr15	78082834	78083363	530	*	2.97	-0.12	3.89	-4	0.00268	0.0168	neuronal	TRUE
chr5	65335394	65336045	652	*	2.97	-0.12	3.89	-4	0.00268	0.0168	neuronal	TRUE
chr2	57124451	57125247	797	*	3.09	0.43	3.97	-3.55	0.00269	0.0169	neuronal	TRUE
chr15	52012723	52013462	740	*	2.81	3.72	-0.32	4.04	0.0027	0.0169	ESC	TRUE
chr2	114178161	114178560	400	*	2.81	3.72	-0.32	4.04	0.0027	0.0169	ESC	TRUE
chr5	64117158	64117884	727	*	2.81	3.72	-0.32	4.04	0.0027	0.0169	ESC	TRUE
chrX	80639383	80640163	781	*	2.81	3.72	-0.32	4.04	0.0027	0.0169	ESC	TRUE
chr7	139945399	139945900	502	*	3.16	4.03	0.69	3.34	0.0027	0.0169	ESC	TRUE
chr14	44994148	44995068	921	*	3.11	3.97	0.67	3.3	0.00272	0.0171	ESC	TRUE
chr11	36106424	36107025	602	*	3.1	0.51	3.97	-3.46	0.00273	0.0171	neuronal	TRUE
chr13	105054563	105055640	1078	*	4.38	3	5.07	-2.08	0.00273	0.0171	neuronal	TRUE
chr19	14663284	14663785	502	*	2.96	3.84	0.27	3.57	0.00275	0.0171	ESC	TRUE
chr1	7124798	7125352	555	*	2.82	3.74	-0.32	4.06	0.00275	0.0171	ESC	TRUE
chr18	60586882	60587456	575	*	2.82	3.74	-0.32	4.06	0.00275	0.0171	ESC	TRUE
chr6	34900878	34901479	602	*	2.82	3.74	-0.32	4.06	0.00275	0.0171	ESC	TRUE
chr18	4403865	4404554	690	*	3.86	4.62	2.15	2.47	0.00276	0.0172	ESC	TRUE
chr9	47514183	47514783	601	*	2.89	3.8	-0.32	4.12	0.00279	0.0174	ESC	TRUE
chr1	137051515	137052131	617	*	2.94	3.83	0.27	3.55	0.0028	0.0174	ESC	TRUE
chr1	193035435	193036067	633	*	2.97	-0.12	3.89	-4	0.00281	0.0175	neuronal	TRUE
chr18	49746854	49747355	502	*	2.8	3.71	-0.32	4.03	0.00281	0.0175	ESC	TRUE
chr4	54460534	54461285	752	*	2.8	3.71	-0.32	4.03	0.00281	0.0175	ESC	TRUE
chr5	44754542	44754922	381	*	2.8	3.71	-0.32	4.03	0.00281	0.0175	ESC	TRUE
chr8	104093308	104093809	502	*	2.8	3.71	-0.32	4.03	0.00281	0.0175	ESC	TRUE
chr6	5119019	5119661	643	*	2.88	3.79	-0.32	4.11	0.00283	0.0175	ESC	TRUE
chr19	7583346	7584136	791	*	2.85	3.77	-0.32	4.09	0.00285	0.0176	ESC	TRUE
chr10	59547063	59547820	758	*	3.4	4.23	1.28	2.95	0.00285	0.0177	ESC	TRUE
chr19	10576846	10577629	784	*	4.1	2.53	4.83	-2.31	0.00285	0.0177	neuronal	TRUE
chr2	5759391	5759967	577	*	3.21	4.04	1	3.04	0.00285	0.0177	ESC	TRUE
chr3	157946453	157947397	945	*	4.39	2.98	5.09	-2.11	0.00286	0.0177	neuronal	TRUE
chr5	131177098	131177635	538	*	5.15	5.72	4.2	1.51	0.00286	0.0177	ESC	TRUE
chr5	131827832	131828487	656	*	3.68	4.46	1.86	2.6	0.00287	0.0177	ESC	TRUE
chr12	65114836	65115463	628	*	2.94	3.82	0.26	3.56	0.00288	0.0178	ESC	TRUE
chr16	37582277	37583290	1014	*	3.27	0.94	4.11	-3.17	0.0029	0.0179	neuronal	TRUE
chr1	153037498	153038185	688	*	3.61	1.6	4.41	-2.81	0.0029	0.0179	neuronal	TRUE
chr16	32291772	32292345	574	*	2.94	3.82	0.27	3.54	0.0029	0.0179	ESC	TRUE
chr1	135632146	135632689	544	*	3.38	4.2	1.26	2.94	0.00291	0.0179	ESC	TRUE
chr5	92258617	92259253	637	*	2.99	3.88	0.27	3.61	0.00293	0.018	ESC	TRUE
chr13	19570054	19570580	527	*	2.95	3.84	0.26	3.57	0.00293	0.018	ESC	TRUE
chr7	126301531	126302255	725	*	3.11	3.97	0.67	3.29	0.00294	0.0181	ESC	TRUE
chr6	92246165	92246726	562	*	3.41	4.24	1.28	2.96	0.00294	0.0181	ESC	TRUE
chr17	27993943	27994858	916	*	3.89	4.63	2.27	2.37	0.00295	0.0181	ESC	TRUE
chr6	12834988	12835489	502	*	2.95	3.84	0.27	3.56	0.00295	0.0181	ESC	TRUE
chr5	26991429	26992127	699	*	3.26	0.94	4.1	-3.16	0.00295	0.0181	neuronal	TRUE
chr1	172201047	172201846	800	*	3.05	0.43	3.93	-3.51	0.00296	0.0181	neuronal	TRUE
chr17	79342626	79343437	812	*	4.64	5.27	3.49	1.78	0.00296	0.0181	ESC	TRUE
chr11	29047843	29048411	569	*	2.79	3.7	-0.32	4.02	0.00296	0.0181	ESC	TRUE
chr7	80152661	80153162	502	*	2.79	3.7	-0.32	4.02	0.00296	0.0181	ESC	TRUE
chr9	7633874	7634608	735	*	2.79	3.7	-0.32	4.02	0.00296	0.0181	ESC	TRUE
chr12	84028975	84029476	502	*	2.82	3.73	-0.32	4.05	0.00297	0.0181	ESC	TRUE
chr9	71763153	71763886	734	*	2.82	3.73	-0.32	4.05	0.00297	0.0181	ESC	TRUE
chr1	118228513	118229014	502	*	2.79	3.7	-0.32	4.02	0.00297	0.0181	ESC	TRUE
chr10	86769782	86770293	512	*	2.79	3.7	-0.32	4.02	0.00297	0.0181	ESC	TRUE
chr11	4643447	4644208	762	*	2.79	3.7	-0.32	4.02	0.00297	0.0181	ESC	TRUE
chr5	26800446	26801184	739	*	2.79	3.7	-0.32	4.02	0.00297	0.0181	ESC	TRUE
chr6	109245784	109247186	1403	*	2.79	3.71	-0.32	4.02	0.00297	0.0181	ESC	TRUE
chr1	133694131	133694862	732	*	4.09	4.81	2.58	2.23	0.00298	0.0181	ESC	TRUE
chr7	72854491	72855134	644	*	3.11	3.97	0.69	3.27	0.00298	0.0181	ESC	TRUE
chr11	29882583	29883506	924	*	3.53	4.31	1.68	2.63	0.00299	0.0182	ESC	TRUE
chr3	53561691	53562806	1116	*	2.78	3.69	-0.32	4.01	0.003	0.0182	ESC	TRUE
chr5	60989285	60989786	502	*	2.78	3.69	-0.32	4.01	0.003	0.0182	ESC	TRUE
chr5	65440874	65441689	816	*	2.78	3.69	-0.32	4.01	0.003	0.0182	ESC	TRUE
chr6	76974110	76974738	629	*	2.78	3.69	-0.32	4.01	0.003	0.0182	ESC	TRUE
chr7	23470081	23470603	523	*	2.78	3.69	-0.32	4.01	0.003	0.0182	ESC	TRUE
chr8	4354569	4355232	664	*	2.78	3.69	-0.32	4.01	0.003	0.0182	ESC	TRUE
chr2	49371640	49372297	658	*	2.8	3.72	-0.32	4.03	0.003	0.0182	ESC	TRUE
chr9	113458447	113459153	707	*	3.63	4.43	1.67	2.76	0.003	0.0182	ESC	TRUE
chr13	84565602	84566261	660	*	3.06	0.43	3.93	-3.51	0.00301	0.0182	neuronal	TRUE
chr7	127225135	127225796	662	*	3.06	3.92	0.68	3.23	0.00302	0.0183	ESC	TRUE
chr19	37851791	37852313	523	*	3.05	0.43	3.93	-3.5	0.00303	0.0183	neuronal	TRUE
chr16	7074626	7075255	630	*	3.09	3.94	0.69	3.25	0.00304	0.0184	ESC	TRUE
chr1	159015642	159016418	777	*	2.9	-0.12	3.81	-3.93	0.00304	0.0184	neuronal	TRUE
chr14	16146202	16147149	948	*	3.22	4.06	0.99	3.07	0.00305	0.0184	ESC	TRUE
chr15	31548546	31549138	593	*	2.77	3.68	-0.32	4	0.00305	0.0184	ESC	TRUE
chr7	26983196	26983534	339	*	2.77	3.68	-0.32	4	0.00305	0.0184	ESC	TRUE
chr15	101077496	101078021	526	*	2.91	-0.12	3.81	-3.93	0.00306	0.0184	neuronal	TRUE
chr18	44581563	44582284	722	*	2.91	-0.12	3.81	-3.93	0.00306	0.0184	neuronal	TRUE
chr4	97564707	97565231	525	*	3.06	0.51	3.93	-3.42	0.00306	0.0184	neuronal	TRUE
chr2	119156873	119157384	512	*	3.32	1.18	4.14	-2.96	0.00307	0.0184	neuronal	TRUE
chr2	164833632	164833874	243	*	2.9	-0.12	3.81	-3.93	0.00307	0.0184	neuronal	TRUE
chr10	127041919	127042423	505	*	3.34	1.13	4.17	-3.04	0.00308	0.0185	neuronal	TRUE
chr18	9215940	9216893	954	*	4.92	3.89	5.51	-1.62	0.00308	0.0185	neuronal	TRUE
chr17	92608088	92608591	504	*	3.46	4.27	1.5	2.77	0.0031	0.0185	ESC	TRUE
chr13	102655058	102655604	547	*	3.4	4.22	1.28	2.94	0.00311	0.0187	ESC	TRUE
chr1	151177373	151178064	692	*	3.08	3.94	0.67	3.26	0.00313	0.0187	ESC	TRUE
chr10	37375277	37375998	722	*	2.76	3.67	-0.32	3.99	0.00314	0.0187	ESC	TRUE
chr17	40455972	40456710	739	*	2.76	3.67	-0.32	3.99	0.00314	0.0187	ESC	TRUE
chr3	121387263	121387806	544	*	2.76	3.67	-0.32	3.99	0.00314	0.0187	ESC	TRUE
chr6	12550827	12551677	851	*	2.76	3.67	-0.32	3.99	0.00314	0.0187	ESC	TRUE
chr10	117952919	117953548	630	*	3.32	4.14	1.27	2.86	0.00316	0.0189	ESC	TRUE
chr1	133671845	133672635	791	*	3.42	4.21	1.49	2.73	0.00316	0.0189	ESC	TRUE
chr11	76308916	76309746	831	*	3.07	3.92	0.67	3.25	0.00318	0.0189	ESC	TRUE
chr4	117056647	117057173	527	*	3.07	3.92	0.67	3.25	0.00318	0.0189	ESC	TRUE
chr17	35490179	35490719	541	*	2.92	3.8	0.26	3.54	0.00318	0.0189	ESC	TRUE
chr8	108729176	108729677	502	*	2.92	3.8	0.26	3.54	0.00318	0.0189	ESC	TRUE
chr16	73663861	73664518	658	*	2.9	-0.12	3.81	-3.93	0.00319	0.0189	neuronal	TRUE
chr1	166142277	166142810	534	*	3.21	4.05	0.99	3.05	0.00319	0.0189	ESC	TRUE
chr3	83582602	83583566	965	*	3.34	1.13	4.17	-3.04	0.00319	0.0189	neuronal	TRUE
chr8	26063169	26064233	1065	*	4.23	4.92	2.85	2.07	0.00319	0.0189	ESC	TRUE
chr4	132210896	132211407	512	*	3.43	1.47	4.24	-2.77	0.0032	0.019	neuronal	TRUE
chr2	33785139	33786006	868	*	3.23	0.94	4.07	-3.13	0.00322	0.0191	neuronal	TRUE
chr3	28842176	28842899	724	*	2.92	3.8	0.27	3.52	0.00323	0.0191	ESC	TRUE
chr4	46746565	46747511	947	*	3.31	4.12	1.27	2.85	0.00323	0.0191	ESC	TRUE
chr11	119052742	119053437	696	*	3.45	1.38	4.27	-2.88	0.00325	0.0192	neuronal	TRUE
chr1	43094132	43094666	535	*	2.75	3.66	-0.32	3.98	0.00326	0.0193	ESC	TRUE
chr15	6668511	6669143	633	*	2.75	3.66	-0.32	3.98	0.00326	0.0193	ESC	TRUE
chr17	87664187	87664753	567	*	2.75	3.66	-0.32	3.98	0.00326	0.0193	ESC	TRUE
chr14	92826537	92827181	645	*	4.11	4.82	2.68	2.13	0.00326	0.0193	ESC	TRUE
chr16	64068853	64069888	1036	*	4.4	3.08	5.07	-1.99	0.00327	0.0193	neuronal	TRUE
chr9	11940652	11941500	849	*	3.36	4.17	1.28	2.89	0.00327	0.0193	ESC	TRUE
chr1	180214908	180215634	727	*	2.9	-0.12	3.81	-3.92	0.00328	0.0193	neuronal	TRUE
chr5	137313870	137314725	856	*	2.9	-0.12	3.81	-3.92	0.00328	0.0193	neuronal	TRUE
chr2	157418545	157419120	576	*	2.9	3.78	0.26	3.52	0.0033	0.0194	ESC	TRUE
chr7	79505376	79506288	913	*	3.84	2.2	4.59	-2.38	0.0033	0.0194	neuronal	TRUE
chr4	110285225	110285847	623	*	3.31	1.13	4.14	-3.01	0.00331	0.0195	neuronal	TRUE
chr14	20067109	20067659	551	*	2.93	-0.12	3.85	-3.96	0.00332	0.0195	neuronal	TRUE
chr2	20209071	20209747	677	*	3.33	4.15	1.26	2.9	0.00335	0.0197	ESC	TRUE
chr11	62281817	62282472	656	*	3.75	2.04	4.51	-2.47	0.00338	0.0198	neuronal	TRUE
chr2	135559155	135559794	640	*	2.77	3.69	-0.32	4	0.00339	0.0199	ESC	TRUE
chr9	3872016	3872569	554	*	2.77	3.69	-0.32	4	0.00339	0.0199	ESC	TRUE
chr4	149683694	149684358	665	*	2.89	3.77	0.26	3.51	0.0034	0.0199	ESC	TRUE
chr11	52421192	52421810	619	*	3.02	0.43	3.89	-3.47	0.0034	0.0199	neuronal	TRUE
chr11	19849742	19850276	535	*	2.91	3.79	0.26	3.53	0.0034	0.0199	ESC	TRUE
chr12	106446663	106447519	857	*	3.72	4.48	2	2.48	0.00341	0.02	ESC	TRUE
chr16	13950973	13951665	693	*	2.74	3.66	-0.32	3.97	0.00342	0.02	ESC	TRUE
chr3	10759637	10760426	790	*	2.74	3.66	-0.32	3.97	0.00342	0.02	ESC	TRUE
chr5	65059680	65060181	502	*	2.74	3.66	-0.32	3.97	0.00342	0.02	ESC	TRUE
chr7	84689009	84689729	721	*	3.2	0.94	4.04	-3.1	0.00343	0.02	neuronal	TRUE
chr13	29210607	29211138	532	*	3.07	3.93	0.69	3.23	0.00347	0.0202	ESC	TRUE
chr5	92860902	92861862	961	*	2.86	-0.12	3.77	-3.89	0.00349	0.0204	neuronal	TRUE
chr7	100283195	100283709	515	*	2.86	-0.12	3.77	-3.89	0.00349	0.0204	neuronal	TRUE
chr3	38553482	38554213	732	*	2.87	-0.12	3.77	-3.89	0.0035	0.0204	neuronal	TRUE
chr7	28392634	28393152	519	*	2.87	-0.12	3.77	-3.89	0.0035	0.0204	neuronal	TRUE
chr11	83495306	83496017	712	*	4.75	5.37	3.63	1.74	0.0035	0.0204	ESC	TRUE
chr6	122702421	122703631	1211	*	3.04	3.89	0.68	3.21	0.00351	0.0204	ESC	TRUE
chr1	11395224	11395964	741	*	3.53	4.34	1.48	2.86	0.00351	0.0204	ESC	TRUE
chr4	86241792	86242740	949	*	4.06	4.77	2.58	2.19	0.00353	0.0204	ESC	TRUE
chr18	61034680	61035216	537	*	3.05	3.9	0.67	3.23	0.00353	0.0204	ESC	TRUE
chr16	91073091	91073940	850	*	2.87	-0.12	3.77	-3.89	0.00353	0.0204	neuronal	TRUE
chr12	5067656	5068166	511	*	2.73	3.64	-0.32	3.96	0.00353	0.0204	ESC	TRUE
chr14	45463966	45464467	502	*	2.73	3.64	-0.32	3.96	0.00353	0.0204	ESC	TRUE
chr2	70340222	70341599	1378	*	2.73	3.64	-0.32	3.96	0.00353	0.0204	ESC	TRUE
chr4	146903143	146903808	666	*	2.73	3.64	-0.32	3.96	0.00353	0.0204	ESC	TRUE
chr7	100501955	100502479	525	*	2.73	3.64	-0.32	3.96	0.00353	0.0204	ESC	TRUE
chr17	21375197	21375781	585	*	3.29	4.1	1.27	2.83	0.00353	0.0204	ESC	TRUE
chr1	30804887	30805325	439	*	2.89	3.77	0.26	3.5	0.00353	0.0204	ESC	TRUE
chr8	61964557	61965058	502	*	2.75	3.66	-0.32	3.98	0.00354	0.0204	ESC	TRUE
chr7	80889164	80889812	649	*	3.02	0.51	3.89	-3.38	0.00355	0.0205	neuronal	TRUE
chr17	50814006	50814559	554	*	2.86	-0.12	3.77	-3.89	0.00355	0.0205	neuronal	TRUE
chr19	26865050	26866355	1306	*	4.43	3.11	5.11	-2.01	0.00357	0.0206	neuronal	TRUE
chr10	110854615	110855203	589	*	2.8	3.71	-0.32	4.03	0.00358	0.0206	ESC	TRUE
chr2	147032985	147033561	577	*	3.22	4.05	1.02	3.03	0.00358	0.0206	ESC	TRUE
chr1	47833917	47834904	988	*	2.72	3.63	-0.32	3.95	0.00358	0.0206	ESC	TRUE
chr2	16063639	16064230	592	*	2.72	3.63	-0.32	3.95	0.00358	0.0206	ESC	TRUE
chr9	84364178	84364881	704	*	2.72	3.63	-0.32	3.95	0.00358	0.0206	ESC	TRUE
chrX	151653541	151654074	534	*	2.72	3.63	-0.32	3.95	0.00358	0.0206	ESC	TRUE
chr12	70976386	70976887	502	*	2.76	3.67	-0.32	3.99	0.00359	0.0206	ESC	TRUE
chr2	94265154	94265908	755	*	4.08	2.61	4.79	-2.18	0.0036	0.0207	neuronal	TRUE
chr7	133441616	133442164	549	*	3.33	4.15	1.28	2.87	0.00361	0.0207	ESC	TRUE
chr1	185955618	185956331	714	*	3.26	4.1	1.02	3.09	0.00362	0.0207	ESC	TRUE
chr8	93441863	93442428	566	*	2.74	3.65	-0.32	3.96	0.00363	0.0208	ESC	TRUE
chr7	3347775	3348741	967	*	4.47	5.11	3.27	1.85	0.00363	0.0208	ESC	TRUE
chr11	34941442	34942293	852	*	3.43	1.38	4.24	-2.85	0.00363	0.0208	neuronal	TRUE
chr18	60526302	60526862	561	*	3.43	1.38	4.24	-2.85	0.00363	0.0208	neuronal	TRUE
chr17	39842898	39846913	4016	*	10.16	9.62	10.55	-0.93	0.00363	0.0208	neuronal	TRUE
chr3	116860300	116860808	509	*	3.19	4.03	1.02	3.01	0.00366	0.0209	ESC	TRUE
chr1	72827954	72828620	667	*	2.72	3.62	-0.32	3.94	0.00367	0.0209	ESC	TRUE
chr16	44764308	44765180	873	*	2.72	3.62	-0.32	3.94	0.00367	0.0209	ESC	TRUE
chr9	97114195	97114749	555	*	2.72	3.62	-0.32	3.94	0.00367	0.0209	ESC	TRUE
chr1	83076076	83076611	536	*	3.15	0.82	4	-3.18	0.0037	0.0211	neuronal	TRUE
chr12	53391674	53392377	704	*	2.86	-0.12	3.77	-3.88	0.00371	0.0211	neuronal	TRUE
chr14	73237978	73238772	795	*	4.64	3.39	5.3	-1.9	0.00373	0.0212	neuronal	TRUE
chr11	69098919	69099764	846	*	3.68	1.79	4.47	-2.68	0.00373	0.0212	neuronal	TRUE
chr10	3172784	3173718	935	*	3.59	4.36	1.85	2.51	0.00373	0.0212	ESC	TRUE
chr9	15175124	15175842	719	*	3.19	4.02	0.99	3.03	0.00374	0.0212	ESC	TRUE
chr13	91371059	91371619	561	*	3.97	2.4	4.71	-2.31	0.00374	0.0212	neuronal	TRUE
chr12	87289036	87289537	502	*	2.88	3.76	0.27	3.48	0.00374	0.0213	ESC	TRUE
chr1	6457955	6458532	578	*	3.18	4.02	0.99	3.02	0.00375	0.0213	ESC	TRUE
chr1	156751875	156752993	1119	*	4.57	3.36	5.22	-1.86	0.00375	0.0213	neuronal	TRUE
chr13	41571268	41572259	992	*	4.2	2.81	4.89	-2.08	0.00376	0.0213	neuronal	TRUE
chr12	119028065	119028613	549	*	3.2	0.94	4.05	-3.1	0.00376	0.0213	neuronal	TRUE
chr9	10449008	10449565	558	*	3.41	4.2	1.5	2.7	0.00377	0.0213	ESC	TRUE
chr3	79753623	79754346	724	*	3.32	4.13	1.26	2.87	0.00377	0.0213	ESC	TRUE
chr4	136317540	136318302	763	*	4.19	4.9	2.77	2.13	0.00378	0.0213	ESC	TRUE
chr4	115557884	115558750	867	*	3.33	4.14	1.28	2.86	0.00379	0.0213	ESC	TRUE
chr5	116438207	116438740	534	*	3.21	4.04	0.99	3.05	0.00379	0.0213	ESC	TRUE
chr8	127342923	127343665	743	*	3.65	4.43	1.84	2.58	0.00379	0.0213	ESC	TRUE
chr10	59558511	59559111	601	*	2.71	3.62	-0.32	3.93	0.00379	0.0213	ESC	TRUE
chr14	74934337	74934745	409	*	2.71	3.62	-0.32	3.93	0.00379	0.0213	ESC	TRUE
chr17	29494280	29494781	502	*	2.71	3.62	-0.32	3.93	0.00379	0.0213	ESC	TRUE
chr5	142799188	142799689	502	*	2.71	3.62	-0.32	3.93	0.00379	0.0213	ESC	TRUE
chr8	21911980	21912343	364	*	2.71	3.62	-0.32	3.93	0.00379	0.0213	ESC	TRUE
chrX	98764931	98765432	502	*	2.71	3.62	-0.32	3.93	0.00379	0.0213	ESC	TRUE
chr7	19928307	19929059	753	*	3.18	4.01	0.99	3.01	0.0038	0.0213	ESC	TRUE
chr7	41674038	41674786	749	*	3.28	4.09	1.27	2.82	0.0038	0.0213	ESC	TRUE
chr11	16508180	16508922	743	*	3.91	2.35	4.64	-2.28	0.00381	0.0214	neuronal	TRUE
chr19	10972556	10973239	684	*	3.44	4.25	1.48	2.77	0.00382	0.0214	ESC	TRUE
chr11	60932073	60932776	704	*	3.2	0.94	4.04	-3.09	0.00382	0.0215	neuronal	TRUE
chr1	108548559	108549218	660	*	3.19	4.02	1.02	3.01	0.00383	0.0215	ESC	TRUE
chr17	4777891	4778788	898	*	3.28	1.13	4.11	-2.98	0.00385	0.0216	neuronal	TRUE
chr4	142065220	142065805	586	*	3.03	3.88	0.69	3.19	0.00386	0.0216	ESC	TRUE
chr3	148989276	148989777	502	*	3.28	1.13	4.11	-2.98	0.00387	0.0216	neuronal	TRUE
chr1	114849597	114850123	527	*	3.79	4.54	2.14	2.39	0.00387	0.0216	ESC	TRUE
chr5	135935534	135936086	553	*	3.32	4.14	1.28	2.86	0.00388	0.0216	ESC	TRUE
chr12	17709215	17709787	573	*	3.02	3.88	0.67	3.2	0.00388	0.0216	ESC	TRUE
chr3	89799751	89800647	897	*	3.17	4	0.99	3.01	0.00388	0.0216	ESC	TRUE
chr4	137801035	137801681	647	*	3.17	4	0.99	3.01	0.00388	0.0216	ESC	TRUE
chr5	25533141	25533764	624	*	3.17	4	0.99	3.01	0.00388	0.0216	ESC	TRUE
chr16	9132776	9133277	502	*	2.73	3.64	-0.32	3.95	0.00388	0.0216	ESC	TRUE
chr19	46836114	46836641	528	*	2.73	3.64	-0.32	3.95	0.00388	0.0216	ESC	TRUE
chr3	22121733	22122234	502	*	2.73	3.64	-0.32	3.95	0.00388	0.0216	ESC	TRUE
chr8	99280249	99280793	545	*	3.21	4.04	1.02	3.03	0.00389	0.0216	ESC	TRUE
chr1	86348745	86349246	502	*	3.33	4.14	1.28	2.86	0.00389	0.0216	ESC	TRUE
chr1	113963886	113964850	965	*	3.15	3.98	1.01	2.97	0.0039	0.0217	ESC	TRUE
chr11	66932707	66933360	654	*	2.93	3.81	0.27	3.54	0.0039	0.0217	ESC	TRUE
chr8	86393633	86394585	953	*	4.99	5.83	2.7	3.14	0.00392	0.0218	ESC	TRUE
chr8	67086209	67086777	569	*	3.58	4.34	1.85	2.49	0.00392	0.0218	ESC	TRUE
chr15	9212903	9213604	702	*	3.38	4.17	1.49	2.68	0.00392	0.0218	ESC	TRUE
chr13	64432072	64433150	1079	*	4.28	2.93	4.97	-2.03	0.00392	0.0218	neuronal	TRUE
chr6	142867659	142868158	500	*	3.33	1.28	4.14	-2.87	0.00393	0.0218	neuronal	TRUE
chr9	6366455	6367227	773	*	3.21	4.04	0.99	3.05	0.00393	0.0218	ESC	TRUE
chr3	103840093	103840489	397	*	2.86	3.74	0.27	3.46	0.00394	0.0218	ESC	TRUE
chr6	122366239	122367152	914	*	3.26	4.07	1.27	2.8	0.00395	0.0218	ESC	TRUE
chr8	108244344	108245085	742	*	3.52	1.71	4.3	-2.59	0.00395	0.0219	neuronal	TRUE
chr4	33908625	33909182	558	*	2.87	3.75	0.26	3.49	0.00396	0.0219	ESC	TRUE
chr17	88306936	88307500	565	*	3.31	4.12	1.28	2.84	0.00396	0.0219	ESC	TRUE
chr10	84418383	84419071	689	*	2.7	3.61	-0.32	3.92	0.00397	0.0219	ESC	TRUE
chr11	67017813	67018726	914	*	2.7	3.61	-0.32	3.92	0.00397	0.0219	ESC	TRUE
chr13	34156012	34156527	516	*	2.7	3.61	-0.32	3.92	0.00397	0.0219	ESC	TRUE
chrX	103611390	103611891	502	*	2.7	3.61	-0.32	3.92	0.00397	0.0219	ESC	TRUE
chr10	78412014	78412632	619	*	3.71	1.94	4.49	-2.54	0.00397	0.0219	neuronal	TRUE
chr3	68513900	68514718	819	*	3.87	2.1	4.64	-2.53	0.00399	0.0219	neuronal	TRUE
chr2	60196758	60197615	858	*	3.4	4.19	1.49	2.7	0.00399	0.0219	ESC	TRUE
chr18	36420845	36421232	388	*	3.02	3.87	0.67	3.19	0.004	0.022	ESC	TRUE
chr4	33903966	33904467	502	*	2.85	3.73	0.26	3.47	0.00401	0.0221	ESC	TRUE
chr6	127405459	127406077	619	*	2.83	-0.12	3.73	-3.85	0.00401	0.0221	neuronal	TRUE
chr4	16954445	16955053	609	*	3.32	4.13	1.28	2.85	0.00402	0.0221	ESC	TRUE
chr4	154171042	154172043	1002	*	2.83	-0.12	3.73	-3.85	0.00403	0.0222	neuronal	TRUE
chr10	95719295	95719815	521	*	2.85	3.73	0.27	3.45	0.00404	0.0222	ESC	TRUE
chr2	119040621	119041581	961	*	2.82	-0.12	3.73	-3.84	0.00405	0.0222	neuronal	TRUE
chr2	101665323	101665824	502	*	3.76	2.09	4.51	-2.42	0.00406	0.0222	neuronal	TRUE
chr7	58668592	58669144	553	*	3.02	3.87	0.69	3.18	0.00406	0.0222	ESC	TRUE
chr5	20603660	20604514	855	*	3.57	4.36	1.67	2.69	0.00407	0.0223	ESC	TRUE
chr2	70278667	70279346	680	*	3	3.85	0.68	3.17	0.00407	0.0223	ESC	TRUE
chr3	92110707	92111260	554	*	2.83	-0.12	3.73	-3.85	0.00408	0.0223	neuronal	TRUE
chr5	123134648	123135441	794	*	4.45	5.09	3.27	1.82	0.0041	0.0224	ESC	TRUE
chr11	33169605	33170547	943	*	2.82	-0.12	3.72	-3.84	0.00412	0.0225	neuronal	TRUE
chr6	54816595	54817138	544	*	3.28	1.13	4.11	-2.98	0.00414	0.0226	neuronal	TRUE
chr10	77603018	77603553	536	*	3.18	4.01	1.02	3	0.00415	0.0227	ESC	TRUE
chr6	39131297	39131965	669	*	3.2	4.04	0.99	3.04	0.00415	0.0227	ESC	TRUE
chr3	85338153	85338654	502	*	2.85	3.72	0.26	3.46	0.00416	0.0227	ESC	TRUE
chr9	67347204	67347799	596	*	2.85	3.72	0.26	3.46	0.00416	0.0227	ESC	TRUE
chr13	103109863	103110571	709	*	3.12	0.82	3.97	-3.15	0.00416	0.0227	neuronal	TRUE
chr7	3192751	3193754	1004	*	4.13	4.82	2.77	2.05	0.00417	0.0227	ESC	TRUE
chr13	48763589	48764230	642	*	2.69	3.59	-0.32	3.91	0.00418	0.0227	ESC	TRUE
chr17	13337794	13338405	612	*	2.69	3.59	-0.32	3.91	0.00418	0.0227	ESC	TRUE
chr12	71476222	71476913	692	*	2.69	3.6	-0.32	3.92	0.00418	0.0227	ESC	TRUE
chr5	133712512	133713145	634	*	2.69	3.6	-0.32	3.92	0.00418	0.0227	ESC	TRUE
chr13	99111898	99112593	696	*	2.69	3.6	-0.32	3.91	0.00419	0.0227	ESC	TRUE
chr18	47495881	47496308	428	*	2.69	3.6	-0.32	3.91	0.00419	0.0227	ESC	TRUE
chr19	31105986	31106534	549	*	2.69	3.6	-0.32	3.91	0.00419	0.0227	ESC	TRUE
chr6	40333489	40333990	502	*	2.69	3.6	-0.32	3.91	0.00419	0.0227	ESC	TRUE
chr4	118741069	118741776	708	*	3.81	4.59	1.99	2.6	0.00419	0.0227	ESC	TRUE
chr14	67715341	67715914	574	*	2.82	-0.12	3.72	-3.84	0.00421	0.0228	neuronal	TRUE
chr1	194436757	194437258	502	*	2.68	3.58	-0.32	3.9	0.00422	0.0228	ESC	TRUE
chr14	115206033	115206867	835	*	2.68	3.58	-0.32	3.9	0.00422	0.0228	ESC	TRUE
chr14	87392728	87393826	1099	*	3.01	3.86	0.69	3.17	0.00422	0.0228	ESC	TRUE
chr15	43214683	43215324	642	*	3.43	4.23	1.5	2.72	0.00423	0.0229	ESC	TRUE
chr13	35738041	35738754	714	*	3.78	4.53	2.15	2.38	0.00424	0.0229	ESC	TRUE
chr3	61816699	61817325	627	*	2.99	3.84	0.68	3.16	0.00425	0.0229	ESC	TRUE
chr16	66969465	66970191	727	*	2.83	-0.12	3.73	-3.85	0.00427	0.023	neuronal	TRUE
chr7	97578883	97579469	587	*	2.83	-0.12	3.73	-3.85	0.00427	0.023	neuronal	TRUE
chr9	78789680	78790381	702	*	2.83	-0.12	3.73	-3.85	0.00427	0.023	neuronal	TRUE
chr13	60177033	60177867	835	*	4.03	2.55	4.75	-2.19	0.00429	0.0231	neuronal	TRUE
chr1	151517733	151518297	565	*	2.67	3.57	-0.32	3.89	0.0043	0.0231	ESC	TRUE
chr10	44488885	44489661	777	*	2.67	3.57	-0.32	3.89	0.0043	0.0231	ESC	TRUE
chr5	3872291	3872876	586	*	2.67	3.57	-0.32	3.89	0.0043	0.0231	ESC	TRUE
chr6	34002924	34003425	502	*	2.67	3.57	-0.32	3.89	0.0043	0.0231	ESC	TRUE
chr8	45246223	45246858	636	*	2.99	3.83	0.68	3.15	0.00431	0.0232	ESC	TRUE
chr4	98747038	98747851	814	*	2.71	3.62	-0.32	3.94	0.00431	0.0232	ESC	TRUE
chr2	84518651	84519435	785	*	3.78	4.55	2.02	2.53	0.00432	0.0232	ESC	TRUE
chr9	64736455	64737201	747	*	3.75	1.98	4.52	-2.54	0.00433	0.0232	neuronal	TRUE
chr13	62078007	62078867	861	*	3.02	3.87	0.68	3.19	0.00437	0.0234	ESC	TRUE
chr7	19664969	19665470	502	*	3.62	1.91	4.38	-2.47	0.00438	0.0235	neuronal	TRUE
chr3	29024761	29025456	696	*	2.84	3.71	0.27	3.44	0.00438	0.0235	ESC	TRUE
chr11	44709156	44709700	545	*	3.67	4.43	2.01	2.42	0.00439	0.0235	ESC	TRUE
chr16	22402365	22402890	526	*	3.28	4.09	1.27	2.81	0.00439	0.0235	ESC	TRUE
chr1	4571259	4571787	529	*	4.04	2.36	4.79	-2.43	0.00441	0.0236	neuronal	TRUE
chrX	23954080	23954752	673	*	3.37	4.16	1.48	2.68	0.00441	0.0236	ESC	TRUE
chr3	135546141	135546989	849	*	4.48	5.12	3.33	1.79	0.00441	0.0236	ESC	TRUE
chr10	61242016	61242517	502	*	2.66	3.56	-0.32	3.88	0.00443	0.0236	ESC	TRUE
chr11	28075383	28075976	594	*	2.66	3.56	-0.32	3.88	0.00443	0.0236	ESC	TRUE
chr17	17738570	17739071	502	*	2.66	3.56	-0.32	3.88	0.00443	0.0236	ESC	TRUE
chr4	38519108	38519609	502	*	2.66	3.56	-0.32	3.88	0.00443	0.0236	ESC	TRUE
chr9	20978424	20979001	578	*	2.66	3.56	-0.32	3.88	0.00443	0.0236	ESC	TRUE
chr3	34756419	34757062	644	*	3.01	3.85	0.69	3.16	0.00445	0.0237	ESC	TRUE
chr11	77679994	77680530	537	*	4.01	4.72	2.59	2.13	0.00445	0.0237	ESC	TRUE
chr1	59426841	59427607	767	*	2.72	3.63	-0.32	3.95	0.00446	0.0237	ESC	TRUE
chrX	78403434	78403982	549	*	2.72	3.63	-0.32	3.95	0.00446	0.0237	ESC	TRUE
chr6	88235758	88236465	708	*	3.73	4.47	2.14	2.33	0.00446	0.0237	ESC	TRUE
chr1	143555493	143555895	403	*	2.68	3.59	-0.32	3.9	0.00447	0.0237	ESC	TRUE
chr14	58597762	58598263	502	*	2.68	3.59	-0.32	3.9	0.00447	0.0237	ESC	TRUE
chr3	28652472	28652977	506	*	3.71	4.5	1.87	2.63	0.00448	0.0237	ESC	TRUE
chr9	85634730	85635741	1012	*	3.29	4.1	1.26	2.84	0.00449	0.0238	ESC	TRUE
chr7	144864158	144864791	634	*	3.48	4.26	1.67	2.58	0.0045	0.0238	ESC	TRUE
chr12	76548933	76549667	735	*	3.28	4.09	1.26	2.83	0.00453	0.024	ESC	TRUE
chr4	117484550	117485101	552	*	3.55	4.34	1.7	2.64	0.00454	0.024	ESC	TRUE
chr9	24160185	24160920	736	*	4.13	4.82	2.77	2.06	0.00454	0.024	ESC	TRUE
chr19	61320825	61321331	507	*	3.35	4.14	1.49	2.65	0.00455	0.0241	ESC	TRUE
chr11	13006222	13006951	730	*	3.16	3.99	0.99	3	0.00456	0.0241	ESC	TRUE
chr7	107236665	107237405	741	*	4.88	5.5	3.78	1.72	0.00457	0.0241	ESC	TRUE
chr8	85441467	85442207	741	*	4.09	4.79	2.69	2.11	0.00459	0.0242	ESC	TRUE
chr11	23095657	23096158	502	*	2.65	3.55	-0.32	3.87	0.00461	0.0242	ESC	TRUE
chr11	35788464	35788851	388	*	2.65	3.55	-0.32	3.87	0.00461	0.0242	ESC	TRUE
chr13	11373246	11373786	541	*	2.65	3.55	-0.32	3.87	0.00461	0.0242	ESC	TRUE
chr3	15000627	15001128	502	*	2.65	3.55	-0.32	3.87	0.00461	0.0242	ESC	TRUE
chr3	95652748	95653277	530	*	2.65	3.55	-0.32	3.87	0.00461	0.0242	ESC	TRUE
chr3	121620840	121621363	524	*	2.65	3.55	-0.32	3.87	0.00461	0.0242	ESC	TRUE
chr8	23554022	23554580	559	*	2.65	3.55	-0.32	3.87	0.00461	0.0242	ESC	TRUE
chr8	47196160	47196723	564	*	2.65	3.55	-0.32	3.87	0.00461	0.0242	ESC	TRUE
chr2	22044851	22045401	551	*	3.14	3.96	0.99	2.97	0.00461	0.0242	ESC	TRUE
chr6	100390266	100390866	601	*	3.14	3.96	0.99	2.97	0.00461	0.0242	ESC	TRUE
chr10	24765962	24766712	751	*	2.71	3.62	-0.32	3.94	0.00463	0.0243	ESC	TRUE
chr5	123609757	123610287	531	*	2.78	-0.12	3.68	-3.8	0.00464	0.0243	neuronal	TRUE
chr17	21472815	21473461	647	*	2.83	3.7	0.27	3.43	0.00464	0.0243	ESC	TRUE
chr1	162569932	162570733	802	*	4.12	2.48	4.87	-2.39	0.00464	0.0243	neuronal	TRUE
chr2	36198587	36199088	502	*	3.22	4.06	1.02	3.04	0.00465	0.0243	ESC	TRUE
chr1	90998956	90999748	793	*	3.53	1.6	4.33	-2.73	0.00465	0.0244	neuronal	TRUE
chr8	14340160	14340772	613	*	3.29	4.1	1.28	2.82	0.00466	0.0244	ESC	TRUE
chr8	69121413	69121873	461	*	2.79	-0.12	3.69	-3.8	0.00466	0.0244	neuronal	TRUE
chr5	87350183	87350755	573	*	2.86	3.73	0.27	3.46	0.00467	0.0244	ESC	TRUE
chr2	152615319	152616216	898	*	2.78	-0.12	3.68	-3.8	0.00469	0.0245	neuronal	TRUE
chr6	50109938	50110180	243	*	2.78	-0.12	3.68	-3.8	0.00469	0.0245	neuronal	TRUE
chr19	37400385	37401293	909	*	3.35	4.13	1.49	2.64	0.0047	0.0245	ESC	TRUE
chr8	33624902	33625536	635	*	3.72	4.45	2.14	2.31	0.0047	0.0245	ESC	TRUE
chr1	11501571	11502117	547	*	3.4	4.19	1.48	2.71	0.0047	0.0245	ESC	TRUE
chr4	133897619	133898120	502	*	3.04	3.9	0.68	3.21	0.00471	0.0246	ESC	TRUE
chr9	65775921	65776591	671	*	3.64	4.41	1.84	2.57	0.00472	0.0246	ESC	TRUE
chr10	80139081	80139657	577	*	2.94	0.43	3.81	-3.38	0.00472	0.0246	neuronal	TRUE
chr11	107857384	107857942	559	*	2.94	0.43	3.81	-3.38	0.00472	0.0246	neuronal	TRUE
chr3	105538996	105539652	657	*	3.1	0.88	3.93	-3.05	0.00472	0.0246	neuronal	TRUE
chr16	23520480	23521137	658	*	2.79	-0.12	3.69	-3.8	0.00474	0.0246	neuronal	TRUE
chrX	38456130	38456879	750	*	2.79	-0.12	3.69	-3.8	0.00474	0.0246	neuronal	TRUE
chr10	118145665	118146356	692	*	2.98	3.83	0.67	3.15	0.00474	0.0246	ESC	TRUE
chr6	7822856	7823492	637	*	2.98	3.83	0.67	3.15	0.00474	0.0246	ESC	TRUE
chr9	19694969	19695470	502	*	2.98	3.83	0.67	3.15	0.00474	0.0246	ESC	TRUE
chr12	21350519	21351020	502	*	2.81	3.68	0.26	3.42	0.00475	0.0246	ESC	TRUE
chr6	123696651	123697774	1124	*	4.18	4.86	2.85	2.01	0.00478	0.0248	ESC	TRUE
chr9	97815824	97816723	900	*	3.43	4.22	1.5	2.72	0.00478	0.0248	ESC	TRUE
chr1	59315048	59315388	341	*	2.78	-0.12	3.68	-3.8	0.00479	0.0248	neuronal	TRUE
chr18	40308053	40308392	340	*	4.26	4.94	2.94	2	0.00481	0.0249	ESC	TRUE
chr11	85184006	85184589	584	*	3.09	0.88	3.93	-3.05	0.00481	0.0249	neuronal	TRUE
chr11	98710711	98711313	603	*	2.79	-0.12	3.69	-3.8	0.00485	0.0251	neuronal	TRUE
chr14	55121713	55122416	704	*	2.79	-0.12	3.69	-3.8	0.00485	0.0251	neuronal	TRUE
chr14	94796731	94797307	577	*	2.64	3.55	-0.32	3.86	0.00485	0.0251	ESC	TRUE
chr3	68820005	68820561	557	*	2.64	3.55	-0.32	3.86	0.00485	0.0251	ESC	TRUE
chr1	152915516	152916186	671	*	2.8	3.67	0.26	3.41	0.0049	0.0253	ESC	TRUE
chr7	80188695	80189190	496	*	2.8	3.67	0.26	3.41	0.0049	0.0253	ESC	TRUE
chr4	53951459	53953019	1561	*	4.28	4.95	3	1.95	0.00491	0.0253	ESC	TRUE
chr12	72820903	72821276	374	*	2.78	-0.12	3.68	-3.8	0.00492	0.0253	neuronal	TRUE
chr4	149445343	149445920	578	*	3.93	2.38	4.66	-2.28	0.00492	0.0253	neuronal	TRUE
chr13	114158180	114158895	716	*	3.62	4.37	2.01	2.36	0.00493	0.0254	ESC	TRUE
chr4	45815478	45815987	510	*	4.48	5.12	3.32	1.8	0.00494	0.0254	ESC	TRUE
chr5	123157921	123158422	502	*	3.85	4.58	2.27	2.31	0.00494	0.0254	ESC	TRUE
chrUn_JH584304	12504	13167	664	*	4.05	2.44	4.79	-2.35	0.00494	0.0254	neuronal	TRUE
chr15	12032224	12032857	634	*	3.35	4.14	1.48	2.66	0.00496	0.0255	ESC	TRUE
chr14	76990027	76990768	742	*	3.28	4.09	1.28	2.81	0.00496	0.0255	ESC	TRUE
chr10	41467225	41467775	551	*	3.26	4.07	1.26	2.81	0.00497	0.0255	ESC	TRUE
chr15	96244715	96245178	464	*	2.64	3.54	-0.32	3.86	0.00497	0.0255	ESC	TRUE
chr2	30577709	30578330	622	*	2.64	3.54	-0.32	3.86	0.00497	0.0255	ESC	TRUE
chr13	91178438	91179460	1023	*	3.89	2.38	4.61	-2.24	0.00499	0.0255	neuronal	TRUE
chr13	24001676	24002187	512	*	2.97	3.82	0.69	3.13	0.00499	0.0255	ESC	TRUE
chr9	51363903	51364636	734	*	4.13	2.78	4.81	-2.03	0.00499	0.0255	neuronal	TRUE
chr17	87973441	87974222	782	*	3.78	4.55	2.02	2.53	0.00499	0.0255	ESC	TRUE
chr19	61308184	61308802	619	*	2.63	3.53	-0.32	3.85	0.00499	0.0255	ESC	TRUE
chr4	125608907	125609584	678	*	2.63	3.53	-0.32	3.85	0.00499	0.0255	ESC	TRUE
chr2	84670364	84671299	936	*	3.83	2.1	4.59	-2.49	0.005	0.0255	neuronal	TRUE
chr2	171855203	171856133	931	*	2.79	-0.12	3.69	-3.81	0.005	0.0255	neuronal	TRUE
chr7	27590301	27591029	729	*	2.79	-0.12	3.69	-3.81	0.005	0.0255	neuronal	TRUE
chr16	67652335	67653071	737	*	2.65	3.55	-0.32	3.87	0.005	0.0255	ESC	TRUE
chr19	35179975	35180665	691	*	3.79	4.52	2.27	2.25	0.00501	0.0255	ESC	TRUE
chr10	62725227	62725895	669	*	3.22	1.18	4.04	-2.86	0.00502	0.0256	neuronal	TRUE
[truncated: 12,363 more rows]

## Sheet: ESC_signif_peaks_co-TFs
Sox2_peak												ChIP-Atlas_coTFs_overlaps																																			Proximal_gene
chromosome	start	end	width	strand	Conc	Conc_ESCs	Conc_Neurons	FoldChange	p.value	FDR	type	Pou5f1	Smarcad1	Sumo2	Zfp57	Utf1	Sall4	Jarid2	Hcfc1	Atrx	Wdr5	Dnmt3b	Cbx3	Parp1	Paf1	Nono	Dnmt1	Cdc73	Cbx5	Trim28	Smc1a	Chd4	Trim24	Hnrnpl	Dppa2	Btaf1	Hdac1	Smad2	Kdm1a	Smc3	Sin3a	Tcea1	Nap1l1	Ncapd3	Cdk9	Rybp	nearTSSdistance	nearGene
chr12	87317801	87318439	639	*	5.88	6.85	1.5	5.34	4.15e-16	4.23e-12	ESC	yes	no	no	no	no	yes	no	yes	no	no	no	no	no	no	no	no	no	no	no	yes	no	no	no	no	no	yes	yes	yes	no	no	no	no	no	yes	no	18095	ENSMUSG00000050671
chr19	23094801	23095443	643	*	5.94	6.82	3.32	3.5	4.71e-14	2.4e-10	ESC	yes	no	no	no	no	yes	no	no	no	no	no	no	no	no	no	no	no	no	no	yes	no	no	no	no	no	yes	yes	yes	no	no	no	no	no	no	no	45782	ENSMUSG00000033863
chr5	16968521	16969282	762	*	5.43	6.39	1.26	5.13	1.74e-12	4.89e-09	ESC	yes	no	no	no	no	yes	no	no	no	no	no	no	no	no	no	no	no	no	yes	yes	yes	no	no	no	no	yes	yes	yes	no	no	no	no	no	yes	no	176710	ENSMUSG00000109903
chr12	4358342	4360009	1668	*	5.43	6.38	1.5	4.88	1.98e-12	4.89e-09	ESC	yes	no	no	no	no	yes	no	no	no	no	no	no	no	no	no	no	no	no	no	yes	no	no	no	no	no	no	yes	yes	no	no	no	no	no	yes	no	117172	ENSMUSG00000020647
chr9	58279197	58279819	623	*	5.41	6.37	1.28	5.09	2.4e-12	4.89e-09	ESC	yes	no	no	no	no	yes	no	no	no	no	no	no	no	no	no	no	no	no	no	no	no	no	no	no	no	no	yes	yes	no	no	no	no	no	yes	no	26032	ENSMUSG00000032333
chr6	100378003	100378791	789	*	5.41	6.39	0.67	5.71	8.46e-12	1.41e-08	ESC	yes	no	no	no	no	yes	no	no	no	no	no	no	no	no	no	no	no	no	no	yes	yes	no	no	no	no	yes	yes	yes	yes	no	no	no	no	yes	no	90517	ENSMUSG00000072872
chr1	36985661	36986358	698	*	5.73	6.58	3.38	3.2	9.7e-12	1.41e-08	ESC	yes	no	no	no	no	no	yes	yes	no	no	no	no	no	no	no	no	no	no	yes	yes	yes	no	no	no	no	yes	yes	yes	no	no	no	no	no	yes	no	40237	ENSMUSG00000050122
chr12	35642341	35642978	638	*	5.63	6.49	3.21	3.28	2.01e-11	2.56e-08	ESC	yes	no	no	no	no	yes	no	no	no	no	no	no	no	no	no	no	no	no	no	yes	yes	no	no	no	no	yes	yes	yes	no	no	no	no	no	no	no	107302	ENSMUSG00000019256
chr2	44525197	44525898	702	*	5.21	6.15	1.49	4.66	3.47e-11	3.93e-08	ESC	yes	no	no	no	no	yes	no	no	no	no	no	no	no	no	no	no	no	no	no	yes	yes	no	no	no	no	yes	yes	yes	no	no	no	no	no	no	no	401758	ENSMUSG00000036890
chr14	60957537	60958446	910	*	6.03	6.81	4.27	2.54	2.49e-10	2.45e-07	ESC	yes	no	no	no	no	no	no	no	no	no	no	no	no	no	no	no	no	no	no	no	no	no	no	no	no	no	yes	yes	no	no	no	no	no	no	no	88043	ENSMUSG00000060548
chr17	70828023	70829163	1141	*	5.13	6.09	0.67	5.42	2.64e-10	2.45e-07	ESC	yes	no	no	no	no	yes	no	yes	no	no	no	no	no	no	no	no	no	no	yes	yes	yes	no	no	no	no	no	yes	yes	no	no	no	no	no	yes	no	24382	ENSMUSG00000047407
chr19	29007970	29008696	727	*	5.14	6.05	2.14	3.91	8.17e-10	6.93e-07	ESC	yes	no	no	no	no	yes	no	yes	no	no	no	no	no	no	no	no	no	no	yes	yes	no	no	no	no	no	no	yes	yes	no	no	no	no	no	no	no	17617	ENSMUSG00000024780
chr2	168959294	168960006	713	*	5.02	5.94	1.69	4.26	1.02e-09	8.02e-07	ESC	yes	no	no	no	yes	yes	no	no	no	no	no	no	no	no	no	no	no	no	no	no	no	no	no	no	no	no	no	yes	no	no	no	no	no	no	no	3706	ENSMUSG00000027551
chr1	180924581	180925184	604	*	5	5.95	0.99	4.96	1.66e-09	1.21e-06	ESC	yes	no	no	no	yes	no	no	no	no	no	no	no	no	no	no	no	no	no	no	yes	yes	no	no	no	no	yes	yes	yes	no	no	no	no	no	yes	no	9837	ENSMUSG00000038793
chr15	65749324	65750041	718	*	5.04	5.97	1.68	4.29	2.02e-09	1.33e-06	ESC	yes	no	yes	no	no	yes	no	no	no	no	no	no	no	no	no	no	no	no	yes	yes	yes	yes	no	no	yes	yes	no	yes	no	no	no	no	no	no	no	36992	ENSMUSG00000015002
chr5	74952609	74953368	760	*	5.04	5.95	1.86	4.09	2.09e-09	1.33e-06	ESC	yes	no	yes	no	no	no	no	yes	no	no	no	no	no	no	no	no	no	no	yes	yes	yes	no	no	no	no	yes	yes	yes	no	no	no	no	no	no	no	91405	ENSMUSG00000029229
chr7	41581876	41582490	615	*	5.28	6.26	-0.32	6.58	3.06e-09	1.73e-06	ESC	yes	no	no	no	no	yes	no	no	no	no	no	no	no	no	no	no	no	no	no	no	yes	no	no	no	yes	yes	no	yes	no	no	no	no	no	no	no	8213	ENSMUSG00000090744
chr8	47726396	47727351	956	*	5.44	6.31	2.94	3.37	3.42e-09	1.83e-06	ESC	yes	no	no	no	no	yes	no	no	no	no	no	no	no	no	no	no	no	no	no	no	yes	no	no	yes	no	no	no	yes	no	no	no	no	no	no	no	12463	ENSMUSG00000038069
chr19	17138004	17138876	873	*	4.98	5.91	1.67	4.24	3.97e-09	2.02e-06	ESC	yes	no	no	no	no	yes	no	no	no	no	no	no	no	no	no	no	no	no	no	yes	yes	no	no	no	yes	yes	yes	yes	no	no	no	no	no	no	no	181885	ENSMUSG00000039126
chr8	48751759	48752439	681	*	4.88	5.84	0.67	5.16	4.45e-09	2.15e-06	ESC	yes	no	no	no	no	yes	no	no	no	no	no	no	no	no	no	no	no	no	yes	yes	yes	no	no	no	no	yes	yes	yes	no	no	no	no	no	no	no	91511	ENSMUSG00000031561
chr6	60363702	60364439	738	*	4.88	5.81	1.49	4.31	4.63e-09	2.15e-06	ESC	yes	no	no	no	no	yes	no	no	no	no	no	no	no	no	no	no	no	no	yes	yes	yes	no	no	no	no	yes	yes	yes	no	no	no	no	no	no	no	465415	ENSMUSG00000025889
chr2	122369867	122370726	860	*	4.87	5.83	0.69	5.14	4.89e-09	2.17e-06	ESC	yes	no	no	no	no	no	no	no	no	no	no	no	no	no	no	no	no	no	yes	yes	no	no	no	no	no	no	yes	yes	no	no	no	no	no	no	no	704	ENSMUSG00000033256
chr5	108076807	108077687	881	*	4.98	5.89	2	3.89	5.41e-09	2.29e-06	ESC	yes	no	yes	no	no	yes	no	no	no	no	no	no	no	no	no	no	no	no	yes	no	no	no	no	no	no	no	yes	yes	no	no	no	no	no	yes	no	11132	ENSMUSG00000029267
chr1	8581636	8582467	832	*	4.89	5.81	1.68	4.13	6.23e-09	2.54e-06	ESC	yes	no	no	no	no	yes	no	no	no	no	no	no	no	no	no	no	no	no	yes	yes	no	no	no	no	no	yes	yes	yes	no	no	no	no	no	no	no	717410	ENSMUSG00000025909
chr17	31057122	31057665	544	*	4.94	5.86	1.84	4.01	9.29e-09	3.64e-06	ESC	yes	no	no	no	yes	no	yes	no	no	no	no	no	no	no	no	no	no	no	no	yes	no	no	no	no	yes	yes	yes	yes	no	no	no	no	no	no	no	32	ENSMUSG00000024030
chr15	59294276	59295012	737	*	4.99	5.9	1.99	3.91	9.74e-09	3.67e-06	ESC	yes	no	no	no	no	yes	no	no	no	no	no	no	no	no	no	no	no	no	no	no	no	no	no	no	no	no	yes	yes	no	no	no	no	no	no	no	20064	ENSMUSG00000022351
chr16	13748557	13749255	699	*	4.84	5.76	1.68	4.08	1.55e-08	5.65e-06	ESC	yes	no	no	no	yes	yes	no	no	no	no	no	no	no	no	no	no	no	no	yes	yes	yes	no	no	yes	no	yes	yes	yes	no	no	no	no	no	yes	no	17573	ENSMUSG00000022683
chr8	78067573	78068907	1335	*	5.08	6.06	-0.32	6.38	1.68e-08	5.84e-06	ESC	yes	no	no	no	no	yes	no	no	no	no	no	no	no	no	no	no	no	no	yes	yes	yes	no	no	no	no	yes	yes	yes	no	no	no	no	no	yes	no	144389	ENSMUSG00000037101
chrY	90811242	90812713	1472	*	6.08	6.79	4.61	2.18	1.76e-08	5.84e-06	ESC	no	no	no	no	no	no	no	no	no	no	no	no	no	no	no	no	no	no	no	no	no	no	no	no	no	no	no	no	no	no	no	no	no	no	no	26463	ENSMUSG00000096850
chr1	54484620	54485425	806	*	4.89	5.8	1.85	3.95	1.81e-08	5.84e-06	ESC	yes	no	no	no	no	yes	no	yes	no	no	no	no	no	no	no	no	no	no	yes	yes	yes	no	no	no	no	yes	yes	yes	no	no	no	no	no	yes	no	45648	ENSMUSG00000041303
chr7	112690954	112691936	983	*	4.81	5.78	0.27	5.51	1.89e-08	5.84e-06	ESC	yes	no	no	no	yes	yes	no	yes	no	no	no	no	no	no	no	no	no	no	yes	yes	no	no	no	no	no	yes	yes	yes	no	no	no	no	no	yes	no	11635	ENSMUSG00000055320
chr6	70964042	70964662	621	*	4.73	5.69	0.69	5	2.04e-08	6.1e-06	ESC	yes	no	no	no	no	no	no	yes	no	no	no	no	no	no	no	no	no	no	yes	yes	yes	yes	no	no	no	yes	yes	yes	no	no	no	no	no	yes	no	7510	ENSMUSG00000055874
chr4	10932135	10933043	909	*	4.99	5.98	-0.32	6.29	2.6e-08	7.36e-06	ESC	yes	no	no	no	no	no	no	yes	no	no	no	no	no	no	no	no	no	no	no	yes	yes	yes	no	no	no	yes	yes	yes	no	no	no	no	no	yes	no	57636	ENSMUSG00000059482
chr6	145275702	145276826	1125	*	4.81	5.77	0.67	5.1	2.68e-08	7.37e-06	ESC	yes	no	no	no	yes	yes	no	yes	no	no	no	no	no	no	no	no	no	no	yes	yes	yes	yes	no	no	no	yes	yes	yes	no	no	no	no	no	yes	no	25462	ENSMUSG00000030265
chr8	44979142	44979787	646	*	4.98	5.96	-0.32	6.28	2.78e-08	7.46e-06	ESC	yes	no	no	no	no	yes	no	no	no	no	no	no	no	no	no	no	no	no	yes	yes	yes	no	no	no	no	yes	yes	yes	no	no	no	no	no	no	no	43694	ENSMUSG00000070047
chr8	72334111	72334914	804	*	4.74	5.68	0.99	4.69	2.93e-08	7.65e-06	ESC	yes	no	yes	no	no	yes	no	no	no	no	no	no	no	no	no	no	no	no	yes	yes	no	no	no	no	no	yes	yes	yes	no	no	no	no	no	yes	no	15077	ENSMUSG00000055148
chr2	171879075	171879646	572	*	4.97	5.84	2.39	3.46	3.42e-08	8.71e-06	ESC	yes	no	no	no	no	yes	no	no	no	no	no	no	no	no	no	no	no	no	yes	yes	yes	no	no	no	no	yes	yes	yes	no	no	no	no	no	no	no	163819	ENSMUSG00000067578
chr1	134534922	134535521	600	*	4.93	5.91	-0.32	6.23	3.85e-08	9.13e-06	ESC	yes	no	no	no	no	yes	no	yes	no	no	no	no	no	no	no	no	no	no	yes	yes	no	no	no	no	no	yes	yes	yes	no	no	no	no	no	no	no	14160	ENSMUSG00000046367
chr10	21988146	21988955	810	*	4.65	5.6	0.69	4.91	4.92e-08	1.09e-05	ESC	yes	no	yes	no	no	yes	no	no	no	no	no	no	no	no	no	no	no	no	no	yes	yes	no	no	no	no	yes	yes	yes	no	no	no	no	no	yes	no	79123	ENSMUSG00000069712
chr5	55791741	55792583	843	*	4.7	5.63	1.28	4.35	5.36e-08	1.16e-05	ESC	yes	no	no	no	no	yes	no	no	no	no	no	no	no	no	no	no	no	no	yes	yes	no	no	no	no	no	yes	yes	yes	no	no	no	no	no	yes	no	1793241	ENSMUSG00000039156
chr6	67111393	67112024	632	*	4.63	5.58	1.01	4.57	6.1e-08	1.3e-05	ESC	yes	no	no	no	no	yes	no	no	no	no	no	no	no	no	no	no	no	no	yes	yes	no	no	no	no	no	yes	yes	yes	no	no	no	no	no	yes	no	73935	ENSMUSG00000036390
chr3	6922261	6923212	952	*	5.19	6.01	3.07	2.94	6.24e-08	1.3e-05	ESC	yes	no	no	no	no	yes	no	no	no	no	no	no	no	no	no	no	no	no	yes	no	no	no	no	no	no	yes	yes	yes	no	no	no	no	no	yes	no	301817	ENSMUSG00000069118
chr5	72902154	72902787	634	*	5.39	6.19	3.38	2.82	6.67e-08	1.33e-05	ESC	yes	no	no	no	no	no	no	yes	no	no	no	no	no	no	no	no	no	no	no	yes	yes	yes	no	no	no	yes	yes	yes	no	no	no	no	no	yes	no	11516	ENSMUSG00000036087
chr13	35852895	35853685	791	*	4.62	5.56	0.99	4.57	7.47e-08	1.46e-05	ESC	yes	no	no	no	yes	no	no	no	no	no	no	no	no	no	no	no	no	no	no	yes	no	no	no	no	no	yes	yes	yes	no	no	no	no	no	no	no	52673	ENSMUSG00000021418
chr6	83890187	83891129	943	*	4.63	5.56	1.27	4.29	8.2e-08	1.56e-05	ESC	yes	no	no	no	no	yes	no	no	no	no	no	no	no	no	no	no	no	no	no	yes	no	no	no	no	no	no	yes	yes	no	no	no	no	no	yes	no	23077	ENSMUSG00000030016
chr11	33537168	33538228	1061	*	4.7	5.61	1.68	3.93	8.26e-08	1.56e-05	ESC	yes	no	no	no	no	yes	no	no	no	no	no	no	no	no	no	no	no	no	yes	yes	no	yes	no	no	no	no	yes	yes	no	no	no	no	no	yes	no	23421	ENSMUSG00000040594
chr5	129632132	129633677	1546	*	5.05	5.89	2.77	3.11	9.84e-08	1.82e-05	ESC	yes	no	no	no	no	no	no	no	no	no	no	no	no	no	no	no	no	no	no	no	no	yes	no	no	no	no	no	no	no	no	no	no	no	no	no	36421	ENSMUSG00000051034
chr19	47017814	47018566	753	*	4.99	5.84	2.59	3.25	1.06e-07	1.87e-05	ESC	yes	no	no	no	no	no	no	no	no	no	no	no	no	no	no	no	no	no	no	yes	no	no	no	no	no	no	yes	yes	no	no	no	no	no	no	no	2660	ENSMUSG00000025041
chr15	93521009	93521513	505	*	4.59	5.53	0.99	4.53	1.07e-07	1.87e-05	ESC	yes	no	no	no	no	yes	no	no	no	no	no	no	no	no	no	no	no	no	no	yes	no	no	no	no	no	yes	yes	yes	no	no	no	no	no	no	no	74377	ENSMUSG00000036158
chr9	3562933	3563585	653	*	4.7	5.62	1.48	4.14	1.09e-07	1.87e-05	ESC	yes	no	no	no	no	yes	no	no	no	no	no	no	no	no	no	no	no	no	no	yes	no	no	no	no	no	yes	yes	yes	no	no	no	no	no	no	no	30154	ENSMUSG00000041624
chr5	109682890	109683767	878	*	4.59	5.55	0.27	5.28	1.14e-07	1.9e-05	ESC	yes	no	no	no	no	yes	no	no	no	no	no	no	no	no	no	no	no	no	yes	yes	yes	no	no	no	no	yes	yes	yes	no	no	no	no	no	no	no	7273	ENSMUSG00000072763
chr2	163031274	163032181	908	*	4.75	5.65	1.84	3.81	1.18e-07	1.9e-05	ESC	yes	no	no	no	no	yes	no	yes	no	no	no	no	no	no	no	no	no	no	yes	yes	yes	no	no	no	no	yes	yes	yes	no	no	no	no	no	yes	no	13919	ENSMUSG00000017858
chr9	115723962	115724516	555	*	4.59	5.55	0.26	5.29	1.18e-07	1.9e-05	ESC	yes	no	no	no	no	yes	no	no	no	no	no	no	no	no	no	no	no	no	no	yes	no	yes	no	no	no	yes	yes	yes	no	no	no	no	no	no	no	184938	ENSMUSG00000056880
chr2	134960418	134960951	534	*	4.62	5.54	1.49	4.05	1.28e-07	2e-05	ESC	yes	no	no	no	no	no	no	no	no	no	no	no	no	no	no	no	no	no	yes	yes	no	no	no	no	no	yes	yes	yes	no	no	no	no	no	no	no	174350	ENSMUSG00000051177
chr5	73219534	73220131	598	*	4.66	5.57	1.68	3.89	1.43e-07	2.21e-05	ESC	yes	no	no	no	no	yes	no	no	no	no	no	no	no	no	no	no	no	no	no	no	no	no	no	no	no	yes	yes	yes	no	no	no	no	no	no	no	36487	ENSMUSG00000070733
chr5	109842060	109843044	985	*	4.68	5.59	1.69	3.9	1.48e-07	2.24e-05	ESC	yes	no	no	no	no	yes	no	no	no	no	no	no	no	no	no	no	no	no	yes	yes	no	no	no	no	no	yes	yes	yes	no	no	no	no	no	no	no	80355	ENSMUSG00000090015
chr9	46581692	46582361	670	*	4.72	5.7	-0.32	6.02	1.59e-07	2.29e-05	ESC	yes	no	no	no	no	no	no	no	no	no	no	no	no	no	no	no	no	no	no	yes	no	no	no	no	no	no	no	yes	no	no	no	no	no	no	no	261705	ENSMUSG00000056617
chr17	35503370	35504324	955	*	5.07	5.9	2.85	3.05	1.59e-07	2.29e-05	ESC	yes	no	no	no	yes	yes	no	yes	no	no	no	no	no	no	no	no	no	no	no	yes	yes	no	no	no	no	yes	yes	yes	no	no	no	no	no	yes	no	1693	ENSMUSG00000024406
chr11	62214788	62215543	756	*	4.72	5.7	-0.32	6.01	1.62e-07	2.29e-05	ESC	yes	no	no	no	no	yes	no	no	no	no	no	no	no	no	no	no	no	no	no	yes	yes	yes	no	no	no	yes	yes	yes	no	no	no	no	no	yes	no	33440	ENSMUSG00000018500
chr14	78288854	78289534	681	*	4.58	5.51	1.26	4.25	1.64e-07	2.29e-05	ESC	yes	no	no	no	no	yes	no	no	no	no	no	no	no	no	no	no	no	no	yes	yes	yes	no	no	no	yes	yes	yes	yes	no	no	no	no	no	no	no	18508	ENSMUSG00000022015
chr11	102329316	102330123	808	*	4.75	5.73	-0.32	6.04	1.66e-07	2.29e-05	ESC	yes	no	no	no	no	yes	no	no	no	no	no	no	no	no	no	no	no	no	no	yes	yes	no	no	no	no	yes	yes	yes	no	no	no	no	no	yes	no	9573	ENSMUSG00000020923
chr17	84354731	84355612	882	*	4.75	5.73	-0.32	6.04	1.66e-07	2.29e-05	ESC	yes	no	no	no	yes	no	no	no	no	no	no	no	no	no	no	no	no	no	no	no	no	no	no	no	no	no	yes	yes	no	no	no	no	no	no	no	110583	ENSMUSG00000024251
chr9	110322724	110323426	703	*	4.56	5.51	0.67	4.84	1.67e-07	2.29e-05	ESC	yes	no	no	no	no	no	no	no	no	no	no	no	no	no	no	no	no	no	no	yes	yes	no	no	no	no	no	no	yes	no	no	no	no	no	no	no	9861	ENSMUSG00000032485
chr12	86501317	86502262	946	*	4.66	5.57	1.48	4.1	1.69e-07	2.29e-05	ESC	yes	no	no	no	yes	yes	no	no	no	no	no	no	no	no	no	no	no	no	yes	yes	yes	no	no	no	no	no	yes	yes	no	no	no	no	no	yes	no	140199	ENSMUSG00000021255
chr12	71296594	71297237	644	*	4.71	5.69	-0.32	6	1.71e-07	2.29e-05	ESC	yes	no	no	no	no	yes	no	no	no	no	no	no	no	no	no	no	no	no	no	yes	yes	no	no	no	no	yes	yes	yes	no	no	no	no	no	yes	no	12646	ENSMUSG00000044548
chrUn_JH584304	38228	39179	952	*	5.65	6.39	4.08	2.31	1.87e-07	2.47e-05	ESC	no	no	no	no	no	no	no	no	no	no	no	no	no	no	no	no	no	no	no	no	no	no	no	no	no	no	no	no	no	no	no	no	no	no	no	NA	NA
chr4	141565179	141565980	802	*	4.73	5.71	-0.32	6.03	1.96e-07	2.55e-05	ESC	yes	no	yes	no	yes	yes	no	yes	no	no	no	no	no	no	no	no	no	no	no	yes	yes	no	no	no	no	yes	yes	yes	no	no	no	no	no	yes	no	26581	ENSMUSG00000040761
chr13	112462295	112463063	769	*	4.94	5.79	2.59	3.2	2.09e-07	2.66e-05	ESC	yes	no	no	no	no	yes	no	yes	no	no	no	no	no	no	no	no	no	no	no	yes	yes	no	no	no	no	yes	yes	yes	no	no	no	no	no	yes	no	1006	ENSMUSG00000021756
chr1	132470974	132471683	710	*	4.63	5.54	1.5	4.05	2.34e-07	2.9e-05	ESC	yes	no	no	no	no	yes	no	no	no	no	no	no	no	no	no	no	no	no	no	no	no	no	no	no	yes	no	yes	yes	no	no	no	no	no	yes	no	5681	ENSMUSG00000026439
chr2	52071255	52072808	1554	*	5.46	6.23	3.72	2.51	2.8e-07	3.43e-05	ESC	yes	no	no	no	no	yes	no	yes	no	no	no	no	no	no	no	no	no	no	yes	yes	yes	no	no	no	yes	yes	yes	yes	no	no	no	no	no	yes	no	23	ENSMUSG00000036202
chr17	27240670	27241352	683	*	4.63	5.61	-0.32	5.93	3e-07	3.64e-05	ESC	yes	no	no	no	no	yes	no	no	no	no	no	no	no	no	no	no	no	no	no	no	no	no	no	no	no	no	no	yes	no	no	no	no	no	no	no	36231	ENSMUSG00000044857
chr9	78374886	78375620	735	*	4.48	5.44	0.26	5.18	3.17e-07	3.8e-05	ESC	yes	no	no	no	no	no	no	no	no	no	no	no	no	no	no	no	no	no	yes	no	no	yes	no	no	no	no	yes	yes	no	no	no	no	no	yes	no	3104	ENSMUSG00000032346
chr3	75650286	75651271	986	*	4.59	5.51	1.26	4.26	3.36e-07	3.98e-05	ESC	yes	no	no	no	no	yes	no	no	no	no	no	no	no	no	no	no	no	no	yes	yes	no	no	no	no	no	yes	yes	yes	no	no	no	no	no	yes	no	92738	ENSMUSG00000027834
chr10	21745956	21746678	723	*	4.62	5.59	-0.32	5.91	3.48e-07	4.07e-05	ESC	yes	no	no	no	no	yes	no	no	no	no	no	no	no	no	no	no	no	no	no	yes	yes	no	no	no	no	yes	yes	yes	no	no	no	no	no	yes	no	135505	ENSMUSG00000019970
chr6	65796379	65797753	1375	*	4.45	5.41	0.26	5.15	3.61e-07	4.13e-05	ESC	yes	no	yes	no	no	yes	yes	no	no	no	no	no	no	no	no	no	no	no	no	yes	yes	no	no	no	no	yes	yes	yes	no	no	no	no	no	yes	no	17390	ENSMUSG00000029913
chr1	182181573	182182941	1369	*	4.54	5.46	1.26	4.2	3.81e-07	4.27e-05	ESC	yes	no	no	no	no	yes	no	no	no	no	no	no	no	no	no	no	no	no	yes	yes	yes	no	no	no	no	yes	yes	yes	no	no	no	no	no	no	no	17086	ENSMUSG00000091013
chr15	11460975	11462060	1086	*	4.59	5.56	-0.32	5.88	3.82e-07	4.27e-05	ESC	yes	no	no	no	no	yes	no	no	no	no	no	no	no	no	no	no	no	no	yes	yes	yes	no	no	no	no	yes	yes	yes	no	no	no	no	no	no	no	61309	ENSMUSG00000022241
chr15	55267657	55268601	945	*	5.24	6.04	3.32	2.72	3.85e-07	4.27e-05	ESC	yes	no	no	no	no	no	no	no	no	no	no	no	no	no	no	no	no	no	no	yes	no	no	no	no	no	no	yes	yes	no	no	no	no	no	no	no	39148	ENSMUSG00000022371
chr5	113330004	113330667	664	*	4.43	5.39	0.26	5.13	4.74e-07	5.09e-05	ESC	yes	no	no	no	no	yes	no	no	no	no	no	no	no	no	no	no	no	no	yes	yes	no	no	no	no	no	yes	yes	yes	no	no	no	no	no	yes	no	19217	ENSMUSG00000042216
chr15	39646505	39647447	943	*	4.64	5.52	2.01	3.52	5.46e-07	5.72e-05	ESC	yes	no	no	no	no	yes	no	no	no	no	no	no	no	no	no	no	no	no	no	yes	yes	no	no	no	no	yes	yes	yes	no	no	no	no	no	yes	no	98482	ENSMUSG00000022303
chr14	48700733	48701718	986	*	4.53	5.51	-0.32	5.82	5.51e-07	5.72e-05	ESC	yes	no	no	no	yes	yes	no	no	no	no	no	no	no	no	no	no	no	no	no	yes	yes	no	no	no	no	yes	yes	yes	no	no	no	no	no	yes	no	26913	ENSMUSG00000021848
chr5	103724065	103725112	1048	*	4.75	5.64	1.99	3.65	5.56e-07	5.72e-05	ESC	yes	no	no	no	no	yes	no	yes	no	no	no	no	no	no	no	no	no	no	yes	yes	no	no	no	no	no	no	yes	yes	no	no	no	no	no	no	no	31690	ENSMUSG00000029313
chr14	34359702	34360383	682	*	4.68	5.57	2.01	3.55	5.87e-07	5.98e-05	ESC	yes	no	no	no	no	yes	no	yes	no	no	no	no	no	no	no	no	no	no	yes	yes	no	no	no	no	yes	yes	yes	yes	no	no	no	no	no	yes	no	4268	ENSMUSG00000043681
chr13	30068858	30069907	1050	*	4.52	5.49	-0.32	5.81	6.16e-07	6.09e-05	ESC	yes	no	no	no	no	no	no	no	no	no	no	no	no	no	no	no	no	no	no	no	no	no	no	no	no	no	no	yes	no	no	no	no	no	yes	no	66581	ENSMUSG00000038732
chr7	140959093	140959973	881	*	5.12	5.94	3.08	2.85	7.09e-07	6.85e-05	ESC	yes	no	no	no	no	yes	no	no	no	no	no	no	no	no	no	no	no	no	no	yes	yes	no	no	no	no	no	yes	yes	yes	no	no	no	no	no	no	3105	ENSMUSG00000060591
chr15	88708693	88709301	609	*	5.19	5.99	3.2	2.8	7.11e-07	6.85e-05	ESC	yes	no	yes	no	no	yes	no	yes	no	no	no	no	no	no	no	no	no	no	yes	yes	yes	yes	no	no	no	yes	yes	yes	no	no	no	no	no	yes	no	24931	ENSMUSG00000022387
chr4	82430625	82431440	816	*	4.37	5.32	0.69	4.63	7.12e-07	6.85e-05	ESC	yes	no	no	no	no	yes	no	no	no	no	no	no	no	no	no	no	no	no	no	yes	yes	no	no	no	no	yes	yes	yes	no	no	no	no	no	no	no	274309	ENSMUSG00000008575
chr9	97852778	97853308	531	*	4.69	5.57	2.14	3.43	7.4e-07	6.96e-05	ESC	yes	no	no	no	no	no	no	no	no	no	no	no	no	no	no	no	no	no	no	yes	yes	yes	no	no	no	yes	no	yes	no	no	no	no	no	no	no	179872	ENSMUSG00000032452
chr10	46733442	46734329	888	*	4.48	5.46	-0.32	5.77	7.43e-07	6.96e-05	ESC	yes	no	no	no	no	yes	no	no	no	no	no	no	no	no	no	no	no	no	yes	no	yes	no	no	no	no	yes	no	no	no	no	no	no	no	no	no	1155612	ENSMUSG00000038822
chr4	65829743	65830930	1188	*	4.49	5.46	-0.32	5.78	7.45e-07	6.96e-05	ESC	yes	no	no	no	no	no	no	no	no	no	no	no	no	no	no	no	no	no	no	yes	yes	yes	no	no	no	no	yes	no	no	no	no	no	no	no	no	224756	ENSMUSG00000051675
chr3	88571552	88572375	824	*	4.48	5.46	-0.32	5.78	7.68e-07	7.05e-05	ESC	yes	no	no	no	no	no	no	no	no	no	no	no	no	no	no	no	no	no	no	no	yes	no	no	no	no	no	yes	yes	no	no	no	no	no	no	no	3500	ENSMUSG00000041355
chr3	122144825	122146730	1906	*	6.69	7.32	5.54	1.78	7.82e-07	7.05e-05	ESC	yes	no	yes	no	no	yes	yes	yes	no	no	no	no	no	no	no	no	no	no	no	yes	yes	yes	no	no	no	yes	yes	yes	no	no	no	no	no	no	no	98826	ENSMUSG00000028124
chr15	7116411	7117390	980	*	4.49	5.46	-0.32	5.78	7.95e-07	7.1e-05	ESC	yes	no	no	no	no	yes	no	no	no	no	no	no	no	no	no	no	no	no	no	yes	no	no	no	no	no	yes	yes	yes	no	no	no	no	no	yes	no	25796	ENSMUSG00000054263
chr15	96197630	96198584	955	*	4.46	5.44	-0.32	5.75	8.71e-07	7.71e-05	ESC	yes	no	no	no	no	yes	no	no	no	no	no	no	no	no	no	no	no	no	no	yes	no	no	no	no	no	no	no	yes	no	no	no	no	no	no	no	88933	ENSMUSG00000033237
chrX	103472245	103472830	586	*	4.35	5.29	0.69	4.6	9.68e-07	8.43e-05	ESC	yes	no	no	no	no	no	no	no	no	no	no	no	no	no	no	no	no	no	no	no	no	no	no	no	no	yes	no	yes	no	no	no	no	no	no	no	50234	ENSMUSG00000098078
chr5	142546277	142546796	520	*	4.64	5.51	2.14	3.37	1.09e-06	9.26e-05	ESC	yes	no	no	no	no	yes	no	no	no	no	no	no	no	no	no	no	no	no	yes	yes	yes	no	no	no	no	no	yes	yes	no	no	no	no	no	no	no	4301	ENSMUSG00000029576
chr2	20496259	20496802	544	*	4.99	5.81	2.93	2.88	1.1e-06	9.26e-05	ESC	yes	no	no	no	no	yes	no	no	no	no	no	no	no	no	no	no	no	no	no	no	yes	no	no	no	no	no	yes	yes	no	no	no	no	no	yes	no	472078	ENSMUSG00000036591
chr2	10334170	10335922	1753	*	4.36	5.29	0.99	4.3	1.13e-06	9.4e-05	ESC	yes	no	no	no	no	yes	no	no	no	no	no	no	no	no	no	no	no	no	no	yes	no	no	no	no	no	no	yes	yes	no	no	no	no	no	no	no	34587	ENSMUSG00000061186
chr15	39728539	39729199	661	*	4.42	5.39	-0.32	5.71	1.14e-06	9.4e-05	ESC	yes	no	no	no	no	yes	no	no	no	no	no	no	no	no	no	no	no	no	yes	yes	yes	no	no	no	yes	yes	yes	yes	no	no	no	no	no	yes	no	16730	ENSMUSG00000022303
chr13	6921980	6922835	856	*	4.84	5.68	2.6	3.08	1.18e-06	9.71e-05	ESC	yes	no	no	no	no	yes	no	no	no	no	no	no	no	no	no	no	no	no	no	no	no	no	no	no	no	yes	no	no	no	no	no	no	no	no	no	273202	ENSMUSG00000021196
chr2	153622302	153623351	1050	*	4.34	5.28	0.67	4.61	1.22e-06	9.91e-05	ESC	yes	no	no	no	yes	yes	no	yes	no	no	no	no	no	no	no	no	no	no	no	yes	no	yes	no	no	no	yes	yes	yes	no	no	no	no	no	yes	no	9429	ENSMUSG00000056941
chr2	168214006	168214821	816	*	4.31	5.26	0.26	5	1.26e-06	0.000102	ESC	yes	no	no	no	yes	no	no	no	no	no	no	no	no	no	no	no	no	no	yes	yes	no	yes	no	no	no	yes	yes	yes	no	no	no	no	no	no	no	6893	ENSMUSG00000051149
chr2	17988980	17989599	620	*	4.51	5.42	1.5	3.91	1.27e-06	0.000102	ESC	yes	no	no	no	no	yes	no	no	no	no	no	no	no	no	no	no	no	no	yes	yes	yes	no	no	no	yes	no	yes	yes	no	no	no	no	no	no	no	7358	ENSMUSG00000062651
chr5	33922518	33923308	791	*	4.41	5.32	1.26	4.06	1.3e-06	0.000102	ESC	yes	no	no	no	no	no	no	no	no	no	no	no	no	no	no	no	no	no	no	yes	yes	no	no	no	no	yes	no	yes	no	no	no	no	no	yes	no	13104	ENSMUSG00000029111
chr8	32667385	32668524	1140	*	4.41	5.39	-0.32	5.7	1.31e-06	0.000102	ESC	yes	no	no	no	no	yes	no	no	no	no	no	no	no	no	no	no	no	no	yes	yes	yes	no	no	no	no	yes	yes	yes	no	no	no	no	no	no	no	215504	ENSMUSG00000062991
chr9	32095093	32096510	1418	*	4.83	5.68	2.5	3.18	1.35e-06	0.000105	ESC	yes	no	no	no	no	yes	no	no	no	no	no	no	no	no	no	no	no	no	no	yes	no	no	no	no	no	yes	yes	yes	no	no	no	no	no	yes	no	19625	ENSMUSG00000041444
chr3	102189901	102191348	1448	*	4.85	5.68	2.68	3	1.43e-06	0.00011	ESC	yes	no	yes	no	no	no	yes	no	no	no	no	no	no	no	no	no	no	no	yes	no	yes	no	no	no	no	yes	yes	yes	no	no	no	no	no	no	no	13344	ENSMUSG00000027860
chr10	51463624	51464471	848	*	4.78	5.62	2.59	3.03	1.46e-06	0.00011	ESC	yes	no	no	no	no	yes	no	no	no	no	no	no	no	no	no	no	no	no	yes	yes	yes	no	no	no	no	yes	yes	yes	no	no	no	no	no	no	no	16140	ENSMUSG00000062593
chr10	80050252	80051697	1446	*	4.47	5.37	1.48	3.89	1.47e-06	0.00011	ESC	yes	no	no	no	no	yes	no	no	no	no	no	no	no	no	no	no	no	no	no	no	yes	no	no	no	no	no	yes	yes	no	no	no	no	no	no	no	3085	ENSMUSG00000075706
chr9	31018566	31019254	689	*	4.65	5.51	2.15	3.36	1.47e-06	0.00011	ESC	yes	no	no	no	no	yes	no	yes	no	no	no	no	no	no	no	no	no	no	yes	yes	no	no	no	no	no	yes	yes	yes	no	no	no	no	no	yes	no	11389	ENSMUSG00000047412
chr13	16830221	16830969	749	*	4.4	5.37	-0.32	5.69	1.51e-06	0.000113	ESC	yes	no	no	no	no	yes	no	no	no	no	no	no	no	no	no	no	no	no	yes	yes	no	no	no	no	no	yes	yes	yes	no	no	no	no	no	yes	no	818369	ENSMUSG00000041324
chr1	180888521	180889422	902	*	5.1	5.89	3.21	2.68	1.53e-06	0.000113	ESC	yes	no	no	no	yes	yes	no	yes	no	no	no	no	no	no	no	no	no	no	yes	yes	yes	no	no	no	no	yes	yes	yes	no	no	no	no	no	yes	no	3685	ENSMUSG00000066652
chr9	11440957	11441967	1011	*	4.47	5.37	1.5	3.87	1.57e-06	0.000115	ESC	yes	no	no	no	no	yes	no	no	no	no	no	no	no	no	no	no	no	no	yes	yes	no	no	no	no	no	yes	yes	yes	no	no	no	no	no	no	no	536181	ENSMUSG00000039488
chr17	53561546	53562108	563	*	4.36	5.33	-0.32	5.65	1.66e-06	0.000119	ESC	yes	no	no	no	no	yes	no	no	no	no	no	no	no	no	no	no	no	no	no	yes	no	no	no	no	no	yes	yes	yes	no	no	no	no	no	yes	no	4752	ENSMUSG00000000708
chr6	25032969	25033536	568	*	4.27	5.21	0.69	4.52	1.66e-06	0.000119	ESC	yes	no	no	no	no	yes	no	no	no	no	no	no	no	no	no	no	no	no	yes	yes	yes	no	no	no	no	yes	yes	yes	no	no	no	no	no	no	no	76671	ENSMUSG00000048022
chr3	103207637	103208374	738	*	4.28	5.24	0.27	4.96	1.69e-06	0.00012	ESC	yes	no	no	no	no	yes	no	no	no	no	no	no	no	no	no	no	no	no	yes	yes	no	no	no	no	no	yes	yes	yes	no	no	no	no	no	yes	no	35981	ENSMUSG00000005687
chr14	49447512	49448232	721	*	4.52	5.42	1.67	3.75	1.7e-06	0.00012	ESC	yes	no	no	no	yes	yes	no	yes	no	no	no	no	no	no	no	no	no	no	no	yes	yes	yes	no	no	no	yes	yes	yes	no	no	no	no	no	yes	no	77813	ENSMUSG00000021852
chr12	72687463	72688710	1248	*	4.64	5.5	2.15	3.35	1.78e-06	0.000124	ESC	yes	no	yes	no	yes	yes	no	no	no	no	no	no	no	no	no	no	no	no	yes	no	no	no	no	no	no	no	yes	yes	no	no	no	no	no	yes	no	22553	ENSMUSG00000021094
chr17	48615950	48616685	736	*	4.77	5.6	2.59	3.01	1.99e-06	0.000133	ESC	yes	no	no	no	no	yes	no	no	no	no	no	no	no	no	no	no	no	no	no	yes	yes	yes	no	no	yes	yes	yes	yes	no	no	no	no	no	yes	no	161048	ENSMUSG00000043592
chr18	85503011	85504130	1120	*	4.34	5.31	-0.32	5.63	1.99e-06	0.000133	ESC	yes	no	no	no	no	yes	no	no	no	no	no	no	no	no	no	no	no	no	no	no	no	no	no	no	no	no	yes	yes	no	no	no	no	no	no	no	551486	ENSMUSG00000024645
chr2	174261309	174261842	534	*	4.32	5.29	-0.32	5.61	2.08e-06	0.000136	ESC	yes	no	no	no	no	yes	no	no	no	no	no	no	no	no	no	no	no	no	no	yes	yes	no	no	no	no	yes	yes	yes	no	no	no	no	no	yes	no	22477	ENSMUSG00000027523
chr13	66710811	66711456	646	*	4.32	5.29	-0.32	5.61	2.13e-06	0.000139	ESC	yes	no	no	no	no	yes	no	yes	no	no	no	no	no	no	no	no	no	no	yes	yes	yes	yes	no	no	no	yes	yes	yes	no	yes	no	no	no	yes	no	193457	ENSMUSG00000074826
chr6	83421527	83422261	735	*	4.59	5.47	2.02	3.45	2.15e-06	0.000139	ESC	yes	no	no	no	yes	no	no	no	no	no	no	no	no	no	no	no	no	no	yes	yes	yes	yes	no	no	no	no	yes	yes	no	no	no	no	no	no	no	36822	ENSMUSG00000034832
chr12	99299654	99300599	946	*	4.74	5.58	2.49	3.09	2.2e-06	0.00014	ESC	yes	no	no	no	no	no	no	no	no	no	no	no	no	no	no	no	no	no	no	yes	no	no	no	no	no	yes	yes	yes	no	no	no	no	no	no	no	262982	ENSMUSG00000033713
chr4	84528279	84528897	619	*	4.43	5.32	1.68	3.64	2.23e-06	0.000141	ESC	yes	no	no	no	no	yes	no	no	no	no	no	no	no	no	no	no	no	no	no	yes	no	no	no	no	no	yes	yes	yes	no	no	no	no	no	no	no	146377	ENSMUSG00000028487
chr7	95480002	95480668	667	*	4.31	5.28	-0.32	5.6	2.36e-06	0.000144	ESC	yes	no	no	no	no	yes	no	no	no	no	no	no	no	no	no	no	no	no	yes	yes	yes	no	no	no	no	yes	no	yes	no	no	no	no	no	no	no	690577	ENSMUSG00000048078
chr4	91447765	91448413	649	*	4.25	5.19	0.69	4.5	2.4e-06	0.000145	ESC	yes	no	no	no	no	yes	no	no	no	no	no	no	no	no	no	no	no	no	no	yes	yes	no	no	no	no	yes	no	yes	no	no	no	no	no	no	no	46979	ENSMUSG00000008489
chr15	36991398	36991946	549	*	4.7	5.54	2.49	3.05	2.48e-06	0.000149	ESC	yes	no	no	no	yes	no	no	yes	no	no	no	no	no	no	no	no	no	no	no	yes	no	no	no	no	no	yes	yes	yes	no	no	no	no	no	yes	no	15826	ENSMUSG00000062397
chr16	90165201	90165979	779	*	4.48	5.36	1.85	3.51	2.56e-06	0.000153	ESC	yes	no	no	no	yes	yes	no	no	no	no	no	no	no	no	no	no	no	no	no	yes	yes	yes	no	no	no	yes	yes	yes	no	no	no	no	no	no	no	54762	ENSMUSG00000022982
chr7	44701760	44702756	997	*	4.25	5.18	0.69	4.49	2.6e-06	0.000154	ESC	yes	no	no	no	no	no	no	no	no	no	no	no	no	no	no	no	no	no	no	yes	no	no	no	no	no	no	yes	yes	no	no	no	no	no	no	no	5985	ENSMUSG00000066500
chr9	120149322	120149890	569	*	5.73	6.41	4.41	2	2.71e-06	0.00016	ESC	yes	no	no	no	yes	yes	no	no	no	no	no	no	no	no	no	no	no	no	yes	no	no	yes	no	no	no	no	yes	yes	no	no	no	no	no	no	no	0	ENSMUSG00000032517
chr16	8778465	8779139	675	*	4.4	5.29	1.68	3.6	2.78e-06	0.000162	ESC	yes	no	no	no	no	yes	no	no	no	no	no	no	no	no	no	no	no	no	no	yes	yes	no	no	no	no	yes	yes	yes	no	no	no	no	no	no	no	13168	ENSMUSG00000022710
chr17	90843045	90844454	1410	*	4.51	5.4	1.67	3.73	2.83e-06	0.000164	ESC	yes	no	no	no	no	no	no	no	no	no	no	no	no	no	no	no	no	no	yes	yes	yes	no	no	no	no	yes	yes	yes	no	no	no	no	no	no	no	244038	ENSMUSG00000071033
chr3	95663334	95664218	885	*	4.45	5.34	1.69	3.64	3.05e-06	0.000174	ESC	yes	no	no	no	no	no	no	no	no	no	no	no	no	no	no	no	no	no	yes	yes	no	no	no	no	no	no	yes	yes	no	no	no	no	no	no	no	4545	ENSMUSG00000038612
chr1	13084622	13085519	898	*	4.71	5.54	2.5	3.05	3.14e-06	0.000177	ESC	yes	no	no	no	no	yes	no	no	no	no	no	no	no	no	no	no	no	no	yes	yes	yes	no	no	no	no	yes	yes	yes	no	no	no	no	no	yes	no	41643	ENSMUSG00000042414
chr4	119026247	119027072	826	*	4.68	5.54	2.26	3.29	3.14e-06	0.000177	ESC	yes	no	no	no	no	no	no	no	no	no	no	no	no	no	no	no	no	no	no	no	yes	no	no	no	no	no	yes	yes	no	no	no	no	no	yes	no	64668	ENSMUSG00000024903
chr1	86308292	86309790	1499	*	4.17	5.12	0.27	4.85	3.16e-06	0.000177	ESC	yes	no	no	no	no	yes	no	no	no	no	no	no	no	no	no	no	no	no	yes	no	no	no	no	no	no	no	yes	yes	no	no	no	no	no	no	no	5459	ENSMUSG00000079445
chr13	67798620	67799372	753	*	4.19	5.13	0.67	4.45	3.39e-06	0.000188	ESC	yes	no	no	no	no	yes	no	no	no	no	no	no	no	no	no	no	no	no	yes	no	no	no	no	no	no	no	yes	yes	no	no	no	no	no	no	no	14367	ENSMUSG00000030446
chr6	60408995	60409584	590	*	4.31	5.22	1.26	3.96	3.54e-06	0.000194	ESC	yes	no	no	no	no	yes	no	no	no	no	no	no	no	no	no	no	no	no	yes	no	yes	no	no	no	no	yes	yes	yes	no	no	no	no	no	yes	no	420270	ENSMUSG00000025889
chr13	109776969	109777475	507	*	4.2	5.13	0.67	4.46	3.63e-06	0.000198	ESC	yes	no	no	no	no	no	no	no	no	no	no	no	no	no	no	no	no	no	no	no	no	no	no	no	no	no	no	no	no	no	no	no	no	no	no	503520	ENSMUSG00000021700
chr2	77059437	77060022	586	*	4.24	5.16	1.02	4.14	3.71e-06	0.000199	ESC	yes	no	no	no	no	yes	no	no	no	no	no	no	no	no	no	no	no	no	no	yes	no	no	no	no	no	yes	yes	yes	no	no	no	no	no	no	no	76889	ENSMUSG00000051747
chr4	6968576	6969360	785	*	4.15	5.1	0.27	4.83	3.75e-06	0.0002	ESC	yes	no	no	no	no	yes	no	no	no	no	no	no	no	no	no	no	no	no	yes	yes	yes	no	no	no	no	yes	yes	yes	no	no	no	no	no	no	no	22196	ENSMUSG00000041272
chr6	122624321	122625020	700	*	4.17	5.11	0.69	4.42	3.83e-06	0.000202	ESC	yes	no	no	no	no	no	no	yes	no	no	no	no	no	no	no	no	no	no	yes	yes	yes	no	no	no	yes	yes	yes	yes	no	no	no	no	no	no	no	1389	ENSMUSG00000046323
chr5	56121992	56122773	782	*	4.16	5.1	0.68	4.41	3.91e-06	0.000205	ESC	yes	no	no	no	no	yes	no	no	no	no	no	no	no	no	no	no	no	no	no	yes	yes	yes	no	no	no	yes	yes	yes	no	no	no	no	no	yes	no	1595193	ENSMUSG00000029108
chr6	60409870	60410747	878	*	4.38	5.28	1.48	3.8	3.93e-06	0.000205	ESC	yes	no	no	no	no	no	no	no	no	no	no	no	no	no	no	no	no	no	no	yes	no	no	no	no	no	no	yes	yes	no	no	no	no	no	no	no	419107	ENSMUSG00000025889
chr19	5224535	5225195	661	*	4.21	5.18	-0.32	5.5	4e-06	0.000208	ESC	yes	no	no	no	no	yes	no	no	no	no	no	no	no	no	no	no	no	no	no	yes	yes	no	no	no	no	yes	yes	yes	no	no	no	no	no	no	no	47923	ENSMUSG00000024855
chr17	62108889	62109992	1104	*	4.18	5.12	0.67	4.44	4.09e-06	0.00021	ESC	yes	no	no	no	no	yes	no	no	no	no	no	no	no	no	no	no	no	no	no	yes	no	no	no	no	no	yes	no	yes	no	no	no	no	no	no	no	771324	ENSMUSG00000048915
chr14	40864669	40865266	598	*	4.23	5.15	1.02	4.13	4.09e-06	0.00021	ESC	yes	no	no	no	no	yes	no	no	no	no	no	no	no	no	no	no	no	no	no	yes	no	no	no	no	no	yes	yes	yes	no	no	no	no	no	no	no	27999	ENSMUSG00000037833
chr1	180933628	180934156	529	*	4.38	5.29	1.28	4.01	4.12e-06	0.00021	ESC	yes	no	no	no	yes	no	no	no	no	no	no	no	no	no	no	no	no	no	no	yes	no	no	no	no	no	yes	yes	yes	no	no	no	no	no	yes	no	865	ENSMUSG00000038793
chr17	15208026	15208775	750	*	5.44	6.15	3.97	2.18	4.15e-06	0.00021	ESC	yes	no	no	no	yes	no	no	yes	no	no	no	no	no	no	no	no	no	no	no	no	no	no	no	no	no	no	yes	yes	no	no	no	no	no	no	no	166466	ENSMUSG00000079707
chr10	64744085	64744758	674	*	4.82	5.63	2.77	2.86	4.16e-06	0.00021	ESC	yes	no	no	no	no	yes	no	no	no	no	no	no	no	no	no	no	no	no	no	yes	no	no	no	no	no	yes	yes	yes	no	no	no	no	no	no	no	653807	ENSMUSG00000042846
chr13	72947362	72947907	546	*	4.2	5.17	-0.32	5.49	4.28e-06	0.000214	ESC	yes	no	no	no	no	yes	no	no	no	no	no	no	no	no	no	no	no	no	no	yes	yes	no	no	no	no	yes	yes	yes	no	no	no	no	no	no	no	312571	ENSMUSG00000021604
chr5	75084988	75085600	613	*	4.67	5.5	2.49	3.01	4.38e-06	0.000217	ESC	yes	no	no	no	yes	yes	no	no	no	no	no	no	no	no	no	no	no	no	no	yes	yes	no	no	no	no	no	yes	yes	no	no	no	no	no	no	no	9386	ENSMUSG00000035946
chr2	154427602	154428715	1114	*	5.12	5.88	3.44	2.44	4.41e-06	0.000217	ESC	yes	no	no	no	yes	no	yes	no	no	no	no	no	no	no	no	no	no	no	no	yes	no	yes	no	no	no	no	yes	yes	no	no	no	no	no	yes	no	7765	ENSMUSG00000038533
chr5	28232019	28232690	672	*	4.14	5.08	0.67	4.4	4.8e-06	0.000231	ESC	yes	no	no	no	no	no	no	no	no	no	no	no	no	no	no	no	no	no	no	no	yes	no	no	yes	no	no	no	yes	no	no	no	no	no	no	no	13115	ENSMUSG00000044681
chr2	65420949	65421945	997	*	4.29	5.19	1.28	3.91	5.15e-06	0.000245	ESC	yes	no	no	no	no	yes	no	no	no	no	no	no	no	no	no	no	no	no	no	no	no	no	no	no	no	yes	yes	yes	no	no	no	no	no	no	no	56914	ENSMUSG00000061171
chr3	32758566	32759727	1162	*	4.45	5.33	1.85	3.48	5.22e-06	0.000247	ESC	yes	no	no	no	no	yes	no	no	no	no	no	no	no	no	no	no	no	no	yes	yes	no	no	no	no	no	no	no	yes	no	no	no	no	no	no	no	20960	ENSMUSG00000037531
chr9	17874722	17875389	668	*	4.16	5.13	-0.32	5.45	5.32e-06	0.000251	ESC	yes	no	no	no	no	yes	no	no	no	no	no	no	no	no	no	no	no	no	yes	yes	yes	no	no	no	no	yes	yes	yes	no	no	no	no	no	no	no	416735	ENSMUSG00000001774
chr12	3889444	3890558	1115	*	4.42	5.31	1.7	3.61	5.49e-06	0.000257	ESC	yes	no	no	no	no	yes	no	no	no	no	no	no	no	no	no	no	no	no	no	no	no	no	no	no	no	yes	yes	yes	no	no	no	no	no	no	no	64392	ENSMUSG00000020660
chr13	57362525	57363112	588	*	4.66	5.49	2.5	3	5.55e-06	0.000259	ESC	yes	no	no	no	no	yes	no	yes	no	no	no	no	no	no	no	no	no	no	no	yes	yes	no	no	no	no	yes	yes	yes	no	no	no	no	no	yes	no	466735	ENSMUSG00000021541
chr7	80746166	80746824	659	*	4.58	5.46	2.02	3.44	5.62e-06	0.000262	ESC	yes	no	no	no	yes	yes	no	no	no	no	no	no	no	no	no	no	no	no	no	yes	yes	no	no	no	no	yes	yes	yes	no	no	no	no	no	yes	no	57288	ENSMUSG00000030527
chr5	26703383	26704285	903	*	4.2	5.12	1.02	4.1	5.76e-06	0.000266	ESC	yes	no	no	no	no	yes	no	no	no	no	no	no	no	no	no	no	no	no	no	yes	yes	no	no	no	no	yes	yes	yes	no	no	no	no	no	no	no	112917	ENSMUSG00000061576
chr11	44863920	44864438	519	*	4.25	5.16	1.26	3.9	5.95e-06	0.000273	ESC	yes	no	yes	no	no	no	no	no	no	no	no	no	no	no	no	no	no	no	no	no	no	no	no	no	no	yes	yes	yes	no	no	no	no	no	yes	no	246602	ENSMUSG00000057098
chr4	137777744	137778595	852	*	4.52	5.39	1.99	3.39	6.15e-06	0.000281	ESC	yes	no	no	no	yes	no	no	no	no	no	no	no	no	no	no	no	no	no	no	yes	yes	no	no	no	no	yes	yes	yes	no	no	no	no	no	yes	no	17788	ENSMUSG00000028766
chr7	3206341	3207253	913	*	4.19	5.16	-0.32	5.47	6.21e-06	0.000282	ESC	yes	no	no	no	yes	yes	yes	no	no	no	no	no	no	no	no	no	no	no	yes	yes	yes	no	no	no	no	no	yes	yes	no	no	no	no	no	yes	no	37137	ENSMUSG00000054753
chr7	35530442	35531097	656	*	4.15	5.12	-0.32	5.43	6.38e-06	0.000287	ESC	yes	no	no	no	no	yes	no	no	no	no	no	no	no	no	no	no	no	no	yes	yes	no	no	no	no	no	yes	yes	yes	no	no	no	no	no	no	no	6647	ENSMUSG00000030491
chr5	50122775	50123722	948	*	4.11	5.04	0.69	4.35	6.4e-06	0.000287	ESC	yes	no	no	no	no	yes	no	no	no	no	no	no	no	no	no	no	no	no	no	yes	no	no	no	no	no	yes	yes	yes	no	no	no	no	no	yes	no	63768	ENSMUSG00000029090
chr5	77262053	77262601	549	*	4.07	5.02	0.26	4.76	6.89e-06	0.000306	ESC	yes	no	no	no	no	yes	no	no	no	no	no	no	no	no	no	no	no	no	no	no	no	no	no	no	no	yes	yes	yes	no	no	no	no	no	no	no	2889	ENSMUSG00000029249
chr13	89661576	89662183	608	*	4.12	5.08	-0.32	5.4	7.02e-06	0.000309	ESC	yes	no	no	no	no	yes	no	no	no	no	no	no	no	no	no	no	no	no	no	yes	yes	no	no	no	no	yes	yes	yes	no	no	no	no	no	no	no	80325	ENSMUSG00000021614
chr1	20974260	20975334	1075	*	4.28	5.17	1.5	3.67	7.29e-06	0.000316	ESC	yes	no	no	no	no	yes	no	no	no	no	no	no	no	no	no	no	no	no	yes	no	no	no	no	no	no	no	yes	yes	yes	no	no	no	no	no	no	22633	ENSMUSG00000041809
chr13	62181770	62182576	807	*	4.14	5.11	-0.32	5.42	7.47e-06	0.000323	ESC	yes	no	no	no	no	yes	no	yes	no	no	no	no	no	no	no	no	no	no	yes	yes	yes	yes	no	no	no	yes	yes	yes	no	no	no	no	no	yes	no	51883	ENSMUSG00000074867
chr2	30884657	30885471	815	*	4.11	5.07	-0.32	5.39	7.52e-06	0.000323	ESC	yes	no	no	no	no	no	no	no	no	no	no	no	no	no	no	no	no	no	no	yes	no	no	no	no	no	yes	yes	yes	yes	no	no	no	no	no	no	44391	ENSMUSG00000050737
chr7	41512167	41513325	1159	*	4.11	5.07	-0.32	5.39	7.59e-06	0.000323	ESC	yes	no	no	no	no	yes	no	no	no	no	no	no	no	no	no	no	no	no	no	no	no	no	no	no	no	no	no	yes	no	no	no	no	no	no	no	12276	ENSMUSG00000074166
chr14	48662789	48663552	764	*	4.05	4.99	0.27	4.72	7.64e-06	0.000324	ESC	yes	no	no	no	no	yes	no	no	no	no	no	no	no	no	no	no	no	no	no	no	no	no	no	no	no	yes	yes	yes	no	no	no	no	no	no	no	10266	ENSMUSG00000021848
chr2	147292520	147293353	834	*	4.69	5.52	2.6	2.92	8.12e-06	0.000341	ESC	yes	no	no	no	no	yes	no	no	no	no	no	no	no	no	no	no	no	no	yes	yes	yes	no	no	no	no	yes	yes	yes	no	no	no	no	no	no	no	68571	ENSMUSG00000037034
chr10	95220420	95220948	529	*	4.04	4.99	0.26	4.73	8.25e-06	0.000344	ESC	yes	no	no	no	no	yes	no	no	no	no	no	no	no	no	no	no	no	no	yes	no	yes	yes	no	no	yes	no	yes	yes	no	no	no	no	no	yes	no	103184	ENSMUSG00000045867
chr6	37689555	37690234	680	*	4.35	5.25	1.5	3.74	8.46e-06	0.000352	ESC	yes	no	no	no	no	no	no	no	no	no	no	no	no	no	no	no	no	no	no	no	no	no	no	no	no	no	yes	yes	no	no	no	no	no	no	no	159381	ENSMUSG00000038641
chr18	5011489	5012531	1043	*	4.14	5.08	0.67	4.4	8.76e-06	0.00036	ESC	yes	no	no	no	no	yes	no	no	no	no	no	no	no	no	no	no	no	no	yes	yes	yes	no	no	no	no	yes	yes	yes	no	no	no	no	no	no	no	90948	ENSMUSG00000024236
chr2	167058457	167059447	991	*	4.08	5.04	-0.32	5.36	8.78e-06	0.00036	ESC	yes	no	no	no	no	yes	no	no	no	no	no	no	no	no	no	no	no	no	yes	no	no	no	no	no	no	yes	yes	yes	no	no	no	no	no	no	no	3567	ENSMUSG00000039501
chr11	13005116	13005983	868	*	4.23	5.12	1.49	3.63	8.85e-06	0.00036	ESC	yes	no	no	no	no	yes	no	no	no	no	no	no	no	no	no	no	no	no	yes	no	no	no	no	no	yes	no	yes	yes	no	no	no	no	no	yes	no	540155	ENSMUSG00000020173
chr10	14985942	14987062	1121	*	4.58	5.42	2.26	3.16	8.86e-06	0.00036	ESC	yes	no	no	no	no	yes	no	no	no	no	no	no	no	no	no	no	no	no	no	no	no	no	no	no	no	no	yes	yes	no	no	no	no	no	no	no	267727	ENSMUSG00000019867
chr7	123336048	123337159	1112	*	4.24	5.13	1.49	3.63	8.88e-06	0.00036	ESC	yes	no	no	no	no	yes	no	no	no	no	no	no	no	no	no	no	no	no	yes	no	no	no	no	no	no	yes	yes	yes	no	no	no	no	no	no	no	32624	ENSMUSG00000030763
chr1	45357823	45358469	647	*	4.22	5.12	1.28	3.84	8.9e-06	0.00036	ESC	yes	no	no	no	no	yes	no	yes	no	no	no	no	no	no	no	no	no	no	yes	yes	yes	no	no	no	no	yes	yes	yes	no	no	no	no	no	no	no	46284	ENSMUSG00000026043
chr9	8769950	8770628	679	*	4.21	5.11	1.26	3.86	9.41e-06	0.000377	ESC	yes	no	no	no	no	yes	no	no	no	no	no	no	no	no	no	no	no	no	yes	yes	yes	no	no	no	no	yes	yes	yes	no	no	no	no	no	yes	no	129204	ENSMUSG00000031870
chr8	124011741	124012554	814	*	4.06	4.99	0.69	4.29	9.64e-06	0.000385	ESC	yes	no	no	no	no	yes	no	no	no	no	no	no	no	no	no	no	no	no	yes	no	no	yes	no	no	no	no	yes	yes	no	no	no	no	no	no	no	8842	ENSMUSG00000038697
chr11	62510909	62511954	1046	*	4.16	5.06	1.26	3.8	9.88e-06	0.000393	ESC	yes	no	no	no	yes	yes	no	no	no	no	no	no	no	no	no	no	no	no	yes	yes	no	no	no	no	no	yes	yes	yes	no	no	no	no	no	yes	no	27306	ENSMUSG00000018509
chr1	52864156	52864885	730	*	4.01	4.95	0.27	4.68	1.01e-05	0.000398	ESC	yes	no	no	no	no	no	no	no	no	no	no	no	no	no	no	no	no	no	no	no	no	no	no	no	no	no	no	no	no	no	no	no	no	no	no	19226	ENSMUSG00000041426
chr13	44705149	44705966	818	*	4.68	5.52	2.49	3.02	1.02e-05	0.0004	ESC	yes	no	no	no	no	yes	no	yes	no	no	no	no	no	no	no	no	no	no	no	yes	no	no	no	no	no	no	yes	yes	no	no	no	no	no	yes	no	23507	ENSMUSG00000038518
chr2	31163455	31164176	722	*	4.02	4.96	0.26	4.7	1.03e-05	0.0004	ESC	yes	no	no	no	yes	yes	no	no	no	no	no	no	no	no	no	no	no	no	yes	yes	yes	no	no	no	no	yes	yes	yes	no	no	no	no	no	yes	no	11138	ENSMUSG00000000194
chr13	111541092	111542069	978	*	4.05	5.01	-0.32	5.33	1.04e-05	0.000405	ESC	yes	no	no	no	no	yes	no	no	no	no	no	no	no	no	no	no	no	no	yes	no	yes	no	no	no	no	yes	yes	yes	no	no	no	no	no	yes	no	7877	ENSMUSG00000116016
chr2	40910778	40911678	901	*	4.04	5.01	-0.32	5.32	1.08e-05	0.000416	ESC	yes	no	no	no	no	yes	no	no	no	no	no	no	no	no	no	no	no	no	yes	yes	yes	no	no	no	no	yes	yes	yes	no	no	no	no	no	yes	no	1684326	ENSMUSG00000026753
chr5	21826222	21827223	1002	*	4.5	5.37	1.99	3.38	1.09e-05	0.000416	ESC	yes	no	no	no	yes	yes	no	no	no	no	no	no	no	no	no	no	no	no	no	yes	no	no	no	no	no	yes	yes	yes	no	no	no	no	no	no	no	38380	ENSMUSG00000029015
chr9	21768301	21769049	749	*	4.04	4.97	0.67	4.3	1.1e-05	0.000418	ESC	yes	no	no	no	yes	yes	no	no	no	no	no	no	no	no	no	no	no	no	yes	yes	yes	no	no	no	no	yes	yes	yes	no	no	no	no	no	yes	no	7997	ENSMUSG00000074476
chr3	133524486	133525152	667	*	4.05	5.02	-0.32	5.34	1.1e-05	0.000419	ESC	yes	no	no	no	no	yes	no	no	no	no	no	no	no	no	no	no	no	no	no	no	no	no	no	no	no	no	yes	yes	no	no	no	no	no	yes	no	19986	ENSMUSG00000040943
chr16	38407352	38408242	891	*	4.14	5.07	0.69	4.38	1.13e-05	0.000427	ESC	yes	no	no	no	no	yes	no	no	no	no	no	no	no	no	no	no	no	no	yes	yes	yes	no	no	no	no	yes	yes	yes	no	no	no	no	no	no	no	24902	ENSMUSG00000002847
chr1	87226073	87226980	908	*	4.2	5.1	1.27	3.83	1.14e-05	0.000429	ESC	yes	no	no	no	no	yes	no	no	no	no	no	no	no	no	no	no	no	no	yes	no	yes	no	no	no	no	yes	yes	yes	no	no	no	no	no	no	no	12158	ENSMUSG00000026254
chr19	4809981	4810776	796	*	4.03	4.99	-0.32	5.31	1.15e-05	0.000431	ESC	yes	no	no	no	yes	yes	no	no	no	no	no	no	no	no	no	no	no	no	yes	yes	no	no	no	no	yes	no	yes	yes	no	no	no	no	no	yes	no	835	ENSMUSG00000096370
chr4	45654201	45655005	805	*	4.04	5	-0.32	5.32	1.16e-05	0.000432	ESC	yes	no	yes	no	yes	no	no	yes	no	no	no	no	no	no	no	no	no	no	yes	yes	yes	no	no	no	no	yes	yes	yes	no	no	no	no	no	no	no	121730	ENSMUSG00000044813
chr10	90709338	90710227	890	*	4.57	5.4	2.39	3.01	1.16e-05	0.000433	ESC	yes	no	no	no	no	yes	no	no	no	no	no	no	no	no	no	no	no	no	no	yes	no	no	no	no	no	yes	yes	yes	no	no	no	no	no	no	no	372542	ENSMUSG00000019979
chr11	80889256	80890012	757	*	4.04	5	-0.32	5.32	1.2e-05	0.000441	ESC	yes	no	no	no	no	no	no	yes	no	no	no	no	no	no	no	no	no	no	no	no	no	no	no	no	no	yes	yes	yes	no	no	no	no	no	no	no	30890	ENSMUSG00000053184
chr2	149982207	149983579	1373	*	4.05	4.98	0.69	4.29	1.2e-05	0.000441	ESC	yes	no	no	no	no	yes	no	no	no	no	no	no	no	no	no	no	no	no	yes	yes	yes	no	no	no	no	yes	yes	yes	no	no	no	no	no	yes	no	150993	ENSMUSG00000074737
chr10	70432960	70433862	903	*	4.05	5.01	-0.32	5.33	1.22e-05	0.000447	ESC	yes	no	no	no	no	no	no	no	no	no	no	no	no	no	no	no	no	no	no	yes	no	no	no	no	no	no	no	no	no	no	no	no	no	no	no	6618	ENSMUSG00000043259
chr3	88281138	88282134	997	*	4.53	5.38	2.27	3.11	1.26e-05	0.000457	ESC	yes	no	no	no	yes	yes	no	no	no	no	no	no	no	no	no	no	no	no	yes	no	no	no	no	no	no	yes	yes	yes	no	no	no	no	no	yes	no	5075	ENSMUSG00000103766
chr19	37881362	37882128	767	*	4.06	5.02	-0.32	5.34	1.27e-05	0.000457	ESC	yes	no	no	no	no	no	no	no	no	no	no	no	no	no	no	no	no	no	no	no	no	no	no	no	yes	no	yes	yes	no	no	no	no	no	no	no	161448	ENSMUSG00000048612
chr1	135507715	135508505	791	*	3.97	4.91	0.27	4.63	1.33e-05	0.000473	ESC	yes	no	no	no	yes	yes	no	no	no	no	no	no	no	no	no	no	no	no	yes	yes	yes	no	no	no	no	yes	yes	yes	no	no	no	no	no	no	no	77215	ENSMUSG00000041879
chr12	65593275	65594084	810	*	4.01	4.98	-0.32	5.29	1.34e-05	0.000473	ESC	yes	no	no	no	no	yes	no	no	no	no	no	no	no	no	no	no	no	no	yes	yes	no	no	no	no	no	yes	yes	yes	no	no	no	no	no	no	no	367757	ENSMUSG00000035560
chr7	133947168	133947827	660	*	4.03	4.99	-0.32	5.31	1.34e-05	0.000473	ESC	yes	no	no	no	no	yes	no	no	no	no	no	no	no	no	no	no	no	no	no	no	no	yes	no	no	no	yes	no	no	no	no	no	no	no	no	no	164441	ENSMUSG00000030986
chr17	82306313	82306887	575	*	4.75	5.57	2.6	2.97	1.34e-05	0.000473	ESC	yes	no	no	no	no	yes	no	no	no	no	no	no	no	no	no	no	no	no	no	no	no	no	no	no	no	no	no	yes	no	no	no	no	no	no	no	232370	ENSMUSG00000073371
chr19	21817941	21818492	552	*	4	4.97	-0.32	5.29	1.35e-05	0.000474	ESC	yes	no	no	no	no	no	no	no	no	no	no	no	no	no	no	no	no	no	no	no	no	yes	no	no	no	no	no	yes	no	no	no	no	no	no	no	39598	ENSMUSG00000024754
chr14	89325024	89325593	570	*	4.55	5.38	2.39	2.99	1.36e-05	0.000476	ESC	yes	no	no	no	no	yes	no	no	no	no	no	no	no	no	no	no	no	no	no	yes	no	no	no	no	no	yes	yes	yes	no	no	no	no	no	no	no	853627	ENSMUSG00000050505
chr7	30031282	30031866	585	*	4.3	5.18	1.69	3.49	1.36e-05	0.000476	ESC	yes	no	no	no	no	yes	no	no	no	no	no	no	no	no	no	no	no	no	no	yes	no	no	no	no	no	yes	yes	no	no	no	no	no	no	no	no	19513	ENSMUSG00000053985
chr15	92543187	92543742	556	*	4.01	4.94	0.69	4.24	1.37e-05	0.000476	ESC	yes	no	no	no	yes	no	no	no	no	no	no	no	no	no	no	no	no	no	no	no	no	no	no	no	no	no	no	no	no	no	no	no	no	no	no	146305	ENSMUSG00000036218
chr18	3847255	3848324	1070	*	4.08	4.99	0.99	4	1.38e-05	0.000476	ESC	yes	no	no	no	no	no	no	yes	no	no	no	no	no	no	no	no	no	no	yes	yes	yes	no	no	no	no	yes	yes	yes	no	no	no	no	no	no	no	317507	ENSMUSG00000024233
chr14	11039355	11040101	747	*	4	4.96	-0.32	5.28	1.38e-05	0.000477	ESC	yes	no	no	no	no	yes	no	no	no	no	no	no	no	no	no	no	no	no	no	no	yes	no	no	no	no	yes	yes	yes	no	no	no	no	no	no	no	121933	ENSMUSG00000060579
chr6	123332465	123333143	679	*	3.96	4.9	0.27	4.63	1.41e-05	0.000483	ESC	yes	no	no	no	no	no	no	no	no	no	no	no	no	no	no	no	no	no	no	no	no	no	no	no	no	no	no	no	no	no	no	no	no	no	no	24131	ENSMUSG00000091260
chr11	11098096	11098904	809	*	4.28	5.16	1.67	3.49	1.41e-05	0.000483	ESC	yes	no	no	no	no	yes	no	no	no	no	no	no	no	no	no	no	no	no	yes	no	yes	no	no	no	no	yes	yes	yes	no	no	no	no	no	no	no	15318	ENSMUSG00000050830
chr17	84351188	84351788	601	*	4.56	5.39	2.39	3	1.43e-05	0.000486	ESC	yes	no	no	no	no	yes	no	no	no	no	no	no	no	no	no	no	no	no	no	yes	yes	no	no	no	yes	yes	yes	yes	no	no	no	no	no	yes	no	114407	ENSMUSG00000024251
chr14	19415653	19416479	827	*	4.06	5.03	-0.32	5.35	1.43e-05	0.000486	ESC	no	no	no	no	no	no	no	no	no	no	no	no	no	no	no	no	no	no	no	no	no	no	no	no	no	no	no	no	no	no	no	no	no	no	no	2450	ENSMUSG00000095280
chr3	3666564	3667188	625	*	3.99	4.95	-0.32	5.27	1.45e-05	0.000489	ESC	yes	no	no	no	no	yes	no	no	no	no	no	no	no	no	no	no	no	no	no	no	no	no	no	no	no	yes	yes	yes	no	no	no	no	no	yes	no	158533	ENSMUSG00000017688
chr13	86345029	86346214	1186	*	4.01	4.97	-0.32	5.29	1.47e-05	0.000494	ESC	yes	no	no	no	no	yes	no	no	no	no	no	no	no	no	no	no	no	no	yes	yes	yes	yes	no	no	no	yes	yes	yes	no	no	no	no	no	no	no	298124	ENSMUSG00000017778
chr2	31091122	31091760	639	*	4.27	5.15	1.68	3.47	1.54e-05	0.000516	ESC	yes	no	no	no	no	yes	no	no	no	no	no	no	no	no	no	no	no	no	no	no	no	no	no	no	no	no	no	yes	no	no	no	no	no	no	no	50247	ENSMUSG00000075415
chrY	90739060	90739600	541	*	4.1	5.03	0.67	4.35	1.55e-05	0.00052	ESC	no	no	no	no	no	no	no	no	no	no	no	no	no	no	no	no	no	no	no	no	no	no	no	no	no	no	no	no	no	no	no	no	no	no	no	15220	ENSMUSG00000095366
chr10	36611288	36612112	825	*	3.94	4.88	0.26	4.62	1.6e-05	0.000532	ESC	yes	no	no	no	no	yes	no	no	no	no	no	no	no	no	no	no	no	no	yes	yes	no	no	no	no	no	yes	yes	yes	no	no	no	no	no	yes	no	104473	ENSMUSG00000044499
chr7	80220889	80221805	917	*	3.98	4.94	-0.32	5.26	1.6e-05	0.000532	ESC	yes	no	no	no	no	no	no	no	no	no	no	no	no	no	no	no	no	no	no	yes	no	yes	no	no	no	no	yes	yes	no	no	no	no	no	yes	no	11007	ENSMUSG00000030538
chr12	4897784	4898858	1075	*	4.12	5.02	1.26	3.76	1.61e-05	0.000532	ESC	yes	no	no	no	no	yes	no	no	no	no	no	no	no	no	no	no	no	no	no	yes	yes	no	no	no	no	yes	yes	yes	no	no	no	no	no	yes	no	8846	ENSMUSG00000020634
chr7	108196121	108196731	611	*	4.15	5.05	1.28	3.77	1.63e-05	0.000536	ESC	yes	no	yes	no	no	yes	no	no	no	no	no	no	no	no	no	no	no	no	yes	no	yes	no	no	no	no	yes	yes	yes	no	no	no	no	no	yes	no	17904	ENSMUSG00000095929
chr17	17739844	17740369	526	*	3.98	4.94	-0.32	5.25	1.67e-05	0.000545	ESC	yes	no	yes	no	no	yes	yes	no	no	no	no	no	no	no	no	no	no	no	yes	yes	no	no	no	no	no	yes	yes	yes	no	no	no	no	no	yes	no	35902	ENSMUSG00000092120
chr8	72676559	72677313	755	*	3.98	4.94	-0.32	5.25	1.67e-05	0.000545	ESC	yes	no	no	no	no	yes	no	no	no	no	no	no	no	no	no	no	no	no	yes	yes	no	no	no	no	no	yes	yes	no	no	no	no	no	no	no	no	29847	ENSMUSG00000048148
chr3	59879994	59880561	568	*	3.96	4.92	-0.32	5.24	1.69e-05	0.000546	ESC	yes	no	no	no	no	yes	no	no	no	no	no	no	no	no	no	no	no	no	yes	yes	no	no	no	no	no	no	yes	yes	no	no	no	no	no	no	no	18942	ENSMUSG00000095522
chrX	163252768	163253652	885	*	3.96	4.92	-0.32	5.24	1.69e-05	0.000546	ESC	yes	no	no	no	no	no	no	no	no	no	no	no	no	no	no	no	no	no	no	no	no	no	no	no	no	no	yes	yes	no	no	no	no	no	no	no	288168	ENSMUSG00000040808
chr14	63501757	63502350	594	*	4.01	4.98	-0.32	5.3	1.73e-05	0.000558	ESC	yes	no	no	no	yes	yes	no	no	no	no	no	no	no	no	no	no	no	no	yes	yes	yes	no	no	no	no	yes	yes	yes	no	no	no	no	no	yes	no	6741	ENSMUSG00000021953
chr10	59353953	59354504	552	*	3.92	4.86	0.26	4.6	1.75e-05	0.000563	ESC	yes	no	no	no	no	yes	no	no	no	no	no	no	no	no	no	no	no	no	no	yes	no	no	no	no	no	no	yes	yes	no	no	no	no	no	no	no	30656	ENSMUSG00000019916
chr15	62958640	62959437	798	*	3.96	4.92	-0.32	5.24	1.76e-05	0.000564	ESC	yes	no	no	no	no	yes	no	no	no	no	no	no	no	no	no	no	no	no	no	yes	no	no	no	no	no	yes	yes	yes	no	no	no	no	no	no	no	849321	ENSMUSG00000079025
chr18	8136597	8137309	713	*	3.96	4.92	-0.32	5.23	1.84e-05	0.000586	ESC	yes	no	no	no	no	yes	no	no	no	no	no	no	no	no	no	no	no	no	yes	no	no	no	no	no	no	yes	yes	yes	no	no	no	no	no	no	no	267764	ENSMUSG00000024283
chr3	32762747	32763551	805	*	3.95	4.91	-0.32	5.22	1.87e-05	0.000596	ESC	yes	no	no	no	no	yes	no	no	no	no	no	no	no	no	no	no	no	no	no	yes	yes	no	no	no	no	no	yes	yes	no	no	no	no	no	no	no	25141	ENSMUSG00000037531
chr7	13014166	13014734	569	*	3.96	4.89	0.67	4.21	1.9e-05	0.000603	ESC	yes	no	no	no	no	yes	no	no	no	no	no	no	no	no	no	no	no	no	yes	yes	no	no	no	no	no	yes	yes	yes	no	no	no	no	no	yes	no	4131	ENSMUSG00000049600
chr5	132728594	132729627	1034	*	4.83	5.6	3.07	2.52	1.94e-05	0.000611	ESC	yes	yes	yes	yes	yes	no	no	no	no	no	no	no	no	no	no	no	no	no	no	yes	no	no	no	yes	yes	yes	no	yes	no	no	no	no	no	no	no	185249	ENSMUSG00000029673
chr3	5988666	5989774	1109	*	4.04	4.95	1.02	3.94	1.96e-05	0.000616	ESC	yes	no	no	no	no	yes	no	no	no	no	no	no	no	no	no	no	no	no	yes	no	no	no	no	no	no	yes	yes	yes	no	no	no	no	no	no	no	237859	ENSMUSG00000103034
chr16	26961804	26962403	600	*	4.73	5.54	2.67	2.87	1.98e-05	0.000617	ESC	yes	no	no	no	no	yes	no	no	no	no	no	no	no	no	no	no	no	no	no	yes	no	no	no	no	no	yes	no	yes	no	no	no	no	no	no	no	27570	ENSMUSG00000068428
chr18	16179829	16180420	592	*	4.52	5.35	2.38	2.97	1.98e-05	0.000617	ESC	yes	no	no	no	no	yes	no	no	no	no	no	no	no	no	no	no	no	no	no	yes	yes	no	no	no	no	yes	yes	yes	no	no	no	no	no	no	no	347034	ENSMUSG00000058064
chr8	56251067	56253085	2019	*	5.07	5.8	3.49	2.31	2.1e-05	0.000645	ESC	yes	no	no	no	no	yes	no	no	no	no	no	no	no	no	no	no	no	no	yes	yes	yes	no	no	no	no	yes	yes	yes	no	no	no	no	no	yes	no	41499	ENSMUSG00000031613
chr2	121642830	121643521	692	*	3.92	4.88	-0.32	5.2	2.11e-05	0.000645	ESC	yes	no	no	no	yes	no	no	no	no	no	no	no	no	no	no	no	no	no	yes	yes	no	no	no	no	no	yes	yes	yes	no	no	no	no	no	no	no	136106	ENSMUSG00000027242
chr4	54986942	54987816	875	*	3.92	4.88	-0.32	5.2	2.11e-05	0.000645	ESC	yes	no	no	no	no	yes	no	no	no	no	no	no	no	no	no	no	no	no	no	no	no	no	no	no	no	no	yes	no	no	no	no	no	no	no	no	41893	ENSMUSG00000060206
chr7	81480738	81481570	833	*	4.23	5.1	1.67	3.43	2.14e-05	0.000651	ESC	yes	no	no	no	no	yes	no	no	no	no	no	no	no	no	no	no	no	no	no	yes	no	no	no	no	yes	yes	yes	yes	no	no	no	no	no	no	no	12354	ENSMUSG00000062444
chr2	106750771	106751517	747	*	4.27	5.13	1.85	3.28	2.24e-05	0.000675	ESC	yes	no	no	no	no	yes	no	yes	no	no	no	no	no	no	no	no	no	no	yes	yes	no	no	no	no	no	yes	yes	yes	no	no	no	no	no	yes	no	57501	ENSMUSG00000016386
chr1	161247564	161248420	857	*	3.97	4.89	0.69	4.2	2.26e-05	0.000678	ESC	yes	no	no	no	no	yes	no	no	no	no	no	no	no	no	no	no	no	no	no	no	no	no	no	no	no	no	yes	yes	no	no	no	no	no	no	no	2798	ENSMUSG00000026701
chr10	4249085	4249811	727	*	4.93	5.73	2.99	2.74	2.3e-05	0.000687	ESC	yes	no	no	no	no	no	no	no	no	no	no	no	no	no	no	no	no	no	no	yes	no	no	no	no	no	no	yes	yes	no	no	no	no	no	no	no	16568	ENSMUSG00000038587
chr5	14031446	14032697	1252	*	4.2	5.08	1.5	3.58	2.33e-05	0.000694	ESC	yes	no	no	no	no	no	no	no	no	no	no	no	no	no	no	no	no	no	no	yes	no	no	no	no	no	no	yes	yes	no	no	no	no	no	no	no	6169	ENSMUSG00000063531
chr15	77355113	77355833	721	*	3.99	4.9	1.01	3.89	2.35e-05	0.000698	ESC	yes	no	no	no	yes	yes	no	no	no	no	no	no	no	no	no	no	no	no	no	yes	no	no	no	no	no	yes	yes	yes	no	no	no	no	no	yes	no	43276	ENSMUSG00000010601
chr9	106210958	106211897	940	*	4.57	5.37	2.59	2.78	2.38e-05	0.000706	ESC	yes	no	no	no	yes	yes	yes	no	no	no	no	no	no	no	no	no	no	no	yes	yes	no	no	no	yes	no	yes	yes	yes	no	no	no	no	no	yes	no	7849	ENSMUSG00000023277
chr1	53210002	53210785	784	*	3.87	4.81	0.27	4.54	2.41e-05	0.000708	ESC	yes	no	no	no	no	no	no	no	no	no	no	no	no	no	no	no	no	no	no	yes	no	no	no	no	no	no	no	yes	no	no	no	no	no	no	no	22365	ENSMUSG00000060715
chr13	50906711	50907308	598	*	4.1	5	1.28	3.72	2.42e-05	0.000708	ESC	yes	no	no	no	no	no	no	no	no	no	no	no	no	no	no	no	no	no	no	no	no	no	no	no	no	no	yes	yes	no	no	no	no	no	no	no	193571	ENSMUSG00000021395
chr19	14835379	14836290	912	*	3.91	4.87	-0.32	5.19	2.43e-05	0.000708	ESC	yes	no	no	no	yes	yes	no	yes	no	no	no	no	no	no	no	no	no	no	yes	yes	yes	no	no	no	no	yes	yes	yes	no	no	no	no	no	yes	no	237327	ENSMUSG00000024642
chr1	6448074	6449274	1201	*	3.94	4.9	-0.32	5.22	2.43e-05	0.000708	ESC	yes	no	no	no	no	no	no	no	no	no	no	no	no	no	no	no	no	no	yes	no	yes	no	no	no	no	no	yes	yes	no	no	no	no	no	no	no	37956	ENSMUSG00000033740
chr14	118977252	118978172	921	*	3.9	4.86	-0.32	5.17	2.44e-05	0.000708	ESC	yes	no	no	no	no	yes	no	no	no	no	no	no	no	no	no	no	no	no	yes	yes	yes	no	no	no	no	yes	yes	yes	no	no	no	no	no	no	no	39275	ENSMUSG00000022136
chr3	72867929	72868688	760	*	4.13	5.03	1.26	3.77	2.45e-05	0.000708	ESC	yes	no	no	no	no	no	no	no	no	no	no	no	no	no	no	no	no	no	yes	yes	no	no	no	no	no	yes	yes	yes	no	no	no	no	no	no	no	99174	ENSMUSG00000027790
chr18	31247829	31248712	884	*	3.89	4.85	-0.32	5.16	2.46e-05	0.000708	ESC	yes	no	no	no	no	yes	no	no	no	no	no	no	no	no	no	no	no	no	yes	yes	yes	no	no	no	no	yes	yes	yes	no	no	no	no	no	yes	no	68577	ENSMUSG00000057455
chr3	30724065	30724926	862	*	3.89	4.85	-0.32	5.16	2.46e-05	0.000708	ESC	yes	no	no	no	no	yes	no	no	no	no	no	no	no	no	no	no	no	no	no	yes	no	no	no	no	no	yes	yes	yes	no	no	no	no	no	yes	no	21366	ENSMUSG00000051860
chr9	31960324	31961025	702	*	3.95	4.87	0.67	4.19	2.5e-05	0.000718	ESC	yes	no	no	no	no	yes	no	no	no	no	no	no	no	no	no	no	no	no	no	yes	yes	no	no	no	no	yes	yes	yes	no	no	no	no	no	yes	no	46861	ENSMUSG00000032033
chr10	86434949	86435507	559	*	3.88	4.84	-0.32	5.16	2.52e-05	0.000721	ESC	yes	no	no	no	yes	yes	no	no	no	no	no	no	no	no	no	no	no	no	yes	yes	no	no	no	no	no	yes	yes	yes	no	no	no	no	no	no	no	63388	ENSMUSG00000059602
chr17	94651425	94652237	813	*	3.89	4.85	-0.32	5.17	2.54e-05	0.000724	ESC	yes	no	no	no	no	yes	no	no	no	no	no	no	no	no	no	no	no	no	yes	no	no	no	no	no	no	yes	yes	yes	no	no	no	no	no	no	no	97654	ENSMUSG00000055660
chr6	72787278	72787840	563	*	5	5.74	3.44	2.3	2.57e-05	0.000729	ESC	yes	no	no	no	yes	yes	no	no	no	no	no	no	no	no	no	no	no	no	yes	yes	yes	no	no	no	no	no	yes	yes	no	no	no	no	no	yes	no	1413	ENSMUSG00000055799
chr4	22144495	22145338	844	*	3.87	4.83	-0.32	5.15	2.65e-05	0.000736	ESC	yes	no	no	no	no	yes	no	no	no	no	no	no	no	no	no	no	no	no	yes	yes	no	no	no	no	no	yes	yes	yes	no	no	no	no	no	no	no	212204	ENSMUSG00000040410
chr7	106645165	106645904	740	*	3.87	4.83	-0.32	5.15	2.65e-05	0.000736	ESC	yes	no	no	no	no	yes	no	no	no	no	no	no	no	no	no	no	no	no	no	no	no	no	no	no	no	no	no	yes	no	no	no	no	no	no	no	34679	ENSMUSG00000051680
chr17	22519601	22520529	929	*	3.87	4.83	-0.32	5.15	2.68e-05	0.00074	ESC	yes	no	no	no	no	no	no	no	no	no	no	no	no	no	no	no	no	no	no	no	yes	no	no	no	no	yes	yes	yes	no	no	no	no	no	no	no	52743	ENSMUSG00000095093
chr6	100270505	100271312	808	*	3.9	4.86	-0.32	5.17	2.73e-05	0.000747	ESC	yes	no	no	no	no	yes	no	no	no	no	no	no	no	no	no	no	no	no	no	no	no	no	no	no	no	yes	yes	yes	no	no	no	no	no	no	no	16172	ENSMUSG00000072872
chr13	30064930	30066048	1119	*	3.85	4.79	0.26	4.53	2.74e-05	0.000747	ESC	yes	no	no	no	yes	no	no	no	no	no	no	no	no	no	no	no	no	no	yes	no	no	no	no	no	no	no	yes	yes	no	no	no	no	no	no	no	70440	ENSMUSG00000038732
chr11	10051474	10052044	571	*	3.85	4.79	0.26	4.53	2.74e-05	0.000747	ESC	yes	no	no	no	no	yes	no	yes	no	no	no	no	no	no	no	no	no	no	no	yes	no	no	no	no	no	yes	yes	yes	no	no	no	no	no	yes	no	859531	ENSMUSG00000004668
chr7	4535946	4536884	939	*	4.01	4.92	0.99	3.92	2.74e-05	0.000747	ESC	yes	no	no	no	no	yes	no	no	no	no	no	no	no	no	no	no	no	no	no	no	no	no	no	no	no	no	yes	yes	no	no	no	no	no	no	no	3492	ENSMUSG00000055809
chr6	92495352	92496059	708	*	3.87	4.83	-0.32	5.15	2.79e-05	0.000756	ESC	yes	no	no	no	no	yes	no	no	no	no	no	no	no	no	no	no	no	no	yes	no	yes	no	no	no	no	no	yes	yes	no	no	no	no	no	no	no	210095	ENSMUSG00000030020
chr5	14370864	14371511	648	*	3.9	4.86	-0.32	5.18	2.79e-05	0.000756	ESC	yes	no	no	no	no	yes	no	no	no	no	no	no	no	no	no	no	no	no	no	yes	no	no	no	no	no	no	yes	yes	no	no	no	no	no	no	no	143406	ENSMUSG00000061601
chr3	31089097	31089912	816	*	3.86	4.8	0.27	4.53	2.83e-05	0.000764	ESC	yes	no	no	no	no	no	no	no	no	no	no	no	no	no	no	no	no	no	no	no	no	no	no	no	no	no	yes	yes	no	no	no	no	no	yes	no	5145	ENSMUSG00000027660
chr11	81616351	81616918	568	*	3.91	4.87	-0.32	5.19	2.83e-05	0.000764	ESC	yes	no	yes	no	yes	no	no	no	no	no	no	no	no	no	no	no	no	no	no	yes	yes	no	no	no	yes	yes	yes	yes	no	no	no	no	no	yes	no	243754	ENSMUSG00000020703
chr12	72649763	72650306	544	*	3.9	4.86	-0.32	5.17	2.88e-05	0.000775	ESC	yes	no	no	no	no	yes	no	yes	no	no	no	no	no	no	no	no	no	no	no	yes	yes	no	no	no	no	yes	yes	yes	no	no	no	no	no	yes	no	101	ENSMUSG00000109482
chr3	75651330	75652412	1083	*	4.48	5.3	2.38	2.93	2.98e-05	0.000793	ESC	yes	no	no	no	no	yes	no	no	no	no	no	no	no	no	no	no	no	no	no	no	no	no	no	no	no	yes	yes	yes	no	no	no	no	no	yes	no	93782	ENSMUSG00000027834
chr4	132649228	132649840	613	*	4.2	5.09	1.5	3.59	3.02e-05	0.000802	ESC	yes	no	no	no	yes	yes	no	no	no	no	no	no	no	no	no	no	no	no	yes	yes	no	no	no	no	no	yes	yes	no	no	no	no	no	no	no	no	10240	ENSMUSG00000028886
chr8	73103761	73104622	862	*	3.84	4.8	-0.32	5.12	3.09e-05	0.000815	ESC	yes	no	no	no	no	yes	no	no	no	no	no	no	no	no	no	no	no	no	yes	no	no	no	no	no	no	yes	no	yes	no	no	no	no	no	no	no	248917	ENSMUSG00000004383
chr18	44897974	44899045	1072	*	4.08	4.97	1.28	3.69	3.13e-05	0.000825	ESC	yes	no	no	no	no	yes	no	no	no	no	no	no	no	no	no	no	no	no	yes	no	no	no	no	no	no	no	yes	yes	no	no	no	no	no	no	no	70227	ENSMUSG00000034653
chr9	118406113	118406906	794	*	3.89	4.81	0.67	4.13	3.21e-05	0.00084	ESC	yes	no	no	no	no	yes	no	no	no	no	no	no	no	no	no	no	no	no	no	yes	no	no	no	no	no	yes	yes	yes	no	no	no	no	no	no	no	71305	ENSMUSG00000032446
chr19	32194663	32195337	675	*	3.89	4.81	0.69	4.12	3.24e-05	0.000844	ESC	yes	no	no	no	no	yes	no	no	no	no	no	no	no	no	no	no	no	no	yes	yes	yes	no	no	no	no	yes	yes	yes	no	no	no	no	no	yes	no	133193	ENSMUSG00000024887
chr3	25006780	25007281	502	*	4.32	5.19	1.84	3.35	3.26e-05	0.000847	ESC	yes	no	no	no	no	yes	no	no	no	no	no	no	no	no	no	no	no	no	no	no	yes	no	no	no	no	no	yes	yes	no	no	no	no	no	no	no	136979	ENSMUSG00000102758
chr5	60007108	60007781	674	*	3.83	4.79	-0.32	5.11	3.3e-05	0.000854	ESC	yes	no	no	no	no	no	no	no	no	no	no	no	no	no	no	no	no	no	no	no	no	no	no	no	no	no	yes	yes	no	no	no	no	no	no	no	1801034	ENSMUSG00000089992
chrX	162832058	162832650	593	*	4.86	5.6	3.21	2.4	3.39e-05	0.000871	ESC	yes	no	no	no	no	yes	no	no	no	no	no	no	no	no	no	no	no	no	yes	yes	no	no	no	no	no	yes	yes	yes	no	no	no	no	no	no	no	2603	ENSMUSG00000038344
chr13	70124754	70125336	583	*	4.67	5.44	2.85	2.59	3.4e-05	0.000873	ESC	yes	no	no	no	no	no	no	no	no	no	no	no	no	no	no	no	no	no	no	yes	no	no	no	no	no	no	no	yes	no	no	no	no	no	no	no	322358	ENSMUSG00000021598
chr15	10105361	10106249	889	*	4.35	5.19	2.15	3.04	3.44e-05	0.000877	ESC	yes	no	no	no	yes	yes	no	no	no	no	no	no	no	no	no	no	no	no	no	no	yes	no	no	no	no	yes	yes	yes	no	no	no	no	no	no	no	70988	ENSMUSG00000005268
chr14	47572522	47573146	625	*	3.91	4.84	0.69	4.14	3.53e-05	0.000894	ESC	yes	no	no	no	no	yes	no	no	no	no	no	no	no	no	no	no	no	no	yes	no	no	no	no	no	no	no	yes	yes	no	no	no	no	no	yes	no	1872	ENSMUSG00000037526
chr12	117235051	117235637	587	*	4.51	5.34	2.39	2.94	3.53e-05	0.000894	ESC	yes	no	no	no	no	yes	no	no	no	no	no	no	no	no	no	no	no	no	no	yes	no	no	no	no	no	yes	no	yes	no	no	no	no	no	no	no	280841	ENSMUSG00000041992
chr16	25517063	25517936	874	*	4.29	5.14	2	3.14	3.59e-05	0.000905	ESC	yes	no	no	no	yes	yes	no	yes	no	no	no	no	no	no	no	no	no	no	yes	no	no	no	no	no	no	no	yes	yes	no	no	no	no	no	no	no	165826	ENSMUSG00000022510
chr13	54215645	54216458	814	*	4.06	4.96	1.26	3.7	3.61e-05	0.000905	ESC	yes	no	no	no	yes	yes	no	yes	no	no	no	no	no	no	no	no	no	no	yes	yes	yes	no	no	no	no	no	yes	yes	no	no	no	no	no	yes	no	23515	ENSMUSG00000034987
chr17	37078871	37079526	656	*	4.65	5.45	2.69	2.76	3.62e-05	0.000906	ESC	yes	no	no	no	no	yes	no	no	no	no	no	no	no	no	no	no	no	no	no	no	yes	no	no	no	no	yes	yes	yes	no	no	no	no	no	no	no	8972	ENSMUSG00000056600
chr1	140429198	140429804	607	*	3.8	4.73	0.26	4.47	3.67e-05	0.000911	ESC	yes	no	no	no	no	yes	no	no	no	no	no	no	no	no	no	no	no	no	no	yes	yes	no	no	no	no	yes	yes	yes	no	no	no	no	no	yes	no	183039	ENSMUSG00000052726
chr17	79654051	79654927	877	*	4.07	4.96	1.26	3.71	3.68e-05	0.000911	ESC	yes	no	no	no	no	yes	no	no	no	no	no	no	no	no	no	no	no	no	no	yes	yes	no	no	no	no	yes	yes	yes	no	no	no	no	no	yes	no	42187	ENSMUSG00000036368
chr5	27818972	27819722	751	*	3.93	4.83	1	3.83	3.73e-05	0.000921	ESC	yes	no	no	no	no	yes	no	no	no	no	no	no	no	no	no	no	no	no	yes	yes	no	no	no	no	no	yes	yes	yes	no	no	no	no	no	no	no	22426	ENSMUSG00000039106
chr19	13805045	13806086	1042	*	4.02	4.9	1.27	3.63	3.76e-05	0.000926	ESC	yes	no	no	no	no	no	no	no	no	no	no	no	no	no	no	no	no	no	yes	yes	yes	no	no	no	no	yes	yes	yes	no	no	no	no	no	no	no	6842	ENSMUSG00000044040
chr7	3586151	3586817	667	*	4.74	5.51	3	2.51	4.01e-05	0.000978	ESC	yes	no	no	no	yes	no	no	no	no	no	no	no	no	no	no	no	no	no	yes	yes	no	no	no	no	no	yes	yes	yes	no	no	no	no	no	yes	no	29339	ENSMUSG00000054594
chr4	155189692	155190261	570	*	3.86	4.77	0.69	4.08	4.03e-05	0.000979	ESC	yes	no	no	no	yes	no	no	yes	no	no	no	no	no	no	no	no	no	no	no	yes	no	no	no	no	no	no	yes	yes	yes	no	no	no	no	yes	no	32330	ENSMUSG00000029050
chrX	103311559	103312309	751	*	3.92	4.82	1	3.82	4.1e-05	0.000991	ESC	yes	no	no	no	no	yes	no	no	no	no	no	no	no	no	no	no	no	no	no	yes	no	no	no	no	no	no	yes	yes	no	no	no	no	no	yes	no	9088	ENSMUSG00000031326
chr16	13975982	13977460	1479	*	4.81	5.57	3.08	2.49	4.11e-05	0.000992	ESC	yes	no	no	no	no	yes	no	no	no	no	no	no	no	no	no	no	no	no	yes	yes	no	no	no	no	no	yes	yes	yes	no	no	no	no	no	no	no	9143	ENSMUSG00000044117
chr2	119486134	119486837	704	*	3.77	4.71	0.26	4.45	4.18e-05	0.001	ESC	yes	no	no	no	no	yes	no	yes	no	no	no	no	no	no	no	no	no	no	no	yes	yes	no	no	yes	yes	yes	yes	yes	no	no	no	no	no	yes	no	8446	ENSMUSG00000034154
chr10	9085336	9085967	632	*	3.94	4.84	0.99	3.85	4.2e-05	0.001	ESC	yes	no	no	no	no	no	no	no	no	no	no	no	no	no	no	no	no	no	yes	yes	no	yes	no	no	no	yes	yes	yes	no	no	no	no	no	no	no	199265	ENSMUSG00000015305
chr2	181332194	181333173	980	*	4.29	5.13	2.01	3.12	4.2e-05	0.001	ESC	yes	no	no	no	no	no	no	no	no	no	no	no	no	no	no	no	no	no	no	no	no	no	no	no	no	no	no	yes	no	no	no	no	no	no	no	12454	ENSMUSG00000038685
chr1	86310619	86311479	861	*	4.81	5.56	3.14	2.42	4.25e-05	0.00101	ESC	yes	no	no	no	yes	no	no	no	no	no	no	no	no	no	no	no	no	no	no	no	no	no	no	no	no	no	yes	yes	no	no	no	no	no	no	no	7786	ENSMUSG00000079445
chr16	11359951	11361152	1202	*	3.78	4.74	-0.32	5.06	4.26e-05	0.00101	ESC	yes	no	no	yes	yes	no	no	no	no	no	no	no	no	no	no	no	no	no	yes	yes	no	no	no	no	no	yes	yes	yes	no	no	no	no	no	yes	no	37042	ENSMUSG00000071669
chr14	86395828	86396720	893	*	4.77	5.52	3.08	2.45	4.32e-05	0.00102	ESC	yes	no	no	no	yes	yes	no	no	no	no	no	no	no	no	no	no	no	no	no	yes	no	no	no	no	no	yes	yes	yes	no	no	no	no	no	yes	no	744514	ENSMUSG00000022021
chrX	151123726	151124372	647	*	3.81	4.77	-0.32	5.08	4.35e-05	0.00103	ESC	yes	no	no	no	no	yes	no	no	no	no	no	no	no	no	no	no	no	no	no	yes	no	no	no	no	no	yes	yes	yes	no	no	no	no	no	no	no	27182	ENSMUSG00000025264
chr7	52910794	52912012	1219	*	3.94	4.84	0.99	3.84	4.38e-05	0.00103	ESC	yes	no	no	no	no	no	no	no	no	no	no	no	no	no	no	no	no	no	no	no	no	no	no	no	no	no	no	no	no	no	no	no	no	no	no	895065	ENSMUSG00000094445
chr16	16566223	16567249	1027	*	3.78	4.73	-0.32	5.05	4.44e-05	0.00104	ESC	yes	no	no	no	no	no	no	no	no	no	no	no	no	no	no	no	no	no	no	no	no	no	no	no	no	no	no	no	no	no	no	no	no	no	no	33299	ENSMUSG00000022788
chr8	36547891	36548727	837	*	3.76	4.7	0.27	4.42	4.53e-05	0.00105	ESC	yes	no	yes	no	no	yes	no	no	no	no	no	no	no	no	no	no	no	no	yes	yes	yes	no	no	no	no	no	yes	yes	no	no	no	no	no	yes	no	90342	ENSMUSG00000039620
chr14	27067923	27068948	1026	*	3.84	4.8	-0.32	5.12	4.58e-05	0.00106	ESC	yes	no	yes	no	no	yes	no	no	no	no	no	no	no	no	no	no	no	no	yes	yes	no	no	no	no	no	yes	yes	yes	no	no	no	no	no	no	no	28981	ENSMUSG00000040717
chr18	30697827	30698587	761	*	3.76	4.72	-0.32	5.03	4.65e-05	0.00107	ESC	yes	no	no	no	no	yes	no	no	no	no	no	no	no	no	no	no	no	no	no	no	no	no	no	no	no	no	no	yes	no	no	no	no	no	no	no	425079	ENSMUSG00000033628
chr2	20654529	20655652	1124	*	3.77	4.73	-0.32	5.05	4.65e-05	0.00107	ESC	yes	no	no	no	yes	yes	no	yes	no	no	no	no	no	no	no	no	no	no	yes	yes	no	no	no	no	no	yes	yes	yes	no	no	no	no	no	yes	no	313228	ENSMUSG00000036591
chr4	99635722	99636570	849	*	4.43	5.25	2.38	2.87	4.7e-05	0.00108	ESC	yes	no	yes	no	no	yes	no	no	no	no	no	no	no	no	no	no	no	no	yes	no	no	no	no	no	no	no	yes	yes	no	no	no	no	no	no	no	19728	ENSMUSG00000067261
chr9	117297322	117298163	842	*	3.76	4.69	0.26	4.43	4.72e-05	0.00108	ESC	yes	no	no	no	yes	no	no	no	no	no	no	no	no	no	no	no	no	no	no	yes	no	yes	no	no	no	no	no	yes	no	no	no	no	no	no	no	331749	ENSMUSG00000039607
chr5	22308830	22309407	578	*	3.79	4.74	-0.32	5.06	4.75e-05	0.00109	ESC	yes	no	no	no	no	yes	no	no	no	no	no	no	no	no	no	no	no	no	yes	yes	no	no	no	no	no	yes	yes	yes	no	no	no	no	no	no	no	35294	ENSMUSG00000042453
chr10	25028840	25029969	1130	*	5.37	6.27	2.48	3.79	4.87e-05	0.00111	ESC	yes	no	no	no	no	yes	no	no	no	no	no	no	no	no	no	no	no	no	no	yes	yes	no	no	no	no	no	no	yes	no	no	no	no	no	no	no	101355	ENSMUSG00000019987
chr19	47450408	47451305	898	*	3.75	4.71	-0.32	5.03	4.88e-05	0.00111	ESC	yes	no	no	no	yes	yes	no	no	no	no	no	no	no	no	no	no	no	no	yes	yes	yes	no	no	no	no	yes	yes	yes	no	no	no	no	no	yes	no	13105	ENSMUSG00000053617
chr1	139412207	139412935	729	*	4.02	4.91	1.28	3.63	4.92e-05	0.00112	ESC	yes	no	no	no	no	yes	no	no	no	no	no	no	no	no	no	no	no	no	no	no	no	yes	no	no	no	yes	yes	yes	no	no	no	no	no	no	no	9352	ENSMUSG00000033964
chr10	118044715	118045343	629	*	3.74	4.68	0.27	4.4	4.96e-05	0.00112	ESC	yes	no	no	no	no	yes	no	no	no	no	no	no	no	no	no	no	no	no	yes	no	no	no	no	no	no	yes	no	yes	no	no	no	no	no	no	no	96467	ENSMUSG00000020212
chr6	122340399	122342722	2324	*	6.24	6.82	5.28	1.54	5.03e-05	0.00113	ESC	yes	no	no	no	no	yes	no	no	no	no	no	no	no	no	no	no	no	no	no	yes	yes	no	no	no	no	yes	yes	yes	no	no	no	no	no	yes	no	0	ENSMUSG00000040669
chr11	44841615	44842175	561	*	4.38	5.22	2.15	3.06	5.04e-05	0.00113	ESC	yes	no	no	no	no	no	no	no	no	no	no	no	no	no	no	no	no	no	no	yes	no	no	no	no	yes	no	no	yes	no	no	no	no	no	no	no	224297	ENSMUSG00000057098
chr1	59697592	59698205	614	*	3.75	4.71	-0.32	5.02	5.11e-05	0.00114	ESC	yes	no	no	no	no	yes	no	yes	no	no	no	no	no	no	no	no	no	no	yes	yes	yes	no	no	no	no	yes	yes	yes	no	no	no	no	no	yes	no	12620	ENSMUSG00000026020
chr16	48422194	48423018	825	*	4.69	5.48	2.86	2.62	5.14e-05	0.00114	ESC	yes	no	no	no	no	yes	no	no	no	no	no	no	no	no	no	no	no	no	yes	yes	no	no	no	no	yes	yes	yes	yes	no	no	no	no	no	no	no	8218	ENSMUSG00000022652
chr2	121895034	121895731	698	*	3.73	4.69	-0.32	5	5.27e-05	0.00117	ESC	yes	no	no	no	no	yes	no	no	no	no	no	no	no	no	no	no	no	no	yes	no	no	no	no	no	no	yes	yes	yes	no	no	no	no	no	no	no	28063	ENSMUSG00000060227
chr14	77250537	77251225	689	*	3.75	4.7	-0.32	5.02	5.37e-05	0.00119	ESC	yes	no	no	no	no	yes	no	no	no	no	no	no	no	no	no	no	no	no	no	yes	yes	no	no	no	no	yes	yes	yes	no	no	no	no	no	yes	no	93773	ENSMUSG00000022012
chr18	51932393	51933079	687	*	3.72	4.65	0.26	4.39	5.61e-05	0.00123	ESC	yes	no	no	no	no	yes	no	no	no	no	no	no	no	no	no	no	no	no	yes	yes	no	no	no	no	no	yes	yes	yes	no	no	no	no	no	no	no	66511	ENSMUSG00000069379
chr16	30939641	30940452	812	*	4.28	5.11	2.14	2.97	5.7e-05	0.00125	ESC	yes	no	no	no	no	yes	no	no	no	no	no	no	no	no	no	no	no	no	yes	yes	no	no	no	no	yes	yes	yes	yes	no	no	no	no	no	no	no	140979	ENSMUSG00000047434
chr18	35137768	35138551	784	*	4.46	5.28	2.37	2.91	5.76e-05	0.00126	ESC	yes	no	no	no	no	yes	no	no	no	no	no	no	no	no	no	no	no	no	no	yes	no	no	no	no	no	no	no	yes	no	no	no	no	no	no	no	18879	ENSMUSG00000037815
chr6	135041861	135042526	666	*	4.08	4.96	1.48	3.48	5.81e-05	0.00127	ESC	yes	no	no	no	no	no	no	no	no	no	no	no	no	no	no	no	no	no	yes	yes	yes	no	no	no	no	no	yes	yes	no	no	no	no	no	no	no	23124	ENSMUSG00000046733
chr13	14426899	14427730	832	*	4.04	4.91	1.48	3.43	5.84e-05	0.00127	ESC	yes	no	no	no	no	yes	no	no	no	no	no	no	no	no	no	no	no	no	no	no	no	no	no	no	no	no	no	no	no	no	no	no	no	no	no	95497	ENSMUSG00000021301
chr5	145906849	145907867	1019	*	3.71	4.66	-0.32	4.98	5.9e-05	0.00128	ESC	yes	no	no	no	no	yes	no	no	no	no	no	no	no	no	no	no	no	no	no	no	no	yes	no	no	no	no	yes	yes	no	no	no	no	no	no	no	26884	ENSMUSG00000056035
chr5	53554824	53555858	1035	*	3.79	4.71	0.68	4.02	5.92e-05	0.00128	ESC	yes	no	no	no	no	yes	no	yes	no	no	no	no	no	no	no	no	no	no	yes	yes	no	no	no	no	no	yes	yes	yes	no	no	no	no	yes	yes	no	88671	ENSMUSG00000039191
chr4	61989772	61990660	889	*	3.71	4.66	-0.32	4.98	5.94e-05	0.00128	ESC	yes	no	yes	no	no	yes	no	no	no	no	no	no	no	no	no	no	no	no	yes	no	no	no	no	no	no	no	no	yes	no	no	no	no	no	no	no	63497	ENSMUSG00000078672
chr6	54953151	54953841	691	*	3.71	4.66	-0.32	4.98	5.94e-05	0.00128	ESC	yes	no	no	no	no	yes	no	no	no	no	no	no	no	no	no	no	no	no	no	no	no	no	no	no	no	no	yes	yes	no	no	no	no	no	no	no	18770	ENSMUSG00000038058
chr15	8831805	8832424	620	*	3.89	4.79	0.99	3.8	6.01e-05	0.00129	ESC	yes	no	yes	no	yes	yes	no	no	no	no	no	no	no	no	no	no	no	no	yes	yes	yes	no	no	no	no	no	yes	yes	no	no	no	no	no	yes	no	121040	ENSMUSG00000005360
chr17	37990228	37990985	758	*	3.79	4.71	0.69	4.01	6.03e-05	0.00129	ESC	yes	no	no	no	no	yes	no	no	no	no	no	no	no	no	no	no	no	no	yes	yes	no	no	no	no	no	yes	yes	yes	no	no	no	no	no	no	no	37148	ENSMUSG00000109376
chr13	90868929	90869728	800	*	3.7	4.65	-0.32	4.97	6.06e-05	0.00129	ESC	yes	no	no	no	no	yes	yes	no	no	no	no	no	no	no	no	no	no	no	yes	yes	yes	yes	no	no	no	yes	yes	yes	no	no	no	no	no	yes	no	35626	ENSMUSG00000078958
chr12	56298370	56298971	602	*	3.9	4.8	0.99	3.8	6.16e-05	0.00131	ESC	yes	no	no	no	no	no	no	no	no	no	no	no	no	no	no	no	no	no	no	yes	no	yes	no	no	yes	no	yes	yes	no	no	no	no	no	no	no	46922	ENSMUSG00000021028
chr3	18256567	18257462	896	*	4.01	4.89	1.28	3.61	6.25e-05	0.00132	ESC	yes	no	no	no	no	yes	no	no	no	no	no	no	no	no	no	no	no	no	yes	yes	yes	no	no	no	no	yes	yes	yes	no	no	no	no	no	yes	no	13228	ENSMUSG00000039519
chr6	37658014	37659146	1133	*	4.81	5.55	3.2	2.35	6.31e-05	0.00133	ESC	yes	no	no	no	no	yes	no	no	no	no	no	no	no	no	no	no	no	no	no	yes	yes	no	no	no	no	yes	yes	yes	no	no	no	no	no	yes	no	127840	ENSMUSG00000038641
chr10	23812874	23813688	815	*	4.16	5.02	1.69	3.33	6.33e-05	0.00133	ESC	yes	no	no	no	no	yes	no	no	no	no	no	no	no	no	no	no	no	no	no	yes	no	no	no	no	no	yes	yes	yes	no	no	no	no	no	no	no	15887	ENSMUSG00000037455
chr3	139408693	139409397	705	*	3.69	4.64	-0.32	4.96	6.36e-05	0.00134	ESC	yes	no	no	no	no	yes	no	no	no	no	no	no	no	no	no	no	no	no	no	no	no	no	no	no	no	no	yes	no	no	no	no	no	no	no	no	202998	ENSMUSG00000047940
chr2	29120796	29121617	822	*	3.88	4.78	0.99	3.79	6.72e-05	0.0014	ESC	yes	no	no	no	no	yes	no	no	no	no	no	no	no	no	no	no	no	no	no	yes	yes	no	no	yes	no	yes	yes	yes	no	no	no	no	no	yes	no	2563	ENSMUSG00000043535
chr8	107287352	107288032	681	*	4.71	5.46	3.01	2.46	6.72e-05	0.0014	ESC	yes	no	no	no	no	yes	no	no	no	no	no	no	no	no	no	no	no	no	yes	yes	yes	no	no	no	no	yes	yes	yes	no	no	no	no	no	yes	no	5437	ENSMUSG00000003847
chr2	115723377	115724287	911	*	4.15	4.99	1.85	3.14	6.73e-05	0.0014	ESC	yes	no	no	no	no	yes	no	no	no	no	no	no	no	no	no	no	no	no	yes	yes	yes	no	no	no	no	yes	yes	yes	no	no	no	no	no	yes	no	141660	ENSMUSG00000040282
chr9	104102760	104103399	640	*	3.67	4.62	-0.32	4.94	7.07e-05	0.00146	ESC	yes	no	no	no	yes	no	no	no	no	no	no	no	no	no	no	no	no	no	no	yes	yes	no	no	no	no	yes	yes	yes	no	no	no	no	no	yes	no	23533	ENSMUSG00000079355
chr16	16825155	16825962	808	*	3.71	4.67	-0.32	4.98	7.07e-05	0.00146	ESC	yes	no	no	no	no	yes	no	no	no	no	no	no	no	no	no	no	no	no	yes	yes	yes	no	no	no	no	yes	yes	yes	no	no	no	no	no	yes	no	3493	ENSMUSG00000022783
chr7	73602595	73603351	757	*	3.68	4.63	-0.32	4.95	7.15e-05	0.00148	ESC	yes	no	no	no	no	no	no	no	no	no	no	no	no	no	no	no	no	no	no	yes	no	no	no	no	no	no	yes	yes	no	no	no	no	no	no	no	60764	ENSMUSG00000078671
chr18	56466342	56466914	573	*	3.74	4.65	0.68	3.97	7.24e-05	0.00149	ESC	yes	no	no	no	yes	yes	no	no	no	no	no	no	no	no	no	no	no	no	no	yes	yes	no	no	no	no	yes	yes	yes	no	no	no	no	no	no	no	34209	ENSMUSG00000001700
chr8	34727163	34728168	1006	*	3.67	4.63	-0.32	4.94	7.52e-05	0.00154	ESC	yes	no	no	no	no	yes	no	no	no	no	no	no	no	no	no	no	no	no	no	yes	yes	yes	no	no	no	yes	yes	yes	no	no	no	no	no	yes	no	79128	ENSMUSG00000031530
chr1	16129901	16130402	502	*	3.66	4.61	-0.32	4.93	7.56e-05	0.00154	ESC	yes	no	no	no	no	yes	no	no	no	no	no	no	no	no	no	no	no	no	yes	yes	no	no	no	no	no	yes	yes	yes	no	no	no	no	no	yes	no	24126	ENSMUSG00000025921
chr6	67237545	67238860	1316	*	3.65	4.6	-0.32	4.92	7.69e-05	0.00157	ESC	yes	no	no	no	no	yes	no	no	no	no	no	no	no	no	no	no	no	no	yes	yes	no	no	no	no	no	no	yes	yes	no	no	no	no	no	yes	no	0	ENSMUSG00000036371
chr5	66150895	66151965	1071	*	4	4.86	1.49	3.37	7.72e-05	0.00157	ESC	yes	no	no	yes	yes	no	yes	no	no	no	no	no	no	no	no	no	no	no	no	yes	no	no	no	yes	yes	yes	yes	yes	no	no	no	no	no	no	no	21152	ENSMUSG00000070780
chr5	73892332	73892965	634	*	4.61	5.39	2.78	2.61	7.76e-05	0.00157	ESC	yes	no	no	no	no	yes	no	no	no	no	no	no	no	no	no	no	no	no	yes	yes	no	yes	no	no	no	yes	yes	yes	no	no	no	no	no	no	no	175465	ENSMUSG00000054814
chr19	12069506	12070158	653	*	3.64	4.59	-0.32	4.91	7.87e-05	0.00159	ESC	yes	no	no	no	no	yes	no	no	no	no	no	no	no	no	no	no	no	no	no	no	no	no	no	no	no	no	yes	yes	no	no	no	no	no	no	no	6823	ENSMUSG00000067528
chr14	123587374	123588131	758	*	3.67	4.62	-0.32	4.94	7.96e-05	0.00161	ESC	yes	no	no	no	no	no	no	no	no	no	no	no	no	no	no	no	no	no	no	no	no	no	no	no	no	no	no	yes	no	no	no	no	no	no	no	39012	ENSMUSG00000000197
chr9	55224821	55225726	906	*	4.22	5.05	2.01	3.04	7.98e-05	0.00161	ESC	yes	no	no	no	no	yes	no	no	no	no	no	no	no	no	no	no	no	no	yes	no	yes	no	no	no	no	yes	no	yes	no	no	no	no	no	no	no	15895	ENSMUSG00000032309
chr10	58532023	58532591	569	*	3.65	4.6	-0.32	4.92	8.28e-05	0.00166	ESC	yes	no	no	no	no	yes	no	yes	no	no	no	no	no	no	no	no	no	no	yes	yes	yes	no	no	no	no	yes	yes	yes	no	no	no	no	no	yes	no	34074	ENSMUSG00000038010
chr10	95461112	95461689	578	*	3.68	4.64	-0.32	4.95	8.29e-05	0.00166	ESC	yes	no	no	no	no	no	no	no	no	no	no	no	no	no	no	no	no	no	no	no	no	no	no	no	no	yes	yes	yes	no	no	no	no	no	yes	no	40250	ENSMUSG00000062981
chr17	14301389	14302088	700	*	3.64	4.59	-0.32	4.91	8.41e-05	0.00167	ESC	yes	no	no	no	no	yes	no	no	no	no	no	no	no	no	no	no	no	no	no	no	no	no	no	no	no	yes	yes	yes	no	no	no	no	no	no	no	21882	ENSMUSG00000023886
chr7	65454073	65454632	560	*	3.95	4.83	1.28	3.55	8.44e-05	0.00168	ESC	yes	no	no	no	no	yes	no	no	no	no	no	no	no	no	no	no	no	no	yes	yes	yes	no	no	no	no	yes	yes	yes	no	no	no	no	no	yes	no	73148	ENSMUSG00000030516
chr2	172516112	172517176	1065	*	4.06	4.91	1.68	3.23	8.54e-05	0.00169	ESC	yes	no	no	no	yes	yes	no	no	no	no	no	no	no	no	no	no	no	no	yes	no	yes	yes	no	no	no	yes	yes	yes	no	no	no	no	no	yes	no	32416	ENSMUSG00000028640
chr16	90437225	90437905	681	*	3.65	4.6	-0.32	4.92	8.61e-05	0.0017	ESC	yes	no	no	no	yes	no	no	no	no	no	no	no	no	no	no	no	no	no	yes	yes	yes	no	no	no	no	yes	yes	yes	no	no	no	no	no	no	no	50827	ENSMUSG00000053414
chr3	96084180	96084922	743	*	3.65	4.58	0.26	4.32	8.66e-05	0.0017	ESC	yes	no	yes	no	no	yes	yes	yes	no	no	no	no	no	no	no	no	no	no	yes	yes	yes	no	no	no	no	no	yes	yes	no	no	no	no	no	no	no	19604	ENSMUSG00000038495
chr12	86770649	86771418	770	*	4.32	5.14	2.27	2.86	8.67e-05	0.0017	ESC	yes	no	no	no	no	yes	no	no	no	no	no	no	no	no	no	no	no	no	yes	no	no	no	no	no	no	no	yes	yes	no	no	no	no	no	no	no	36279	ENSMUSG00000059114
chr19	11299440	11299969	530	*	3.64	4.57	0.26	4.31	8.67e-05	0.0017	ESC	yes	no	no	no	yes	yes	no	no	no	no	no	no	no	no	no	no	no	no	yes	yes	yes	no	no	no	no	yes	yes	yes	no	no	no	no	no	yes	no	14484	ENSMUSG00000099398
chr3	122433827	122434605	779	*	3.64	4.6	-0.32	4.91	8.75e-05	0.00171	ESC	yes	no	no	no	no	yes	no	yes	no	no	no	no	no	no	no	no	no	no	no	no	no	yes	no	no	no	yes	yes	yes	no	no	no	no	no	no	no	139690	ENSMUSG00000028121
chr1	127904238	127905343	1106	*	3.64	4.56	0.26	4.3	8.95e-05	0.00174	ESC	yes	no	no	no	no	no	no	no	no	no	no	no	no	no	no	no	no	no	yes	yes	no	no	no	no	no	yes	no	yes	no	no	no	no	no	no	no	35464	ENSMUSG00000036104
chr19	24491779	24492961	1183	*	4.77	5.52	3.08	2.44	9.03e-05	0.00175	ESC	yes	no	no	no	no	yes	no	no	no	no	no	no	no	no	no	no	no	no	yes	yes	no	no	no	no	yes	yes	yes	yes	no	no	no	no	no	yes	no	14422	ENSMUSG00000074922
chr17	29187107	29187672	566	*	4.52	5.3	2.68	2.62	9.08e-05	0.00175	ESC	yes	no	no	no	no	yes	no	no	no	no	no	no	no	no	no	no	no	no	yes	no	no	no	no	no	no	yes	no	yes	no	no	no	no	no	no	no	50124	ENSMUSG00000024008
chr16	12960697	12961481	785	*	4.05	4.9	1.68	3.22	9.08e-05	0.00175	ESC	yes	no	no	no	no	yes	no	no	no	no	no	no	no	no	no	no	no	no	yes	yes	no	no	no	no	no	yes	yes	yes	no	no	no	no	no	no	no	148202	ENSMUSG00000022545
chr19	40272418	40273219	802	*	3.61	4.56	-0.32	4.88	9.31e-05	0.00179	ESC	yes	no	no	no	no	yes	no	no	no	no	no	no	no	no	no	no	no	no	no	no	yes	no	no	no	no	no	no	no	no	no	no	no	no	no	no	575	ENSMUSG00000055044
chr5	18452768	18453593	826	*	3.63	4.56	0.26	4.3	9.5e-05	0.00182	ESC	yes	no	no	no	no	yes	no	no	no	no	no	no	no	no	no	no	no	no	yes	no	no	no	no	no	no	no	yes	yes	no	no	no	no	no	no	no	92412	ENSMUSG00000057614
chr10	61828501	61829512	1012	*	3.62	4.57	-0.32	4.89	9.65e-05	0.00183	ESC	yes	no	no	no	no	yes	no	no	no	no	no	no	no	no	no	no	no	no	no	no	no	yes	no	no	no	no	yes	yes	no	no	no	no	no	no	no	44353	ENSMUSG00000020086
chr10	56374049	56374663	615	*	5.43	6.3	2.84	3.46	9.66e-05	0.00183	ESC	yes	no	no	no	no	yes	no	no	no	no	no	no	no	no	no	no	no	no	no	yes	no	yes	no	no	no	yes	yes	yes	no	no	no	no	no	no	no	2666	ENSMUSG00000050953
chr10	51238026	51238617	592	*	3.6	4.55	-0.32	4.87	9.68e-05	0.00183	ESC	yes	no	no	no	no	no	no	no	no	no	no	no	no	no	no	no	no	no	no	yes	yes	no	no	no	no	yes	no	yes	no	no	no	no	no	no	no	241994	ENSMUSG00000062593
chr10	68259383	68260176	794	*	3.65	4.61	-0.32	4.92	9.78e-05	0.00184	ESC	yes	no	no	no	no	no	no	no	no	no	no	no	no	no	no	no	no	no	yes	no	no	no	no	no	no	yes	yes	yes	no	no	no	no	no	no	no	18563	ENSMUSG00000019947
chr12	62707073	62707833	761	*	4.58	5.35	2.85	2.5	0.0001	0.00188	ESC	yes	no	no	no	no	yes	no	yes	no	no	no	no	no	no	no	no	no	no	no	yes	yes	no	no	no	no	yes	yes	yes	no	no	no	no	no	no	no	1183922	ENSMUSG00000035653
chr1	188853931	188854670	740	*	4.18	5.01	2.01	3	0.000102	0.0019	ESC	yes	no	no	no	no	yes	no	no	no	no	no	no	no	no	no	no	no	no	yes	yes	yes	no	no	no	no	yes	yes	yes	no	no	no	no	no	no	no	153170	ENSMUSG00000026608
chr5	131526689	131527204	516	*	4.66	5.41	3.01	2.41	0.000103	0.00193	ESC	yes	no	no	no	no	yes	no	no	no	no	no	no	no	no	no	no	no	no	no	no	no	no	no	no	no	no	no	yes	no	no	no	no	no	no	no	218191	ENSMUSG00000034040
chr18	81865495	81866053	559	*	3.62	4.55	0.27	4.28	0.000104	0.00193	ESC	yes	no	no	no	no	no	no	no	no	no	no	no	no	no	no	no	no	no	yes	yes	no	no	no	no	yes	yes	yes	yes	no	no	no	no	no	no	no	540723	ENSMUSG00000024553
chr5	27243057	27243967	911	*	4.68	5.44	2.92	2.52	0.000104	0.00193	ESC	yes	no	no	no	no	yes	no	no	no	no	no	no	no	no	no	no	no	no	yes	no	no	no	no	no	no	no	yes	yes	no	no	no	no	no	yes	no	257470	ENSMUSG00000048703
chr9	101041442	101042125	684	*	4.57	5.34	2.85	2.48	0.000106	0.00196	ESC	yes	no	no	no	no	yes	no	no	no	no	no	no	no	no	no	no	no	no	yes	no	no	no	no	no	no	no	yes	yes	no	no	no	no	no	no	no	6543	ENSMUSG00000032527
chr15	25769653	25770410	758	*	3.61	4.53	0.27	4.26	0.000106	0.00196	ESC	yes	no	no	no	no	yes	no	no	no	no	no	no	no	no	no	no	no	no	yes	yes	no	no	no	no	no	no	yes	yes	no	no	no	no	no	yes	no	72769	ENSMUSG00000022270
chr2	98844273	98844783	511	*	3.59	4.55	-0.32	4.86	0.000106	0.00196	ESC	yes	no	no	no	no	no	no	no	no	no	no	no	no	no	no	no	no	no	no	yes	no	no	no	no	no	yes	yes	yes	no	no	no	no	no	yes	no	176971	ENSMUSG00000075014
chr18	70380615	70381429	815	*	3.58	4.53	-0.32	4.85	0.000108	0.00197	ESC	yes	no	no	no	no	yes	no	no	no	no	no	no	no	no	no	no	no	no	yes	yes	yes	no	no	no	no	yes	yes	yes	no	no	no	no	no	no	no	91024	ENSMUSG00000079608
chr2	20652804	20653602	799	*	3.71	4.62	0.69	3.93	0.000108	0.00197	ESC	yes	no	no	no	no	yes	no	no	no	no	no	no	no	no	no	no	no	no	no	yes	no	no	no	no	no	no	yes	yes	no	no	no	no	no	no	no	315278	ENSMUSG00000036591
chr5	86786617	86787637	1021	*	3.59	4.54	-0.32	4.85	0.000108	0.00197	ESC	yes	no	no	no	no	no	no	no	no	no	no	no	no	no	no	no	no	no	no	no	no	no	no	no	no	no	no	no	no	no	no	no	no	no	no	16583	ENSMUSG00000035851
chr19	12731958	12732563	606	*	4.31	5.12	2.26	2.86	0.000109	0.00198	ESC	yes	no	no	no	no	no	no	no	no	no	no	no	no	no	no	no	no	no	no	no	no	no	no	no	no	no	yes	yes	no	no	no	no	no	no	no	33068	ENSMUSG00000079415
chr10	42968130	42969139	1010	*	3.68	4.58	0.68	3.9	0.00011	0.002	ESC	yes	no	no	no	no	yes	no	no	no	no	no	no	no	no	no	no	no	no	yes	yes	yes	no	no	no	yes	yes	yes	yes	no	no	no	no	no	yes	no	107759	ENSMUSG00000044770
chr7	63956657	63957580	924	*	5.64	6.24	4.57	1.68	0.000111	0.00201	ESC	yes	no	no	no	yes	no	no	yes	no	no	no	no	no	no	no	no	no	no	yes	yes	no	no	no	no	no	yes	yes	yes	no	no	no	no	yes	yes	no	17741	ENSMUSG00000052040
chr1	113959136	113959711	576	*	3.57	4.52	-0.32	4.84	0.000112	0.00203	ESC	yes	no	no	no	no	yes	no	no	no	no	no	no	no	no	no	no	no	no	no	yes	no	no	no	no	no	yes	yes	yes	no	no	no	no	no	yes	no	1725044	ENSMUSG00000070695
chr5	110469034	110470026	993	*	4.06	4.91	1.67	3.24	0.000113	0.00204	ESC	yes	no	no	no	no	yes	no	no	no	no	no	no	no	no	no	no	no	no	yes	no	no	no	no	no	no	no	yes	yes	no	no	no	no	no	yes	no	20530	ENSMUSG00000043323
chr17	35504653	35505372	720	*	4.28	5.12	2.02	3.1	0.000115	0.00207	ESC	yes	no	no	no	yes	no	no	no	no	no	no	no	no	no	no	no	no	no	no	no	yes	no	no	no	no	yes	yes	yes	no	no	no	no	no	no	no	645	ENSMUSG00000024406
chr3	122936486	122937150	665	*	3.56	4.51	-0.32	4.82	0.000116	0.00207	ESC	yes	no	no	no	no	yes	no	no	no	no	no	no	no	no	no	no	no	no	no	yes	no	no	no	no	no	yes	yes	yes	no	no	no	no	no	no	no	12282	ENSMUSG00000054091
chr6	133986991	133987611	621	*	3.6	4.52	0.26	4.26	0.000116	0.00207	ESC	yes	no	no	no	no	yes	no	no	no	no	no	no	no	no	no	no	no	no	no	yes	yes	no	no	no	no	yes	yes	yes	no	no	no	no	no	no	no	48088	ENSMUSG00000030199
chr13	97282738	97283367	630	*	3.6	4.52	0.27	4.25	0.000117	0.00208	ESC	yes	no	no	no	no	yes	no	no	no	no	no	no	no	no	no	no	no	no	yes	yes	no	no	no	no	no	yes	yes	yes	no	no	no	no	no	yes	no	41632	ENSMUSG00000041773
chr14	122329822	122330769	948	*	3.6	4.52	0.27	4.25	0.000117	0.00208	ESC	yes	no	no	no	yes	no	no	no	no	no	no	no	no	no	no	no	no	no	no	yes	no	no	no	no	no	no	yes	yes	no	no	no	no	no	no	no	120345	ENSMUSG00000064052
chrX	101084142	101084855	714	*	3.81	4.7	1.02	3.68	0.000117	0.00209	ESC	yes	no	no	no	yes	yes	no	no	no	no	no	no	no	no	no	no	no	no	yes	yes	no	no	no	no	no	yes	yes	yes	no	no	no	no	no	no	no	1164	ENSMUSG00000031297
chr10	25313865	25314462	598	*	3.55	4.5	-0.32	4.82	0.00012	0.00211	ESC	yes	no	no	no	yes	yes	no	no	no	no	no	no	no	no	no	no	no	no	yes	yes	no	no	no	no	no	no	yes	yes	no	no	no	no	no	no	no	5994	ENSMUSG00000039166
chr10	89470587	89471367	781	*	3.55	4.5	-0.32	4.82	0.00012	0.00211	ESC	yes	no	yes	no	no	yes	yes	no	no	no	no	no	no	no	no	no	no	no	yes	no	yes	yes	no	no	yes	no	yes	no	no	no	no	no	no	no	no	26619	ENSMUSG00000074802
chr18	4860584	4861431	848	*	3.55	4.5	-0.32	4.82	0.00012	0.00211	ESC	yes	no	no	no	no	no	no	no	no	no	no	no	no	no	no	no	no	no	yes	no	no	no	no	no	no	no	yes	yes	no	no	no	no	no	no	no	59108	ENSMUSG00000024236
chr1	189761414	189762062	649	*	3.9	4.78	1.28	3.5	0.000121	0.00212	ESC	yes	no	no	no	yes	no	no	no	no	no	no	no	no	no	no	no	no	no	yes	yes	yes	yes	no	no	no	yes	yes	yes	no	no	no	no	no	no	no	33145	ENSMUSG00000026604
chr11	71502129	71502725	597	*	4.37	5.16	2.49	2.67	0.000121	0.00212	ESC	yes	no	no	no	no	yes	no	no	no	no	no	no	no	no	no	no	no	no	no	no	yes	no	no	no	no	yes	no	yes	no	no	no	no	no	no	no	247194	ENSMUSG00000020811
chr18	33835767	33836487	721	*	4.49	5.27	2.68	2.59	0.000123	0.00214	ESC	yes	no	no	no	no	yes	no	no	no	no	no	no	no	no	no	no	no	no	yes	no	no	no	no	no	no	yes	yes	yes	no	no	no	no	no	yes	no	170718	ENSMUSG00000024376
chr15	34567988	34568517	530	*	3.55	4.5	-0.32	4.81	0.000123	0.00214	ESC	yes	no	no	no	no	no	no	no	no	no	no	no	no	no	no	no	no	no	no	no	no	no	no	no	no	no	yes	yes	no	no	no	no	no	no	no	72683	ENSMUSG00000022325
chr4	155670023	155671192	1170	*	4.21	5.04	2.02	3.03	0.000123	0.00214	ESC	yes	no	no	no	yes	yes	no	no	no	no	no	no	no	no	no	no	no	no	yes	yes	yes	no	no	no	no	yes	yes	yes	no	no	no	no	no	yes	no	824	ENSMUSG00000029060
chr5	25554501	25555242	742	*	4.04	4.89	1.69	3.2	0.000125	0.00216	ESC	yes	no	no	no	yes	yes	no	no	no	no	no	no	no	no	no	no	no	no	no	yes	yes	no	no	no	no	yes	yes	yes	no	no	no	no	no	yes	no	38433	ENSMUSG00000038044
chr16	9083578	9084099	522	*	3.96	4.82	1.49	3.33	0.000126	0.00216	ESC	yes	no	no	no	no	no	no	no	no	no	no	no	no	no	no	no	no	no	yes	yes	no	yes	no	no	no	yes	yes	yes	no	no	no	no	no	no	no	253477	ENSMUSG00000022507
chr7	80745104	80745862	759	*	4.46	5.25	2.59	2.66	0.000126	0.00216	ESC	yes	no	no	no	yes	yes	no	no	no	no	no	no	no	no	no	no	no	no	no	yes	no	no	no	no	no	yes	yes	yes	no	no	no	no	no	no	no	56226	ENSMUSG00000030527
chr8	44971134	44971980	847	*	4.02	4.89	1.5	3.39	0.000126	0.00217	ESC	yes	no	no	no	no	yes	no	no	no	no	no	no	no	no	no	no	no	no	no	yes	yes	no	no	no	no	no	yes	yes	no	no	no	no	no	no	no	35686	ENSMUSG00000070047
chrX	21344184	21344941	758	*	3.54	4.49	-0.32	4.8	0.000127	0.00217	ESC	yes	no	no	no	no	no	no	no	no	no	no	no	no	no	no	no	no	no	no	no	no	no	no	no	no	no	no	yes	no	no	no	no	no	no	no	139602	ENSMUSG00000068122
chr1	128392147	128392857	711	*	4.43	5.21	2.59	2.63	0.000129	0.00221	ESC	yes	no	no	no	no	yes	no	no	no	no	no	no	no	no	no	no	no	no	yes	yes	yes	no	no	no	no	yes	yes	yes	no	no	no	no	no	yes	no	24510	ENSMUSG00000026356
chr1	72793020	72793665	646	*	4.84	5.57	3.27	2.3	0.00013	0.00222	ESC	yes	no	no	no	no	yes	no	no	no	no	no	no	no	no	no	no	no	no	yes	no	no	yes	no	no	no	no	yes	yes	no	no	no	no	no	no	no	30837	ENSMUSG00000039323
chr5	53466618	53467550	933	*	4.41	5.23	2.37	2.85	0.000131	0.00223	ESC	yes	no	no	no	no	yes	no	yes	no	no	no	no	no	no	no	no	no	no	yes	yes	no	no	no	no	no	no	yes	yes	no	no	no	no	no	no	no	465	ENSMUSG00000039191
chr5	18565027	18565906	880	*	3.78	4.67	0.99	3.67	0.000132	0.00223	ESC	yes	no	no	no	no	yes	no	no	no	no	no	no	no	no	no	no	no	no	yes	no	no	no	no	no	no	no	yes	yes	no	no	no	no	no	no	no	204671	ENSMUSG00000057614
chr14	20048342	20049058	717	*	3.59	4.51	0.26	4.25	0.000132	0.00223	ESC	yes	no	no	no	no	no	no	no	no	no	no	no	no	no	no	no	no	no	no	no	no	no	no	no	no	yes	yes	yes	no	no	no	no	no	no	no	70714	ENSMUSG00000043004
chr8	72315987	72316601	615	*	3.53	4.48	-0.32	4.79	0.000134	0.00225	ESC	yes	no	no	no	yes	yes	no	no	no	no	no	no	no	no	no	no	no	no	yes	yes	yes	no	no	no	no	yes	yes	yes	no	no	no	no	no	yes	no	2431	ENSMUSG00000055148
chr8	24152964	24153654	691	*	4	4.87	1.48	3.39	0.000135	0.00226	ESC	yes	no	no	no	yes	yes	no	no	no	no	no	no	no	no	no	no	no	no	no	yes	yes	no	no	no	no	yes	yes	yes	no	no	no	no	no	no	no	285329	ENSMUSG00000056313
chr5	20973716	20974338	623	*	3.89	4.77	1.28	3.49	0.000136	0.00227	ESC	yes	no	no	no	no	yes	no	yes	no	no	no	no	no	no	no	no	no	no	yes	yes	yes	no	no	no	no	yes	yes	yes	no	no	no	no	no	yes	no	17317	ENSMUSG00000039968
chr3	60106051	60107035	985	*	3.52	4.47	-0.32	4.79	0.000138	0.0023	ESC	yes	no	no	no	no	yes	yes	no	no	no	no	no	no	no	no	no	no	no	yes	no	no	no	no	no	no	yes	yes	yes	no	no	no	no	no	no	no	24181	ENSMUSG00000027762
chr5	65700053	65700565	513	*	3.62	4.57	-0.32	4.89	0.000139	0.0023	ESC	yes	no	no	no	no	no	no	no	no	no	no	no	no	no	no	no	no	no	yes	no	no	no	no	no	no	no	no	yes	no	no	no	no	no	no	no	1779	ENSMUSG00000029202
chr19	3842395	3842952	558	*	3.52	4.47	-0.32	4.78	0.000139	0.0023	ESC	yes	no	no	no	no	no	no	no	no	no	no	no	no	no	no	no	no	no	no	yes	no	no	no	no	no	yes	yes	yes	no	no	no	no	no	yes	no	8820	ENSMUSG00000024843
chr5	23401157	23401900	744	*	3.53	4.48	-0.32	4.8	0.00014	0.00231	ESC	yes	no	no	no	yes	no	no	no	no	no	no	no	no	no	no	no	no	no	no	yes	no	no	no	no	no	no	yes	yes	no	no	no	no	no	no	no	32540	ENSMUSG00000029004
chr12	80010087	80010916	830	*	4.64	5.39	3	2.38	0.000142	0.00233	ESC	yes	no	no	no	no	no	no	no	no	no	no	no	no	no	no	no	no	no	yes	no	no	no	no	no	no	no	no	yes	no	no	no	no	no	no	no	102096	ENSMUSG00000021127
chr4	119071152	119072340	1189	*	4.7	5.44	3.08	2.36	0.000142	0.00233	ESC	yes	no	no	no	yes	no	no	no	no	no	no	no	no	no	no	no	no	no	yes	yes	yes	no	no	no	no	yes	yes	yes	no	no	no	no	no	yes	no	36370	ENSMUSG00000028645
chr4	41258772	41259512	741	*	3.87	4.75	1.26	3.49	0.000142	0.00233	ESC	yes	no	no	no	no	yes	no	no	no	no	no	no	no	no	no	no	no	no	no	no	no	no	no	no	no	no	no	yes	no	no	no	no	no	no	no	15631	ENSMUSG00000028433
chr2	171574217	171574818	602	*	4.46	5.25	2.6	2.65	0.000143	0.00233	ESC	yes	no	no	no	no	no	no	no	no	no	no	no	no	no	no	no	no	no	no	yes	no	no	no	no	no	no	no	no	no	no	no	no	no	no	no	468647	ENSMUSG00000067578
chr7	56518239	56519165	927	*	3.51	4.46	-0.32	4.77	0.000143	0.00233	ESC	yes	no	no	no	no	no	no	no	no	no	no	no	no	no	no	no	no	no	no	yes	no	no	no	no	yes	yes	no	yes	no	no	no	no	no	no	no	278478	ENSMUSG00000030450
chr17	63176284	63176948	665	*	4.03	4.88	1.69	3.19	0.000143	0.00234	ESC	yes	no	no	no	no	no	no	no	no	no	no	no	no	no	no	no	no	no	no	yes	yes	no	no	no	no	yes	yes	yes	no	no	no	no	no	no	no	294966	ENSMUSG00000048915
chr18	68923897	68924797	901	*	3.83	4.7	1.26	3.44	0.000144	0.00234	ESC	yes	no	no	no	no	yes	no	no	no	no	no	no	no	no	no	no	no	no	yes	yes	yes	no	no	no	yes	yes	no	yes	no	no	no	no	no	yes	no	25343	ENSMUSG00000024546
chr13	51125123	51126044	922	*	3.76	4.65	1.02	3.63	0.000145	0.00235	ESC	yes	no	no	no	yes	no	no	no	no	no	no	no	no	no	no	no	no	no	no	yes	no	no	no	no	no	yes	no	yes	no	no	no	no	no	no	no	24242	ENSMUSG00000021395
chr6	5032790	5033797	1008	*	3.97	4.84	1.48	3.36	0.000146	0.00236	ESC	yes	no	no	no	no	no	no	no	no	no	no	no	no	no	no	no	no	no	no	yes	no	no	no	no	no	yes	yes	yes	no	no	no	no	no	no	no	129872	ENSMUSG00000032827
chrX	101396288	101397097	810	*	3.75	4.64	0.99	3.65	0.000146	0.00236	ESC	yes	no	no	no	yes	no	no	no	no	no	no	no	no	no	no	no	no	no	no	yes	no	no	no	no	yes	yes	yes	yes	no	no	no	no	no	yes	no	19909	ENSMUSG00000047797
chr1	128000564	128001410	847	*	3.53	4.48	-0.32	4.8	0.000146	0.00236	ESC	yes	no	no	no	no	yes	no	no	no	no	no	no	no	no	no	no	no	no	yes	yes	yes	no	no	no	no	yes	yes	yes	no	no	no	no	no	yes	no	101636	ENSMUSG00000036086
chr4	57770045	57770592	548	*	3.53	4.48	-0.32	4.8	0.000146	0.00236	ESC	yes	no	no	no	yes	no	no	no	no	no	no	no	no	no	no	no	no	no	no	yes	no	no	no	no	no	yes	yes	yes	no	no	no	no	no	no	no	52387	ENSMUSG00000038729
chr1	126128784	126129628	845	*	3.54	4.47	0.26	4.21	0.000148	0.00238	ESC	yes	no	no	no	no	yes	no	no	no	no	no	no	no	no	no	no	no	no	no	yes	no	yes	no	no	no	yes	no	yes	no	no	no	no	no	no	no	215682	ENSMUSG00000026344
chr1	66912282	66912933	652	*	3.55	4.48	0.26	4.22	0.000148	0.00238	ESC	yes	no	no	no	no	yes	no	no	no	no	no	no	no	no	no	no	no	no	no	no	no	yes	no	no	no	no	no	no	no	no	no	no	no	no	no	32470	ENSMUSG00000061816
chr13	73099191	73099927	737	*	3.56	4.49	0.27	4.21	0.000149	0.00238	ESC	yes	no	no	no	no	yes	no	no	no	no	no	no	no	no	no	no	no	no	no	yes	no	no	no	no	no	yes	no	yes	no	no	no	no	no	no	no	160551	ENSMUSG00000021604
chr8	106872382	106872889	508	*	3.54	4.46	0.27	4.19	0.00015	0.00239	ESC	yes	no	no	no	no	no	no	no	no	no	no	no	no	no	no	no	no	no	no	yes	no	no	no	no	no	yes	yes	yes	no	no	no	no	no	yes	no	2139	ENSMUSG00000031910
chr11	38121086	38121651	566	*	3.5	4.45	-0.32	4.76	0.00015	0.00239	ESC	yes	no	no	no	no	yes	no	no	no	no	no	no	no	no	no	no	no	no	no	yes	yes	yes	no	no	yes	yes	no	no	no	no	no	no	no	no	no	885121	ENSMUSG00000049336
chr11	59511592	59512172	581	*	3.5	4.45	-0.32	4.76	0.00015	0.00239	ESC	yes	no	no	no	no	yes	no	no	no	no	no	no	no	no	no	no	no	no	no	yes	no	no	no	no	no	yes	no	yes	no	no	no	no	no	no	no	14578	ENSMUSG00000020472
chr9	92260738	92261258	521	*	3.76	4.64	1.02	3.63	0.00015	0.00239	ESC	yes	no	no	no	no	yes	no	no	no	no	no	no	no	no	no	no	no	no	yes	yes	no	no	no	no	no	yes	yes	yes	no	no	no	no	no	no	no	10987	ENSMUSG00000032369
chr16	13785713	13786449	737	*	3.53	4.46	0.27	4.18	0.000153	0.00242	ESC	yes	no	no	no	no	yes	no	no	no	no	no	no	no	no	no	no	no	no	yes	yes	no	yes	no	no	no	yes	no	yes	no	no	no	no	no	no	no	5004	ENSMUSG00000022682
chr9	78368556	78369723	1168	*	3.74	4.62	1.01	3.61	0.000153	0.00242	ESC	yes	no	no	no	no	no	no	no	no	no	no	no	no	no	no	no	no	no	no	no	no	no	no	no	no	no	yes	yes	no	no	no	no	no	yes	no	378	ENSMUSG00000060461
chr15	31126688	31127825	1138	*	3.96	4.83	1.48	3.35	0.000156	0.00245	ESC	yes	no	no	no	no	yes	no	no	no	no	no	no	no	no	no	no	no	no	no	yes	yes	no	no	no	no	yes	yes	yes	no	no	no	no	no	no	no	96488	ENSMUSG00000039168
chr5	129269830	129270607	778	*	4.24	5.07	1.99	3.08	0.000156	0.00245	ESC	yes	no	no	no	yes	yes	no	yes	no	no	no	no	no	no	no	no	no	no	no	yes	yes	no	no	no	no	yes	yes	yes	no	no	no	no	no	yes	no	173079	ENSMUSG00000044017
chr6	63128675	63129647	973	*	3.75	4.64	1.02	3.62	0.000158	0.00248	ESC	yes	no	no	no	no	yes	no	no	no	no	no	no	no	no	no	no	no	no	no	yes	yes	no	no	no	no	yes	yes	yes	no	no	no	no	no	no	no	126228	ENSMUSG00000071424
chr15	60474781	60475717	937	*	3.5	4.45	-0.32	4.77	0.000159	0.00249	ESC	yes	no	no	no	no	no	no	no	no	no	no	no	no	no	no	no	no	no	no	no	no	no	no	no	no	no	no	no	no	no	no	no	no	no	no	378060	ENSMUSG00000072568
chr7	25880248	25881134	887	*	3.49	4.43	-0.32	4.75	0.000159	0.00249	ESC	yes	no	no	no	no	yes	no	no	no	no	no	no	no	no	no	no	no	no	no	no	no	no	no	no	no	no	no	no	no	no	no	no	no	no	no	16485	ENSMUSG00000030483
chr4	12662610	12663640	1031	*	4.71	5.46	3.01	2.45	0.000159	0.00249	ESC	yes	no	no	no	no	yes	no	no	no	no	no	no	no	no	no	no	no	no	no	no	no	no	no	no	no	yes	no	yes	no	no	no	no	no	no	no	243197	ENSMUSG00000055963
chr1	167093518	167094301	784	*	3.48	4.43	-0.32	4.75	0.000161	0.00251	ESC	yes	no	no	no	no	no	no	no	no	no	no	no	no	no	no	no	no	no	no	no	no	no	no	no	no	yes	no	no	no	no	no	no	no	no	no	92100	ENSMUSG00000060568
chr18	3822042	3822618	577	*	3.48	4.43	-0.32	4.75	0.000161	0.00251	ESC	yes	no	no	no	no	yes	no	no	no	no	no	no	no	no	no	no	no	no	yes	yes	yes	no	no	no	no	yes	yes	yes	no	no	no	no	no	no	no	314084	ENSMUSG00000024232
chr10	60166026	60166912	887	*	3.75	4.64	0.99	3.64	0.000162	0.00251	ESC	yes	no	no	no	no	yes	no	no	no	no	no	no	no	no	no	no	no	no	no	yes	no	no	no	no	no	no	yes	yes	no	no	no	no	no	no	no	52347	ENSMUSG00000057337
chr7	79654533	79655169	637	*	4.7	5.43	3.14	2.29	0.000163	0.00252	ESC	yes	no	no	no	no	yes	no	no	no	no	no	no	no	no	no	no	no	no	yes	no	no	no	no	no	no	no	yes	yes	no	no	no	no	no	no	no	5026	ENSMUSG00000046591
chr18	65941049	65941630	582	*	5.03	5.71	3.68	2.03	0.000163	0.00252	ESC	yes	no	no	no	no	yes	no	no	no	no	no	no	no	no	no	no	no	no	yes	yes	no	no	no	no	no	no	yes	yes	no	no	no	no	no	no	no	1959	ENSMUSG00000024518
chr15	65926321	65926907	587	*	3.78	4.67	1.02	3.65	0.000164	0.00254	ESC	yes	no	no	no	no	yes	no	no	no	no	no	no	no	no	no	no	no	no	yes	yes	no	no	no	no	no	yes	yes	yes	no	no	no	no	no	yes	no	13923	ENSMUSG00000015001
chr4	110311999	110312858	860	*	4.16	4.99	2	2.98	0.000166	0.00255	ESC	yes	no	no	no	no	yes	no	no	no	no	no	no	no	no	no	no	no	no	no	yes	yes	no	no	no	no	yes	yes	yes	no	no	no	no	no	yes	no	39050	ENSMUSG00000028546
chr11	101681950	101682486	537	*	3.52	4.47	-0.32	4.79	0.000168	0.00257	ESC	yes	no	no	no	no	yes	no	no	no	no	no	no	no	no	no	no	no	no	no	no	yes	yes	no	no	no	no	yes	yes	no	no	no	no	no	no	no	16408	ENSMUSG00000034936
chr9	113670639	113671151	513	*	3.52	4.47	-0.32	4.79	0.000168	0.00257	ESC	yes	no	no	no	no	no	no	no	no	no	no	no	no	no	no	no	no	no	no	no	no	no	no	no	no	no	no	no	no	no	no	no	no	no	no	37107	ENSMUSG00000032504
chr17	34340586	34341115	530	*	3.48	4.43	-0.32	4.75	0.000171	0.0026	ESC	yes	no	no	no	no	yes	no	no	no	no	no	no	no	no	no	no	no	no	no	no	yes	no	no	no	no	no	yes	yes	no	no	no	no	no	no	no	13706	ENSMUSG00000024340
chr16	35145635	35146646	1012	*	4.11	4.93	2	2.93	0.000177	0.00267	ESC	yes	no	no	no	no	yes	no	yes	no	no	no	no	no	no	no	no	no	no	yes	yes	yes	no	no	no	yes	yes	yes	yes	no	no	no	no	no	yes	no	8230	ENSMUSG00000022840
chr6	75288544	75289200	657	*	3.53	4.46	0.27	4.18	0.000177	0.00267	ESC	yes	no	no	no	no	no	no	no	no	no	no	no	no	no	no	no	no	no	no	no	no	no	no	no	no	no	yes	no	no	no	no	no	no	no	no	1208583	ENSMUSG00000072476
chr5	131563782	131564381	600	*	4.63	5.39	2.92	2.46	0.000178	0.00267	ESC	yes	no	no	no	yes	yes	no	no	no	no	no	no	no	no	no	no	no	no	no	yes	yes	no	no	no	no	yes	yes	yes	no	no	no	no	no	yes	no	255284	ENSMUSG00000034040
chr1	86187684	86188283	600	*	4.07	4.92	1.67	3.25	0.000178	0.00267	ESC	yes	no	no	no	no	yes	no	no	no	no	no	no	no	no	no	no	no	no	no	no	no	no	no	no	no	yes	yes	yes	no	no	no	no	no	no	no	32903	ENSMUSG00000062590
chr11	107352559	107353135	577	*	3.5	4.42	0.26	4.16	0.000179	0.00267	ESC	yes	no	no	no	yes	yes	no	no	no	no	no	no	no	no	no	no	no	no	yes	yes	yes	no	no	no	yes	yes	yes	yes	no	no	no	no	no	yes	no	117563	ENSMUSG00000040430
chr12	84624859	84625894	1036	*	3.85	4.73	1.26	3.47	0.000179	0.00267	ESC	yes	no	no	no	yes	yes	no	no	no	no	no	no	no	no	no	no	no	no	no	yes	yes	no	no	no	no	yes	yes	yes	no	no	no	no	no	no	no	7445	ENSMUSG00000021240
chr11	57970359	57971496	1138	*	3.87	4.75	1.28	3.47	0.00018	0.00267	ESC	yes	no	no	no	yes	yes	no	yes	no	no	no	no	no	no	no	no	no	no	yes	yes	yes	no	no	no	no	yes	yes	yes	no	no	no	no	no	yes	no	37567	ENSMUSG00000037331
chrX	99556691	99557390	700	*	4.45	5.25	2.48	2.77	0.00018	0.00267	ESC	yes	no	no	no	no	yes	no	no	no	no	no	no	no	no	no	no	no	no	no	no	yes	no	no	no	no	no	yes	yes	no	no	no	no	no	no	no	85417	ENSMUSG00000034403
chr10	20264501	20265129	629	*	3.78	4.67	1.02	3.65	0.000181	0.00268	ESC	yes	no	no	no	yes	no	no	no	no	no	no	no	no	no	no	no	no	no	no	yes	yes	no	no	no	yes	yes	yes	yes	no	no	no	no	no	no	no	47339	ENSMUSG00000037608
chr11	53202261	53202878	618	*	4.35	5.14	2.5	2.64	0.000182	0.00268	ESC	yes	no	yes	no	no	yes	no	no	no	no	no	no	no	no	no	no	no	no	yes	no	yes	yes	no	no	no	no	yes	no	no	no	no	no	no	no	no	97578	ENSMUSG00000020361
chr17	35501975	35503051	1077	*	3.73	4.62	0.99	3.63	0.000182	0.00268	ESC	yes	no	no	no	no	no	no	no	no	no	no	no	no	no	no	no	no	no	no	no	no	no	no	no	no	no	no	no	no	no	no	no	no	no	no	2966	ENSMUSG00000024406
chr9	29611942	29612525	584	*	3.61	4.51	0.68	3.83	0.000183	0.00268	ESC	yes	no	no	no	no	no	no	no	no	no	no	no	no	no	no	no	no	no	no	yes	no	no	no	no	no	no	no	no	no	no	no	no	no	no	no	350615	ENSMUSG00000059974
chr18	13712514	13713140	627	*	4.05	4.9	1.7	3.2	0.000183	0.00269	ESC	yes	no	no	no	no	yes	no	yes	no	no	no	no	no	no	no	no	no	no	no	yes	no	no	no	no	no	yes	yes	yes	no	no	no	no	no	yes	no	259592	ENSMUSG00000024420
chr10	8888981	8889803	823	*	4.28	5.1	2.26	2.84	0.000186	0.00272	ESC	yes	no	yes	no	no	yes	no	yes	no	no	no	no	no	no	no	no	no	no	no	yes	yes	yes	no	no	no	yes	yes	yes	no	no	no	no	no	no	no	2910	ENSMUSG00000015305
chr18	35757492	35758136	645	*	4.31	5.1	2.38	2.73	0.000187	0.00273	ESC	yes	no	yes	no	yes	yes	no	yes	no	no	no	no	no	no	no	no	no	no	yes	yes	yes	yes	no	no	no	yes	yes	yes	no	no	no	no	no	yes	no	13422	ENSMUSG00000091896
chr5	104442746	104443384	639	*	3.73	4.61	1.02	3.6	0.000189	0.00275	ESC	yes	no	no	no	yes	yes	no	no	no	no	no	no	no	no	no	no	no	no	yes	yes	no	no	no	no	no	yes	yes	yes	no	no	no	no	no	yes	no	7627	ENSMUSG00000029304
chr15	60554422	60555240	819	*	3.81	4.68	1.26	3.42	0.00019	0.00275	ESC	yes	no	no	no	no	no	no	no	no	no	no	no	no	no	no	no	no	no	no	no	no	no	no	no	no	no	no	yes	no	no	no	no	no	no	no	298537	ENSMUSG00000072568
chr16	46500587	46501202	616	*	3.81	4.68	1.26	3.42	0.00019	0.00275	ESC	yes	no	no	no	no	yes	no	no	no	no	no	no	no	no	no	no	no	no	yes	yes	no	no	no	no	no	no	yes	yes	no	no	no	no	no	no	no	2061	ENSMUSG00000022656
chr3	97159358	97159885	528	*	4.06	4.89	1.86	3.03	0.00019	0.00276	ESC	yes	no	no	yes	yes	yes	no	no	no	no	no	no	no	no	no	no	no	no	no	yes	no	no	no	no	yes	yes	yes	yes	no	no	yes	no	no	yes	no	580	ENSMUSG00000028093
chr17	40495274	40495986	713	*	3.44	4.39	-0.32	4.71	0.000191	0.00276	ESC	yes	no	no	no	no	yes	no	no	no	no	no	no	no	no	no	no	no	no	no	no	no	no	no	no	no	no	yes	yes	no	no	no	no	no	no	no	24035	ENSMUSG00000090747
chr6	93478450	93479002	553	*	3.44	4.39	-0.32	4.71	0.000191	0.00276	ESC	yes	no	no	no	no	yes	no	no	no	no	no	no	no	no	no	no	no	no	no	no	no	no	no	no	no	no	no	no	no	no	no	no	no	no	no	534957	ENSMUSG00000030022
chr11	55946338	55947053	716	*	4.13	4.95	2.01	2.94	0.000191	0.00276	ESC	yes	no	no	no	yes	yes	no	no	no	no	no	no	no	no	no	no	no	no	no	yes	no	no	no	no	no	yes	yes	yes	no	no	no	no	no	yes	no	93956	ENSMUSG00000037393
chr18	47475038	47475843	806	*	3.81	4.68	1.27	3.4	0.000192	0.00276	ESC	yes	no	no	no	no	no	no	no	no	no	no	no	no	no	no	no	no	no	no	no	no	no	no	no	no	no	yes	yes	no	no	no	no	no	no	no	106167	ENSMUSG00000019647
chr16	22637285	22637830	546	*	3.47	4.42	-0.32	4.74	0.000192	0.00276	ESC	yes	no	no	no	no	no	no	no	no	no	no	no	no	no	no	no	no	no	no	no	yes	no	no	no	no	yes	yes	yes	no	no	no	no	no	yes	no	19390	ENSMUSG00000022861
chr9	96230029	96230835	807	*	3.47	4.42	-0.32	4.74	0.000192	0.00276	ESC	yes	no	no	no	no	yes	no	no	no	no	no	no	no	no	no	no	no	no	no	yes	no	no	no	no	no	yes	yes	yes	no	no	no	no	no	yes	no	33753	ENSMUSG00000032411
chr12	55505307	55505859	553	*	3.55	4.47	0.27	4.2	0.000195	0.00279	ESC	yes	no	no	no	no	yes	no	no	no	no	no	no	no	no	no	no	no	no	no	yes	no	no	no	no	no	no	yes	yes	no	no	no	no	no	no	no	12659	ENSMUSG00000021025
chr11	10337595	10338255	661	*	3.6	4.5	0.69	3.81	0.000195	0.00279	ESC	yes	no	no	no	no	yes	no	no	no	no	no	no	no	no	no	no	no	no	no	yes	yes	no	no	no	no	yes	no	yes	no	no	no	no	no	no	no	775967	ENSMUSG00000050830
chr17	7533302	7534106	805	*	3.44	4.39	-0.32	4.7	0.000197	0.0028	ESC	yes	no	no	no	yes	no	no	no	no	no	no	no	no	no	no	no	no	no	no	yes	no	no	no	no	no	no	yes	yes	no	no	no	no	no	no	no	147996	ENSMUSG00000056133
chr1	57281470	57282059	590	*	3.69	4.58	1	3.57	0.000197	0.0028	ESC	yes	no	no	no	no	yes	no	no	no	no	no	no	no	no	no	no	no	no	yes	yes	no	no	no	no	no	no	yes	yes	no	no	no	no	no	no	no	95560	ENSMUSG00000038323
chr2	35845664	35846309	646	*	3.71	4.59	1.02	3.58	0.000197	0.0028	ESC	yes	no	no	no	yes	no	no	no	no	no	no	no	no	no	no	no	no	no	no	no	no	no	no	no	no	yes	no	yes	no	no	no	no	no	no	no	133603	ENSMUSG00000026885
chrX	152652544	152653160	617	*	3.79	4.66	1.27	3.39	0.0002	0.00281	ESC	yes	no	no	no	no	yes	no	no	no	no	no	no	no	no	no	no	no	no	no	no	no	no	no	no	no	yes	yes	yes	no	no	no	no	no	no	no	89209	ENSMUSG00000091863
chr1	165613864	165614499	636	*	3.45	4.4	-0.32	4.71	0.000201	0.00283	ESC	yes	no	no	no	no	yes	no	no	no	no	no	no	no	no	no	no	no	no	no	no	no	no	no	no	no	no	no	yes	no	no	no	no	no	no	no	20038	ENSMUSG00000026566
chr8	98377464	98378265	802	*	3.44	4.38	-0.32	4.7	0.000207	0.0029	ESC	yes	no	no	no	no	no	no	no	no	no	no	no	no	no	no	no	no	no	no	no	no	no	no	no	no	no	no	no	no	no	no	no	no	no	no	1038205	ENSMUSG00000036510
chr1	93197377	93198169	793	*	3.43	4.38	-0.32	4.69	0.000207	0.0029	ESC	yes	no	no	no	no	yes	yes	no	no	no	no	no	no	no	no	no	no	no	yes	no	no	no	no	no	no	yes	no	yes	no	no	no	no	no	no	no	28651	ENSMUSG00000084989
chr7	45551392	45552079	688	*	3.51	4.43	0.27	4.15	0.000209	0.00291	ESC	yes	no	no	no	no	no	no	no	no	no	no	no	no	no	no	no	no	no	yes	yes	yes	no	no	yes	no	yes	yes	yes	no	no	no	no	no	no	no	2813	ENSMUSG00000030825
chr4	82401297	82401971	675	*	4.67	5.39	3.14	2.25	0.00021	0.00292	ESC	yes	no	no	no	no	yes	no	no	no	no	no	no	no	no	no	no	no	no	yes	yes	no	no	no	no	no	yes	yes	yes	no	no	no	no	no	yes	no	303778	ENSMUSG00000008575
chr6	30272273	30272798	526	*	4.11	4.95	1.84	3.11	0.000212	0.00295	ESC	yes	no	no	no	yes	yes	no	no	no	no	no	no	no	no	no	no	no	no	yes	yes	yes	no	no	no	no	yes	yes	yes	no	no	no	no	no	yes	no	31740	ENSMUSG00000039159
chr6	149130752	149131621	870	*	4.87	5.57	3.49	2.08	0.000214	0.00296	ESC	yes	no	yes	no	no	yes	no	yes	no	no	no	no	no	no	no	no	no	no	yes	yes	yes	no	no	no	yes	yes	yes	yes	no	no	no	no	yes	yes	no	581	ENSMUSG00000067292
chr3	112088312	112089085	774	*	3.71	4.59	1.02	3.58	0.000217	0.003	ESC	yes	no	no	no	no	yes	no	no	no	no	no	no	no	no	no	no	no	no	no	no	no	no	no	no	no	no	yes	yes	no	no	no	no	no	no	no	1169751	ENSMUSG00000074268
chr10	15262927	15263816	890	*	4.25	5.05	2.26	2.79	0.00022	0.00304	ESC	yes	no	no	no	no	yes	no	no	no	no	no	no	no	no	no	no	no	no	no	yes	yes	no	no	no	no	yes	yes	yes	no	no	no	no	no	yes	no	544712	ENSMUSG00000019867
chr15	16130638	16131387	750	*	4.06	4.9	1.84	3.05	0.000222	0.00306	ESC	yes	no	no	no	no	yes	no	no	no	no	no	no	no	no	no	no	no	no	yes	yes	yes	no	no	no	no	no	yes	yes	no	no	no	no	no	yes	no	597368	ENSMUSG00000025370
chr8	57732669	57733384	716	*	4.54	5.3	2.85	2.45	0.000222	0.00306	ESC	yes	no	no	no	yes	yes	no	yes	no	no	no	no	no	no	no	no	no	no	yes	yes	yes	no	no	no	no	yes	yes	yes	no	no	no	no	yes	yes	no	79636	ENSMUSG00000031608
chr18	42090474	42091133	660	*	3.57	4.47	0.67	3.8	0.000225	0.00309	ESC	yes	no	no	no	no	yes	no	no	no	no	no	no	no	no	no	no	no	no	no	yes	no	yes	no	no	no	yes	yes	yes	no	no	no	no	no	no	no	36806	ENSMUSG00000057719
chr7	138849950	138850598	649	*	3.42	4.37	-0.32	4.69	0.000225	0.00309	ESC	yes	no	no	no	no	yes	no	no	no	no	no	no	no	no	no	no	no	no	no	yes	yes	no	no	no	no	yes	yes	yes	no	no	no	no	no	yes	no	3676	ENSMUSG00000041775
chr12	40995493	40996025	533	*	3.56	4.46	0.67	3.79	0.000228	0.00312	ESC	yes	no	no	no	no	yes	no	no	no	no	no	no	no	no	no	no	no	no	no	yes	yes	no	no	no	no	yes	yes	yes	no	no	no	no	no	no	no	28064	ENSMUSG00000056899
chr1	39528215	39528873	659	*	3.65	4.53	1	3.53	0.000228	0.00312	ESC	yes	no	no	no	yes	yes	no	no	no	no	no	no	no	no	no	no	no	no	no	no	no	no	no	no	no	no	no	yes	no	no	no	no	no	no	no	6118	ENSMUSG00000003135
chr13	66823122	66824012	891	*	3.48	4.4	0.27	4.12	0.00023	0.00314	ESC	yes	no	no	no	no	yes	no	no	no	no	no	no	no	no	no	no	no	no	no	no	no	no	no	no	no	no	yes	no	no	no	no	no	no	no	no	80901	ENSMUSG00000074826
chr11	7534635	7535200	566	*	3.41	4.35	-0.32	4.67	0.000231	0.00315	ESC	yes	no	no	no	no	no	no	no	no	no	no	no	no	no	no	no	no	no	no	yes	yes	no	no	no	no	yes	yes	yes	no	no	no	no	no	no	no	320711	ENSMUSG00000020427
chr4	20022067	20023089	1023	*	4.35	5.14	2.5	2.64	0.000231	0.00315	ESC	yes	no	no	no	yes	yes	no	no	no	no	no	no	no	no	no	no	no	no	no	yes	yes	no	no	yes	no	yes	yes	yes	no	no	no	no	no	yes	no	14128	ENSMUSG00000073988
chr19	28182531	28183530	1000	*	4.03	4.86	1.86	3	0.000233	0.00317	ESC	yes	no	no	no	no	yes	no	no	no	no	no	no	no	no	no	no	no	no	yes	yes	yes	no	no	no	yes	yes	yes	yes	no	no	no	no	no	yes	no	171364	ENSMUSG00000040929
chr18	31568671	31569219	549	*	4.59	5.32	3.01	2.31	0.000235	0.00318	ESC	yes	no	no	no	no	yes	no	yes	no	no	no	no	no	no	no	no	no	no	yes	yes	yes	no	no	no	no	yes	yes	yes	no	no	no	no	no	yes	no	40292	ENSMUSG00000092124
chr5	141986966	141987811	846	*	3.68	4.56	1.02	3.55	0.000235	0.00318	ESC	yes	no	no	no	no	no	no	no	no	no	no	no	no	no	no	no	no	no	no	no	no	no	no	no	no	no	no	no	no	no	no	no	no	no	no	413685	ENSMUSG00000056493
chr8	37498395	37499166	772	*	3.4	4.35	-0.32	4.66	0.000238	0.00321	ESC	yes	no	no	no	no	yes	no	no	no	no	no	no	no	no	no	no	no	no	no	no	no	no	no	no	no	yes	yes	yes	no	no	no	no	no	no	no	504790	ENSMUSG00000074384
chr10	6820658	6821321	664	*	3.41	4.35	-0.32	4.67	0.000238	0.00321	ESC	yes	no	no	no	no	yes	no	no	no	no	no	no	no	no	no	no	no	no	yes	no	no	no	no	no	no	no	yes	no	no	no	no	no	no	no	no	58896	ENSMUSG00000078488
chr13	26004751	26005365	615	*	3.41	4.35	-0.32	4.67	0.000238	0.00321	ESC	yes	no	no	no	no	no	no	no	no	no	no	no	no	no	no	no	no	no	no	yes	no	no	no	no	no	yes	yes	yes	no	no	no	no	no	no	no	734248	ENSMUSG00000048978
chr3	11211079	11211825	747	*	3.75	4.62	1.27	3.35	0.000241	0.00322	ESC	yes	no	no	no	no	yes	no	no	no	no	no	no	no	no	no	no	no	no	yes	no	no	no	no	no	no	no	yes	yes	no	no	no	no	no	no	no	770976	ENSMUSG00000027534
chr6	128746991	128747727	737	*	3.47	4.39	0.27	4.12	0.000241	0.00322	ESC	yes	no	no	no	no	yes	no	no	no	no	no	no	no	no	no	no	no	no	yes	no	no	no	no	no	no	no	no	no	no	no	no	no	no	no	no	23931	ENSMUSG00000079299
chr11	29596951	29597712	762	*	3.4	4.34	-0.32	4.66	0.000241	0.00322	ESC	yes	no	yes	no	no	yes	yes	no	no	no	no	no	no	no	no	no	no	no	yes	no	yes	no	no	no	no	yes	yes	yes	no	no	no	no	no	no	no	48841	ENSMUSG00000020460
chr12	86498640	86499524	885	*	3.4	4.34	-0.32	4.66	0.000241	0.00322	ESC	yes	no	no	no	yes	yes	no	no	no	no	no	no	no	no	no	no	no	no	no	yes	yes	no	no	no	no	yes	yes	yes	no	no	no	no	no	yes	no	137522	ENSMUSG00000021255
chr16	9284202	9285042	841	*	3.4	4.34	-0.32	4.66	0.000241	0.00322	ESC	yes	no	no	no	no	no	no	no	no	no	no	no	no	no	no	no	no	no	no	yes	no	no	no	no	yes	yes	yes	yes	no	no	no	no	no	no	no	454101	ENSMUSG00000022507
chr10	70611554	70612107	554	*	4.11	4.95	1.87	3.08	0.000242	0.00323	ESC	yes	no	no	no	no	yes	no	no	no	no	no	no	no	no	no	no	no	no	no	no	yes	no	no	no	no	no	no	no	no	no	no	no	no	no	no	43857	ENSMUSG00000037747
chr15	73775561	73776616	1056	*	3.56	4.45	0.69	3.76	0.000242	0.00324	ESC	yes	no	no	no	no	yes	no	no	no	no	no	no	no	no	no	no	no	no	no	yes	yes	no	no	no	no	yes	yes	yes	no	no	no	no	no	no	no	52415	ENSMUSG00000059895
chr5	20469617	20470163	547	*	3.5	4.45	-0.32	4.77	0.000243	0.00324	ESC	yes	no	no	no	no	yes	no	no	no	no	no	no	no	no	no	no	no	no	no	no	no	no	no	no	no	no	yes	yes	no	no	no	no	no	no	no	411960	ENSMUSG00000039987
chr12	16026383	16027119	737	*	3.69	4.58	1.02	3.56	0.000244	0.00324	ESC	yes	no	no	no	no	yes	no	no	no	no	no	no	no	no	no	no	no	no	no	no	no	no	no	no	no	no	yes	yes	no	no	no	no	no	no	no	209460	ENSMUSG00000020601
chr2	50265106	50265765	660	*	3.6	4.5	0.69	3.81	0.000244	0.00324	ESC	yes	no	no	no	no	yes	no	no	no	no	no	no	no	no	no	no	no	no	yes	yes	no	no	no	no	no	no	yes	yes	no	no	no	no	no	no	no	31035	ENSMUSG00000026766
chr15	5135096	5135892	797	*	3.67	4.56	0.99	3.56	0.000244	0.00324	ESC	yes	no	no	no	no	no	no	no	no	no	no	no	no	no	no	no	no	no	no	yes	yes	no	no	no	no	no	no	yes	no	no	no	no	yes	no	no	7968	ENSMUSG00000050697
chr13	19423908	19425006	1099	*	3.39	4.33	-0.32	4.65	0.000246	0.00326	ESC	yes	no	no	no	no	no	no	no	no	no	no	no	no	no	no	no	no	no	yes	yes	no	no	no	no	no	yes	yes	yes	no	no	no	no	no	yes	no	28112	ENSMUSG00000003062
chr1	80403189	80403924	736	*	4.46	5.22	2.77	2.46	0.00025	0.0033	ESC	yes	no	no	no	no	yes	no	no	no	no	no	no	no	no	no	no	no	no	no	no	no	no	no	no	no	no	no	yes	no	no	no	no	no	no	no	57523	ENSMUSG00000110100
chr2	132880980	132881690	711	*	3.58	4.48	0.69	3.79	0.00025	0.0033	ESC	yes	no	no	no	yes	no	no	no	no	no	no	no	no	no	no	no	no	no	yes	yes	no	no	no	no	no	yes	yes	no	no	no	no	no	no	no	no	88	ENSMUSG00000043110
chr2	84762093	84762753	661	*	3.63	4.51	1	3.51	0.000253	0.00332	ESC	yes	no	no	no	no	no	no	no	no	no	no	no	no	no	no	no	no	no	yes	yes	yes	no	no	no	yes	no	no	yes	no	no	no	no	no	no	no	12690	ENSMUSG00000023224
chr3	18623875	18624557	683	*	4.51	5.25	2.86	2.4	0.000257	0.00336	ESC	yes	no	no	no	no	yes	yes	yes	no	no	no	no	no	no	no	no	no	no	yes	yes	yes	no	no	no	no	yes	yes	yes	yes	no	no	no	no	yes	no	380536	ENSMUSG00000039519
chr4	108218588	108219559	972	*	4.3	5.08	2.49	2.6	0.000261	0.0034	ESC	yes	no	no	no	yes	yes	no	yes	no	no	no	no	no	no	no	no	no	no	yes	yes	yes	no	no	no	no	yes	yes	yes	no	no	no	no	yes	yes	no	539	ENSMUSG00000034645
chr15	89656190	89657755	1566	*	4.2	5	2.27	2.73	0.000261	0.0034	ESC	yes	no	no	no	no	yes	no	no	no	no	no	no	no	no	no	no	no	no	yes	no	no	no	no	no	no	no	yes	no	no	no	no	no	no	no	no	64266	ENSMUSG00000022621
chr4	40238306	40238823	518	*	3.49	4.41	0.27	4.14	0.000262	0.00341	ESC	yes	no	no	no	yes	no	no	no	no	no	no	no	no	no	no	no	no	no	yes	no	no	no	no	no	no	no	no	no	no	no	no	no	no	no	no	1004	ENSMUSG00000040296
chr4	48624917	48625875	959	*	4.03	4.88	1.7	3.18	0.000263	0.00341	ESC	yes	no	yes	no	no	no	no	no	no	no	no	no	no	no	no	no	no	no	no	no	no	no	no	no	yes	no	no	yes	no	no	no	no	no	no	no	37638	ENSMUSG00000028348
chr15	39780530	39781456	927	*	3.66	4.54	1.01	3.53	0.000263	0.00341	ESC	yes	no	no	no	no	yes	no	no	no	no	no	no	no	no	no	no	no	no	yes	yes	no	no	no	no	yes	yes	yes	yes	no	no	no	no	no	yes	no	34599	ENSMUSG00000022303
chr18	10460988	10461999	1012	*	4.75	5.48	3.2	2.28	0.000263	0.00341	ESC	yes	no	no	no	yes	yes	no	no	no	no	no	no	no	no	no	no	no	no	no	yes	yes	no	no	no	no	no	yes	yes	no	no	no	no	no	no	no	135810	ENSMUSG00000042942
chr15	97593456	97594230	775	*	4.69	5.42	3.15	2.27	0.000265	0.00341	ESC	yes	no	no	no	yes	yes	no	no	no	no	no	no	no	no	no	no	no	no	yes	yes	no	no	no	no	no	yes	yes	yes	no	no	no	no	no	yes	no	111594	ENSMUSG00000022466
chr4	11665340	11666083	744	*	3.75	4.61	1.27	3.34	0.000265	0.00341	ESC	yes	no	no	no	no	yes	no	no	no	no	no	no	no	no	no	no	no	no	no	no	no	no	no	no	no	no	yes	yes	no	no	no	no	no	no	no	38373	ENSMUSG00000028214
chr10	88684723	88685555	833	*	3.39	4.33	-0.32	4.65	0.000268	0.00344	ESC	yes	no	no	no	no	yes	no	no	no	no	no	no	no	no	no	no	no	no	yes	yes	yes	yes	no	no	no	yes	yes	yes	no	no	no	no	no	yes	no	0	ENSMUSG00000004359
chr15	100041355	100042069	715	*	3.91	4.74	1.68	3.06	0.000269	0.00345	ESC	yes	no	no	no	no	no	no	no	no	no	no	no	no	no	no	no	no	no	no	no	no	no	no	no	no	no	no	yes	no	no	no	no	no	no	no	2690	ENSMUSG00000023026
chr9	45349070	45349798	729	*	3.91	4.75	1.68	3.07	0.000272	0.00347	ESC	yes	no	no	no	yes	no	no	no	no	no	no	no	no	no	no	no	no	no	yes	yes	yes	no	no	no	no	yes	yes	yes	no	yes	no	no	no	no	no	20386	ENSMUSG00000066705
chr12	88045065	88045679	615	*	3.37	4.31	-0.32	4.63	0.000272	0.00347	ESC	yes	no	no	no	no	yes	no	no	no	no	no	no	no	no	no	no	no	no	yes	no	no	no	no	no	no	yes	yes	yes	no	no	no	no	no	no	no	18060	ENSMUSG00000095717
chr11	52285761	52286846	1086	*	4.95	5.63	3.64	1.99	0.000274	0.00349	ESC	yes	no	no	no	yes	no	no	no	no	no	no	no	no	no	no	no	no	no	no	yes	no	no	no	no	no	yes	yes	yes	no	no	no	no	no	no	no	2746	ENSMUSG00000000782
chr8	89003282	89003987	706	*	5.42	6.35	2.13	4.22	0.000275	0.0035	ESC	yes	no	yes	no	yes	yes	no	no	no	no	no	no	no	no	no	no	no	no	yes	yes	yes	no	no	no	no	yes	yes	yes	no	no	no	no	no	yes	no	40174	ENSMUSG00000031665
chr14	60217639	60218562	924	*	3.44	4.35	0.27	4.08	0.000276	0.0035	ESC	yes	no	no	no	no	yes	no	no	no	no	no	no	no	no	no	no	no	no	no	yes	no	no	no	yes	no	yes	yes	yes	no	no	no	no	no	yes	no	20459	ENSMUSG00000021983
chr11	30749501	30750944	1444	*	5.04	5.72	3.72	2	0.000277	0.00351	ESC	yes	no	no	no	no	yes	no	no	no	no	no	no	no	no	no	no	no	no	yes	yes	no	no	no	no	no	no	yes	yes	no	no	no	no	no	no	no	20781	ENSMUSG00000040850
chr3	68306650	68307189	540	*	3.54	4.44	0.69	3.75	0.000279	0.00352	ESC	yes	no	no	no	no	no	no	no	no	no	no	no	no	no	no	no	no	no	no	no	no	no	no	no	no	no	no	no	no	no	no	no	no	no	no	241847	ENSMUSG00000027777
chr11	96780021	96780698	678	*	3.36	4.3	-0.32	4.62	0.000282	0.00355	ESC	yes	no	no	no	no	no	no	no	no	no	no	no	no	no	no	no	no	no	no	no	no	no	no	no	no	no	no	no	no	no	no	no	no	no	no	2461	ENSMUSG00000020876
chr11	3145255	3145791	537	*	3.35	4.29	-0.32	4.61	0.000288	0.00362	ESC	yes	no	no	no	no	yes	no	no	no	no	no	no	no	no	no	no	no	no	yes	yes	yes	no	no	no	no	yes	yes	yes	no	no	no	no	no	yes	no	47671	ENSMUSG00000023764
chr3	52385958	52387028	1071	*	3.82	4.69	1.28	3.41	0.00029	0.00363	ESC	yes	no	no	no	yes	no	no	no	no	no	no	no	no	no	no	no	no	no	no	no	no	no	no	no	no	no	no	no	no	no	no	no	no	no	no	117621	ENSMUSG00000044167
chr10	85539378	85540258	881	*	5.29	5.92	4.18	1.74	0.000292	0.00366	ESC	yes	no	no	no	yes	yes	no	no	no	no	no	no	no	no	no	no	no	no	yes	yes	yes	no	no	no	no	yes	yes	yes	yes	no	no	no	no	yes	no	152563	ENSMUSG00000020042
chr8	49194674	49195355	682	*	3.35	4.29	-0.32	4.61	0.000297	0.00371	ESC	yes	no	no	no	no	yes	no	no	no	no	no	no	no	no	no	no	no	no	no	no	no	no	no	no	no	no	no	no	no	no	no	no	no	no	no	350722	ENSMUSG00000031561
chr7	4260019	4261314	1296	*	3.8	4.65	1.49	3.16	0.0003	0.00374	ESC	yes	no	no	no	no	no	yes	no	no	no	no	no	no	no	no	no	no	no	yes	no	no	no	no	no	no	yes	no	yes	no	no	no	no	no	no	no	22264	ENSMUSG00000070873
chr13	17700144	17700867	724	*	3.36	4.3	-0.32	4.62	0.000301	0.00375	ESC	yes	no	no	no	no	yes	no	no	no	no	no	no	no	no	no	no	no	no	no	yes	yes	no	no	no	no	no	no	yes	no	no	no	no	no	no	no	4590	ENSMUSG00000055137
chr7	4213389	4213924	536	*	3.52	4.41	0.69	3.72	0.000303	0.00376	ESC	yes	no	no	no	no	yes	no	no	no	no	no	no	no	no	no	no	no	no	no	yes	yes	no	no	no	no	no	yes	yes	no	no	no	no	no	no	no	23829	ENSMUSG00000070873
chr9	32414911	32415684	774	*	3.4	4.32	0.27	4.05	0.000306	0.0038	ESC	yes	no	no	no	no	yes	no	no	no	no	no	no	no	no	no	no	no	no	yes	yes	no	no	no	no	no	yes	yes	yes	no	no	no	no	no	no	no	42417	ENSMUSG00000041248
chr5	142129830	142130597	768	*	3.38	4.32	-0.32	4.64	0.000307	0.0038	ESC	yes	no	yes	no	yes	yes	no	no	no	no	no	no	no	no	no	no	no	no	yes	yes	no	no	no	no	no	yes	yes	yes	no	no	no	no	no	no	no	270899	ENSMUSG00000056493
chr16	88719792	88720525	734	*	4.06	4.88	2	2.88	0.000307	0.0038	ESC	yes	no	no	no	no	yes	no	no	no	no	no	no	no	no	no	no	no	no	no	yes	yes	no	no	no	no	yes	yes	yes	no	no	no	no	no	yes	no	8336	ENSMUSG00000056350
chr3	91963901	91965038	1138	*	3.34	4.28	-0.32	4.6	0.000308	0.0038	ESC	yes	no	no	no	no	yes	no	no	no	no	no	no	no	no	no	no	no	no	yes	yes	yes	no	no	no	no	yes	yes	yes	no	no	no	no	no	no	no	49544	ENSMUSG00000042244
chr6	100482179	100482917	739	*	3.34	4.28	-0.32	4.6	0.000308	0.0038	ESC	yes	no	no	no	no	yes	no	no	no	no	no	no	no	no	no	no	no	no	yes	yes	yes	no	no	no	no	yes	yes	yes	no	no	no	no	no	yes	no	188239	ENSMUSG00000035378
chrX	77567859	77568599	741	*	4.26	5.07	2.28	2.79	0.000315	0.00386	ESC	yes	no	no	no	no	no	no	no	no	no	no	no	no	no	no	no	no	no	no	no	yes	no	no	no	no	no	no	yes	no	no	no	no	no	no	no	56845	ENSMUSG00000025246
chr3	62938424	62939100	677	*	4.32	5.1	2.5	2.6	0.000316	0.00387	ESC	yes	no	no	no	no	yes	no	no	no	no	no	no	no	no	no	no	no	no	no	yes	no	no	no	no	no	no	no	yes	no	no	no	no	no	no	no	302436	ENSMUSG00000027820
chr19	35101006	35102014	1009	*	3.34	4.28	-0.32	4.6	0.000317	0.00388	ESC	yes	no	no	no	no	yes	no	no	no	no	no	no	no	no	no	no	no	no	no	no	no	no	no	no	no	no	no	yes	no	no	no	no	no	no	no	178644	ENSMUSG00000024795
chr11	77738398	77739114	717	*	4.13	4.93	2.14	2.8	0.000318	0.00389	ESC	yes	no	no	no	no	yes	no	no	no	no	no	no	no	no	no	no	no	no	yes	yes	yes	no	no	no	no	yes	yes	yes	no	no	no	no	no	yes	no	13114	ENSMUSG00000000724
chr7	3211974	3212676	703	*	3.33	4.28	-0.32	4.59	0.000319	0.00389	ESC	yes	no	no	no	yes	no	no	no	no	no	no	no	no	no	no	no	no	no	no	no	no	no	no	no	no	no	yes	yes	no	no	no	no	no	yes	no	37063	ENSMUSG00000078817
chr14	91478286	91478874	589	*	3.36	4.3	-0.32	4.61	0.000321	0.0039	ESC	yes	no	no	no	no	yes	no	no	no	no	no	no	no	no	no	no	no	no	yes	no	yes	no	no	no	no	yes	yes	yes	no	no	no	no	no	yes	no	2411804	ENSMUSG00000055421
chr17	88498208	88498883	676	*	3.36	4.3	-0.32	4.61	0.000321	0.0039	ESC	yes	no	no	no	no	no	no	no	no	no	no	no	no	no	no	no	no	no	yes	no	no	yes	no	no	no	no	no	no	no	no	no	no	no	no	no	31234	ENSMUSG00000034709
chr4	102976202	102977217	1016	*	4.39	5.15	2.68	2.48	0.000323	0.00393	ESC	yes	no	no	no	no	yes	no	no	no	no	no	no	no	no	no	no	no	no	no	yes	no	no	no	no	no	yes	no	yes	no	no	no	no	no	no	no	1388	ENSMUSG00000028523
chr5	65525101	65526485	1385	*	4.08	4.92	1.87	3.05	0.000325	0.00394	ESC	yes	no	no	no	no	yes	no	no	no	no	no	no	no	no	no	no	no	no	no	yes	no	no	no	no	no	yes	yes	yes	yes	no	no	no	no	yes	no	10698	ENSMUSG00000037822
chr4	109026362	109027002	641	*	4.06	4.88	2	2.88	0.000326	0.00395	ESC	yes	no	no	no	no	no	no	no	no	no	no	no	no	no	no	no	no	no	yes	yes	no	no	no	no	no	yes	yes	yes	no	no	no	no	no	no	no	25706	ENSMUSG00000053510
chr14	122416164	122417219	1056	*	5.22	5.85	4.07	1.77	0.000327	0.00395	ESC	yes	no	no	no	no	yes	no	no	no	no	no	no	no	no	no	no	no	no	yes	yes	yes	yes	no	no	no	yes	yes	yes	no	no	no	no	no	yes	no	33895	ENSMUSG00000064052
chr17	47571513	47572321	809	*	3.39	4.31	0.27	4.03	0.000327	0.00395	ESC	yes	no	no	no	yes	yes	no	no	no	no	no	no	no	no	no	no	no	no	no	yes	no	no	no	no	no	yes	yes	yes	no	no	no	no	no	yes	no	39170	ENSMUSG00000023988
chr5	12872852	12873756	905	*	3.32	4.26	-0.32	4.57	0.000339	0.00407	ESC	yes	no	no	no	no	yes	no	no	no	no	no	no	no	no	no	no	no	no	yes	yes	yes	no	no	no	no	no	yes	yes	no	no	no	no	no	no	no	251657	ENSMUSG00000028883
chr6	6069918	6070450	533	*	3.32	4.26	-0.32	4.57	0.000339	0.00407	ESC	yes	no	no	no	no	no	no	no	no	no	no	no	no	no	no	no	no	no	no	no	no	no	no	no	no	yes	no	yes	no	no	no	no	no	no	no	146722	ENSMUSG00000015112
chr9	49053918	49054530	613	*	3.82	4.67	1.49	3.18	0.000341	0.0041	ESC	yes	no	no	no	no	no	no	no	no	no	no	no	no	no	no	no	no	no	no	no	no	no	no	no	no	no	no	no	no	no	no	no	no	no	no	1082	ENSMUSG00000032264
chr4	150162351	150163175	825	*	3.35	4.29	-0.32	4.61	0.000344	0.00411	ESC	no	no	no	no	no	no	no	no	no	no	no	no	no	no	no	no	no	no	no	no	yes	no	no	no	no	no	no	no	no	no	no	no	no	no	no	13378	ENSMUSG00000062064
chr5	60882330	60883105	776	*	4.27	5.06	2.38	2.68	0.000348	0.00414	ESC	yes	no	no	no	no	yes	no	no	no	no	no	no	no	no	no	no	no	no	yes	yes	no	no	no	no	no	yes	yes	yes	no	no	no	no	no	no	no	925710	ENSMUSG00000089992
chr4	136089124	136089637	514	*	3.86	4.72	1.5	3.21	0.000348	0.00414	ESC	yes	no	no	no	yes	no	no	yes	no	no	no	no	no	no	no	no	no	no	no	yes	no	no	no	no	no	yes	yes	yes	no	no	no	no	no	no	no	35695	ENSMUSG00000059291
chr2	153642896	153643611	716	*	3.75	4.61	1.28	3.33	0.000349	0.00415	ESC	yes	no	no	no	no	no	no	no	no	no	no	no	no	no	no	no	no	no	no	yes	no	no	no	no	no	yes	yes	yes	no	no	no	no	no	no	no	5838	ENSMUSG00000027478
chr5	118436565	118437199	635	*	3.31	4.25	-0.32	4.57	0.000351	0.00416	ESC	yes	no	no	no	yes	no	no	yes	no	no	no	no	no	no	no	no	no	no	yes	yes	no	no	no	no	no	yes	yes	yes	no	no	no	no	no	yes	no	123479	ENSMUSG00000018076
chr8	86887996	86888585	590	*	3.31	4.25	-0.32	4.57	0.000351	0.00416	ESC	yes	no	no	no	no	yes	no	no	no	no	no	no	no	no	no	no	no	no	yes	yes	yes	no	no	no	no	yes	yes	yes	no	no	no	no	no	yes	no	2737	ENSMUSG00000031652
chrX	88873030	88873857	828	*	3.85	4.71	1.5	3.2	0.000354	0.00419	ESC	yes	no	no	no	no	yes	no	no	no	no	no	no	no	no	no	no	no	no	no	yes	no	no	no	no	no	no	yes	yes	no	no	no	no	no	no	no	535831	ENSMUSG00000035395
chr16	4031260	4031868	609	*	3.32	4.27	-0.32	4.58	0.000361	0.00426	ESC	yes	no	no	no	no	no	no	no	no	no	no	no	no	no	no	no	no	no	no	no	no	no	no	no	no	no	no	no	no	no	no	no	no	no	no	5073	ENSMUSG00000005980
chr2	144156860	144157682	823	*	3.32	4.27	-0.32	4.58	0.000361	0.00426	ESC	yes	no	no	no	yes	no	no	no	no	no	no	no	no	no	no	no	no	no	yes	yes	no	no	no	no	no	no	no	yes	no	no	no	no	no	no	no	112980	ENSMUSG00000027424
chr6	37767305	37768083	779	*	3.64	4.51	1.02	3.5	0.000362	0.00426	ESC	yes	no	no	no	no	yes	no	no	no	no	no	no	no	no	no	no	no	no	no	yes	yes	no	no	no	no	yes	yes	yes	no	no	no	no	no	yes	no	102727	ENSMUSG00000029833
chr11	44746499	44747174	676	*	3.31	4.25	-0.32	4.56	0.000366	0.0043	ESC	yes	no	no	no	no	yes	no	yes	no	no	no	no	no	no	no	no	no	no	yes	yes	yes	no	no	no	no	yes	yes	yes	no	no	no	no	no	yes	no	129181	ENSMUSG00000057098
chr13	66426693	66427371	679	*	3.31	4.25	-0.32	4.57	0.000367	0.00431	ESC	yes	no	no	no	no	no	no	no	no	no	no	no	no	no	no	no	no	no	no	no	yes	no	no	no	no	no	no	no	no	no	no	no	no	no	no	13746	ENSMUSG00000074832
chr3	68564858	68565835	978	*	4.47	5.22	2.85	2.37	0.000373	0.00436	ESC	yes	no	no	no	yes	yes	no	no	no	no	no	no	no	no	no	no	no	no	no	yes	yes	no	no	no	no	yes	yes	yes	no	no	no	no	no	yes	no	124808	ENSMUSG00000027776
chr1	119305184	119306003	820	*	4.21	4.99	2.38	2.61	0.000379	0.00443	ESC	yes	no	no	no	yes	no	no	no	no	no	no	no	no	no	no	no	no	no	yes	yes	yes	no	no	no	no	yes	yes	yes	no	no	no	no	no	yes	no	116244	ENSMUSG00000037035
chr4	120610746	120611490	745	*	3.96	4.8	1.67	3.13	0.00038	0.00444	ESC	yes	no	no	no	no	no	no	no	no	no	no	no	no	no	no	no	no	no	no	no	no	no	no	no	no	no	no	yes	no	no	no	no	no	no	no	22000	ENSMUSG00000091297
chr12	104433209	104433833	625	*	3.48	4.37	0.67	3.7	0.000382	0.00446	ESC	yes	no	no	no	yes	yes	no	no	no	no	no	no	no	no	no	no	no	no	no	yes	yes	no	no	no	yes	yes	yes	yes	no	no	no	no	no	yes	no	26479	ENSMUSG00000021091
chr16	42500491	42501168	678	*	3.3	4.24	-0.32	4.56	0.000384	0.00447	ESC	yes	no	no	no	no	no	no	no	no	no	no	no	no	no	no	no	no	no	no	no	no	no	no	no	no	no	no	no	no	no	no	no	no	no	no	159839	ENSMUSG00000047261
chr16	16085995	16086669	675	*	3.29	4.23	-0.32	4.54	0.000388	0.00451	ESC	yes	no	no	no	no	yes	no	no	no	no	no	no	no	no	no	no	no	no	no	yes	no	no	no	no	no	yes	yes	yes	no	no	no	no	no	yes	no	60181	ENSMUSG00000041974
chr7	81141454	81142121	668	*	3.48	4.37	0.69	3.68	0.000388	0.00451	ESC	yes	no	no	no	no	yes	no	no	no	no	no	no	no	no	no	no	no	no	no	no	yes	no	no	no	no	no	yes	yes	no	no	no	no	no	no	no	26654	ENSMUSG00000025726
chr10	21701514	21702121	608	*	4.63	5.35	3.14	2.22	0.000391	0.00453	ESC	yes	no	no	no	no	yes	no	yes	no	no	no	no	no	no	no	no	no	no	no	yes	no	no	no	no	no	yes	yes	yes	no	no	no	no	no	no	no	108368	ENSMUSG00000050844
chr5	105544711	105545910	1200	*	4.16	4.97	2.15	2.81	0.000394	0.00456	ESC	yes	no	yes	no	no	no	no	yes	no	no	no	no	no	no	no	no	no	no	no	yes	yes	no	no	no	no	no	yes	yes	no	no	no	no	no	yes	no	25322	ENSMUSG00000054720
chr1	164376977	164377585	609	*	3.46	4.35	0.68	3.67	0.000396	0.00458	ESC	yes	no	no	no	no	yes	no	no	no	no	no	no	no	no	no	no	no	no	no	yes	yes	no	no	no	no	yes	yes	yes	no	no	no	no	no	yes	no	69487	ENSMUSG00000026577
chr7	4312883	4313775	893	*	3.99	4.83	1.67	3.16	0.000397	0.00458	ESC	yes	no	no	no	no	yes	no	no	no	no	no	no	no	no	no	no	no	no	yes	yes	no	no	no	no	no	no	yes	yes	no	no	no	no	no	no	no	23948	ENSMUSG00000062524
chr1	51535671	51536636	966	*	4.41	5.16	2.77	2.39	0.000412	0.0047	ESC	yes	no	no	no	no	yes	no	no	no	no	no	no	no	no	no	no	no	no	no	yes	no	no	no	no	no	yes	yes	yes	no	no	no	no	no	no	no	57245	ENSMUSG00000026107
chr12	98139838	98140395	558	*	3.27	4.21	-0.32	4.53	0.000416	0.00475	ESC	yes	no	no	no	no	yes	no	no	no	no	no	no	no	no	no	no	no	no	yes	yes	no	no	no	no	no	yes	yes	yes	no	no	no	no	no	no	no	119063	ENSMUSG00000021003
chr15	35450138	35450762	625	*	3.44	4.33	0.68	3.64	0.000423	0.00481	ESC	yes	no	no	no	no	no	no	no	no	no	no	no	no	no	no	no	no	no	no	yes	no	no	no	no	no	no	no	yes	no	no	no	no	no	no	no	78977	ENSMUSG00000037646
chr12	110472250	110472899	650	*	3.28	4.22	-0.32	4.53	0.000427	0.00484	ESC	yes	no	no	no	yes	no	yes	yes	no	no	no	no	no	no	no	no	no	no	yes	yes	yes	no	no	no	no	yes	yes	yes	no	no	no	no	no	yes	no	25129	ENSMUSG00000017843
chr9	108710295	108711294	1000	*	3.28	4.22	-0.32	4.53	0.000427	0.00484	ESC	yes	no	no	no	yes	yes	no	no	no	no	no	no	no	no	no	no	no	no	no	no	no	no	no	no	no	no	yes	yes	no	no	no	no	no	no	no	20980	ENSMUSG00000032601
chr13	63094823	63095431	609	*	3.34	4.25	0.27	3.98	0.000428	0.00485	ESC	yes	no	no	no	yes	yes	no	no	no	no	no	no	no	no	no	no	no	no	no	yes	yes	no	no	no	no	yes	yes	yes	no	no	no	no	no	no	no	129929	ENSMUSG00000021458
chr9	18598290	18598910	621	*	3.27	4.2	-0.32	4.52	0.000429	0.00486	ESC	yes	no	no	no	no	yes	no	no	no	no	no	no	no	no	no	no	no	no	no	no	no	no	no	no	no	yes	yes	yes	no	no	no	no	no	yes	no	75619	ENSMUSG00000109564
chr4	108182093	108182792	700	*	3.92	4.74	1.85	2.89	0.000434	0.00486	ESC	yes	no	no	no	no	yes	no	yes	no	no	no	no	no	no	no	no	no	no	no	yes	yes	no	no	yes	no	yes	yes	yes	no	no	no	no	no	yes	no	16655	ENSMUSG00000028601
chr1	5260660	5261668	1009	*	3.29	4.23	-0.32	4.54	0.000435	0.00486	ESC	yes	no	yes	no	yes	yes	no	no	no	no	no	no	no	no	no	no	no	no	no	yes	yes	no	no	no	no	no	yes	yes	no	yes	no	no	no	no	no	190374	ENSMUSG00000002459
chr15	22935996	22936769	774	*	3.26	4.2	-0.32	4.52	0.000436	0.00486	ESC	yes	no	no	no	no	no	no	no	no	no	no	no	no	no	no	no	no	no	no	no	no	no	no	no	no	no	yes	yes	no	no	no	no	no	no	no	386973	ENSMUSG00000040420
chr10	15791248	15791956	709	*	3.27	4.21	-0.32	4.52	0.000436	0.00486	ESC	yes	no	no	no	no	yes	no	no	no	no	no	no	no	no	no	no	no	no	yes	yes	yes	no	no	no	no	yes	no	yes	no	no	no	no	no	yes	no	1073033	ENSMUSG00000019867
chr12	76918647	76919284	638	*	3.27	4.21	-0.32	4.52	0.000436	0.00486	ESC	yes	no	no	no	no	yes	no	no	no	no	no	no	no	no	no	no	no	no	no	no	no	no	no	no	no	no	yes	no	no	no	no	no	no	no	no	42916	ENSMUSG00000059436
chr7	80843801	80844360	560	*	3.27	4.21	-0.32	4.52	0.000436	0.00486	ESC	yes	no	no	no	no	yes	no	no	no	no	no	no	no	no	no	no	no	no	no	no	no	no	no	no	no	no	yes	yes	no	no	no	no	no	no	no	16559	ENSMUSG00000038797
chr19	41441332	41441935	604	*	3.65	4.5	1.27	3.23	0.000438	0.00487	ESC	yes	no	no	no	no	no	no	no	no	no	no	no	no	no	no	no	no	no	no	yes	yes	no	no	yes	no	yes	yes	yes	no	no	no	no	no	no	no	40709	ENSMUSG00000025019
chr5	38824414	38825036	623	*	3.35	4.27	0.26	4	0.000444	0.00491	ESC	yes	no	no	no	no	no	no	no	no	no	no	no	no	no	no	no	no	no	no	no	no	no	no	no	no	no	no	no	no	no	no	no	no	no	no	51775	ENSMUSG00000039315
chr4	26944425	26945046	622	*	4.13	4.91	2.27	2.64	0.000444	0.00491	ESC	yes	no	no	no	no	yes	no	no	no	no	no	no	no	no	no	no	no	no	yes	yes	yes	no	no	no	no	yes	yes	yes	no	no	no	no	no	yes	no	597533	ENSMUSG00000040520
chr18	81197284	81197808	525	*	3.25	4.19	-0.32	4.51	0.000445	0.00492	ESC	yes	no	no	no	no	yes	no	no	no	no	no	no	no	no	no	no	no	no	no	yes	no	no	no	no	no	yes	yes	yes	no	no	no	no	no	no	no	210705	ENSMUSG00000024565
chr16	40616595	40617151	557	*	3.69	4.55	1.26	3.29	0.000445	0.00492	ESC	yes	no	no	no	no	yes	no	no	no	no	no	no	no	no	no	no	no	no	yes	yes	yes	no	no	no	no	yes	yes	yes	no	no	no	no	no	yes	no	632233	ENSMUSG00000061080
chr5	20692250	20693151	902	*	3.74	4.59	1.49	3.1	0.000452	0.00498	ESC	yes	no	no	no	no	no	no	no	no	no	no	no	no	no	no	no	no	no	no	no	no	no	no	no	no	no	yes	yes	no	no	no	no	no	no	no	188972	ENSMUSG00000039987
chr4	45591265	45592252	988	*	3.44	4.33	0.69	3.64	0.000455	0.005	ESC	yes	no	no	no	yes	yes	no	no	no	no	no	no	no	no	no	no	no	no	yes	yes	no	no	no	no	no	yes	yes	yes	no	no	no	no	no	yes	no	58794	ENSMUSG00000044813
chr1	135676788	135677408	621	*	3.76	4.6	1.48	3.12	0.000458	0.00501	ESC	yes	no	no	no	no	yes	no	no	no	no	no	no	no	no	no	no	no	no	no	yes	no	no	no	no	no	yes	yes	yes	no	no	no	no	no	yes	no	42652	ENSMUSG00000026421
chr17	31264031	31265264	1234	*	3.83	4.65	1.68	2.97	0.000458	0.00501	ESC	yes	no	no	no	yes	yes	no	no	no	no	no	no	no	no	no	no	no	no	yes	yes	no	no	no	no	no	no	yes	yes	no	no	no	no	no	no	no	12091	ENSMUSG00000024033
chr12	101109674	101110404	731	*	3.25	4.19	-0.32	4.5	0.000458	0.00501	ESC	yes	no	no	no	no	yes	no	no	no	no	no	no	no	no	no	no	no	no	yes	no	no	no	no	no	no	yes	no	no	no	no	no	no	no	no	no	25971	ENSMUSG00000041846
chr5	85173844	85174389	546	*	3.25	4.19	-0.32	4.5	0.000458	0.00501	ESC	yes	no	no	no	yes	no	no	no	no	no	no	no	no	no	no	no	no	no	yes	no	no	no	no	no	yes	no	yes	yes	no	no	no	no	no	no	no	756461	ENSMUSG00000029245
chr1	132850670	132851439	770	*	3.54	4.41	1	3.4	0.000459	0.00501	ESC	yes	no	no	no	no	yes	no	no	no	no	no	no	no	no	no	no	no	no	yes	yes	no	no	no	no	no	yes	yes	yes	no	no	no	no	no	yes	no	28833	ENSMUSG00000026443
chr11	30491823	30492463	641	*	4.01	4.84	1.84	3	0.00046	0.00501	ESC	yes	no	no	no	no	yes	no	no	no	no	no	no	no	no	no	no	no	no	yes	yes	no	no	no	no	no	yes	yes	yes	no	no	no	no	no	no	no	19995	ENSMUSG00000040919
chr13	14289955	14290469	515	*	3.84	4.67	1.69	2.98	0.00046	0.00501	ESC	yes	no	no	no	no	yes	no	no	no	no	no	no	no	no	no	no	no	no	yes	yes	yes	no	no	no	no	yes	yes	yes	no	no	no	no	no	no	no	226466	ENSMUSG00000021302
chr13	56215754	56216545	792	*	3.26	4.2	-0.32	4.52	0.000461	0.00501	ESC	yes	no	no	no	yes	no	no	no	no	no	no	no	no	no	no	no	no	no	no	yes	no	no	no	no	no	yes	yes	yes	no	no	no	no	no	yes	no	35617	ENSMUSG00000048904
chr11	20145302	20146878	1577	*	4.27	5.07	2.25	2.82	0.000473	0.00513	ESC	yes	no	no	no	yes	yes	no	no	no	no	no	no	no	no	no	no	no	no	no	yes	no	no	no	no	no	yes	yes	yes	no	no	no	no	no	yes	no	32388	ENSMUSG00000020152
chr14	79018563	79019145	583	*	4.03	4.84	2	2.83	0.000475	0.00513	ESC	yes	no	no	no	no	no	no	no	no	no	no	no	no	no	no	no	no	no	no	no	no	no	no	no	no	no	yes	yes	no	no	no	no	no	no	no	169510	ENSMUSG00000058997
chr1	137418315	137418993	679	*	3.24	4.18	-0.32	4.5	0.000475	0.00513	ESC	yes	no	no	no	no	no	no	no	no	no	no	no	no	no	no	no	no	no	no	no	no	no	no	no	no	no	yes	yes	no	no	no	no	no	no	no	457866	ENSMUSG00000026398
chr5	122318846	122319684	839	*	3.24	4.18	-0.32	4.5	0.000475	0.00513	ESC	yes	no	no	no	no	no	no	no	no	no	no	no	no	no	no	no	no	no	no	no	no	no	no	no	no	no	no	no	no	no	no	no	no	no	no	34480	ENSMUSG00000038582
chrX	75882632	75883352	721	*	3.24	4.18	-0.32	4.5	0.000475	0.00513	ESC	yes	no	no	no	no	no	no	no	no	no	no	no	no	no	no	no	no	no	no	no	no	no	no	no	no	no	no	no	no	no	no	no	no	no	no	7449	ENSMUSG00000016382
chr11	111043157	111043766	610	*	3.81	4.65	1.5	3.15	0.000481	0.00518	ESC	yes	no	no	no	no	yes	no	no	no	no	no	no	no	no	no	no	no	no	no	no	no	no	no	no	no	yes	yes	yes	no	no	no	no	no	no	no	22397	ENSMUSG00000041695
chr3	84181696	84182197	502	*	3.26	4.2	-0.32	4.51	0.000491	0.00527	ESC	yes	no	no	no	no	yes	no	yes	no	no	no	no	no	no	no	no	no	no	yes	yes	yes	no	no	no	no	yes	yes	yes	no	no	no	no	no	yes	no	7591	ENSMUSG00000104043
chr15	56742481	56743174	694	*	3.91	4.72	1.85	2.86	0.000493	0.00529	ESC	yes	no	no	no	no	yes	no	no	no	no	no	no	no	no	no	no	no	no	yes	yes	yes	no	no	no	no	yes	yes	yes	no	no	no	no	no	yes	no	47941	ENSMUSG00000022367
chr1	75804280	75805059	780	*	3.24	4.18	-0.32	4.49	0.000496	0.0053	ESC	yes	no	no	no	no	yes	no	no	no	no	no	no	no	no	no	no	no	no	yes	yes	no	yes	no	no	no	yes	yes	yes	no	no	no	no	no	yes	no	258013	ENSMUSG00000006576
chr12	51521454	51522232	779	*	3.24	4.18	-0.32	4.49	0.000496	0.0053	ESC	yes	no	no	no	no	no	no	no	no	no	no	no	no	no	no	no	no	no	no	yes	no	no	no	no	no	yes	yes	yes	no	no	no	no	no	no	no	71108	ENSMUSG00000020953
chr12	3127319	3127835	517	*	3.24	4.17	-0.32	4.49	0.000497	0.0053	ESC	yes	no	no	no	no	no	no	no	no	no	no	no	no	no	no	no	no	no	no	no	no	no	no	no	no	no	yes	no	no	no	no	no	no	no	no	182133	ENSMUSG00000020671
chr3	103085510	103086419	910	*	3.23	4.17	-0.32	4.49	0.000498	0.0053	ESC	yes	no	yes	no	no	no	no	no	no	no	no	no	no	no	no	no	no	no	no	yes	no	no	no	no	no	yes	yes	yes	no	no	no	no	no	yes	no	11495	ENSMUSG00000070385
chr8	78537847	78538412	566	*	3.23	4.17	-0.32	4.49	0.000498	0.0053	ESC	yes	no	no	no	no	yes	no	no	no	no	no	no	no	no	no	no	no	no	yes	yes	yes	no	no	no	no	yes	yes	yes	no	no	no	no	no	yes	no	28500	ENSMUSG00000031684
chr3	116656131	116656809	679	*	4.34	5.11	2.6	2.51	0.000505	0.00536	ESC	yes	no	no	no	no	yes	no	no	no	no	no	no	no	no	no	no	no	no	no	no	no	no	no	no	no	no	no	yes	no	no	no	no	no	no	no	5867	ENSMUSG00000089911
chr10	22054971	22055738	768	*	3.43	4.32	0.69	3.63	0.000519	0.0055	ESC	yes	no	no	no	no	yes	no	no	no	no	no	no	no	no	no	no	no	no	yes	no	yes	no	no	no	no	no	yes	yes	no	no	no	no	no	yes	no	12340	ENSMUSG00000069712
chr15	38153760	38154294	535	*	3.23	4.17	-0.32	4.48	0.000524	0.00553	ESC	yes	no	no	no	no	no	no	no	no	no	no	no	no	no	no	no	no	no	no	yes	no	no	no	no	yes	no	yes	yes	no	no	no	no	no	no	no	64908	ENSMUSG00000061923
chr8	84027390	84028220	831	*	3.23	4.17	-0.32	4.48	0.000524	0.00553	ESC	yes	no	no	no	no	no	no	no	no	no	no	no	no	no	no	no	no	no	no	no	no	no	no	no	no	no	yes	yes	no	yes	no	no	no	no	no	5918	ENSMUSG00000047986
chr17	36995132	36995864	733	*	3.41	4.3	0.67	3.63	0.000525	0.00554	ESC	yes	no	no	no	no	yes	no	no	no	no	no	no	no	no	no	no	no	no	no	yes	yes	no	no	no	no	yes	yes	yes	no	no	no	no	no	yes	no	5298	ENSMUSG00000036036
chr9	40783924	40784425	502	*	3.34	4.25	0.26	3.99	0.000526	0.00555	ESC	yes	no	no	no	no	yes	no	no	no	no	no	no	no	no	no	no	no	no	yes	yes	no	no	no	no	no	no	yes	yes	no	no	no	no	no	yes	no	16558	ENSMUSG00000015656
chr4	43795694	43796398	705	*	3.3	4.21	0.26	3.95	0.000532	0.0056	ESC	yes	no	no	no	yes	yes	no	no	no	no	no	no	no	no	no	no	no	no	yes	yes	yes	no	no	no	no	yes	yes	yes	no	no	no	no	no	no	no	24684	ENSMUSG00000044801
chr1	65799919	65800717	799	*	3.41	4.3	0.69	3.61	0.000533	0.0056	ESC	yes	no	no	no	no	no	no	no	no	no	no	no	no	no	no	no	no	no	yes	no	no	no	no	no	no	no	no	yes	no	no	no	no	no	no	no	125802	ENSMUSG00000025945
chr10	30737217	30737875	659	*	3.31	4.22	0.26	3.95	0.000534	0.0056	ESC	yes	no	no	no	no	yes	no	no	no	no	no	no	no	no	no	no	no	no	no	yes	no	no	no	no	no	yes	yes	yes	no	no	no	no	no	yes	no	65450	ENSMUSG00000039697
chr13	42412448	42413063	616	*	3.21	4.15	-0.32	4.46	0.000545	0.0057	ESC	yes	no	no	no	no	no	no	no	no	no	no	no	no	no	no	no	no	no	no	no	no	no	no	no	no	yes	no	no	no	no	no	no	no	no	no	110971	ENSMUSG00000021367
chr14	12107326	12108028	703	*	3.21	4.15	-0.32	4.46	0.000545	0.0057	ESC	yes	no	no	no	no	yes	no	no	no	no	no	no	no	no	no	no	no	no	yes	yes	no	no	no	no	no	no	yes	yes	no	no	no	no	no	yes	no	175947	ENSMUSG00000114378
chr7	49448441	49449302	862	*	3.21	4.15	-0.32	4.46	0.000545	0.0057	ESC	yes	no	no	no	no	yes	no	no	no	no	no	no	no	no	no	no	no	no	no	yes	no	no	no	no	no	yes	yes	yes	no	no	no	no	no	yes	no	187546	ENSMUSG00000030507
chr15	27421393	27422192	800	*	3.3	4.21	0.26	3.95	0.000548	0.00573	ESC	yes	no	no	no	yes	no	no	no	no	no	no	no	no	no	no	no	no	no	no	no	no	no	no	no	no	yes	no	yes	no	no	no	no	no	yes	no	44484	ENSMUSG00000022265
chr4	33823724	33824388	665	*	5.25	5.87	4.1	1.77	0.000551	0.00574	ESC	yes	no	no	no	no	yes	no	no	no	no	no	no	no	no	no	no	no	no	no	yes	yes	yes	no	no	no	yes	yes	yes	no	no	no	no	no	no	no	100204	ENSMUSG00000044288
chr13	94668173	94668744	572	*	3.32	4.23	0.27	3.95	0.000553	0.00576	ESC	yes	no	no	no	no	no	no	no	no	no	no	no	no	no	no	no	no	no	no	no	no	no	no	no	no	no	no	yes	no	no	no	no	no	no	no	120165	ENSMUSG00000042043
chr8	63929164	63930253	1090	*	4.2	4.99	2.38	2.61	0.000556	0.00578	ESC	yes	no	no	no	no	yes	no	no	no	no	no	no	no	no	no	no	no	no	yes	yes	yes	no	no	no	no	yes	yes	yes	no	no	no	no	no	no	no	21994	ENSMUSG00000094443
chr14	11663663	11664371	709	*	3.22	4.16	-0.32	4.48	0.000556	0.00578	ESC	yes	no	no	no	yes	no	no	no	no	no	no	no	no	no	no	no	no	no	no	no	no	no	no	no	no	no	no	yes	no	no	no	no	no	no	no	110130	ENSMUSG00000021745
chr1	101756539	101757621	1083	*	4.08	4.9	1.99	2.91	0.000562	0.00583	ESC	yes	no	no	no	no	yes	no	no	no	no	no	no	no	no	no	no	no	no	yes	yes	yes	no	no	no	no	yes	yes	yes	no	no	no	no	no	yes	no	1983773	ENSMUSG00000067028
chr12	84640536	84641037	502	*	3.2	4.14	-0.32	4.46	0.000568	0.00587	ESC	yes	no	no	no	no	no	no	no	no	no	no	no	no	no	no	no	no	no	yes	yes	no	no	no	no	no	no	no	no	no	no	no	no	no	no	no	0	ENSMUSG00000071235
chr8	113883948	113884475	528	*	3.2	4.14	-0.32	4.46	0.000568	0.00587	ESC	yes	no	no	no	no	no	no	no	no	no	no	no	no	no	no	no	no	no	yes	yes	yes	no	no	no	no	no	no	no	no	no	no	no	no	no	no	35209	ENSMUSG00000053399
chr5	37047325	37047826	502	*	3.2	4.14	-0.32	4.45	0.00058	0.00598	ESC	yes	no	no	no	yes	no	yes	no	no	no	no	no	no	no	no	no	no	no	no	no	no	no	no	no	yes	yes	no	yes	no	no	no	no	no	no	no	18989	ENSMUSG00000063646
chr16	8723461	8724484	1024	*	3.21	4.14	-0.32	4.46	0.00058	0.00598	ESC	yes	no	no	no	no	no	no	no	no	no	no	no	no	no	no	no	no	no	yes	no	no	no	no	no	no	yes	no	yes	no	no	no	no	no	no	no	42690	ENSMUSG00000107252
chr5	135656842	135657567	726	*	3.73	4.56	1.5	3.07	0.000581	0.00598	ESC	yes	no	no	no	no	no	no	no	no	no	no	no	no	no	no	no	no	no	no	yes	no	no	no	no	no	no	yes	yes	no	yes	no	no	yes	yes	no	12465	ENSMUSG00000005514
chr13	84236559	84237346	788	*	3.19	4.12	-0.32	4.44	0.000593	0.0061	ESC	yes	no	yes	yes	yes	no	yes	no	no	no	no	yes	no	no	no	no	no	no	yes	no	no	no	no	no	no	no	no	no	no	no	no	no	no	no	no	14262	ENSMUSG00000035762
chr8	4147160	4147881	722	*	3.19	4.12	-0.32	4.44	0.000593	0.0061	ESC	yes	no	no	no	no	yes	no	no	no	no	no	no	no	no	no	no	no	no	yes	yes	yes	no	no	no	no	yes	yes	yes	no	no	no	no	no	no	no	13061	ENSMUSG00000079168
chr11	17883140	17883805	666	*	3.2	4.13	-0.32	4.45	0.000596	0.00612	ESC	yes	no	no	no	no	yes	no	no	no	no	no	no	no	no	no	no	no	no	yes	no	yes	yes	no	no	no	no	yes	yes	no	no	no	no	no	no	no	70069	ENSMUSG00000016984
chr9	8462836	8463581	746	*	3.4	4.28	0.69	3.59	0.000597	0.00612	ESC	yes	no	no	no	no	no	no	no	no	no	no	no	no	no	no	no	no	no	yes	yes	no	no	no	no	no	yes	yes	yes	no	no	no	no	no	no	no	80560	ENSMUSG00000031997
chr17	87471420	87472139	720	*	4.23	5.04	2.25	2.78	0.000602	0.00617	ESC	yes	no	no	no	no	yes	no	no	no	no	no	no	no	no	no	no	no	no	no	yes	no	no	no	no	no	no	yes	yes	no	no	no	no	no	no	no	24484	ENSMUSG00000036438
chr10	17820122	17821147	1026	*	3.97	4.8	1.84	2.96	0.000604	0.00617	ESC	yes	no	no	no	no	yes	no	no	no	no	no	no	no	no	no	no	no	no	yes	yes	no	no	no	no	no	yes	yes	yes	no	no	no	no	no	no	no	23895	ENSMUSG00000039891
chr1	118003344	118004439	1096	*	3.18	4.12	-0.32	4.43	0.000607	0.00618	ESC	yes	no	no	no	no	no	no	no	no	no	no	no	no	no	no	no	no	no	yes	no	no	no	no	no	no	yes	yes	yes	no	no	no	no	no	no	no	37404	ENSMUSG00000100617
chr12	12177233	12177917	685	*	4.19	4.97	2.38	2.6	0.000609	0.00619	ESC	yes	no	no	no	no	yes	no	yes	no	no	no	no	no	no	no	no	no	no	yes	yes	yes	yes	no	no	no	yes	yes	yes	no	no	no	no	no	yes	no	84221	ENSMUSG00000020589
chr8	81892887	81893863	977	*	3.59	4.44	1.27	3.17	0.00061	0.00619	ESC	yes	no	no	no	no	yes	no	no	no	no	no	no	no	no	no	no	no	no	yes	no	yes	no	no	no	no	yes	yes	yes	no	no	no	no	no	no	no	509358	ENSMUSG00000031712
chr2	16811339	16812240	902	*	3.64	4.49	1.26	3.23	0.000618	0.00625	ESC	yes	no	no	no	no	yes	no	no	no	no	no	no	no	no	no	no	no	no	yes	no	no	no	no	no	yes	yes	no	no	no	no	no	no	no	no	no	455034	ENSMUSG00000026748
chrX	153668148	153668919	772	*	3.59	4.44	1.27	3.17	0.00062	0.00627	ESC	yes	no	no	no	no	yes	no	no	no	no	no	no	no	no	no	no	no	no	no	no	no	no	no	no	no	yes	yes	yes	no	no	no	no	no	no	no	27471	ENSMUSG00000041633
chr4	123624190	123624937	748	*	4.1	4.9	2.13	2.76	0.000624	0.00629	ESC	yes	no	no	no	no	yes	no	no	no	no	no	no	no	no	no	no	no	no	no	yes	yes	no	no	no	no	yes	yes	yes	no	no	no	no	no	yes	no	59422	ENSMUSG00000028649
chr15	22086780	22087368	589	*	3.18	4.11	-0.32	4.43	0.000626	0.00629	ESC	yes	no	no	no	no	yes	no	no	no	no	no	no	no	no	no	no	no	no	yes	yes	no	no	no	no	no	no	yes	yes	no	no	no	no	no	no	no	461653	ENSMUSG00000040420
chr5	116395878	116396817	940	*	3.18	4.11	-0.32	4.43	0.000626	0.00629	ESC	yes	no	no	no	no	yes	no	no	no	no	no	no	no	no	no	no	no	no	no	no	no	no	no	no	no	no	yes	yes	no	no	no	no	no	yes	no	26046	ENSMUSG00000041548
chr10	49416735	49417954	1220	*	4.97	5.63	3.72	1.9	0.000634	0.00633	ESC	yes	no	no	no	no	yes	no	no	no	no	no	no	no	no	no	no	no	no	yes	yes	yes	no	no	no	no	yes	yes	yes	no	no	no	no	no	yes	no	370811	ENSMUSG00000056073
chr12	118917586	118918383	798	*	3.82	4.67	1.48	3.2	0.000635	0.00633	ESC	yes	no	no	no	no	no	no	no	no	no	no	no	no	no	no	no	no	no	no	yes	no	yes	no	no	no	yes	no	no	no	no	no	no	no	no	no	48037	ENSMUSG00000072791
chr9	90833629	90834640	1012	*	4.54	5.25	3.07	2.18	0.00064	0.00636	ESC	yes	no	no	no	no	yes	no	no	no	no	no	no	no	no	no	no	no	no	no	no	no	no	no	no	no	no	no	no	no	no	no	no	no	no	no	527772	ENSMUSG00000036972
chr9	102205428	102205991	564	*	4.27	5.02	2.59	2.44	0.000644	0.00639	ESC	yes	no	no	no	no	no	no	no	no	no	no	no	no	no	no	no	no	no	no	yes	yes	yes	no	no	no	no	no	yes	no	no	no	no	no	no	no	148701	ENSMUSG00000032537
chr4	130102164	130102695	532	*	3.17	4.1	-0.32	4.42	0.00065	0.00644	ESC	yes	no	no	no	yes	yes	no	no	no	no	no	no	no	no	no	no	no	no	yes	yes	no	no	no	no	no	yes	yes	yes	no	no	no	no	no	no	no	0	ENSMUSG00000028779
chr2	76805030	76805738	709	*	3.59	4.44	1.26	3.18	0.000651	0.00644	ESC	yes	no	yes	no	no	yes	no	no	no	no	no	no	no	no	no	no	no	no	yes	yes	no	no	no	no	no	no	no	yes	no	no	no	no	no	no	no	129748	ENSMUSG00000002733
chr17	13658549	13659116	568	*	3.88	4.69	1.85	2.85	0.000657	0.00648	ESC	no	no	no	no	no	no	no	no	no	no	no	no	no	no	no	no	no	no	no	no	no	no	no	no	no	no	no	no	no	no	no	no	no	no	no	101422	ENSMUSG00000068036
chr8	70274111	70274768	658	*	3.47	4.34	1.01	3.33	0.000657	0.00648	ESC	yes	no	no	no	no	no	no	no	no	no	no	no	no	no	no	no	no	no	yes	no	no	yes	no	no	yes	no	yes	yes	no	no	no	no	no	no	no	8058	ENSMUSG00000003573
chr10	76067487	76068453	967	*	4.93	5.58	3.73	1.85	0.000667	0.00656	ESC	yes	no	no	no	no	yes	no	yes	no	no	no	no	no	no	no	no	no	no	yes	yes	yes	yes	no	no	no	yes	yes	yes	no	no	no	no	no	yes	no	34836	ENSMUSG00000049764
chr9	3987794	3988560	767	*	3.87	4.71	1.67	3.04	0.00067	0.00657	ESC	yes	no	no	no	no	yes	no	no	no	no	no	no	no	no	no	no	no	no	yes	yes	no	no	no	no	no	no	yes	yes	no	no	no	no	no	no	no	320910	ENSMUSG00000025894
chr5	104433930	104434666	737	*	4.2	4.96	2.49	2.47	0.000672	0.00658	ESC	yes	no	no	no	no	yes	no	no	no	no	no	no	no	no	no	no	no	no	yes	yes	yes	no	no	no	no	yes	yes	yes	no	no	no	no	no	yes	no	451	ENSMUSG00000029304
chr2	153167965	153168747	783	*	3.96	4.76	2.01	2.75	0.000675	0.0066	ESC	yes	no	no	no	no	yes	no	yes	no	no	no	no	no	no	no	no	no	no	no	yes	no	yes	no	no	no	yes	yes	yes	no	no	no	no	no	no	no	6661	ENSMUSG00000068040
chr2	127605221	127605812	592	*	3.43	4.32	0.69	3.62	0.000675	0.0066	ESC	yes	no	no	no	no	yes	no	no	no	no	no	no	no	no	no	no	no	no	yes	no	no	yes	no	no	no	no	yes	yes	no	no	no	no	no	no	no	17998	ENSMUSG00000027374
chr3	73005910	73006524	615	*	3.17	4.1	-0.32	4.42	0.000678	0.00661	ESC	yes	no	no	no	no	no	no	no	no	no	no	no	no	no	no	no	no	no	no	yes	no	no	no	no	yes	no	no	no	no	no	no	no	no	no	no	38046	ENSMUSG00000027790
chr4	24892345	24893108	764	*	3.17	4.1	-0.32	4.42	0.000678	0.00661	ESC	yes	no	no	no	no	no	no	no	no	no	no	no	no	no	no	no	no	no	no	no	no	no	no	no	no	yes	yes	yes	no	no	no	no	no	no	no	4974	ENSMUSG00000028261
chr6	55169699	55170200	502	*	3.17	4.11	-0.32	4.43	0.00068	0.00663	ESC	yes	no	no	no	no	no	no	no	no	no	no	no	no	no	no	no	no	no	no	no	yes	no	no	no	no	no	no	yes	no	no	no	no	no	no	no	4842	ENSMUSG00000003477
chr6	7694210	7694862	653	*	3.16	4.1	-0.32	4.41	0.000681	0.00663	ESC	yes	no	no	no	no	no	no	no	no	no	no	no	no	no	no	no	no	no	no	no	no	no	no	no	no	no	no	no	no	no	no	no	no	no	no	955	ENSMUSG00000029752
chr14	57907972	57908792	821	*	3.16	4.1	-0.32	4.42	0.000682	0.00663	ESC	yes	no	no	no	no	yes	no	no	no	no	no	no	no	no	no	no	no	no	no	yes	no	no	no	no	no	yes	yes	yes	no	no	no	no	no	no	no	17695	ENSMUSG00000021969
chr18	34017638	34018516	879	*	3.18	4.12	-0.32	4.43	0.000688	0.00667	ESC	yes	no	no	no	no	yes	no	no	no	no	no	no	no	no	no	no	no	no	no	yes	no	no	no	no	no	no	yes	yes	no	no	no	no	no	no	no	10431	ENSMUSG00000024376
chr4	130639817	130640507	691	*	3.18	4.12	-0.32	4.43	0.000688	0.00667	ESC	yes	no	no	no	yes	yes	no	no	no	no	no	no	no	no	no	no	no	no	no	yes	no	no	no	no	no	yes	yes	yes	no	no	no	no	no	yes	no	22813	ENSMUSG00000028580
chr7	41549868	41551080	1213	*	3.18	4.12	-0.32	4.43	0.000688	0.00667	ESC	yes	no	no	no	no	no	no	no	no	no	no	no	no	no	no	no	no	no	no	no	no	no	no	no	no	no	no	no	no	no	no	no	no	no	no	22581	ENSMUSG00000090744
chr11	27799733	27800349	617	*	3.51	4.37	1.02	3.36	0.000688	0.00667	ESC	yes	no	no	no	no	yes	no	no	no	no	no	no	no	no	no	no	no	no	no	no	no	no	no	no	no	no	no	yes	no	no	no	no	no	no	no	539517	ENSMUSG00000032889
chr9	55215694	55216693	1000	*	3.87	4.68	1.86	2.82	0.000694	0.00672	ESC	yes	no	no	no	no	yes	no	no	no	no	no	no	no	no	no	no	no	no	yes	yes	no	no	no	no	no	yes	yes	yes	no	no	no	no	no	yes	no	6768	ENSMUSG00000032309
chr16	30646126	30646648	523	*	3.41	4.29	0.69	3.6	0.000695	0.00672	ESC	yes	no	no	no	no	no	no	no	no	no	no	no	no	no	no	no	no	no	no	yes	no	no	no	no	no	yes	yes	yes	no	no	no	no	no	yes	no	46402	ENSMUSG00000046546
chr4	10399456	10400115	660	*	4.09	4.87	2.27	2.6	0.000697	0.00673	ESC	yes	no	no	no	no	yes	no	yes	no	no	no	no	no	no	no	no	no	no	yes	yes	yes	yes	no	no	no	yes	yes	yes	no	no	no	no	no	no	no	474382	ENSMUSG00000059482
chr9	59472916	59473703	788	*	3.94	4.74	2	2.74	0.000706	0.00679	ESC	yes	no	no	no	no	no	no	no	no	no	no	no	no	no	no	no	no	no	no	no	no	no	no	no	no	no	no	yes	no	no	no	no	no	no	no	12914	ENSMUSG00000025234
chr1	134609150	134609693	544	*	3.93	4.72	2.01	2.72	0.000708	0.0068	ESC	yes	no	no	no	no	no	no	no	no	no	no	no	no	no	no	no	no	no	no	no	no	no	no	no	no	no	no	no	no	no	no	no	no	no	no	36983	ENSMUSG00000026452
chr5	118434760	118436060	1301	*	3.79	4.61	1.69	2.92	0.000709	0.0068	ESC	yes	no	no	no	yes	yes	no	no	no	no	no	no	no	no	no	no	no	no	yes	yes	no	no	no	no	no	no	yes	yes	no	no	no	no	no	no	no	124618	ENSMUSG00000018076
chr4	52660317	52661147	831	*	3.61	4.46	1.26	3.21	0.000717	0.00687	ESC	yes	no	no	no	yes	no	no	no	no	no	no	no	no	no	no	no	no	no	no	yes	no	no	no	no	no	yes	yes	yes	no	no	no	no	no	no	no	64042	ENSMUSG00000028314
chr7	109694963	109695464	502	*	3.49	4.36	1	3.36	0.000718	0.00687	ESC	yes	no	yes	no	yes	no	no	no	no	no	no	no	no	no	no	no	no	no	yes	no	no	yes	no	no	no	no	no	yes	no	no	no	no	no	yes	no	8140	ENSMUSG00000031024
chr13	84752105	84752753	649	*	3.16	4.09	-0.32	4.41	0.00072	0.00687	ESC	yes	no	no	no	no	no	no	no	no	no	no	no	no	no	no	no	no	no	no	no	no	no	no	no	no	no	no	no	no	no	no	no	no	no	no	436654	ENSMUSG00000021548
chr14	16312859	16313664	806	*	3.16	4.09	-0.32	4.41	0.00072	0.00687	ESC	yes	no	no	no	no	yes	no	no	no	no	no	no	no	no	no	no	no	no	yes	yes	no	no	no	no	no	yes	yes	yes	no	no	no	no	no	yes	no	51514	ENSMUSG00000017485
chr11	3954809	3955380	572	*	3.36	4.25	0.67	3.57	0.000721	0.00688	ESC	yes	no	no	no	no	yes	no	no	no	no	no	no	no	no	no	no	no	no	yes	yes	no	no	no	no	no	no	yes	yes	no	no	no	no	no	no	no	8594	ENSMUSG00000020430
chr18	37655354	37656033	680	*	3.14	4.08	-0.32	4.39	0.000722	0.00688	ESC	yes	no	no	no	yes	no	no	yes	no	no	no	no	no	no	no	no	no	no	no	yes	no	no	no	no	no	no	no	yes	no	no	no	no	yes	no	no	5759	ENSMUSG00000103144
chr12	86931187	86931781	595	*	3.18	4.11	-0.32	4.43	0.000727	0.00691	ESC	yes	no	no	no	yes	yes	no	no	no	no	no	no	no	no	no	no	no	no	no	yes	yes	no	no	no	no	yes	yes	yes	no	no	no	no	no	yes	no	15261	ENSMUSG00000034157
chr4	13853871	13854790	920	*	3.87	4.68	1.85	2.82	0.000727	0.00691	ESC	yes	no	no	no	no	no	no	no	no	no	no	no	no	no	no	no	no	no	no	no	no	no	no	no	no	no	no	no	no	no	no	no	no	no	no	110434	ENSMUSG00000006586
chr17	52728553	52729262	710	*	3.26	4.16	0.27	3.89	0.000728	0.00691	ESC	yes	no	no	no	no	no	no	no	no	no	no	no	no	no	no	no	no	no	no	no	no	no	no	no	no	yes	no	yes	no	no	no	no	no	no	no	125843	ENSMUSG00000035580
chr14	49128744	49129483	740	*	3.57	4.42	1.27	3.15	0.00073	0.00692	ESC	yes	no	no	no	yes	no	no	no	no	no	no	no	no	no	no	no	no	no	no	yes	no	no	no	no	no	yes	yes	yes	no	no	no	no	no	no	no	42742	ENSMUSG00000036282
chr1	131890119	131890787	669	*	3.36	4.25	0.69	3.55	0.000732	0.00693	ESC	yes	no	no	no	no	yes	no	no	no	no	no	no	no	no	no	no	no	no	no	yes	yes	yes	no	no	no	no	yes	yes	no	no	no	no	no	yes	no	19746	ENSMUSG00000026434
chr14	56550732	56551384	653	*	3.36	4.25	0.69	3.55	0.000732	0.00693	ESC	yes	no	yes	no	no	no	yes	no	no	no	no	no	no	no	no	no	no	no	yes	yes	no	no	no	no	no	no	yes	yes	no	no	no	no	no	no	no	24040	ENSMUSG00000064128
chr2	155569143	155569692	550	*	4.19	4.96	2.39	2.57	0.000735	0.00695	ESC	yes	no	no	no	no	yes	no	no	no	no	no	no	no	no	no	no	no	no	no	yes	no	no	no	no	no	yes	yes	yes	no	no	no	no	no	no	no	23117	ENSMUSG00000027610
chr5	43868900	43869604	705	*	3.14	4.07	-0.32	4.39	0.000748	0.00705	ESC	yes	no	no	no	yes	yes	no	no	no	no	no	no	no	no	no	no	no	no	yes	yes	yes	no	no	no	no	yes	yes	yes	no	no	no	no	no	no	no	346	ENSMUSG00000029084
chr13	46645240	46646096	857	*	3.23	4.14	0.26	3.88	0.000753	0.0071	ESC	yes	no	no	no	no	yes	no	no	no	no	no	no	no	no	no	no	no	no	no	yes	yes	no	no	no	yes	yes	yes	yes	no	no	no	no	no	yes	no	23425	ENSMUSG00000069237
chr3	72858511	72859183	673	*	4.15	4.92	2.39	2.53	0.000755	0.0071	ESC	yes	no	no	no	no	no	no	no	no	no	no	no	no	no	no	no	no	no	no	yes	yes	yes	no	no	no	no	no	yes	no	no	no	no	no	no	no	108679	ENSMUSG00000027790
chr6	59168821	59169453	633	*	3.85	4.68	1.67	3.01	0.000755	0.0071	ESC	yes	no	no	no	no	yes	no	no	no	no	no	no	no	no	no	no	no	no	no	yes	yes	no	no	no	no	yes	yes	yes	no	no	no	no	no	no	no	39416	ENSMUSG00000049232
chr8	89824464	89825035	572	*	3.48	4.34	0.99	3.35	0.000757	0.00711	ESC	yes	no	no	no	no	yes	no	no	no	no	no	no	no	no	no	no	no	no	no	yes	yes	no	no	no	no	yes	yes	yes	no	no	no	no	no	no	no	523307	ENSMUSG00000043668
chr10	84758121	84758811	691	*	3.35	4.23	0.69	3.54	0.000757	0.00711	ESC	yes	no	no	no	no	no	no	no	no	no	no	no	no	no	no	no	no	no	no	yes	no	no	no	no	no	no	no	no	no	no	no	no	no	no	no	2058	ENSMUSG00000020037
chr15	46087016	46087846	831	*	3.15	4.09	-0.32	4.4	0.000767	0.00717	ESC	yes	no	no	no	no	yes	no	no	no	no	no	no	no	no	no	no	no	no	no	yes	no	no	no	no	no	no	no	no	no	no	no	no	no	no	no	972095	ENSMUSG00000022342
chr3	41099517	41100157	641	*	3.15	4.09	-0.32	4.4	0.000767	0.00717	ESC	yes	no	no	no	no	yes	no	no	no	no	no	no	no	no	no	no	no	no	no	yes	yes	no	no	no	no	yes	yes	yes	no	no	no	no	no	yes	no	16470	ENSMUSG00000049940
chr15	10977084	10977585	502	*	3.2	4.14	-0.32	4.45	0.000769	0.00719	ESC	yes	no	no	no	no	no	no	no	no	no	no	no	no	no	no	no	no	no	yes	no	yes	yes	no	no	no	no	no	no	no	no	no	no	no	no	no	4170	ENSMUSG00000022244
chr2	27377739	27378425	687	*	3.48	4.34	1.02	3.33	0.000777	0.00725	ESC	yes	no	no	no	no	no	no	no	no	no	no	no	no	no	no	no	no	no	no	yes	no	no	no	no	no	yes	yes	yes	no	no	no	no	no	no	no	48607	ENSMUSG00000009621
chr5	13981502	13983034	1533	*	5.38	6	4.25	1.76	0.000781	0.00728	ESC	yes	no	no	no	no	yes	no	no	no	no	no	no	no	no	no	no	no	no	yes	yes	yes	no	no	no	no	yes	yes	yes	no	no	no	no	no	yes	no	42241	ENSMUSG00000063531
chr1	74582474	74583016	543	*	3.25	4.16	0.27	3.88	0.000789	0.00734	ESC	yes	no	no	no	no	no	no	no	no	no	no	no	no	no	no	no	no	no	no	no	no	no	no	no	no	no	no	yes	no	no	no	no	no	no	no	5229	ENSMUSG00000026135
chr2	25180460	25180994	535	*	5.61	6.15	4.73	1.42	0.000794	0.00738	ESC	yes	no	no	no	yes	no	yes	no	no	no	no	no	no	no	no	no	no	no	no	no	no	no	no	no	yes	no	no	yes	no	no	no	no	yes	yes	no	0	ENSMUSG00000078202
chr4	124441285	124442302	1018	*	3.13	4.06	-0.32	4.38	0.000795	0.00739	ESC	yes	no	no	no	yes	no	no	no	no	no	no	no	no	no	no	no	no	no	no	yes	no	no	no	no	no	no	no	yes	no	no	no	no	no	no	no	168500	ENSMUSG00000051219
chr11	32834935	32835787	853	*	4.29	5.03	2.68	2.36	0.000804	0.00745	ESC	yes	no	no	no	no	yes	no	yes	no	no	no	no	no	no	no	no	no	no	no	yes	no	no	no	no	no	yes	yes	yes	no	no	no	no	no	no	no	10329	ENSMUSG00000020270
chr14	32379627	32380336	710	*	3.47	4.34	0.99	3.34	0.000821	0.00757	ESC	yes	no	no	no	yes	no	no	no	no	no	no	no	no	no	no	no	no	no	no	yes	yes	no	no	no	no	yes	yes	yes	no	no	no	no	no	no	no	8054	ENSMUSG00000072473
chr5	66214531	66215160	630	*	3.12	4.06	-0.32	4.37	0.000823	0.00757	ESC	yes	no	no	no	no	no	no	no	no	no	no	no	no	no	no	no	no	no	no	no	no	no	no	no	no	no	yes	yes	no	no	no	no	no	no	no	41412	ENSMUSG00000070780
chr16	41633768	41634705	938	*	5.03	5.65	3.89	1.76	0.000829	0.00762	ESC	yes	no	no	no	no	yes	no	no	no	no	no	no	no	no	no	no	no	no	no	yes	no	no	no	no	no	yes	no	yes	no	no	no	no	no	yes	no	705945	ENSMUSG00000047261
chr10	95595510	95596552	1043	*	4.55	5.24	3.14	2.11	0.000833	0.00764	ESC	yes	no	no	no	no	yes	no	no	no	no	no	no	no	no	no	no	no	no	no	yes	yes	no	no	no	no	yes	yes	yes	no	no	no	no	no	no	no	31363	ENSMUSG00000020029
chr13	23741747	23742516	770	*	4.02	4.81	2.14	2.68	0.000833	0.00764	ESC	yes	no	no	no	no	yes	no	no	no	no	no	no	no	no	no	no	no	no	no	no	no	no	no	no	no	no	yes	no	no	no	no	no	no	no	no	2938	ENSMUSG00000036181
chr18	66461180	66461559	380	*	3.11	4.04	-0.32	4.36	0.000835	0.00764	ESC	yes	no	no	no	yes	no	yes	no	no	no	no	no	no	no	no	no	no	no	yes	yes	yes	no	no	no	yes	yes	yes	yes	no	no	no	no	no	no	no	2575	ENSMUSG00000024521
chr10	117411573	117412133	561	*	3.46	4.32	0.99	3.33	0.000844	0.00771	ESC	yes	no	no	no	yes	no	no	no	no	no	no	no	no	no	no	no	no	no	no	yes	no	no	no	no	no	no	yes	yes	no	no	no	no	yes	yes	no	31557	ENSMUSG00000055531
chr12	105087284	105088087	804	*	4.91	5.56	3.73	1.83	0.000848	0.00775	ESC	yes	no	no	no	no	yes	no	no	no	no	no	no	no	no	no	no	no	no	no	yes	no	no	no	no	no	no	no	yes	no	no	no	no	no	no	no	54595	ENSMUSG00000021102
chr4	130749419	130750339	921	*	3.16	4.09	-0.32	4.41	0.00086	0.00784	ESC	yes	no	no	no	no	no	no	no	no	no	no	no	no	no	no	no	no	no	no	no	no	no	no	no	no	no	no	no	no	no	no	no	no	no	no	42197	ENSMUSG00000025743
chr9	118537542	118538250	709	*	3.17	4.1	-0.32	4.42	0.000866	0.00786	ESC	yes	no	no	no	no	yes	no	no	no	no	no	no	no	no	no	no	no	no	yes	no	no	no	no	no	no	no	yes	yes	no	no	no	no	no	no	no	31274	ENSMUSG00000038708
chr5	18688356	18689061	706	*	4.01	4.79	2.14	2.65	0.000868	0.00786	ESC	yes	no	no	no	no	yes	no	no	no	no	no	no	no	no	no	no	no	no	yes	yes	yes	no	no	no	no	yes	yes	yes	no	no	no	no	no	yes	no	328000	ENSMUSG00000057614
chr18	38635792	38636351	560	*	3.32	4.2	0.67	3.53	0.000868	0.00786	ESC	yes	no	no	no	no	no	no	no	no	no	no	no	no	no	no	no	no	no	no	yes	no	no	no	no	no	yes	yes	yes	no	no	no	no	no	yes	no	34257	ENSMUSG00000036452
chr9	118389375	118390351	977	*	3.32	4.2	0.67	3.53	0.000868	0.00786	ESC	yes	no	no	no	yes	no	no	no	no	no	no	no	no	no	no	no	no	no	no	yes	yes	no	no	no	no	no	yes	yes	no	no	no	no	no	no	no	87860	ENSMUSG00000032446
chr11	8722802	8723801	1000	*	3.74	4.56	1.68	2.88	0.000872	0.0079	ESC	yes	no	no	no	no	yes	no	no	no	no	no	no	no	no	no	no	no	no	yes	no	yes	no	no	no	no	no	yes	yes	no	no	no	no	no	no	no	58266	ENSMUSG00000020422
chr5	73887142	73887783	642	*	3.72	4.55	1.5	3.05	0.000874	0.0079	ESC	yes	no	no	no	no	no	no	no	no	no	no	no	no	no	no	no	no	no	no	no	no	no	no	no	no	no	yes	yes	no	no	no	no	no	no	no	180647	ENSMUSG00000054814
chr7	57958679	57959392	714	*	3.33	4.21	0.69	3.52	0.000876	0.00791	ESC	yes	no	no	no	no	yes	no	no	no	no	no	no	no	no	no	no	no	no	yes	yes	no	no	no	no	no	yes	no	no	no	no	no	no	no	no	no	448619	ENSMUSG00000055078
chr3	34761156	34761742	587	*	3.79	4.61	1.69	2.92	0.000879	0.00793	ESC	yes	no	no	no	no	no	no	no	no	no	no	no	no	no	no	no	no	no	yes	yes	no	no	no	no	yes	no	yes	yes	no	no	no	no	no	yes	no	110750	ENSMUSG00000074637
chr5	115464667	115465336	670	*	3.73	4.57	1.5	3.07	0.000882	0.00795	ESC	yes	no	no	no	yes	no	no	yes	no	no	no	no	no	no	no	no	no	no	yes	yes	no	no	no	no	no	no	yes	yes	yes	no	no	no	no	yes	no	925	ENSMUSG00000029522
chr7	24879519	24880034	516	*	3.65	4.48	1.48	3	0.00089	0.00801	ESC	yes	no	no	no	no	yes	no	no	no	no	no	no	no	no	no	no	no	no	yes	yes	no	no	no	no	no	yes	yes	yes	no	no	no	no	no	yes	no	4336	ENSMUSG00000040952
chr14	32106752	32107441	690	*	3.14	4.07	-0.32	4.39	0.000893	0.00804	ESC	yes	no	no	no	no	yes	no	no	no	no	no	no	no	no	no	no	no	no	no	no	no	no	no	no	no	yes	no	no	no	no	no	no	no	no	no	21022	ENSMUSG00000021905
chr1	122607193	122607775	583	*	3.46	4.32	0.99	3.32	0.000896	0.00805	ESC	yes	no	no	no	no	yes	no	no	no	no	no	no	no	no	no	no	no	no	yes	yes	yes	no	no	no	no	yes	yes	yes	no	no	no	no	no	yes	no	1039203	ENSMUSG00000001674
chr1	134210206	134210930	725	*	3.09	4.03	-0.32	4.34	0.000898	0.00805	ESC	yes	no	no	no	no	no	no	no	no	no	no	no	no	no	no	no	no	no	no	no	no	no	no	no	no	no	yes	yes	no	no	no	no	no	no	no	16757	ENSMUSG00000042451
chrX	15631829	15632332	504	*	3.09	4.03	-0.32	4.34	0.000898	0.00805	ESC	yes	no	no	no	no	no	no	no	no	no	no	no	no	no	no	no	no	no	no	no	no	no	no	no	no	no	yes	no	no	no	no	no	no	no	no	890536	ENSMUSG00000023257
chr6	29622148	29622721	574	*	3.22	4.12	0.27	3.85	0.000907	0.00812	ESC	yes	no	no	no	no	no	no	no	no	no	no	no	no	no	no	no	no	no	no	no	no	no	no	no	no	no	no	no	no	no	no	no	no	no	no	12260	ENSMUSG00000012535
chr19	21894621	21895214	594	*	3.83	4.66	1.7	2.96	0.000908	0.00812	ESC	yes	no	no	no	no	yes	no	no	no	no	no	no	no	no	no	no	no	no	no	yes	yes	no	no	no	no	yes	yes	yes	no	no	no	no	no	yes	no	116278	ENSMUSG00000024754
chr10	47517683	47518478	796	*	3.11	4.04	-0.32	4.36	0.000936	0.0083	ESC	yes	no	no	no	no	yes	no	no	no	no	no	no	no	no	no	no	no	no	no	yes	no	no	no	no	no	no	no	yes	no	no	no	no	no	no	no	1939853	ENSMUSG00000038822
chr14	82466457	82467124	668	*	3.11	4.04	-0.32	4.36	0.000936	0.0083	ESC	yes	no	no	no	no	no	no	no	no	no	no	no	no	no	no	no	no	no	no	no	no	no	no	no	no	no	no	no	no	no	no	no	no	no	no	1976438	ENSMUSG00000035566
chr1	25012633	25013143	511	*	3.1	4.03	-0.32	4.35	0.000937	0.0083	ESC	yes	no	no	no	no	yes	no	no	no	no	no	no	no	no	no	no	no	no	no	yes	no	no	no	no	no	yes	yes	yes	no	no	no	no	no	no	no	334002	ENSMUSG00000073725
chr6	12876591	12877403	813	*	3.57	4.41	1.26	3.16	0.000938	0.0083	ESC	yes	no	no	no	no	no	no	no	no	no	no	no	no	no	no	no	no	no	no	yes	no	no	no	no	no	no	yes	yes	no	no	no	no	no	no	no	127180	ENSMUSG00000032625
chr15	8697234	8698411	1178	*	4.1	4.88	2.27	2.6	0.00094	0.00831	ESC	yes	no	no	no	no	yes	no	no	no	no	no	no	no	no	no	no	no	no	no	yes	no	no	no	no	no	yes	yes	yes	no	no	no	no	no	yes	no	12352	ENSMUSG00000005360
chr14	20127400	20127963	564	*	3.09	4.02	-0.32	4.34	0.000943	0.00831	ESC	yes	no	no	no	yes	no	no	yes	no	no	no	no	no	no	no	no	no	no	no	yes	no	no	no	no	no	no	yes	yes	yes	no	no	no	no	yes	no	10570	ENSMUSG00000045107
chr5	126230600	126231262	663	*	3.09	4.02	-0.32	4.34	0.000943	0.00831	ESC	yes	no	no	no	no	no	no	no	no	no	no	no	no	no	no	no	no	no	no	no	no	yes	no	no	no	no	yes	no	no	no	no	no	no	no	no	698825	ENSMUSG00000070498
chr2	21392608	21393565	958	*	4.1	4.9	2.13	2.77	0.000947	0.00833	ESC	yes	no	no	no	no	yes	no	no	no	no	no	no	no	no	no	no	no	no	yes	yes	yes	no	no	no	no	yes	yes	yes	no	no	no	no	no	yes	no	25065	ENSMUSG00000045967
chr2	36415167	36415776	610	*	3.11	4.04	-0.32	4.35	0.000948	0.00833	ESC	yes	no	no	no	no	yes	no	no	no	no	no	no	no	no	no	no	no	no	no	yes	no	no	no	no	no	yes	yes	yes	no	no	no	no	no	no	no	3170	ENSMUSG00000094464
chr2	154421008	154421761	754	*	3.11	4.04	-0.32	4.35	0.000948	0.00833	ESC	yes	no	no	no	yes	no	no	no	no	no	no	no	no	no	no	no	no	no	no	no	no	no	no	no	no	no	yes	yes	no	no	no	no	no	yes	no	12908	ENSMUSG00000027488
chr17	83522521	83523022	502	*	3.08	4.01	-0.32	4.33	0.000949	0.00833	ESC	yes	no	no	no	no	no	no	no	no	no	no	no	no	no	no	no	no	no	no	no	no	no	no	no	no	no	no	yes	no	no	no	no	yes	no	no	8187	ENSMUSG00000024248
chr7	52732073	52732809	737	*	3.08	4.01	-0.32	4.33	0.000949	0.00833	ESC	yes	no	no	no	no	yes	no	no	no	no	no	no	no	no	no	no	no	no	no	yes	no	no	no	no	no	no	yes	yes	no	no	no	no	no	no	no	716344	ENSMUSG00000094445
chr3	30888964	30889589	626	*	3.31	4.19	0.69	3.49	0.000951	0.00834	ESC	yes	no	no	no	no	yes	no	no	no	no	no	no	no	no	no	no	no	no	no	yes	no	no	no	no	no	yes	no	yes	no	no	no	no	no	no	no	33013	ENSMUSG00000037661
chr1	152070330	152070931	602	*	3.29	4.17	0.68	3.49	0.000951	0.00834	ESC	yes	no	no	no	no	yes	no	no	no	no	no	no	no	no	no	no	no	no	no	yes	no	no	no	no	no	yes	no	yes	no	no	no	no	no	no	no	19193	ENSMUSG00000032666
chr11	11881382	11882296	915	*	3.16	4.09	-0.32	4.41	0.000959	0.00839	ESC	yes	no	no	no	no	yes	no	no	no	no	no	no	no	no	no	no	no	no	no	no	no	no	no	no	no	no	yes	yes	no	no	no	no	no	no	no	15847	ENSMUSG00000020182
chr4	55463881	55465153	1273	*	4.83	5.73	2.02	3.71	0.000959	0.00839	ESC	yes	no	no	no	no	yes	no	no	no	no	no	no	no	no	no	no	no	no	yes	yes	yes	no	no	no	no	yes	yes	yes	no	no	no	no	no	yes	no	67312	ENSMUSG00000003032
chr9	9269258	9269854	597	*	4.05	4.82	2.27	2.56	0.000967	0.00845	ESC	yes	no	no	no	no	yes	no	no	no	no	no	no	no	no	no	no	no	no	yes	yes	no	no	no	no	no	yes	yes	yes	no	no	no	no	no	yes	no	30156	ENSMUSG00000050730
chr7	65157169	65157873	705	*	3.07	4	-0.32	4.32	0.000968	0.00845	ESC	yes	no	no	no	no	no	no	no	no	no	no	no	no	no	no	no	no	no	no	no	no	no	no	no	no	no	no	no	no	no	no	no	no	no	no	598	ENSMUSG00000030518
chr10	85071557	85072248	692	*	3.13	4.07	-0.32	4.38	0.000977	0.00852	ESC	yes	no	yes	no	no	yes	yes	yes	no	no	no	no	no	no	no	no	no	no	yes	yes	yes	no	no	no	no	yes	yes	yes	no	no	no	no	no	yes	no	30246	ENSMUSG00000050035
chr6	37729024	37730435	1412	*	4.08	4.85	2.28	2.58	0.000987	0.00858	ESC	yes	no	no	no	no	yes	no	no	no	no	no	no	no	no	no	no	no	no	yes	no	no	no	no	no	yes	no	no	yes	no	no	no	no	no	no	no	140375	ENSMUSG00000029833
chr11	104944652	104945293	642	*	3.47	4.33	1.02	3.31	0.000987	0.00858	ESC	yes	no	no	no	no	no	no	no	no	no	no	no	no	no	no	no	no	no	no	no	no	yes	no	no	no	no	no	yes	no	no	no	no	no	no	no	118298	ENSMUSG00000020690
chr17	80497072	80497646	575	*	3.4	4.26	1.01	3.25	0.000988	0.00858	ESC	yes	no	no	no	no	no	no	no	no	no	no	no	no	no	no	no	no	no	no	yes	yes	yes	no	no	no	yes	no	yes	no	no	no	no	no	no	no	16618	ENSMUSG00000024241
chr8	34732648	34733695	1048	*	4.36	5.08	2.85	2.23	0.00099	0.00858	ESC	yes	no	no	no	no	yes	no	no	no	no	no	no	no	no	no	no	no	no	no	yes	yes	no	no	no	no	no	no	yes	no	no	no	no	no	no	no	73601	ENSMUSG00000031530
chr4	58499219	58499801	583	*	3.6	4.45	1.28	3.17	0.000997	0.00863	ESC	yes	no	no	no	no	no	no	no	no	no	no	no	no	no	no	no	no	no	no	no	no	no	no	no	no	no	yes	no	no	no	no	no	no	no	no	54096	ENSMUSG00000038668
chr3	3667635	3668207	573	*	3.08	4.01	-0.32	4.33	0.000998	0.00863	ESC	yes	no	no	no	no	yes	no	no	no	no	no	no	no	no	no	no	no	no	no	yes	yes	no	no	no	no	yes	yes	yes	no	no	no	no	no	no	no	159604	ENSMUSG00000017688
chr13	97066954	97067478	525	*	4.22	4.96	2.59	2.37	0.000999	0.00863	ESC	yes	no	no	no	no	no	no	no	no	no	no	no	no	no	no	no	no	no	no	no	no	no	no	no	no	no	yes	yes	no	no	no	no	no	yes	no	0	ENSMUSG00000041817
chr17	10377240	10378098	859	*	3.17	4.07	0.26	3.81	0.001	0.00865	ESC	yes	no	no	no	no	no	no	no	no	no	no	no	no	no	no	no	no	no	yes	no	no	no	no	no	no	no	yes	no	no	no	no	no	no	no	no	57878	ENSMUSG00000062078
chr9	113324074	113324841	768	*	3.17	4.07	0.27	3.8	0.00101	0.00869	ESC	yes	no	no	no	no	no	no	no	no	no	no	no	no	no	no	no	no	no	no	yes	no	no	no	no	no	yes	yes	yes	no	no	no	no	no	no	no	383417	ENSMUSG00000032504
chr2	36221988	36222643	656	*	3.42	4.28	0.99	3.29	0.00103	0.00886	ESC	yes	no	no	no	no	no	no	no	no	no	no	no	no	no	no	no	no	no	no	no	no	yes	no	no	no	no	yes	no	no	no	no	no	no	no	no	7782	ENSMUSG00000047250
chr4	154081852	154082520	669	*	3.06	3.99	-0.32	4.3	0.00103	0.00889	ESC	yes	no	no	no	yes	no	no	no	no	no	no	no	no	no	no	no	no	no	no	yes	no	no	no	no	yes	no	yes	yes	no	no	no	no	no	no	no	39174	ENSMUSG00000039492
chr4	125313133	125313687	555	*	3.51	4.35	1.26	3.09	0.00105	0.00897	ESC	yes	no	no	no	yes	yes	no	no	no	no	no	no	no	no	no	no	no	no	no	yes	yes	no	no	no	no	yes	yes	yes	no	no	no	no	no	no	no	177012	ENSMUSG00000001985
chr3	116722945	116723843	899	*	3.56	4.4	1.26	3.15	0.00105	0.00899	ESC	yes	no	no	no	no	no	no	no	no	no	no	no	no	no	no	no	no	no	no	no	no	no	no	yes	no	no	no	no	no	no	no	no	no	no	no	10113	ENSMUSG00000027957
chr11	95311338	95312058	721	*	4.08	4.86	2.27	2.58	0.00105	0.00899	ESC	yes	no	no	no	no	yes	no	no	no	no	no	no	no	no	no	no	no	no	no	yes	no	no	no	no	no	yes	yes	yes	no	no	no	no	no	no	no	1091	ENSMUSG00000038909
chr6	67235761	67236380	620	*	3.27	4.15	0.68	3.46	0.00106	0.00899	ESC	no	no	no	no	no	no	no	no	no	no	no	no	no	no	no	no	no	no	no	no	no	no	no	no	no	no	no	no	no	no	no	no	no	no	no	1795	ENSMUSG00000036371
chr4	119403328	119403886	559	*	3.43	4.28	1.02	3.27	0.00106	0.00899	ESC	yes	no	no	no	no	yes	no	no	no	no	no	no	no	no	no	no	no	no	no	no	no	no	no	no	no	yes	no	yes	no	no	no	no	no	no	no	11634	ENSMUSG00000028637
chr5	84901479	84902213	735	*	3.8	4.62	1.7	2.92	0.00106	0.009	ESC	yes	no	no	no	no	no	no	no	no	no	no	no	no	no	no	no	no	no	no	no	no	no	no	no	no	no	no	no	no	no	no	no	no	no	no	484096	ENSMUSG00000029245
chr19	11298663	11299358	696	*	3.63	4.45	1.49	2.97	0.00106	0.00902	ESC	yes	no	no	no	no	yes	no	no	no	no	no	no	no	no	no	no	no	no	yes	yes	yes	no	no	no	no	yes	yes	yes	no	no	no	no	no	yes	no	14789	ENSMUSG00000054523
chr11	63533314	63534012	699	*	3.08	4	-0.32	4.32	0.00107	0.00902	ESC	yes	no	no	no	yes	no	no	no	no	no	no	no	no	no	no	no	no	no	no	yes	yes	no	no	no	no	yes	yes	yes	no	no	no	no	no	yes	no	388277	ENSMUSG00000070407
chr15	43529431	43530270	840	*	3.08	4	-0.32	4.32	0.00107	0.00902	ESC	yes	no	no	no	no	yes	no	no	no	no	no	no	no	no	no	no	no	no	no	no	no	no	no	no	no	no	no	yes	no	no	no	no	no	no	no	52201	ENSMUSG00000022337
chr18	84934228	84935032	805	*	3.08	4	-0.32	4.32	0.00107	0.00902	ESC	yes	no	no	no	no	yes	yes	no	no	no	no	no	no	no	no	no	no	no	no	yes	no	no	no	no	no	no	yes	yes	no	no	no	no	no	yes	no	0	ENSMUSG00000034391
chr19	42321615	42322882	1268	*	3.08	4	-0.32	4.32	0.00107	0.00902	ESC	yes	no	no	no	yes	yes	no	no	no	no	no	no	no	no	no	no	no	no	yes	yes	yes	no	no	no	no	yes	yes	yes	no	no	no	no	no	yes	no	74040	ENSMUSG00000042532
chr3	54989817	54990746	930	*	4.11	4.87	2.39	2.48	0.00107	0.00902	ESC	yes	no	no	no	no	yes	no	no	no	no	no	no	no	no	no	no	no	no	yes	yes	yes	no	no	no	no	yes	yes	yes	no	no	no	no	no	yes	no	64754	ENSMUSG00000027793
chr8	116269167	116269940	774	*	3.05	3.98	-0.32	4.3	0.00108	0.0091	ESC	yes	no	no	no	no	no	no	no	no	no	no	no	no	no	no	no	no	no	yes	no	no	yes	no	no	no	no	no	no	no	no	no	no	no	no	no	235033	ENSMUSG00000034467
chrX	101720208	101720834	627	*	3.05	3.98	-0.32	4.3	0.00108	0.0091	ESC	yes	no	no	no	no	no	no	no	no	no	no	no	no	no	no	no	no	no	no	no	no	no	no	no	no	no	yes	yes	no	no	no	no	no	no	no	13434	ENSMUSG00000050232
chr3	64321609	64322312	704	*	3.2	4.11	0.26	3.85	0.00108	0.0091	ESC	yes	no	no	no	no	yes	no	no	no	no	no	no	no	no	no	no	no	no	no	no	no	no	no	no	no	yes	yes	yes	no	no	no	no	no	no	no	34113	ENSMUSG00000091572
chr11	117000111	117000724	614	*	3.28	4.16	0.69	3.47	0.00108	0.0091	ESC	yes	no	no	no	no	yes	no	no	no	no	no	no	no	no	no	no	no	no	no	yes	no	no	no	no	no	yes	yes	yes	no	no	no	no	no	yes	no	81247	ENSMUSG00000043857
chr4	147127970	147128658	689	*	3.39	4.24	1	3.24	0.00108	0.0091	ESC	yes	no	no	no	no	yes	no	no	no	no	no	no	no	no	no	no	no	no	yes	yes	yes	no	no	no	no	yes	yes	yes	no	no	no	no	no	no	no	3379	ENSMUSG00000067916
chr4	55477151	55477865	715	*	3.42	4.28	0.99	3.28	0.00109	0.00912	ESC	yes	no	no	no	no	yes	no	no	no	no	no	no	no	no	no	no	no	no	no	no	no	no	no	no	no	no	yes	yes	no	no	no	no	no	yes	no	54600	ENSMUSG00000003032
chr10	121899529	121900495	967	*	3.17	4.07	0.27	3.8	0.0011	0.00913	ESC	yes	no	no	yes	yes	no	no	no	no	no	no	no	no	no	no	no	no	no	no	no	no	no	no	yes	yes	no	no	yes	no	no	no	no	no	no	no	146819	ENSMUSG00000020121
chr8	33966311	33966853	543	*	3.05	3.98	-0.32	4.29	0.0011	0.00915	ESC	yes	no	yes	no	no	yes	yes	no	no	no	no	no	no	no	no	no	no	no	yes	yes	yes	no	no	no	no	no	yes	yes	no	no	no	no	no	yes	no	36447	ENSMUSG00000031586
chr10	78391004	78391480	477	*	3.15	4.05	0.26	3.78	0.0011	0.00917	ESC	yes	no	no	no	no	no	no	no	no	no	no	no	no	no	no	no	no	no	yes	yes	yes	no	no	no	no	yes	yes	yes	no	no	no	no	no	yes	no	21562	ENSMUSG00000061032
chr13	43585270	43585807	538	*	3.83	4.64	1.84	2.8	0.0011	0.00918	ESC	yes	no	no	no	no	no	no	no	no	no	no	no	no	no	no	no	no	no	no	yes	no	no	no	no	no	yes	yes	yes	no	no	no	no	no	no	no	25078	ENSMUSG00000021371
chr13	50372736	50373404	669	*	3.06	3.99	-0.32	4.31	0.00111	0.00918	ESC	yes	no	no	no	no	yes	no	no	no	no	no	no	no	no	no	no	no	no	yes	no	no	no	no	no	no	no	yes	yes	no	no	no	no	no	no	no	44459	ENSMUSG00000037816
chr14	55048056	55048557	502	*	3.04	3.97	-0.32	4.29	0.00111	0.00918	ESC	yes	no	no	no	no	yes	no	yes	no	no	no	no	no	no	no	no	no	no	yes	yes	no	no	no	no	no	yes	yes	yes	no	no	no	no	no	no	no	32601	ENSMUSG00000022204
chr2	153370772	153371273	502	*	3.04	3.97	-0.32	4.29	0.00111	0.00918	ESC	yes	no	no	no	no	yes	no	no	no	no	no	no	no	no	no	no	no	no	yes	yes	no	no	no	no	no	yes	yes	yes	no	no	no	no	no	yes	no	24942	ENSMUSG00000042548
chr7	18747365	18747884	520	*	3.04	3.97	-0.32	4.29	0.00111	0.00918	ESC	yes	no	no	no	no	yes	no	no	no	no	no	no	no	no	no	no	no	no	no	no	no	no	no	no	no	no	yes	yes	no	no	no	no	no	yes	no	29274	ENSMUSG00000044903
chr11	121963964	121964665	702	*	3.04	3.96	-0.32	4.28	0.00113	0.00931	ESC	yes	no	no	no	no	yes	no	no	no	no	no	no	no	no	no	no	no	no	no	no	yes	no	no	no	no	yes	yes	yes	no	no	no	no	no	no	no	133716	ENSMUSG00000039198
chr11	20501140	20501663	524	*	3.31	4.19	0.67	3.51	0.00113	0.00931	ESC	yes	no	no	no	no	no	no	no	no	no	no	no	no	no	no	no	no	no	no	no	no	no	no	no	no	no	no	no	no	no	no	no	no	no	no	41589	ENSMUSG00000049800
chr6	3557119	3557701	583	*	3.51	4.34	1.27	3.07	0.00113	0.00931	ESC	yes	no	no	no	no	yes	no	no	no	no	no	no	no	no	no	no	no	no	no	no	no	no	no	no	yes	no	yes	yes	no	no	no	no	no	no	no	58736	ENSMUSG00000001376
chr14	27347238	27347804	567	*	3.18	4.08	0.27	3.8	0.00114	0.00937	ESC	yes	no	no	no	no	yes	no	no	no	no	no	no	no	no	no	no	no	no	no	yes	yes	no	no	no	no	yes	yes	yes	no	no	no	no	no	yes	no	81029	ENSMUSG00000040651
chr9	48839242	48839880	639	*	3.14	4.04	0.27	3.77	0.00114	0.00938	ESC	yes	no	no	no	no	no	no	no	no	no	no	no	no	no	no	no	no	no	no	no	no	no	no	no	no	no	no	no	no	no	no	no	no	no	no	3019	ENSMUSG00000066687
chrX	76174685	76175282	598	*	3.14	4.04	0.27	3.77	0.00114	0.00938	ESC	yes	no	no	no	no	no	no	no	no	no	no	no	no	no	no	no	no	no	no	no	no	no	no	no	no	no	yes	yes	no	no	no	no	no	no	no	89021	ENSMUSG00000071738
chr2	8498273	8499059	787	*	4.43	5.13	3.01	2.12	0.00115	0.00943	ESC	yes	no	no	no	no	yes	no	no	no	no	no	no	no	no	no	no	no	no	no	yes	yes	no	no	no	no	yes	yes	yes	no	no	no	no	no	yes	no	988709	ENSMUSG00000002107
chr11	115638531	115639032	502	*	3.03	3.96	-0.32	4.27	0.00116	0.00946	ESC	yes	no	no	no	no	yes	no	no	no	no	no	no	no	no	no	no	no	no	yes	no	no	no	no	no	no	no	no	yes	no	no	no	no	no	no	no	10235	ENSMUSG00000020744
chr15	41882422	41883204	783	*	3.03	3.96	-0.32	4.27	0.00116	0.00946	ESC	yes	no	no	no	no	yes	no	no	no	no	no	no	no	no	no	no	no	no	no	yes	yes	no	no	no	no	yes	yes	yes	no	no	no	no	no	yes	no	12701	ENSMUSG00000042895
chr17	17739312	17739813	502	*	3.03	3.96	-0.32	4.27	0.00116	0.00946	ESC	yes	no	yes	no	no	yes	yes	no	no	no	no	no	no	no	no	no	no	no	yes	yes	no	no	no	no	no	no	yes	yes	no	no	no	no	no	no	no	35370	ENSMUSG00000092120
chr18	14591883	14592859	977	*	3.03	3.96	-0.32	4.27	0.00116	0.00946	ESC	yes	no	no	no	no	yes	no	no	no	no	no	no	no	no	no	no	no	no	yes	no	yes	no	no	no	no	yes	yes	yes	no	no	no	no	no	yes	no	90054	ENSMUSG00000037013
chr1	63441919	63442574	656	*	3.79	4.59	1.85	2.74	0.00116	0.0095	ESC	yes	no	no	no	no	yes	no	no	no	no	no	no	no	no	no	no	no	no	yes	no	yes	no	no	no	no	yes	yes	yes	no	no	no	no	no	no	no	3316	ENSMUSG00000025964
chr7	108661914	108662917	1004	*	4	4.81	1.99	2.81	0.00116	0.0095	ESC	yes	no	no	no	no	yes	no	no	no	no	no	no	no	no	no	no	no	no	no	no	no	no	no	no	no	yes	yes	yes	no	no	no	no	no	no	no	3500	ENSMUSG00000096209
chr8	27240285	27241032	748	*	4.07	4.82	2.38	2.44	0.00116	0.0095	ESC	yes	no	yes	no	no	yes	yes	no	no	no	no	no	no	no	no	no	no	no	yes	no	no	yes	no	no	yes	no	no	no	no	no	no	no	no	no	no	9583	ENSMUSG00000031489
chr2	135614614	135615195	582	*	3.4	4.26	1	3.26	0.00117	0.00956	ESC	yes	no	no	no	no	yes	no	no	no	no	no	no	no	no	no	no	no	no	yes	yes	yes	no	no	no	no	yes	yes	yes	no	no	no	no	no	no	no	43815	ENSMUSG00000039943
chr10	7612127	7612690	564	*	3.54	4.38	1.28	3.1	0.00118	0.00958	ESC	yes	no	no	no	no	yes	no	no	no	no	no	no	no	no	no	no	no	no	yes	no	no	no	no	no	no	yes	yes	yes	no	no	no	no	no	no	no	22326	ENSMUSG00000019796
chr17	90244205	90244802	598	*	3.02	3.95	-0.32	4.27	0.0012	0.00968	ESC	yes	no	no	no	no	no	no	no	no	no	no	no	no	no	no	no	no	no	no	no	no	no	no	no	no	no	no	no	no	no	no	no	no	no	no	333755	ENSMUSG00000066878
chr4	118726903	118727546	644	*	3.02	3.95	-0.32	4.27	0.0012	0.00968	ESC	no	no	no	no	no	no	no	no	no	no	no	no	no	no	no	no	no	no	no	no	no	no	no	no	no	no	no	no	no	no	no	no	no	no	no	4628	ENSMUSG00000070820
chr1	134570443	134571046	604	*	3.42	4.27	1.02	3.26	0.0012	0.00968	ESC	yes	no	no	no	no	yes	no	no	no	no	no	no	no	no	no	no	no	no	yes	yes	no	no	no	no	no	yes	yes	yes	no	no	no	no	no	yes	no	10271	ENSMUSG00000042207
chr17	43711628	43712377	750	*	3.59	4.41	1.49	2.92	0.0012	0.00971	ESC	yes	no	no	no	no	yes	no	no	no	no	no	no	no	no	no	no	no	no	yes	no	yes	no	no	no	no	yes	yes	yes	no	no	no	no	no	no	no	44202	ENSMUSG00000023963
chr8	126058650	126059495	846	*	3.13	4.03	0.27	3.75	0.00124	0.00997	ESC	no	no	no	no	no	no	no	no	no	no	no	no	no	no	no	no	no	no	no	no	no	no	no	no	no	no	no	no	no	no	no	no	no	no	no	63479	ENSMUSG00000033998
chr7	14010592	14011173	582	*	3.26	4.14	0.67	3.46	0.00124	0.00997	ESC	yes	no	no	no	no	yes	no	no	no	no	no	no	no	no	no	no	no	no	no	no	no	no	no	no	no	yes	no	yes	no	no	no	no	no	no	no	20984	ENSMUSG00000074377
chr13	9390216	9390828	613	*	3.01	3.94	-0.32	4.26	0.00125	0.01	ESC	yes	no	no	no	no	no	no	no	no	no	no	no	no	no	no	no	no	no	no	no	yes	no	no	no	no	no	no	no	no	no	no	no	no	no	no	113687	ENSMUSG00000048264
chr15	96179371	96179920	550	*	3.06	3.99	-0.32	4.31	0.00125	0.0101	ESC	yes	no	no	no	no	yes	no	yes	no	no	no	no	no	no	no	no	no	no	no	yes	no	yes	no	no	no	yes	yes	yes	no	no	no	no	no	yes	no	107597	ENSMUSG00000033237
chr4	45287789	45288386	598	*	3.26	4.13	0.69	3.44	0.00127	0.0101	ESC	yes	no	no	no	no	no	no	no	no	no	no	no	no	no	no	no	no	no	no	yes	no	no	no	no	no	yes	no	yes	no	no	no	no	no	no	no	8740	ENSMUSG00000035601
chr11	20230862	20231684	823	*	5.05	5.67	3.94	1.74	0.00127	0.0101	ESC	yes	no	no	no	no	yes	no	yes	no	no	no	no	no	no	no	no	no	no	yes	yes	yes	no	no	no	no	yes	yes	yes	no	no	no	no	no	yes	no	17744	ENSMUSG00000044066
chr11	8754374	8755017	644	*	3.7	4.51	1.69	2.83	0.00127	0.0102	ESC	yes	no	yes	no	no	yes	yes	no	no	no	no	no	no	no	no	no	no	no	yes	yes	yes	no	no	no	no	yes	yes	yes	no	no	no	no	no	yes	no	89838	ENSMUSG00000020422
chr1	35697724	35698633	910	*	3.64	4.47	1.48	2.99	0.00128	0.0103	ESC	yes	no	no	no	no	yes	no	no	no	no	no	no	no	no	no	no	no	no	no	yes	yes	no	no	no	no	yes	yes	yes	no	no	no	no	no	no	no	369766	ENSMUSG00000045216
chr13	54565215	54566276	1062	*	3.86	4.67	1.84	2.83	0.00129	0.0103	ESC	yes	no	yes	yes	yes	yes	yes	yes	no	no	no	no	no	no	no	no	no	no	yes	yes	yes	no	no	no	yes	yes	yes	yes	yes	no	yes	no	yes	no	no	0	ENSMUSG00000025871
chr9	78359617	78360777	1161	*	3.86	4.64	2.01	2.63	0.00129	0.0103	ESC	yes	no	no	no	no	yes	no	no	no	no	no	no	no	no	no	no	no	no	no	no	no	no	no	no	no	no	yes	yes	no	no	no	no	no	yes	no	3828	ENSMUSG00000057933
chr1	14631419	14632343	925	*	3.02	3.95	-0.32	4.26	0.0013	0.0103	ESC	yes	no	no	no	no	yes	no	no	no	no	no	no	no	no	no	no	no	no	no	yes	no	no	no	no	no	no	no	yes	no	no	no	no	no	yes	no	123648	ENSMUSG00000025930
chr15	79448073	79448574	502	*	3.02	3.95	-0.32	4.26	0.0013	0.0103	ESC	yes	no	no	no	no	no	no	no	no	no	no	no	no	no	no	no	no	no	no	no	no	no	no	no	no	no	no	no	no	no	no	no	no	no	no	6991	ENSMUSG00000022433
chr7	83400708	83401459	752	*	3.24	4.12	0.67	3.44	0.0013	0.0104	ESC	yes	no	no	no	no	no	no	no	no	no	no	no	no	no	no	no	no	no	no	no	no	no	no	no	no	no	no	no	no	no	no	no	no	no	no	183467	ENSMUSG00000038540
chr10	94093508	94094154	647	*	3.12	4.02	0.26	3.76	0.0013	0.0104	ESC	yes	no	no	no	no	no	no	no	no	no	no	no	no	no	no	no	no	no	no	no	no	no	no	no	no	yes	no	yes	no	no	no	no	no	no	no	53868	ENSMUSG00000005897
chr14	64408202	64408760	559	*	3.87	4.68	1.84	2.84	0.00131	0.0104	ESC	yes	no	no	no	yes	yes	no	no	no	no	no	no	no	no	no	no	no	no	yes	yes	yes	no	no	no	no	yes	yes	yes	no	no	no	no	no	yes	no	47142	ENSMUSG00000054733
chr14	61005076	61006114	1039	*	4.72	5.39	3.44	1.94	0.00131	0.0104	ESC	yes	no	no	no	yes	no	no	no	no	no	no	no	no	no	no	no	no	no	yes	yes	yes	no	no	no	no	yes	yes	yes	no	no	no	no	no	no	no	40375	ENSMUSG00000060548
chr8	128538376	128538898	523	*	3.14	4.04	0.27	3.77	0.00131	0.0104	ESC	yes	no	no	no	no	no	no	no	no	no	no	no	no	no	no	no	no	no	yes	no	no	no	no	no	no	no	no	no	no	no	no	no	no	no	no	146755	ENSMUSG00000025809
chr13	66263500	66264367	868	*	3.03	3.95	-0.32	4.27	0.00131	0.0104	ESC	yes	no	no	no	no	yes	no	no	no	no	no	no	no	no	no	no	no	no	yes	no	no	no	no	no	no	yes	yes	yes	no	no	no	no	no	no	no	35926	ENSMUSG00000091347
chr5	36556772	36557436	665	*	3	3.92	-0.32	4.24	0.00132	0.0104	ESC	yes	no	no	no	no	yes	no	no	no	no	no	no	no	no	no	no	no	no	no	no	no	no	no	no	no	no	no	yes	no	no	no	no	no	no	no	35839	ENSMUSG00000029192
chr6	102736733	102737630	898	*	3	3.92	-0.32	4.24	0.00132	0.0104	ESC	yes	no	no	no	no	yes	no	no	no	no	no	no	no	no	no	no	no	no	yes	yes	yes	no	no	no	no	yes	yes	yes	no	no	no	no	no	yes	no	163631	ENSMUSG00000030075
chr9	31318858	31319399	542	*	3.7	4.51	1.69	2.82	0.00133	0.0105	ESC	yes	no	no	no	no	no	no	no	no	no	no	no	no	no	no	no	no	no	no	yes	no	no	no	no	no	no	yes	yes	no	no	no	no	no	no	no	38319	ENSMUSG00000042496
chr5	32437759	32438428	670	*	3.62	4.45	1.5	2.95	0.00135	0.0106	ESC	yes	no	no	no	no	yes	no	no	no	no	no	no	no	no	no	no	no	no	no	no	no	no	no	no	no	no	no	no	no	no	no	no	no	no	no	20414	ENSMUSG00000014956
chr3	16941235	16941736	502	*	3.37	4.23	1	3.23	0.00135	0.0106	ESC	yes	no	no	no	no	no	no	no	no	no	no	no	no	no	no	no	no	no	no	yes	no	no	no	no	no	no	no	no	no	no	no	no	no	no	no	758022	ENSMUSG00000047213
chr6	92247334	92248024	691	*	3.08	4.01	-0.32	4.33	0.00136	0.0107	ESC	yes	no	no	no	no	no	no	no	no	no	no	no	no	no	no	no	no	no	no	no	no	no	no	no	no	no	yes	yes	no	no	no	no	no	no	no	2683	ENSMUSG00000005892
chr14	99039196	99039773	578	*	2.98	3.91	-0.32	4.23	0.00138	0.0108	ESC	yes	no	no	no	yes	yes	no	yes	no	no	no	no	no	no	no	no	no	no	yes	yes	yes	no	no	no	no	yes	yes	yes	no	no	no	no	no	yes	no	6360	ENSMUSG00000033186
chr18	37567743	37568606	864	*	2.98	3.91	-0.32	4.23	0.00138	0.0108	ESC	yes	no	no	no	no	yes	no	no	no	no	no	no	no	no	no	no	no	no	no	yes	no	no	no	no	no	no	yes	yes	no	no	no	no	no	no	no	49871	ENSMUSG00000073591
chr3	51590295	51590932	638	*	2.98	3.91	-0.32	4.23	0.00138	0.0108	ESC	yes	no	no	no	yes	no	no	no	no	no	no	no	no	no	no	no	no	no	no	yes	no	no	no	no	no	yes	yes	yes	no	no	no	no	no	no	no	29415	ENSMUSG00000037111
chr7	127223622	127224465	844	*	2.98	3.91	-0.32	4.23	0.00138	0.0108	ESC	yes	no	no	no	no	yes	no	no	no	no	no	no	no	no	no	no	no	no	no	no	no	no	no	no	no	no	yes	yes	no	no	no	no	no	yes	no	8595	ENSMUSG00000045598
chr6	54096730	54097288	559	*	3.12	4.01	0.26	3.75	0.00139	0.0108	ESC	yes	no	no	no	yes	yes	no	yes	no	no	no	no	no	no	no	no	no	no	yes	yes	yes	no	no	no	no	yes	yes	yes	no	no	no	no	no	yes	no	57175	ENSMUSG00000004633
chr2	130487898	130488399	502	*	3.15	4.05	0.27	3.78	0.0014	0.0109	ESC	yes	no	no	no	no	no	no	no	no	no	no	no	no	no	no	no	no	no	no	no	no	no	no	no	no	no	no	no	no	no	no	no	no	no	no	37619	ENSMUSG00000027303
chr15	80729492	80730464	973	*	3.5	4.34	1.28	3.06	0.00142	0.011	ESC	yes	no	no	no	no	no	no	no	no	no	no	no	no	no	no	no	no	no	no	no	no	no	no	no	no	no	no	yes	no	no	no	no	no	no	no	18178	ENSMUSG00000047888
chr14	19749617	19750969	1353	*	4.85	5.48	3.68	1.8	0.00143	0.011	ESC	yes	no	no	no	yes	yes	no	no	no	no	no	no	no	no	no	no	no	no	yes	yes	yes	no	no	yes	yes	yes	yes	yes	no	no	no	no	no	no	no	295	ENSMUSG00000021806
chr10	41472220	41473058	839	*	3.86	4.64	2.01	2.63	0.00143	0.011	ESC	yes	no	no	no	no	no	no	no	no	no	no	no	no	no	no	no	no	no	no	no	no	no	no	no	no	no	no	no	no	no	no	no	no	no	no	3255	ENSMUSG00000019823
chr1	177753366	177754158	793	*	2.98	3.9	-0.32	4.22	0.00144	0.0111	ESC	yes	no	no	no	no	no	no	no	no	no	no	no	no	no	no	no	no	no	no	no	no	no	no	no	no	no	no	yes	no	no	no	no	no	no	no	23551	ENSMUSG00000015962
chr6	125504615	125505116	502	*	2.98	3.9	-0.32	4.22	0.00144	0.0111	ESC	yes	no	no	no	yes	yes	no	yes	no	no	no	no	no	no	no	no	no	no	yes	yes	no	no	no	no	yes	yes	yes	yes	yes	no	no	no	no	yes	no	9823	ENSMUSG00000030342
chr5	85067255	85067942	688	*	3.65	4.46	1.68	2.78	0.00144	0.0111	ESC	yes	no	no	no	no	no	no	no	no	no	no	no	no	no	no	no	no	no	no	no	no	no	no	no	no	no	yes	no	no	no	no	no	no	no	no	649872	ENSMUSG00000029245
chr13	11934274	11934843	570	*	3.09	3.99	0.26	3.73	0.00144	0.0111	ESC	yes	no	no	no	no	yes	no	no	no	no	no	no	no	no	no	no	no	no	yes	no	no	no	no	no	no	yes	yes	yes	no	no	no	no	no	no	no	172101	ENSMUSG00000021313
chr1	113958095	113958733	639	*	3.09	3.99	0.27	3.71	0.00145	0.0111	ESC	yes	no	no	no	no	yes	no	no	no	no	no	no	no	no	no	no	no	no	no	yes	no	no	no	no	no	yes	yes	yes	no	no	no	no	no	no	no	1726022	ENSMUSG00000070695
chr6	85849189	85849755	567	*	3.45	4.28	1.27	3.01	0.00148	0.0113	ESC	yes	no	no	no	yes	no	no	no	no	no	no	no	no	no	no	no	no	no	no	yes	no	no	no	no	no	no	yes	yes	no	no	no	no	no	no	no	17106	ENSMUSG00000030004
chr7	24516851	24517489	639	*	3.45	4.28	1.27	3.01	0.00148	0.0113	ESC	yes	no	no	no	yes	yes	no	no	no	no	no	no	no	no	no	no	no	no	yes	yes	yes	no	no	no	no	yes	yes	yes	no	no	no	no	no	yes	no	9844	ENSMUSG00000064264
chr7	86342867	86343840	974	*	3.38	4.23	1.02	3.22	0.00148	0.0113	ESC	yes	no	no	no	no	yes	no	no	no	no	no	no	no	no	no	no	no	no	no	no	no	no	no	no	no	no	yes	yes	no	no	no	no	no	no	no	5280	ENSMUSG00000055610
chr10	59972407	59973023	617	*	3.46	4.3	1.27	3.03	0.00149	0.0113	ESC	yes	no	no	no	no	no	no	no	no	no	no	no	no	no	no	no	no	no	no	no	no	no	no	no	no	no	yes	yes	no	no	no	no	no	no	no	20572	ENSMUSG00000020108
chr14	7851493	7852157	665	*	3.22	4.1	0.67	3.42	0.00149	0.0113	ESC	yes	no	no	no	yes	no	no	no	no	no	no	no	no	no	no	no	no	no	no	yes	no	no	no	no	no	yes	yes	yes	no	no	no	no	no	yes	no	33535	ENSMUSG00000025278
chr10	34233970	34234707	738	*	2.99	3.92	-0.32	4.24	0.00149	0.0114	ESC	yes	no	no	no	yes	yes	no	yes	no	no	no	no	no	no	no	no	no	no	yes	yes	yes	yes	no	no	no	yes	yes	yes	yes	no	no	no	no	yes	no	26254	ENSMUSG00000039497
chr17	7528883	7529569	687	*	3.11	4	0.26	3.74	0.0015	0.0114	ESC	yes	no	no	no	no	yes	no	no	no	no	no	no	no	no	no	no	no	no	no	no	no	no	no	no	no	no	no	no	no	no	no	no	no	no	no	143577	ENSMUSG00000056133
chr11	67023647	67024422	776	*	4.3	5.01	2.85	2.16	0.00152	0.0116	ESC	yes	no	yes	no	no	yes	no	no	no	no	no	no	no	no	no	no	no	no	yes	no	yes	no	no	no	no	no	yes	yes	no	no	no	no	no	yes	no	731	ENSMUSG00000050270
chr9	36495769	36496436	668	*	2.97	3.9	-0.32	4.21	0.00153	0.0116	ESC	yes	no	no	no	no	no	no	no	no	no	no	no	no	no	no	no	no	no	no	no	no	no	no	no	no	no	yes	yes	no	no	no	no	no	no	no	20130	ENSMUSG00000090710
chr6	120064388	120065077	690	*	2.97	3.89	-0.32	4.21	0.00153	0.0116	ESC	yes	no	no	no	no	yes	no	no	no	no	no	no	no	no	no	no	no	no	yes	yes	yes	no	no	no	no	yes	yes	yes	no	no	no	no	no	no	no	25715	ENSMUSG00000045962
chr6	40032733	40033287	555	*	3.09	3.98	0.27	3.71	0.00153	0.0116	ESC	yes	no	no	no	no	no	no	no	no	no	no	no	no	no	no	no	no	no	no	no	no	no	no	no	no	no	no	no	no	no	no	no	no	no	no	159461	ENSMUSG00000057716
chr13	5899559	5900188	630	*	2.96	3.88	-0.32	4.2	0.00154	0.0116	ESC	yes	no	no	no	no	yes	no	no	no	no	no	no	no	no	no	no	no	no	no	yes	no	no	no	no	no	yes	no	yes	no	no	no	no	no	no	no	38076	ENSMUSG00000000078
chr3	83872656	83873405	750	*	2.96	3.88	-0.32	4.2	0.00154	0.0116	ESC	yes	no	no	no	no	no	no	no	no	no	no	no	no	no	no	no	no	no	yes	no	no	no	no	no	no	no	yes	yes	no	no	no	no	no	no	no	30888	ENSMUSG00000027995
chr9	3376286	3376993	708	*	3.35	4.2	0.99	3.2	0.00154	0.0116	ESC	yes	no	no	no	no	yes	no	yes	no	no	no	no	no	no	no	no	no	no	yes	yes	yes	no	no	no	yes	no	yes	yes	no	no	no	no	no	yes	no	26598	ENSMUSG00000025898
chr1	58424481	58424982	502	*	3.21	4.08	0.67	3.41	0.00154	0.0116	ESC	yes	no	no	no	no	yes	no	no	no	no	no	no	no	no	no	no	no	no	no	yes	yes	no	no	yes	no	no	yes	yes	no	no	no	no	no	no	no	414	ENSMUSG00000026034
chr2	26442727	26443380	654	*	3.34	4.2	1	3.19	0.00155	0.0117	ESC	yes	no	no	no	no	no	no	no	no	no	no	no	no	no	no	no	no	no	no	no	no	no	no	no	no	no	no	yes	no	no	no	no	no	no	no	1835	ENSMUSG00000026924
chr5	98255613	98256114	502	*	3.32	4.17	1	3.17	0.00156	0.0117	ESC	yes	no	no	no	yes	no	no	no	no	no	no	no	no	no	no	no	no	no	no	yes	no	no	no	no	no	no	yes	yes	no	no	no	no	no	no	no	1428	ENSMUSG00000029337
chr5	54762865	54763449	585	*	3.76	4.57	1.7	2.88	0.00156	0.0117	ESC	yes	no	no	no	no	yes	no	no	no	no	no	no	no	no	no	no	no	no	yes	yes	no	no	no	no	no	yes	no	yes	no	no	no	no	no	no	no	764365	ENSMUSG00000039156
chr8	46213782	46214691	910	*	3.45	4.28	1.27	3	0.00156	0.0117	ESC	yes	no	no	no	no	yes	no	no	no	no	no	no	no	no	no	no	no	no	no	no	yes	no	no	no	yes	no	no	no	no	no	no	no	no	no	no	2497	ENSMUSG00000031633
chr5	103735729	103736417	689	*	2.95	3.88	-0.32	4.19	0.00157	0.0117	ESC	yes	no	no	no	yes	yes	no	no	no	no	no	no	no	no	no	no	no	no	no	no	no	no	no	no	yes	yes	no	yes	no	no	no	no	no	no	no	43354	ENSMUSG00000029313
chr6	120307127	120307468	342	*	2.95	3.88	-0.32	4.19	0.00157	0.0117	ESC	yes	no	no	no	no	yes	no	no	no	no	no	no	no	no	no	no	no	no	no	no	no	no	no	no	no	no	no	no	no	no	no	no	no	no	no	12567	ENSMUSG00000041372
chr8	33443444	33444034	591	*	2.95	3.88	-0.32	4.19	0.00157	0.0117	ESC	yes	no	no	no	no	yes	yes	no	no	no	no	no	no	no	no	no	no	no	yes	no	no	no	no	no	no	no	no	yes	no	no	no	no	no	no	no	14734	ENSMUSG00000048544
chrX	17521176	17521760	585	*	3.07	3.96	0.26	3.7	0.00158	0.0118	ESC	yes	no	no	no	no	yes	no	no	no	no	no	no	no	no	no	no	no	no	no	no	yes	no	no	no	no	no	yes	no	no	no	no	no	no	no	no	50564	ENSMUSG00000025040
chr18	11587118	11587959	842	*	3.99	4.75	2.27	2.47	0.00159	0.0119	ESC	yes	no	no	no	no	no	no	no	no	no	no	no	no	no	no	no	no	no	no	no	no	no	no	no	no	no	no	yes	no	no	no	no	no	no	no	45316	ENSMUSG00000041238
chr15	75877642	75878200	559	*	2.94	3.87	-0.32	4.18	0.00161	0.012	ESC	yes	no	no	no	no	yes	no	no	no	no	no	no	no	no	no	no	no	no	no	no	no	no	no	no	yes	no	yes	yes	no	no	no	no	no	no	no	10569	ENSMUSG00000098678
chr7	106760975	106761555	581	*	4.17	4.91	2.59	2.32	0.00161	0.012	ESC	yes	no	no	no	no	yes	no	no	no	no	no	no	no	no	no	no	no	no	no	no	no	no	no	no	no	no	yes	no	no	no	no	no	no	no	no	5577	ENSMUSG00000059087
chr5	8424110	8424611	502	*	2.99	3.91	-0.32	4.23	0.00162	0.012	ESC	yes	no	no	no	no	yes	no	no	no	no	no	no	no	no	no	no	no	no	no	no	yes	no	no	no	no	no	yes	yes	no	no	no	no	yes	yes	no	1259	ENSMUSG00000054099
chr7	85104288	85104789	502	*	3.08	3.97	0.26	3.71	0.00162	0.012	ESC	yes	no	no	no	no	yes	no	yes	no	no	no	no	no	no	no	no	no	no	no	no	no	no	no	no	no	yes	yes	yes	no	no	no	no	no	no	no	51112	ENSMUSG00000095664
chr3	135547274	135547839	566	*	3.53	4.34	1.49	2.85	0.00165	0.0122	ESC	yes	no	no	no	yes	yes	no	no	no	no	no	no	no	no	no	no	no	no	no	yes	no	no	no	no	no	yes	yes	yes	no	no	no	no	no	yes	no	61662	ENSMUSG00000028164
chr18	55236837	55237338	502	*	2.94	3.86	-0.32	4.18	0.00167	0.0123	ESC	yes	no	no	no	no	no	no	no	no	no	no	no	no	no	no	no	no	no	no	no	no	no	no	no	no	no	no	no	no	no	no	no	no	no	no	246656	ENSMUSG00000052713
chr2	35613722	35614366	645	*	2.94	3.86	-0.32	4.18	0.00167	0.0123	ESC	yes	no	no	no	yes	no	no	no	no	no	no	no	no	no	no	no	no	no	yes	yes	no	no	no	no	no	no	yes	yes	no	no	no	no	no	yes	no	55455	ENSMUSG00000026883
chr2	77180846	77181529	684	*	2.94	3.86	-0.32	4.18	0.00167	0.0123	ESC	no	no	no	no	no	no	no	no	no	no	no	no	no	no	no	no	no	no	no	no	no	no	no	no	no	no	no	no	no	no	no	no	no	no	no	10209	ENSMUSG00000044033
chr3	8005548	8006098	551	*	2.94	3.86	-0.32	4.18	0.00167	0.0123	ESC	yes	no	no	no	no	yes	no	no	no	no	no	no	no	no	no	no	no	no	no	yes	no	no	no	no	no	yes	yes	yes	no	no	no	no	no	yes	no	391787	ENSMUSG00000040329
chr14	20216550	20218077	1528	*	5.35	6.22	2.76	3.46	0.00168	0.0123	ESC	yes	no	no	no	yes	yes	no	no	no	no	no	no	no	no	no	no	no	no	no	no	no	no	no	no	no	no	yes	yes	no	no	no	no	no	no	no	34740	ENSMUSG00000023243
chr3	34745198	34745897	700	*	3.52	4.37	1.26	3.1	0.00169	0.0125	ESC	yes	no	no	no	no	yes	no	yes	no	no	no	no	no	no	no	no	no	no	no	yes	no	yes	no	yes	no	yes	yes	yes	no	no	no	no	no	yes	no	94792	ENSMUSG00000074637
chr5	27814027	27814779	753	*	3.06	3.95	0.27	3.67	0.0017	0.0125	ESC	yes	no	no	no	no	yes	no	no	no	no	no	no	no	no	no	no	no	no	yes	no	no	no	no	no	no	no	yes	yes	no	no	no	no	no	no	no	22335	ENSMUSG00000002221
chr13	37773337	37774013	677	*	2.96	3.88	-0.32	4.2	0.00171	0.0125	ESC	yes	no	no	no	no	no	no	no	no	no	no	no	no	no	no	no	no	no	no	yes	yes	no	no	no	no	no	yes	yes	no	no	no	no	no	no	no	4386	ENSMUSG00000039087
chr7	48917918	48918498	581	*	2.96	3.88	-0.32	4.2	0.00171	0.0125	ESC	yes	no	no	no	yes	yes	no	no	no	no	no	no	no	no	no	no	no	no	no	yes	yes	no	no	no	no	no	yes	yes	no	no	no	no	no	no	no	9201	ENSMUSG00000052512
chr3	121794127	121794739	613	*	3.75	4.55	1.86	2.69	0.00171	0.0125	ESC	yes	no	no	no	no	yes	no	no	no	no	no	no	no	no	no	no	no	no	no	yes	yes	no	no	no	yes	yes	yes	yes	no	no	no	no	no	yes	no	20562	ENSMUSG00000028127
chr4	126248144	126249001	858	*	3.74	4.53	1.86	2.67	0.00171	0.0125	ESC	yes	no	no	no	no	no	no	yes	no	no	no	no	no	no	no	no	no	no	yes	yes	yes	no	no	no	no	yes	yes	yes	no	yes	no	no	no	yes	no	7341	ENSMUSG00000028849
chr2	75873882	75874596	715	*	3.35	4.2	1.02	3.19	0.00171	0.0125	ESC	yes	no	no	no	yes	yes	no	yes	no	no	no	no	no	no	no	no	no	no	no	yes	yes	no	no	no	no	yes	yes	yes	no	no	no	no	no	yes	no	41704	ENSMUSG00000042410
chr1	188639620	188640271	652	*	3.33	4.18	0.99	3.19	0.00171	0.0125	ESC	yes	no	no	no	no	no	no	no	no	no	no	no	no	no	no	no	no	no	no	no	no	no	no	no	no	no	no	no	no	no	no	no	no	no	no	367569	ENSMUSG00000026608
chr3	129551696	129552352	657	*	3.01	3.94	-0.32	4.25	0.00173	0.0126	ESC	yes	no	no	no	yes	yes	no	no	no	no	no	no	no	no	no	no	no	no	no	yes	no	no	no	no	no	yes	yes	yes	no	no	no	no	no	yes	no	19340	ENSMUSG00000041220
chr2	112676715	112677226	512	*	2.93	3.85	-0.32	4.17	0.00174	0.0127	ESC	yes	no	no	no	no	yes	no	no	no	no	no	no	no	no	no	no	no	no	yes	yes	no	no	no	no	no	yes	yes	yes	no	no	no	no	no	yes	no	183750	ENSMUSG00000003604
chr7	118656722	118657437	716	*	2.93	3.85	-0.32	4.17	0.00174	0.0127	ESC	yes	no	no	no	no	no	no	no	no	no	no	no	no	no	no	no	no	no	no	yes	no	no	no	no	yes	no	yes	yes	no	no	no	no	no	no	no	48340	ENSMUSG00000033917
chr7	126325700	126326459	760	*	2.93	3.85	-0.32	4.17	0.00174	0.0127	ESC	yes	no	no	no	no	yes	no	no	no	no	no	no	no	no	no	no	no	no	no	no	no	no	no	no	no	no	yes	no	no	no	no	no	no	no	no	43110	ENSMUSG00000030742
chr9	79744929	79745482	554	*	2.93	3.85	-0.32	4.17	0.00174	0.0127	ESC	yes	no	no	no	no	yes	no	no	no	no	no	no	no	no	no	no	no	no	no	no	no	no	no	no	no	yes	yes	yes	no	no	no	no	yes	no	no	14395	ENSMUSG00000032330
chr13	87313928	87314429	502	*	3.07	3.97	0.27	3.69	0.00175	0.0127	ESC	yes	no	no	no	no	yes	no	no	no	no	no	no	no	no	no	no	no	no	yes	no	yes	no	no	no	no	no	yes	no	no	no	no	no	no	no	no	1267023	ENSMUSG00000017778
chr19	23087551	23088149	599	*	3.46	4.29	1.27	3.02	0.00176	0.0128	ESC	yes	no	no	no	no	no	no	no	no	no	no	no	no	no	no	no	no	no	no	yes	no	no	no	no	no	no	yes	yes	no	no	no	no	no	yes	no	53076	ENSMUSG00000033863
chr6	26301524	26302208	685	*	3.8	4.57	2	2.57	0.00177	0.0128	ESC	yes	no	no	no	no	yes	no	no	no	no	no	no	no	no	no	no	no	no	yes	yes	yes	no	no	no	no	no	yes	yes	no	no	no	no	no	no	no	492277	ENSMUSG00000029676
chr2	124145221	124145965	745	*	4.31	5.02	2.85	2.17	0.00178	0.0129	ESC	yes	no	no	no	no	no	no	no	no	no	no	no	no	no	no	no	no	no	no	no	no	no	no	no	no	no	yes	yes	no	no	no	no	no	no	no	55251	ENSMUSG00000027200
chr3	22156326	22156914	589	*	3.2	4.06	0.69	3.37	0.00178	0.0129	ESC	yes	no	no	no	yes	yes	no	no	no	no	no	no	no	no	no	no	no	no	yes	yes	yes	no	no	no	no	yes	yes	yes	no	no	no	no	no	yes	no	79673	ENSMUSG00000027630
chr11	9982932	9983747	816	*	2.93	3.85	-0.32	4.17	0.0018	0.013	ESC	yes	no	no	no	no	yes	no	no	no	no	no	no	no	no	no	no	no	no	yes	yes	no	no	no	no	no	yes	no	yes	no	no	no	no	no	no	no	790989	ENSMUSG00000004668
chr17	7247016	7247815	800	*	4.24	4.95	2.77	2.18	0.00181	0.0131	ESC	yes	no	no	no	no	no	no	no	no	no	no	no	no	no	no	no	no	no	no	yes	no	no	no	yes	yes	yes	no	yes	no	no	no	no	no	no	no	76830	ENSMUSG00000071322
chr1	22466495	22467356	862	*	4.3	5	2.86	2.14	0.00181	0.0131	ESC	yes	no	no	no	no	yes	no	no	no	no	no	no	no	no	no	no	no	no	no	yes	yes	no	no	no	no	yes	yes	yes	no	no	no	no	no	no	no	338637	ENSMUSG00000041670
chr2	170165537	170166076	540	*	3.24	4.11	0.67	3.43	0.00181	0.0131	ESC	yes	no	no	no	no	yes	no	no	no	no	no	no	no	no	no	no	no	no	yes	yes	no	no	no	no	no	no	no	yes	no	no	no	no	no	no	no	17433	ENSMUSG00000052056
chr11	47495716	47496340	625	*	3.2	4.07	0.69	3.37	0.00182	0.0131	ESC	yes	no	no	no	no	no	no	no	no	no	no	no	no	no	no	no	no	no	no	yes	no	no	no	no	no	no	yes	yes	no	no	no	no	no	no	no	492628	ENSMUSG00000020354
chr10	47631230	47631925	696	*	2.91	3.83	-0.32	4.15	0.00183	0.0132	ESC	yes	no	no	no	no	yes	no	no	no	no	no	no	no	no	no	no	no	no	no	no	no	no	no	no	no	no	yes	yes	no	no	no	no	no	no	no	2053400	ENSMUSG00000038822
chr13	33920905	33921406	502	*	2.91	3.83	-0.32	4.15	0.00183	0.0132	ESC	yes	no	no	no	no	no	no	yes	no	no	no	no	no	no	no	no	no	no	yes	yes	no	no	no	no	no	no	yes	yes	no	no	no	no	yes	no	no	15196	ENSMUSG00000052180
chr14	52284190	52284788	599	*	2.91	3.83	-0.32	4.15	0.00183	0.0132	ESC	yes	no	no	no	no	no	no	no	no	no	no	no	no	no	no	no	no	no	no	no	no	no	no	no	no	yes	no	yes	no	no	no	no	no	no	no	4644	ENSMUSG00000022159
chr15	37238405	37238931	527	*	2.91	3.83	-0.32	4.15	0.00183	0.0132	ESC	yes	no	no	no	no	no	no	no	no	no	no	no	no	no	no	no	no	no	no	yes	no	no	no	no	no	yes	no	yes	no	no	no	no	no	no	no	5368	ENSMUSG00000022286
chr10	122999163	122999945	783	*	2.92	3.84	-0.32	4.16	0.00183	0.0132	ESC	yes	no	no	no	no	no	no	no	no	no	no	no	no	no	no	no	no	no	no	no	no	no	no	no	no	no	no	no	no	no	no	no	no	no	no	76559	ENSMUSG00000034602
chr3	128035789	128036528	740	*	2.92	3.84	-0.32	4.16	0.00183	0.0132	ESC	yes	no	no	no	no	no	no	no	no	no	no	no	no	no	no	no	no	no	no	no	no	no	no	no	no	no	no	no	no	no	no	no	no	no	no	139464	ENSMUSG00000050549
chr6	89059169	89059843	675	*	2.92	3.84	-0.32	4.16	0.00183	0.0132	ESC	yes	no	no	no	yes	no	no	no	no	no	no	no	no	no	no	no	no	no	yes	no	no	yes	no	no	no	no	yes	no	no	no	no	no	no	no	no	156917	ENSMUSG00000002871
chr2	59231235	59231747	513	*	2.95	3.87	-0.32	4.19	0.00184	0.0132	ESC	yes	no	no	no	yes	yes	no	no	no	no	no	no	no	no	no	no	no	no	yes	yes	yes	no	no	no	no	yes	yes	yes	no	no	no	no	no	no	no	70384	ENSMUSG00000026991
chr3	54886404	54886946	543	*	2.95	3.87	-0.32	4.19	0.00184	0.0132	ESC	yes	no	no	no	no	no	no	no	no	no	no	no	no	no	no	no	no	no	no	no	no	no	no	no	no	no	no	no	no	no	no	no	no	no	no	28940	ENSMUSG00000056306
chr3	102717604	102718319	716	*	3.36	4.21	1	3.21	0.00184	0.0132	ESC	yes	no	yes	no	no	no	no	no	no	no	no	no	no	no	no	no	no	no	yes	no	yes	yes	no	no	no	no	yes	yes	no	no	no	no	no	no	no	16209	ENSMUSG00000027858
chr14	27669759	27670341	583	*	3.8	4.57	2.01	2.56	0.00185	0.0132	ESC	yes	no	no	no	no	yes	no	no	no	no	no	no	no	no	no	no	no	no	no	yes	no	no	no	no	no	yes	yes	yes	no	no	no	no	no	yes	no	47330	ENSMUSG00000040640
chr16	48613487	48614311	825	*	3.18	4.05	0.69	3.35	0.00186	0.0133	ESC	yes	no	no	no	no	no	no	no	no	no	no	no	no	no	no	no	no	no	yes	no	no	no	no	no	no	no	no	yes	no	no	no	no	no	no	no	157644	ENSMUSG00000030775
chr11	11904831	11905420	590	*	3.05	3.94	0.27	3.66	0.00186	0.0133	ESC	yes	no	no	no	no	yes	no	no	no	no	no	no	no	no	no	no	no	no	yes	no	no	no	no	no	no	no	yes	yes	no	no	no	no	no	no	no	6686	ENSMUSG00000020182
chr11	4302077	4302940	864	*	2.9	3.83	-0.32	4.14	0.00187	0.0133	ESC	yes	no	no	no	yes	yes	no	no	no	no	no	no	no	no	no	no	no	no	yes	yes	yes	yes	no	no	no	yes	yes	yes	no	no	no	no	no	yes	no	44519	ENSMUSG00000034394
chr17	93905483	93906269	787	*	2.9	3.83	-0.32	4.14	0.00187	0.0133	ESC	yes	no	no	no	no	no	no	no	no	no	no	no	no	no	no	no	no	no	no	no	no	no	no	no	no	no	yes	no	no	no	no	no	no	no	no	706060	ENSMUSG00000024256
chr3	34759793	34760659	867	*	2.9	3.83	-0.32	4.14	0.00187	0.0133	ESC	yes	no	no	no	no	no	no	no	no	no	no	no	no	no	no	no	no	no	no	yes	no	no	no	no	no	no	yes	yes	yes	no	no	no	no	no	no	109387	ENSMUSG00000074637
chr5	136001929	136002597	669	*	2.9	3.83	-0.32	4.14	0.00187	0.0133	ESC	yes	no	no	no	yes	no	no	no	no	no	no	no	no	no	no	no	no	no	yes	no	no	no	no	no	no	no	no	yes	no	no	no	no	no	no	no	7128	ENSMUSG00000004947
chr19	40935919	40936615	697	*	3.21	4.08	0.69	3.39	0.00188	0.0134	ESC	yes	no	no	no	no	no	no	no	no	no	no	no	no	no	no	no	no	no	no	yes	yes	no	no	no	no	yes	yes	yes	no	no	no	no	no	yes	no	41213	ENSMUSG00000049164
chr3	92815693	92817119	1427	*	4.02	4.77	2.39	2.38	0.00189	0.0134	ESC	yes	no	no	no	no	yes	no	no	no	no	no	no	no	no	no	no	no	no	yes	no	no	no	no	no	no	yes	yes	yes	no	no	no	no	no	no	no	7801	ENSMUSG00000095870
chr9	111724742	111725539	798	*	4.02	4.76	2.39	2.38	0.00189	0.0134	ESC	yes	no	no	no	no	no	no	no	no	no	no	no	no	no	no	no	no	no	no	yes	no	no	no	no	no	no	yes	yes	no	no	no	no	no	no	no	34393	ENSMUSG00000032502
chr14	76387914	76388466	553	*	3.34	4.19	1.02	3.17	0.0019	0.0135	ESC	yes	no	no	no	no	yes	no	yes	no	no	no	no	no	no	no	no	no	no	yes	yes	yes	yes	no	no	no	yes	yes	yes	no	no	no	no	no	yes	no	26494	ENSMUSG00000022010
chr17	69221631	69222377	747	*	3.31	4.15	0.99	3.16	0.00192	0.0136	ESC	yes	no	no	no	no	no	no	no	no	no	no	no	no	no	no	no	no	no	no	no	no	yes	no	no	no	no	yes	yes	no	no	no	no	no	no	no	145947	ENSMUSG00000024044
chr7	53136392	53136982	591	*	3.03	3.92	0.26	3.65	0.00193	0.0136	ESC	yes	no	no	no	yes	no	no	no	no	no	no	no	no	no	no	no	no	no	yes	no	no	no	no	yes	no	no	no	yes	no	no	no	no	no	no	no	1120663	ENSMUSG00000094445
chr3	141848945	141849671	727	*	3.28	4.12	1.01	3.12	0.00193	0.0136	ESC	yes	no	no	no	yes	yes	no	no	no	no	no	no	no	no	no	no	no	no	no	yes	yes	no	no	no	no	yes	yes	yes	no	no	no	no	no	no	no	319753	ENSMUSG00000052430
chr5	149203514	149204545	1032	*	3.32	4.17	0.99	3.17	0.00193	0.0136	ESC	yes	no	no	no	yes	no	no	no	no	no	no	no	no	no	no	no	no	no	no	yes	no	no	no	no	no	no	yes	yes	no	no	no	no	no	no	no	19024	ENSMUSG00000066551
chr15	97375835	97376794	960	*	2.9	3.82	-0.32	4.13	0.00193	0.0136	ESC	yes	no	no	no	yes	yes	no	no	no	no	no	no	no	no	no	no	no	no	yes	yes	no	no	no	no	no	no	yes	yes	no	no	no	no	yes	yes	no	128547	ENSMUSG00000048218
chr3	8006259	8006946	688	*	2.9	3.82	-0.32	4.13	0.00193	0.0136	ESC	yes	no	no	no	no	no	no	no	no	no	no	no	no	no	no	no	no	no	no	yes	no	no	no	no	no	no	yes	yes	no	no	no	no	no	no	no	392498	ENSMUSG00000040329
chr8	84239431	84240201	771	*	2.96	3.88	-0.32	4.2	0.00193	0.0136	ESC	yes	no	no	no	no	no	no	no	no	no	no	no	no	no	no	no	no	no	no	no	no	no	no	no	no	no	no	no	no	no	no	no	no	no	no	2375	ENSMUSG00000035671
chr14	27272590	27273544	955	*	2.92	3.84	-0.32	4.15	0.00195	0.0137	ESC	yes	no	yes	no	no	yes	no	no	no	no	no	no	no	no	no	no	no	no	yes	yes	yes	yes	no	no	no	no	yes	yes	no	no	no	no	no	no	no	155289	ENSMUSG00000040651
chr14	54383334	54383992	659	*	2.92	3.84	-0.32	4.15	0.00195	0.0137	ESC	yes	no	no	no	yes	yes	no	no	no	no	no	no	no	no	no	no	no	no	yes	yes	yes	no	no	no	no	yes	yes	yes	no	yes	no	no	yes	yes	no	22499	ENSMUSG00000000959
chr2	146400545	146401095	551	*	2.92	3.84	-0.32	4.15	0.00195	0.0137	ESC	yes	no	no	no	no	no	no	no	no	no	no	no	no	no	no	no	no	no	no	no	no	no	no	no	no	no	yes	no	no	no	no	no	no	no	no	111248	ENSMUSG00000037110
chr3	83994207	83994715	509	*	2.92	3.84	-0.32	4.15	0.00195	0.0137	ESC	yes	no	no	no	yes	no	no	no	no	no	no	no	no	no	no	no	no	no	yes	no	no	no	no	no	no	no	yes	yes	no	no	no	no	no	no	no	45459	ENSMUSG00000033767
chr8	3546476	3547024	549	*	2.92	3.84	-0.32	4.15	0.00195	0.0137	ESC	yes	no	no	no	no	yes	no	no	no	no	no	no	no	no	no	no	no	no	no	no	no	no	no	no	no	yes	yes	yes	no	no	no	no	no	no	no	20965	ENSMUSG00000065952
chr5	128291122	128291717	596	*	3.43	4.26	1.26	3.01	0.00196	0.0137	ESC	yes	no	no	no	no	no	no	no	no	no	no	no	no	no	no	no	no	no	no	no	no	no	no	no	no	no	no	no	no	no	no	no	no	no	no	141359	ENSMUSG00000034310
chr17	45606899	45607760	862	*	4.16	4.89	2.58	2.31	0.00198	0.0138	ESC	yes	no	no	no	no	yes	no	no	no	no	no	no	no	no	no	no	no	no	yes	yes	no	no	no	no	no	no	yes	yes	no	no	no	no	no	yes	no	4796	ENSMUSG00000079471
chr1	136680178	136680679	502	*	3.16	4.02	0.68	3.34	0.00199	0.0139	ESC	yes	no	no	no	no	no	no	no	no	no	no	no	no	no	no	no	no	no	no	no	no	no	no	no	no	no	yes	no	no	no	no	no	no	no	no	55276	ENSMUSG00000041483
chr14	122433884	122434443	560	*	3.16	4.02	0.68	3.34	0.00199	0.0139	ESC	yes	no	no	no	yes	yes	no	yes	no	no	no	no	no	no	no	no	no	no	no	yes	yes	no	no	no	no	no	yes	yes	no	no	no	no	no	yes	no	16671	ENSMUSG00000064052
chr12	66027510	66028011	502	*	3.02	3.91	0.26	3.65	0.00199	0.0139	ESC	yes	no	no	no	no	no	no	no	no	no	no	no	no	no	no	no	no	no	no	no	no	no	no	no	no	no	no	no	no	no	no	no	no	no	no	256389	ENSMUSG00000060499
chr5	135001071	135001769	699	*	3.45	4.28	1.28	3	0.002	0.0139	ESC	yes	no	no	no	yes	no	yes	yes	no	no	no	no	no	no	no	no	no	no	no	yes	yes	no	no	no	no	yes	yes	yes	yes	yes	no	no	yes	yes	no	7382	ENSMUSG00000040532
chr9	97476863	97477741	879	*	4.25	4.96	2.78	2.19	0.002	0.0139	ESC	yes	no	no	no	no	no	no	no	no	no	no	no	no	no	no	no	no	no	no	no	yes	no	no	no	yes	no	yes	no	no	no	no	no	no	no	no	106904	ENSMUSG00000032451
chr9	67549322	67549849	528	*	2.94	3.86	-0.32	4.18	0.00201	0.014	ESC	yes	no	no	no	yes	yes	no	no	no	no	no	no	no	no	no	no	no	no	no	no	no	no	no	no	no	yes	no	yes	no	no	no	no	no	no	no	9853	ENSMUSG00000052698
chr9	77776908	77777569	662	*	2.89	3.81	-0.32	4.13	0.00201	0.014	ESC	yes	no	no	no	no	no	no	no	no	no	no	no	no	no	no	no	no	no	no	no	no	no	no	no	no	no	no	no	no	no	no	no	no	no	no	22372	ENSMUSG00000032350
chr18	11961427	11962526	1100	*	2.96	3.89	-0.32	4.2	0.00201	0.014	ESC	yes	no	no	yes	yes	yes	no	no	no	no	no	no	no	no	no	no	no	no	yes	no	no	no	no	no	no	no	no	yes	no	no	no	no	no	no	no	122206	ENSMUSG00000040957
chr11	66966485	66967476	992	*	3.56	4.38	1.48	2.9	0.00202	0.014	ESC	yes	no	no	no	yes	no	no	no	no	no	no	no	no	no	no	no	no	no	yes	yes	yes	no	no	no	no	yes	yes	yes	no	no	no	no	no	yes	no	9846	ENSMUSG00000085683
chr13	20501734	20502398	665	*	3.27	4.11	1.01	3.1	0.00205	0.0142	ESC	yes	no	no	no	no	no	no	no	no	no	no	no	no	no	no	no	no	no	no	no	no	no	no	no	no	no	no	no	no	no	no	no	no	no	no	291714	ENSMUSG00000021322
chr5	131094694	131095318	625	*	3.16	4.03	0.67	3.35	0.00206	0.0142	ESC	yes	no	no	no	no	yes	no	no	no	no	no	no	no	no	no	no	no	no	no	no	no	no	no	no	no	no	yes	yes	no	no	no	no	no	no	no	213178	ENSMUSG00000034040
chr6	105493265	105493964	700	*	3.68	4.49	1.7	2.79	0.00206	0.0142	ESC	yes	no	no	no	no	no	no	no	no	no	no	no	no	no	no	no	no	no	no	no	no	no	no	no	no	no	no	no	no	no	no	no	no	no	no	183695	ENSMUSG00000064293
chr10	62476858	62477500	643	*	3.5	4.31	1.49	2.82	0.00207	0.0143	ESC	yes	no	no	no	no	yes	no	no	no	no	no	no	no	no	no	no	no	no	no	no	no	no	no	no	no	yes	yes	yes	no	no	no	no	no	no	no	9304	ENSMUSG00000020078
chr18	8193940	8194786	847	*	3.72	4.53	1.67	2.86	0.0021	0.0144	ESC	yes	no	no	no	no	yes	yes	no	no	no	no	no	no	no	no	no	no	no	yes	no	no	no	no	no	no	yes	yes	yes	no	no	no	no	no	no	no	325107	ENSMUSG00000024283
chr6	97956677	97957517	841	*	2.88	3.8	-0.32	4.12	0.00211	0.0145	ESC	yes	no	no	no	no	no	no	no	no	no	no	no	no	no	no	no	no	no	no	no	no	no	no	no	no	no	yes	no	no	no	no	no	no	no	no	149624	ENSMUSG00000035158
chr19	12198986	12199689	704	*	3.93	4.68	2.27	2.42	0.00212	0.0146	ESC	yes	no	no	no	no	yes	no	no	no	no	no	no	no	no	no	no	no	no	yes	yes	no	no	no	no	no	no	yes	yes	no	no	no	no	no	yes	no	944	ENSMUSG00000094133
chr10	46741033	46741534	502	*	2.88	3.8	-0.32	4.11	0.00213	0.0146	ESC	yes	no	no	no	no	no	no	no	no	no	no	no	no	no	no	no	no	no	yes	yes	no	no	no	no	no	yes	yes	yes	no	no	no	no	no	no	no	1163203	ENSMUSG00000038822
chr11	12467123	12467715	593	*	2.88	3.8	-0.32	4.11	0.00213	0.0146	ESC	yes	no	yes	no	no	yes	no	no	no	no	no	no	no	no	no	no	no	no	no	yes	yes	no	no	no	no	yes	yes	yes	no	no	no	no	no	yes	no	2162	ENSMUSG00000020173
chr2	158477654	158478173	520	*	2.88	3.8	-0.32	4.11	0.00213	0.0146	ESC	yes	no	no	no	no	no	no	no	no	no	no	no	no	no	no	no	no	no	no	no	no	no	no	no	no	no	no	no	no	no	no	no	no	no	no	24438	ENSMUSG00000044405
chr4	84662002	84662787	786	*	2.89	3.81	-0.32	4.12	0.00213	0.0146	ESC	yes	no	no	no	no	yes	no	no	no	no	no	no	no	no	no	no	no	no	no	no	no	no	no	no	no	no	yes	yes	no	no	no	no	no	no	no	12487	ENSMUSG00000028487
chr2	38668778	38669445	668	*	2.87	3.79	-0.32	4.11	0.00214	0.0146	ESC	yes	no	no	no	yes	no	no	no	no	no	no	no	no	no	no	no	no	no	no	yes	no	no	no	no	no	no	yes	yes	no	no	no	no	yes	yes	no	24690	ENSMUSG00000026750
chr4	75300455	75300956	502	*	2.87	3.79	-0.32	4.11	0.00214	0.0146	ESC	yes	no	no	no	no	no	no	no	no	no	no	no	no	no	no	no	no	no	no	yes	no	no	no	no	no	yes	yes	yes	no	no	no	no	no	no	no	22149	ENSMUSG00000028398
chr6	127893553	127894054	502	*	2.87	3.79	-0.32	4.11	0.00214	0.0146	ESC	yes	no	no	no	no	no	no	no	no	no	no	no	no	no	no	no	no	no	no	yes	no	no	no	no	no	no	no	yes	no	no	no	no	no	no	no	5963	ENSMUSG00000030351
chr9	70816945	70817859	915	*	2.89	3.81	-0.32	4.13	0.00215	0.0146	ESC	yes	no	no	no	yes	yes	no	no	no	no	no	no	no	no	no	no	no	no	no	yes	yes	yes	no	no	no	yes	yes	yes	no	no	no	no	no	yes	no	134366	ENSMUSG00000032207
chr18	30689902	30690403	502	*	3.26	4.1	1.01	3.1	0.00215	0.0147	ESC	yes	no	no	no	no	yes	no	no	no	no	no	no	no	no	no	no	no	no	yes	no	no	no	no	no	no	no	no	yes	no	no	no	no	no	yes	no	417154	ENSMUSG00000033628
chr6	140603082	140603831	750	*	4.05	4.79	2.49	2.29	0.00216	0.0147	ESC	yes	no	no	no	no	yes	no	yes	no	no	no	no	no	no	no	no	no	no	yes	yes	yes	no	no	no	no	yes	yes	yes	no	no	no	no	no	yes	no	18831	ENSMUSG00000030232
chr6	128445500	128446610	1111	*	4.36	5.06	2.94	2.13	0.00217	0.0148	ESC	yes	no	no	no	yes	no	no	yes	no	no	no	no	no	no	no	no	no	no	no	yes	no	no	no	no	no	yes	yes	yes	yes	no	no	no	no	yes	no	6822	ENSMUSG00000030357
chr11	33527041	33527872	832	*	4.18	4.89	2.68	2.21	0.00217	0.0148	ESC	yes	no	no	no	no	yes	yes	no	no	no	no	no	no	no	no	no	no	no	yes	yes	yes	no	no	no	no	yes	yes	yes	no	no	no	no	no	yes	no	13294	ENSMUSG00000040594
chr10	62892858	62893218	361	*	2.86	3.78	-0.32	4.1	0.00218	0.0148	ESC	yes	no	no	no	no	yes	no	no	no	no	no	no	no	no	no	no	no	no	yes	no	no	no	no	no	no	no	yes	yes	no	no	no	no	no	yes	no	15777	ENSMUSG00000047146
chr14	122267528	122268166	639	*	2.86	3.78	-0.32	4.1	0.00218	0.0148	ESC	yes	no	no	no	no	no	no	no	no	no	no	no	no	no	no	no	no	no	no	yes	no	no	no	no	no	yes	yes	yes	no	no	no	no	no	no	no	85823	ENSMUSG00000025545
chr1	179603801	179604885	1085	*	3.41	4.26	0.99	3.27	0.00219	0.0148	ESC	yes	no	no	no	no	yes	no	no	no	no	no	no	no	no	no	no	no	no	yes	yes	no	no	no	yes	no	yes	yes	yes	no	no	no	no	no	yes	no	57430	ENSMUSG00000038949
chr6	65061048	65061549	502	*	3.67	4.47	1.67	2.8	0.00221	0.0149	ESC	yes	no	no	no	yes	yes	no	no	no	no	no	no	no	no	no	no	no	no	yes	yes	yes	no	no	no	no	yes	yes	yes	no	no	no	no	no	yes	no	18464	ENSMUSG00000029920
chr2	119463742	119464350	609	*	3.58	4.37	1.68	2.68	0.00221	0.0149	ESC	yes	no	no	no	no	yes	no	no	no	no	no	no	no	no	no	no	no	no	yes	yes	yes	no	no	no	no	yes	yes	yes	no	no	no	no	no	yes	no	13336	ENSMUSG00000034154
chr5	59940789	59941391	603	*	3.16	4.02	0.69	3.33	0.00221	0.015	ESC	yes	no	no	no	no	yes	no	no	no	no	no	no	no	no	no	no	no	no	no	no	yes	no	no	no	no	no	yes	yes	no	no	no	no	no	no	no	1867424	ENSMUSG00000089992
chr8	125519894	125520732	839	*	3.4	4.22	1.26	2.96	0.00221	0.015	ESC	yes	no	no	no	no	yes	no	no	no	no	no	no	no	no	no	no	no	no	no	no	no	no	no	no	no	no	no	yes	no	no	no	no	no	yes	no	49075	ENSMUSG00000001995
chr3	142650147	142650755	609	*	3.43	4.27	1.26	3.01	0.00222	0.015	ESC	yes	no	no	no	no	yes	no	no	no	no	no	no	no	no	no	no	no	no	no	yes	no	no	no	no	no	yes	yes	yes	no	no	no	no	no	yes	no	29544	ENSMUSG00000028270
chr10	110025177	110025685	509	*	3	3.89	0.26	3.63	0.00222	0.015	ESC	yes	no	no	no	no	yes	no	no	no	no	no	no	no	no	no	no	no	no	no	no	no	no	no	no	no	yes	no	no	no	no	no	no	no	no	no	430518	ENSMUSG00000020181
chr14	83008411	83008971	561	*	3.29	4.13	1.02	3.12	0.00223	0.015	ESC	yes	no	no	no	no	yes	no	no	no	no	no	no	no	no	no	no	no	no	yes	yes	no	no	no	no	no	yes	yes	yes	no	no	no	no	no	no	no	1434591	ENSMUSG00000035566
chr16	16684027	16685393	1367	*	3.5	4.31	1.5	2.81	0.00223	0.015	ESC	yes	no	yes	no	no	yes	no	no	no	no	no	no	no	no	no	no	no	no	yes	yes	no	no	no	no	no	yes	yes	yes	no	no	no	no	no	no	no	7621	ENSMUSG00000048101
chr10	11262166	11262667	502	*	2.87	3.79	-0.32	4.11	0.00224	0.015	ESC	yes	no	yes	no	no	no	yes	no	no	no	no	no	no	no	no	no	no	no	yes	no	no	no	no	no	no	no	yes	no	no	no	no	no	no	no	no	18662	ENSMUSG00000047648
chr12	99343048	99343736	689	*	2.87	3.79	-0.32	4.11	0.00224	0.015	ESC	yes	no	no	no	no	no	no	no	no	no	no	no	no	no	no	no	no	no	no	no	no	no	no	no	no	no	no	yes	no	no	no	no	no	no	no	219845	ENSMUSG00000033713
chr3	154381551	154382119	569	*	2.87	3.79	-0.32	4.11	0.00224	0.015	ESC	yes	no	no	no	no	yes	no	no	no	no	no	no	no	no	no	no	no	no	yes	yes	no	no	no	no	no	yes	yes	yes	no	no	no	no	no	no	no	50891	ENSMUSG00000096225
chr8	75016042	75016544	503	*	2.87	3.79	-0.32	4.11	0.00224	0.015	ESC	yes	no	no	no	no	yes	no	no	no	no	no	no	no	no	no	no	no	no	yes	no	yes	no	no	no	no	no	yes	yes	no	no	no	no	no	yes	no	17160	ENSMUSG00000042870
chr7	94644803	94645335	533	*	3.29	4.13	0.99	3.14	0.00224	0.015	ESC	yes	no	no	no	no	yes	no	no	no	no	no	no	no	no	no	no	no	no	yes	no	no	no	no	no	no	no	yes	yes	no	no	no	no	no	no	no	1525910	ENSMUSG00000048078
chr15	99872324	99873087	764	*	3.81	4.58	2.01	2.57	0.00224	0.015	ESC	yes	no	no	no	no	yes	no	no	no	no	no	no	no	no	no	no	no	no	no	yes	no	no	no	no	no	no	yes	yes	no	no	no	no	no	yes	no	2368	ENSMUSG00000023022
chr16	25809363	25810090	728	*	3	3.88	0.26	3.62	0.00224	0.015	ESC	yes	no	no	no	no	no	no	no	no	no	no	no	no	no	no	no	no	no	no	no	no	no	no	no	no	no	no	no	no	no	no	no	no	no	no	125599	ENSMUSG00000022510
chr16	81480946	81481693	748	*	4.63	5.27	3.44	1.83	0.00224	0.015	ESC	yes	no	yes	no	no	yes	no	no	no	no	no	no	no	no	no	no	no	no	yes	yes	yes	yes	no	no	no	yes	yes	yes	no	no	no	no	no	yes	no	280248	ENSMUSG00000022762
chr14	18666055	18666556	502	*	2.86	3.77	-0.32	4.09	0.00224	0.015	ESC	yes	no	no	no	no	yes	no	no	no	no	no	no	no	no	no	no	no	no	no	no	no	no	no	no	no	no	no	yes	no	no	no	no	no	no	no	227710	ENSMUSG00000058317
chr4	23622018	23622732	715	*	3.41	4.24	1.26	2.98	0.00225	0.015	ESC	yes	no	no	no	no	no	no	no	no	no	no	no	no	no	no	no	no	no	yes	no	yes	yes	no	no	no	no	yes	yes	no	no	no	no	no	no	no	873718	ENSMUSG00000045751
chr3	27596627	27597161	535	*	3	3.88	0.27	3.61	0.00226	0.0151	ESC	yes	no	no	no	no	no	no	no	no	no	no	no	no	no	no	no	no	no	no	no	no	no	no	no	yes	yes	no	yes	no	no	no	no	no	no	no	114145	ENSMUSG00000039286
chr5	109096210	109097113	904	*	3.51	4.32	1.5	2.83	0.00226	0.0151	ESC	yes	no	no	no	no	yes	no	no	no	no	no	no	no	no	no	no	no	no	yes	no	no	no	no	no	no	yes	yes	yes	no	no	no	no	no	no	no	750	ENSMUSG00000090688
chr9	114557148	114558118	971	*	2.99	3.88	0.26	3.61	0.00228	0.0152	ESC	yes	no	no	no	yes	yes	no	no	no	no	no	no	no	no	no	no	no	no	no	no	no	no	no	no	no	no	yes	yes	no	no	no	no	no	yes	no	6250	ENSMUSG00000079259
chr16	42022345	42023073	729	*	3.4	4.23	1.26	2.98	0.00229	0.0153	ESC	yes	no	no	no	no	no	no	no	no	no	no	no	no	no	no	no	no	no	no	no	yes	no	no	no	yes	no	no	yes	no	no	no	no	no	no	no	317577	ENSMUSG00000047261
chr3	107995720	107996444	725	*	4.2	4.92	2.68	2.24	0.00232	0.0154	ESC	yes	no	no	no	no	yes	no	no	no	no	no	no	no	no	no	no	no	no	no	no	no	no	no	no	no	yes	yes	yes	no	no	no	no	no	no	no	9266	ENSMUSG00000040562
chr2	59633823	59634324	502	*	3.52	4.33	1.48	2.84	0.00233	0.0154	ESC	yes	no	no	no	no	yes	no	no	no	no	no	no	no	no	no	no	no	no	yes	no	no	yes	no	no	no	no	yes	yes	no	no	no	no	no	no	no	21780	ENSMUSG00000035168
chr13	96659943	96660732	790	*	4.05	4.83	2.25	2.57	0.00233	0.0154	ESC	yes	no	no	no	yes	no	no	no	no	no	no	no	no	no	no	no	no	no	no	no	no	yes	no	no	no	no	yes	yes	no	no	no	no	no	no	no	10203	ENSMUSG00000021670
chr18	33891835	33892342	508	*	2.98	3.87	0.26	3.61	0.00235	0.0155	ESC	yes	no	no	no	no	no	no	no	no	no	no	no	no	no	no	no	no	no	no	no	no	no	no	no	no	no	no	no	no	no	no	no	no	no	no	114863	ENSMUSG00000024376
chr6	91710372	91711032	661	*	3.74	4.53	1.85	2.68	0.00235	0.0155	ESC	yes	no	no	no	yes	yes	no	no	no	no	no	no	no	no	no	no	no	no	yes	yes	yes	no	no	no	no	no	yes	yes	no	no	no	no	no	yes	no	26318	ENSMUSG00000030096
chr5	110437444	110438172	729	*	4.05	4.79	2.49	2.3	0.00236	0.0155	ESC	yes	no	no	no	no	yes	no	no	no	no	no	no	no	no	no	no	no	no	no	no	yes	no	no	no	no	yes	yes	yes	no	no	no	no	no	yes	no	10330	ENSMUSG00000043323
chr14	124033119	124033620	502	*	3	3.89	0.27	3.61	0.00236	0.0155	ESC	yes	no	no	no	no	yes	no	no	no	no	no	no	no	no	no	no	no	no	yes	yes	no	no	no	no	no	yes	yes	yes	no	no	no	no	no	no	no	373147	ENSMUSG00000032925
chr4	69892649	69893536	888	*	3.53	4.35	1.48	2.87	0.00236	0.0155	ESC	yes	no	no	no	no	no	no	no	no	no	no	no	no	no	no	no	no	no	no	no	no	no	no	no	no	no	yes	yes	no	no	no	no	no	no	no	516906	ENSMUSG00000039298
chr17	9202474	9203149	676	*	2.98	3.87	0.27	3.59	0.00237	0.0155	ESC	yes	no	no	no	no	no	no	no	no	no	no	no	no	no	no	no	no	no	yes	yes	no	no	no	no	no	yes	yes	yes	no	no	no	no	no	yes	no	214140	ENSMUSG00000023873
chr18	78363304	78364049	746	*	3.48	4.29	1.48	2.81	0.00237	0.0156	ESC	yes	no	no	no	no	yes	no	no	no	no	no	no	no	no	no	no	no	no	yes	no	no	yes	no	no	no	yes	no	yes	no	no	no	no	no	no	no	13549	ENSMUSG00000090451
chr4	126465617	126466282	666	*	4.6	5.26	3.33	1.93	0.00238	0.0156	ESC	yes	no	no	no	yes	yes	no	yes	no	no	no	no	no	no	no	no	no	no	yes	yes	no	no	no	no	no	yes	yes	yes	no	no	no	no	no	yes	no	2300	ENSMUSG00000041530
chr15	7081739	7082408	670	*	3.61	4.4	1.67	2.73	0.0024	0.0157	ESC	yes	no	no	no	yes	yes	no	no	no	no	no	no	no	no	no	no	no	no	yes	yes	no	no	no	no	no	yes	yes	yes	no	no	no	no	no	yes	no	8205	ENSMUSG00000054263
chr1	59448934	59449264	331	*	2.87	3.79	-0.32	4.1	0.0024	0.0157	ESC	yes	no	no	no	yes	no	no	no	no	no	no	no	no	no	no	no	no	no	yes	yes	no	no	no	no	no	no	yes	yes	no	no	no	no	no	no	no	33159	ENSMUSG00000041075
chr7	102415779	102416292	514	*	2.87	3.79	-0.32	4.1	0.0024	0.0157	ESC	yes	no	no	no	no	no	no	no	no	no	no	no	no	no	no	no	no	no	no	yes	no	no	no	no	no	yes	no	yes	no	no	no	no	no	no	no	25402	ENSMUSG00000030978
chr10	108286440	108287638	1199	*	4.79	5.41	3.68	1.72	0.00241	0.0158	ESC	yes	no	no	no	no	yes	no	no	no	no	no	no	no	no	no	no	no	no	yes	yes	no	no	no	no	no	yes	yes	yes	no	no	no	no	no	yes	no	44482	ENSMUSG00000035873
chr2	106720069	106720997	929	*	3.27	4.11	1.02	3.1	0.00241	0.0158	ESC	yes	no	no	no	no	no	no	no	no	no	no	no	no	no	no	no	no	no	no	no	no	no	no	no	no	no	no	no	no	no	no	no	no	no	no	26799	ENSMUSG00000016386
chr10	117848878	117849422	545	*	3.46	4.29	1.28	3.01	0.00242	0.0158	ESC	yes	no	no	no	no	no	no	no	no	no	no	no	no	no	no	no	no	no	no	no	no	no	no	no	no	no	no	yes	no	no	no	no	no	no	no	2842	ENSMUSG00000052681
chr7	65873239	65874024	786	*	3.3	4.14	1.01	3.13	0.00242	0.0158	ESC	yes	no	no	no	yes	yes	no	yes	no	no	no	no	no	no	no	no	no	no	yes	yes	yes	no	no	no	no	yes	yes	yes	no	no	no	no	no	no	no	11504	ENSMUSG00000030513
chrX	86016539	86017040	502	*	3.33	4.18	0.99	3.18	0.00242	0.0158	ESC	yes	no	no	no	no	yes	no	no	no	no	no	no	no	no	no	no	no	no	no	no	no	no	no	no	no	yes	no	yes	no	no	no	no	no	no	no	27158	ENSMUSG00000035454
chr10	95456069	95456640	572	*	3.25	4.09	1.01	3.08	0.00244	0.0159	ESC	yes	no	no	no	no	yes	no	yes	no	no	no	no	no	no	no	no	no	no	no	yes	no	no	no	no	no	yes	yes	yes	no	no	no	no	no	no	no	38888	ENSMUSG00000020027
chr14	27674009	27674528	520	*	2.97	3.86	0.26	3.6	0.00245	0.0159	ESC	yes	no	no	no	no	yes	no	no	no	no	no	no	no	no	no	no	no	no	yes	yes	yes	no	no	no	no	yes	yes	yes	no	no	no	no	no	yes	no	51580	ENSMUSG00000040640
chr14	122342069	122342615	547	*	2.96	3.88	-0.32	4.2	0.00248	0.0161	ESC	yes	no	no	no	no	yes	no	no	no	no	no	no	no	no	no	no	no	no	no	yes	yes	no	no	no	no	yes	yes	yes	no	no	no	no	no	yes	no	108499	ENSMUSG00000064052
chr17	80635675	80636213	539	*	3.87	4.64	2.14	2.5	0.00248	0.0161	ESC	yes	no	no	no	no	yes	no	no	no	no	no	no	no	no	no	no	no	no	yes	yes	yes	yes	no	no	no	yes	yes	yes	no	no	no	no	no	no	no	71840	ENSMUSG00000033966
chr5	116400246	116401168	923	*	2.84	3.75	-0.32	4.07	0.00251	0.0162	ESC	yes	no	no	no	no	no	no	no	no	no	no	no	no	no	no	no	no	no	no	no	no	no	no	no	yes	no	no	no	no	no	no	no	no	no	no	21695	ENSMUSG00000041548
chr6	113246396	113247822	1427	*	2.84	3.75	-0.32	4.07	0.00251	0.0162	ESC	yes	no	no	no	no	no	no	no	no	no	no	no	no	no	no	no	no	no	no	no	no	no	no	no	no	no	no	no	no	no	no	no	no	no	no	8552	ENSMUSG00000030269
chr9	57165812	57166622	811	*	2.84	3.75	-0.32	4.07	0.00251	0.0162	ESC	yes	no	no	no	no	no	no	no	no	no	no	no	no	no	no	no	no	no	no	no	no	no	no	yes	no	no	yes	yes	no	no	no	no	no	no	no	7480	ENSMUSG00000032299
chr1	64884693	64885417	725	*	2.83	3.75	-0.32	4.06	0.00252	0.0163	ESC	yes	no	no	no	yes	no	no	no	no	no	no	no	no	no	no	no	no	no	yes	no	no	no	no	no	no	no	yes	yes	no	no	no	no	no	no	no	71406	ENSMUSG00000051344
chr6	136113711	136114212	502	*	2.83	3.75	-0.32	4.06	0.00252	0.0163	ESC	yes	no	no	no	no	no	no	no	no	no	no	no	no	no	no	no	no	no	no	no	no	no	no	no	no	no	no	no	no	no	no	no	no	no	no	59298	ENSMUSG00000030209
chr3	103378939	103379727	789	*	2.84	3.76	-0.32	4.08	0.00252	0.0163	ESC	yes	no	no	no	no	yes	no	no	no	no	no	no	no	no	no	no	no	no	no	no	no	no	no	no	no	no	yes	yes	no	no	no	no	no	no	no	99645	ENSMUSG00000033014
chrX	51684132	51685340	1209	*	4.46	5.12	3.21	1.92	0.00255	0.0164	ESC	yes	no	no	no	no	no	no	no	no	no	no	no	no	no	no	no	no	no	no	yes	no	no	no	no	no	no	yes	yes	no	no	no	no	no	no	no	2275	ENSMUSG00000062184
chr9	3439435	3440080	646	*	4.02	4.75	2.49	2.26	0.00255	0.0164	ESC	yes	no	no	no	no	yes	no	no	no	no	no	no	no	no	no	no	no	no	yes	yes	yes	no	no	no	no	yes	yes	yes	no	no	no	no	no	no	no	35842	ENSMUSG00000025898
chr2	9443128	9443638	511	*	2.82	3.74	-0.32	4.05	0.00255	0.0164	ESC	yes	no	no	no	no	no	no	no	no	no	no	no	no	no	no	no	no	no	yes	no	no	no	no	no	no	no	no	no	no	no	no	no	no	no	no	437613	ENSMUSG00000025783
chr10	60141682	60142203	522	*	2.97	3.85	0.26	3.59	0.00257	0.0164	ESC	yes	no	no	yes	no	no	no	no	no	no	no	no	no	no	no	no	no	no	no	yes	yes	yes	no	no	no	no	yes	yes	no	no	no	no	no	no	no	35462	ENSMUSG00000058297
chr17	47713075	47713706	632	*	2.97	3.85	0.26	3.59	0.00257	0.0164	ESC	yes	no	no	no	yes	no	no	no	no	no	no	no	no	no	no	no	no	no	yes	no	no	no	no	no	yes	no	yes	yes	no	no	no	no	no	no	no	13135	ENSMUSG00000023987
chr1	133340268	133340845	578	*	2.83	3.75	-0.32	4.07	0.00257	0.0164	ESC	yes	no	no	no	no	yes	no	no	no	no	no	no	no	no	no	no	no	no	yes	no	no	no	no	no	no	yes	yes	yes	no	no	no	no	no	no	no	9664	ENSMUSG00000070645
chr1	138153762	138154441	680	*	2.83	3.75	-0.32	4.07	0.00257	0.0164	ESC	yes	no	no	no	no	no	no	no	no	no	no	no	no	no	no	no	no	no	no	yes	no	no	no	no	yes	no	no	yes	no	no	no	no	no	no	no	21266	ENSMUSG00000026395
chr10	87860905	87861435	531	*	2.83	3.75	-0.32	4.07	0.00257	0.0164	ESC	yes	no	no	no	yes	no	no	no	no	no	no	no	no	no	no	no	no	no	no	no	no	no	no	no	no	no	no	yes	no	no	no	no	no	no	no	2639	ENSMUSG00000020053
chr11	43952100	43952818	719	*	2.83	3.75	-0.32	4.07	0.00257	0.0164	ESC	yes	no	no	no	no	yes	no	no	no	no	no	no	no	no	no	no	no	no	no	no	no	no	no	no	no	no	no	yes	no	no	no	no	no	no	no	50889	ENSMUSG00000050541
chr14	66284793	66285294	502	*	2.83	3.75	-0.32	4.07	0.00257	0.0164	ESC	yes	no	no	no	no	no	no	no	no	no	no	no	no	no	no	no	no	no	no	no	no	no	no	no	no	no	no	no	no	no	no	no	no	no	no	3740	ENSMUSG00000059456
chr8	66869613	66870114	502	*	2.83	3.75	-0.32	4.07	0.00257	0.0164	ESC	yes	no	no	no	no	no	no	no	no	no	no	no	no	no	no	no	no	no	yes	yes	yes	no	no	no	no	no	yes	yes	no	no	no	no	no	no	no	9395	ENSMUSG00000014907
chr9	38407384	38408003	620	*	2.83	3.75	-0.32	4.07	0.00257	0.0164	ESC	yes	no	no	no	no	yes	no	no	no	no	no	no	no	no	no	no	no	no	yes	yes	yes	no	no	no	no	yes	yes	yes	no	no	no	no	no	no	no	5685	ENSMUSG00000049098
chr9	66370301	66370802	502	*	2.83	3.75	-0.32	4.07	0.00257	0.0164	ESC	yes	no	no	no	no	no	no	no	no	no	no	no	no	no	no	no	no	no	no	no	no	no	no	no	no	no	no	no	no	no	no	no	no	no	no	19850	ENSMUSG00000038664
chr17	43196903	43197696	794	*	3.82	4.57	2.14	2.43	0.00258	0.0165	ESC	yes	no	no	no	no	no	no	no	no	no	no	no	no	no	no	no	no	no	no	no	no	no	no	no	no	yes	no	yes	no	no	no	no	no	no	no	72632	ENSMUSG00000041293
chr2	157328476	157329260	785	*	4.05	4.8	2.39	2.4	0.00259	0.0165	ESC	yes	no	no	no	yes	no	yes	no	no	no	no	no	no	no	no	no	no	no	no	yes	no	no	no	no	no	yes	yes	yes	no	yes	no	no	no	yes	no	18245	ENSMUSG00000027643
chr14	49362001	49362608	608	*	2.81	3.73	-0.32	4.05	0.00261	0.0166	ESC	yes	no	no	no	no	no	no	no	no	no	no	no	no	no	no	no	no	no	no	yes	no	no	no	no	no	no	yes	yes	no	no	no	no	no	no	no	116526	ENSMUSG00000021850
chr14	50973550	50974170	621	*	2.81	3.73	-0.32	4.05	0.00261	0.0166	ESC	yes	no	no	no	no	yes	no	no	no	no	no	no	no	no	no	no	no	no	no	no	no	no	no	no	no	yes	yes	yes	no	no	no	no	no	no	no	17557	ENSMUSG00000068417
chr2	32162565	32163133	569	*	2.81	3.73	-0.32	4.05	0.00261	0.0166	ESC	yes	no	no	no	no	yes	no	no	no	no	no	no	no	no	no	no	no	no	no	yes	no	no	no	no	yes	no	yes	yes	no	no	no	no	no	yes	no	11482	ENSMUSG00000039262
chr5	88005099	88005720	622	*	2.81	3.73	-0.32	4.05	0.00261	0.0166	ESC	yes	no	no	no	no	no	no	no	no	no	no	no	no	no	no	no	no	no	no	no	yes	no	no	no	no	no	no	no	no	no	no	no	no	no	no	2549	ENSMUSG00000029280
chr5	109869157	109869978	822	*	2.81	3.73	-0.32	4.05	0.00261	0.0166	ESC	yes	no	no	no	no	yes	no	no	no	no	no	no	no	no	no	no	no	no	yes	no	no	no	no	no	no	no	no	no	no	no	no	no	no	no	no	53421	ENSMUSG00000090015
chr9	20201908	20202426	519	*	2.81	3.73	-0.32	4.05	0.00261	0.0166	ESC	yes	no	no	no	no	no	no	no	no	no	no	no	no	no	no	no	no	no	yes	yes	yes	no	no	no	no	no	yes	no	no	no	no	no	no	no	no	9780	ENSMUSG00000061457
chr16	33844087	33844780	694	*	3.91	4.66	2.27	2.39	0.00262	0.0166	ESC	yes	no	no	no	no	yes	no	no	no	no	no	no	no	no	no	no	no	no	yes	yes	yes	no	no	no	yes	yes	yes	yes	no	no	no	no	no	no	no	14421	ENSMUSG00000022817
chr13	114278580	114279174	595	*	3.54	4.36	1.48	2.88	0.00262	0.0166	ESC	yes	no	no	no	no	yes	no	no	no	no	no	no	no	no	no	no	no	no	no	no	no	no	no	no	no	no	yes	yes	no	no	no	no	no	no	no	109083	ENSMUSG00000021764
chr1	171089733	171090552	820	*	3.85	4.61	2.13	2.48	0.00263	0.0166	ESC	yes	no	no	no	no	no	no	no	no	no	no	no	no	no	no	no	no	no	no	no	no	no	no	no	no	no	no	yes	no	no	no	no	no	no	no	23365	ENSMUSG00000026649
chr18	42308019	42308625	607	*	3.84	4.6	2.14	2.45	0.00263	0.0167	ESC	yes	no	no	no	no	no	no	no	no	no	no	no	no	no	no	no	no	no	yes	no	no	no	no	no	no	no	no	yes	no	no	no	no	no	no	no	32665	ENSMUSG00000024491
chr10	28635908	28636556	649	*	3.16	4.03	0.67	3.35	0.00266	0.0168	ESC	yes	no	no	no	no	no	yes	yes	no	no	no	no	no	no	no	no	no	no	yes	no	no	yes	no	no	no	no	yes	yes	no	no	no	no	no	yes	no	31803	ENSMUSG00000049109
chr11	8569098	8570007	910	*	4.48	5.14	3.21	1.93	0.00267	0.0168	ESC	yes	no	no	no	yes	yes	no	yes	no	no	no	no	no	no	no	no	no	no	yes	yes	no	no	no	no	no	yes	yes	yes	no	no	no	no	no	yes	no	94527	ENSMUSG00000020422
chr15	52012723	52013462	740	*	2.81	3.72	-0.32	4.04	0.0027	0.0169	ESC	yes	no	no	no	yes	yes	no	no	no	no	no	no	no	no	no	no	no	no	no	yes	yes	yes	no	yes	no	yes	yes	yes	no	no	no	no	no	yes	no	20975	ENSMUSG00000022314
chr2	114178161	114178560	400	*	2.81	3.72	-0.32	4.04	0.0027	0.0169	ESC	yes	no	no	no	no	yes	no	no	no	no	no	no	no	no	no	no	no	no	no	no	no	no	no	no	no	no	yes	yes	no	no	no	no	no	no	no	8463	ENSMUSG00000040383
chr5	64117158	64117884	727	*	2.81	3.72	-0.32	4.04	0.0027	0.0169	ESC	yes	yes	yes	no	yes	yes	yes	no	no	no	no	no	no	no	no	no	no	no	no	no	yes	no	no	yes	yes	yes	no	yes	no	no	no	no	no	no	no	24207	ENSMUSG00000029171
chrX	80639383	80640163	781	*	2.81	3.72	-0.32	4.04	0.0027	0.0169	ESC	yes	no	no	no	no	yes	no	no	no	no	no	no	no	no	no	no	no	no	no	no	no	no	no	no	no	no	yes	yes	no	no	no	no	no	no	no	430534	ENSMUSG00000025666
chr7	139945399	139945900	502	*	3.16	4.03	0.69	3.34	0.0027	0.0169	ESC	yes	no	no	no	no	no	no	no	no	no	no	no	no	no	no	no	no	no	yes	no	no	no	no	no	no	yes	yes	yes	no	no	no	no	no	yes	no	1609	ENSMUSG00000047751
chr14	44994148	44995068	921	*	3.11	3.97	0.67	3.3	0.00272	0.0171	ESC	yes	no	no	no	no	no	no	no	no	no	no	no	no	no	no	no	no	no	no	no	no	no	no	no	no	no	no	no	no	no	no	no	no	no	no	5952	ENSMUSG00000037759
chr19	14663284	14663785	502	*	2.96	3.84	0.27	3.57	0.00275	0.0171	ESC	yes	no	no	no	no	yes	no	no	no	no	no	no	no	no	no	no	no	no	no	yes	no	no	no	no	no	no	yes	yes	no	no	no	no	no	no	no	65232	ENSMUSG00000024642
chr1	7124798	7125352	555	*	2.82	3.74	-0.32	4.06	0.00275	0.0171	ESC	yes	no	no	no	no	yes	no	no	no	no	no	no	no	no	no	no	no	no	yes	no	no	no	no	no	no	no	yes	yes	no	no	no	no	no	no	no	35877	ENSMUSG00000051285
chr18	60586882	60587456	575	*	2.82	3.74	-0.32	4.06	0.00275	0.0171	ESC	yes	no	no	no	no	no	no	no	no	no	no	no	no	no	no	no	no	no	no	no	no	yes	no	no	no	no	no	no	no	no	no	no	no	no	no	4331	ENSMUSG00000049173
chr6	34900878	34901479	602	*	2.82	3.74	-0.32	4.06	0.00275	0.0171	ESC	yes	no	no	no	no	no	no	no	no	no	no	no	no	no	no	no	no	no	no	yes	no	no	no	no	no	no	no	yes	no	no	no	no	no	no	no	9396	ENSMUSG00000058486
chr18	4403865	4404554	690	*	3.86	4.62	2.15	2.47	0.00276	0.0172	ESC	yes	no	no	no	no	yes	no	no	no	no	no	no	no	no	no	no	no	no	yes	yes	no	yes	no	no	no	yes	yes	yes	no	no	no	no	no	no	no	28272	ENSMUSG00000024234
chr9	47514183	47514783	601	*	2.89	3.8	-0.32	4.12	0.00279	0.0174	ESC	yes	no	no	no	no	yes	no	no	no	no	no	no	no	no	no	no	no	no	no	yes	no	no	no	no	no	no	yes	yes	no	no	no	no	yes	yes	no	15389	ENSMUSG00000032076
chr1	137051515	137052131	617	*	2.94	3.83	0.27	3.55	0.0028	0.0174	ESC	yes	no	no	no	yes	yes	no	no	no	no	no	no	no	no	no	no	no	no	no	no	no	no	no	yes	no	no	no	yes	no	no	no	no	no	no	no	91066	ENSMUSG00000026398
chr18	49746854	49747355	502	*	2.8	3.71	-0.32	4.03	0.00281	0.0175	ESC	yes	no	no	no	yes	no	no	no	no	no	no	no	no	no	no	no	no	no	yes	no	no	yes	no	no	yes	no	no	yes	no	yes	no	no	no	yes	no	8245	ENSMUSG00000024505
chr4	54460534	54461285	752	*	2.8	3.71	-0.32	4.03	0.00281	0.0175	ESC	yes	no	no	no	no	no	no	no	no	no	no	no	no	no	no	no	no	no	no	no	yes	yes	no	no	no	no	no	yes	no	no	no	no	no	no	no	483762	ENSMUSG00000060206
chr5	44754542	44754922	381	*	2.8	3.71	-0.32	4.03	0.00281	0.0175	ESC	yes	no	no	no	no	yes	no	no	no	no	no	no	no	no	no	no	no	no	yes	no	no	no	no	no	no	no	yes	yes	no	no	no	no	no	no	no	44757	ENSMUSG00000039706
chr8	104093308	104093809	502	*	2.8	3.71	-0.32	4.03	0.00281	0.0175	ESC	yes	no	no	no	no	no	no	no	no	no	yes	no	no	no	no	no	no	no	yes	no	yes	no	no	no	yes	no	no	no	no	no	no	no	no	no	no	7815	ENSMUSG00000031871
chr6	5119019	5119661	643	*	2.88	3.79	-0.32	4.11	0.00283	0.0175	ESC	yes	no	yes	no	no	yes	no	yes	no	no	no	no	no	no	no	no	no	no	yes	yes	yes	no	no	no	no	yes	yes	yes	no	no	no	no	no	yes	no	74284	ENSMUSG00000002588
chr19	7583346	7584136	791	*	2.85	3.77	-0.32	4.09	0.00285	0.0176	ESC	yes	no	no	no	no	no	no	yes	no	no	no	no	no	no	no	no	no	no	no	yes	no	no	no	no	no	yes	yes	yes	no	no	no	no	no	no	no	23056	ENSMUSG00000024972
chr10	59547063	59547820	758	*	3.4	4.23	1.28	2.95	0.00285	0.0177	ESC	yes	no	yes	no	no	no	no	no	no	no	no	no	no	no	no	no	no	no	yes	yes	no	no	no	no	no	no	yes	yes	no	no	no	no	no	no	no	68242	ENSMUSG00000071280
chr2	5759391	5759967	577	*	3.21	4.04	1	3.04	0.00285	0.0177	ESC	yes	no	no	no	no	no	no	no	no	no	no	no	no	no	no	no	no	no	no	no	no	no	no	no	no	no	no	no	no	no	no	no	no	no	no	44875	ENSMUSG00000039145
chr5	131177098	131177635	538	*	5.15	5.72	4.2	1.51	0.00286	0.0177	ESC	yes	no	no	no	no	yes	no	no	no	no	no	no	no	no	no	no	no	no	yes	no	no	no	no	no	no	yes	yes	yes	no	no	no	no	no	no	no	130861	ENSMUSG00000034040
chr5	131827832	131828487	656	*	3.68	4.46	1.86	2.6	0.00287	0.0177	ESC	yes	no	no	no	no	no	no	no	no	no	no	no	no	no	no	no	no	no	no	no	no	yes	no	no	no	no	no	no	no	no	no	no	no	no	no	519334	ENSMUSG00000034040
chr12	65114836	65115463	628	*	2.94	3.82	0.26	3.56	0.00288	0.0178	ESC	yes	no	no	no	no	yes	no	no	no	no	no	no	no	no	no	no	no	no	no	no	no	no	no	no	no	no	no	no	no	no	no	no	no	no	no	39232	ENSMUSG00000055884
chr16	32291772	32292345	574	*	2.94	3.82	0.27	3.54	0.0029	0.0179	ESC	yes	no	no	no	no	yes	no	no	no	no	no	no	no	no	no	no	no	no	no	yes	no	no	no	no	no	yes	yes	yes	no	no	no	no	no	yes	no	14312	ENSMUSG00000014074
chr1	135632146	135632689	544	*	3.38	4.2	1.26	2.94	0.00291	0.0179	ESC	yes	no	no	no	no	yes	no	no	no	no	no	no	no	no	no	no	no	no	no	yes	yes	no	no	no	no	yes	yes	yes	no	no	no	no	no	no	no	24850	ENSMUSG00000009418
chr5	92258617	92259253	637	*	2.99	3.88	0.27	3.61	0.00293	0.018	ESC	yes	no	no	no	no	no	no	no	no	no	no	no	no	no	no	no	no	no	no	no	no	no	no	no	no	no	no	yes	no	no	no	no	no	no	no	2338	ENSMUSG00000029410
chr13	19570054	19570580	527	*	2.95	3.84	0.26	3.57	0.00293	0.018	ESC	yes	no	no	no	no	yes	no	no	no	no	no	no	no	no	no	no	no	no	no	no	no	no	no	no	no	no	yes	no	no	no	no	no	no	no	no	49346	ENSMUSG00000002808
chr7	126301531	126302255	725	*	3.11	3.97	0.67	3.29	0.00294	0.0181	ESC	yes	no	no	no	no	yes	no	no	no	no	no	no	no	no	no	no	no	no	yes	no	no	no	no	no	no	yes	yes	yes	no	no	no	no	no	no	no	28911	ENSMUSG00000042978
chr6	92246165	92246726	562	*	3.41	4.24	1.28	2.96	0.00294	0.0181	ESC	yes	no	no	no	no	no	no	no	no	no	no	no	no	no	no	no	no	no	no	yes	yes	no	no	no	no	yes	yes	yes	no	no	no	no	no	yes	no	1514	ENSMUSG00000005892
chr17	27993943	27994858	916	*	3.89	4.63	2.27	2.37	0.00295	0.0181	ESC	yes	no	no	no	yes	no	no	no	no	no	no	no	no	no	no	no	no	no	no	no	no	no	no	no	no	no	yes	yes	no	no	no	no	no	no	no	84602	ENSMUSG00000024219
chr6	12834988	12835489	502	*	2.95	3.84	0.27	3.56	0.00295	0.0181	ESC	yes	no	no	no	no	yes	no	no	no	no	no	no	no	no	no	no	no	no	yes	yes	no	no	no	no	no	yes	yes	yes	no	no	no	no	no	no	no	85577	ENSMUSG00000032625
chr17	79342626	79343437	812	*	4.64	5.27	3.49	1.78	0.00296	0.0181	ESC	yes	no	no	no	no	yes	no	no	no	no	no	no	no	no	no	no	no	no	no	yes	no	no	no	no	no	yes	yes	yes	no	no	no	no	no	yes	no	11653	ENSMUSG00000036533
chr11	29047843	29048411	569	*	2.79	3.7	-0.32	4.02	0.00296	0.0181	ESC	yes	no	no	no	no	yes	no	no	no	no	no	no	no	no	no	no	no	no	no	no	no	no	no	no	no	yes	yes	yes	no	no	no	no	no	no	no	82332	ENSMUSG00000020464
chr7	80152661	80153162	502	*	2.79	3.7	-0.32	4.02	0.00296	0.0181	ESC	yes	no	no	no	no	no	no	no	no	no	no	no	no	no	no	no	no	no	no	no	yes	no	no	no	no	no	no	no	no	no	no	no	no	no	no	33678	ENSMUSG00000030539
chr9	7633874	7634608	735	*	2.79	3.7	-0.32	4.02	0.00296	0.0181	ESC	yes	no	no	no	yes	yes	no	no	no	no	no	no	no	no	no	no	no	no	yes	yes	yes	yes	no	no	no	yes	yes	yes	no	no	no	no	no	yes	no	5642	ENSMUSG00000018620
chr12	84028975	84029476	502	*	2.82	3.73	-0.32	4.05	0.00297	0.0181	ESC	yes	no	yes	no	no	yes	no	no	no	no	no	no	no	no	no	no	no	no	no	no	no	no	no	no	no	no	no	yes	no	no	no	no	no	no	no	8902	ENSMUSG00000052392
chr9	71763153	71763886	734	*	2.82	3.73	-0.32	4.05	0.00297	0.0181	ESC	yes	no	no	no	no	yes	no	no	no	no	no	no	no	no	no	no	no	no	no	yes	no	no	no	no	no	yes	yes	yes	no	no	no	no	no	no	no	7715	ENSMUSG00000032232
chr1	118228513	118229014	502	*	2.79	3.7	-0.32	4.02	0.00297	0.0181	ESC	yes	no	no	no	no	no	no	no	no	no	no	no	no	no	no	no	no	no	no	no	no	no	no	no	no	no	no	no	no	no	no	no	no	no	no	51970	ENSMUSG00000102030
chr10	86769782	86770293	512	*	2.79	3.7	-0.32	4.02	0.00297	0.0181	ESC	yes	no	no	no	no	no	no	no	no	no	no	no	no	no	no	no	no	no	no	yes	yes	no	no	no	no	yes	yes	yes	no	no	no	no	no	no	no	5809	ENSMUSG00000112743
chr11	4643447	4644208	762	*	2.79	3.7	-0.32	4.02	0.00297	0.0181	ESC	yes	no	no	no	no	no	no	no	no	no	no	no	no	no	no	no	no	no	no	no	no	no	no	no	no	no	no	yes	no	no	no	no	no	no	no	5699	ENSMUSG00000020412
chr5	26800446	26801184	739	*	2.79	3.7	-0.32	4.02	0.00297	0.0181	ESC	yes	no	no	no	no	yes	no	no	no	no	no	no	no	no	no	no	no	no	no	no	no	no	no	no	no	no	yes	no	no	no	no	no	no	no	no	16018	ENSMUSG00000061576
chr6	109245784	109247186	1403	*	2.79	3.71	-0.32	4.02	0.00297	0.0181	ESC	yes	no	no	no	no	no	no	no	no	no	no	no	no	no	no	no	no	no	yes	yes	no	no	no	no	no	yes	yes	no	no	no	no	no	no	no	no	417142	ENSMUSG00000030104
chr1	133694131	133694862	732	*	4.09	4.81	2.58	2.23	0.00298	0.0181	ESC	yes	no	no	no	no	yes	no	yes	no	no	no	no	no	no	no	no	no	no	yes	yes	yes	no	no	no	no	yes	yes	yes	no	no	no	no	no	yes	no	4022	ENSMUSG00000051998
chr7	72854491	72855134	644	*	3.11	3.97	0.69	3.27	0.00298	0.0181	ESC	yes	no	no	no	no	no	no	no	no	no	no	no	no	no	no	no	no	no	yes	no	no	no	no	no	no	yes	no	yes	no	no	no	no	no	no	no	520374	ENSMUSG00000070509
chr11	29882583	29883506	924	*	3.53	4.31	1.68	2.63	0.00299	0.0182	ESC	yes	no	no	no	no	no	no	no	no	no	no	no	no	no	no	no	no	no	no	no	no	no	no	no	no	no	no	no	no	no	no	no	no	no	no	56914	ENSMUSG00000078157
chr3	53561691	53562806	1116	*	2.78	3.69	-0.32	4.01	0.003	0.0182	ESC	yes	no	no	no	no	no	no	no	no	no	no	no	no	no	no	no	no	no	no	no	no	no	no	no	no	no	no	yes	no	no	no	no	no	no	no	73037	ENSMUSG00000027744
chr5	60989285	60989786	502	*	2.78	3.69	-0.32	4.01	0.003	0.0182	ESC	yes	no	no	no	no	yes	no	no	no	no	no	no	no	no	no	no	no	no	no	no	no	no	no	no	no	no	no	no	no	no	no	no	no	no	no	819029	ENSMUSG00000089992
chr5	65440874	65441689	816	*	2.78	3.69	-0.32	4.01	0.003	0.0182	ESC	yes	no	no	no	no	no	no	no	no	no	no	no	no	no	no	no	no	no	no	no	no	no	no	no	no	no	no	yes	no	no	no	no	no	no	no	4924	ENSMUSG00000029201
chr6	76974110	76974738	629	*	2.78	3.69	-0.32	4.01	0.003	0.0182	ESC	yes	no	no	no	no	no	no	no	no	no	no	no	no	no	no	no	no	no	no	no	no	no	no	no	no	no	no	no	no	no	no	no	no	no	no	267950	ENSMUSG00000060780
chr7	23470081	23470603	523	*	2.78	3.69	-0.32	4.01	0.003	0.0182	ESC	yes	no	no	no	no	yes	no	no	no	no	no	no	no	no	no	no	no	no	yes	yes	no	yes	no	no	no	yes	yes	yes	no	no	no	no	no	no	no	36602	ENSMUSG00000090715
chr8	4354569	4355232	664	*	2.78	3.69	-0.32	4.01	0.003	0.0182	ESC	yes	no	no	no	no	no	no	no	no	no	no	no	no	no	no	no	no	no	no	no	no	no	no	no	no	yes	yes	yes	no	no	no	no	no	no	no	29155	ENSMUSG00000040028
chr2	49371640	49372297	658	*	2.8	3.72	-0.32	4.03	0.003	0.0182	ESC	yes	no	no	no	no	yes	no	no	no	no	no	no	no	no	no	no	no	no	no	no	yes	no	no	no	no	yes	yes	yes	no	no	no	no	no	no	no	79188	ENSMUSG00000069495
chr9	113458447	113459153	707	*	3.63	4.43	1.67	2.76	0.003	0.0182	ESC	yes	no	no	no	yes	yes	no	no	no	no	no	no	no	no	no	no	no	no	no	no	no	no	no	no	no	yes	yes	yes	no	no	no	no	no	no	no	249105	ENSMUSG00000032504
chr7	127225135	127225796	662	*	3.06	3.92	0.68	3.23	0.00302	0.0183	ESC	yes	no	yes	no	yes	yes	no	no	no	no	no	no	no	no	no	no	no	no	yes	no	no	no	no	no	no	no	yes	yes	no	no	no	no	no	no	no	7264	ENSMUSG00000045598
chr16	7074626	7075255	630	*	3.09	3.94	0.69	3.25	0.00304	0.0184	ESC	yes	no	no	no	no	no	no	no	no	no	no	no	no	no	no	no	no	no	yes	no	no	no	no	no	no	no	no	yes	no	no	no	no	no	no	no	1189270	ENSMUSG00000008658
chr14	16146202	16147149	948	*	3.22	4.06	0.99	3.07	0.00305	0.0184	ESC	yes	no	no	no	no	yes	no	no	no	no	no	no	no	no	no	no	no	no	no	yes	no	no	no	no	no	no	yes	yes	no	no	no	no	no	no	no	102130	ENSMUSG00000021785
chr15	31548546	31549138	593	*	2.77	3.68	-0.32	4	0.00305	0.0184	ESC	yes	no	no	no	no	no	no	no	no	no	no	no	no	no	no	no	no	no	no	no	no	no	no	no	no	no	no	no	no	no	no	no	no	no	no	16250	ENSMUSG00000022235
chr7	26983196	26983534	339	*	2.77	3.68	-0.32	4	0.00305	0.0184	ESC	yes	no	no	no	no	yes	no	no	no	no	no	no	no	no	no	no	no	no	no	yes	yes	no	no	no	no	no	yes	yes	no	no	no	no	no	no	no	43811	ENSMUSG00000091867
chr17	92608088	92608591	504	*	3.46	4.27	1.5	2.77	0.0031	0.0185	ESC	yes	no	no	no	no	yes	no	no	no	no	no	no	no	no	no	no	no	no	no	no	yes	no	no	no	no	no	no	no	no	no	no	no	no	no	no	590830	ENSMUSG00000024256
chr13	102655058	102655604	547	*	3.4	4.22	1.28	2.94	0.00311	0.0187	ESC	yes	no	no	no	no	yes	no	no	no	no	no	no	no	no	no	no	no	no	yes	no	no	no	no	no	no	yes	yes	yes	no	no	no	no	no	yes	no	37953	ENSMUSG00000021624
chr1	151177373	151178064	692	*	3.08	3.94	0.67	3.26	0.00313	0.0187	ESC	yes	no	no	no	no	no	no	no	no	no	no	no	no	no	no	no	no	no	yes	yes	yes	no	no	no	no	yes	yes	yes	no	no	no	no	no	yes	no	4472	ENSMUSG00000114212
chr10	37375277	37375998	722	*	2.76	3.67	-0.32	3.99	0.00314	0.0187	ESC	no	no	no	no	no	no	no	no	no	no	no	no	no	no	no	no	no	no	no	no	no	no	no	no	no	no	no	no	no	no	no	no	no	no	no	236356	ENSMUSG00000069662
chr17	40455972	40456710	739	*	2.76	3.67	-0.32	3.99	0.00314	0.0187	ESC	yes	no	no	no	no	yes	no	no	no	no	no	no	no	no	no	no	no	no	yes	yes	yes	no	no	no	no	no	yes	yes	no	no	no	no	no	no	no	63311	ENSMUSG00000090747
chr3	121387263	121387806	544	*	2.76	3.67	-0.32	3.99	0.00314	0.0187	ESC	yes	no	no	no	no	yes	no	no	no	no	no	no	no	no	no	no	no	no	no	no	no	no	no	no	no	no	no	yes	no	no	no	no	no	no	no	38690	ENSMUSG00000053931
chr6	12550827	12551677	851	*	2.76	3.67	-0.32	3.99	0.00314	0.0187	ESC	yes	no	no	no	no	no	no	no	no	no	no	no	no	no	no	no	no	no	no	no	no	no	no	no	no	no	no	yes	no	no	no	no	no	no	no	197732	ENSMUSG00000032625
chr10	117952919	117953548	630	*	3.32	4.14	1.27	2.86	0.00316	0.0189	ESC	yes	no	no	no	yes	yes	no	no	no	no	no	no	no	no	no	no	no	no	yes	yes	no	no	no	no	no	yes	yes	yes	no	no	no	no	yes	yes	no	106883	ENSMUSG00000052681
chr1	133671845	133672635	791	*	3.42	4.21	1.49	2.73	0.00316	0.0189	ESC	no	no	no	no	no	no	no	no	no	no	no	no	no	no	no	no	no	no	no	no	no	no	no	no	no	no	no	yes	no	no	no	no	no	no	no	10464	ENSMUSG00000102976
chr11	76308916	76309746	831	*	3.07	3.92	0.67	3.25	0.00318	0.0189	ESC	yes	no	no	no	no	yes	no	no	no	no	no	no	no	no	no	no	no	no	no	yes	no	no	no	no	no	no	yes	no	no	no	no	no	no	no	no	65190	ENSMUSG00000017286
chr4	117056647	117057173	527	*	3.07	3.92	0.67	3.25	0.00318	0.0189	ESC	yes	no	no	no	no	yes	no	no	no	no	no	no	no	no	no	no	no	no	yes	yes	no	yes	no	no	no	yes	yes	yes	no	no	no	no	no	no	no	37244	ENSMUSG00000028683
chr17	35490179	35490719	541	*	2.92	3.8	0.26	3.54	0.00318	0.0189	ESC	yes	no	no	no	yes	no	no	no	no	no	no	no	no	no	no	no	no	no	yes	no	no	no	no	no	no	yes	yes	yes	no	no	no	no	no	yes	no	15298	ENSMUSG00000024406
chr8	108729176	108729677	502	*	2.92	3.8	0.26	3.54	0.00318	0.0189	ESC	yes	no	no	no	yes	no	no	no	no	no	no	no	no	no	no	no	no	no	no	no	no	no	no	no	no	no	no	no	no	no	no	no	no	no	no	764349	ENSMUSG00000031727
chr1	166142277	166142810	534	*	3.21	4.05	0.99	3.05	0.00319	0.0189	ESC	yes	no	no	no	no	yes	no	no	no	no	no	no	no	no	no	no	no	no	no	no	no	no	no	no	no	no	no	yes	no	no	no	no	no	no	no	12038	ENSMUSG00000000544
chr8	26063169	26064233	1065	*	4.23	4.92	2.85	2.07	0.00319	0.0189	ESC	yes	no	no	no	no	yes	no	no	no	no	no	no	no	no	no	no	no	no	yes	no	no	no	no	no	no	yes	yes	yes	no	no	no	no	no	no	no	47518	ENSMUSG00000015994
chr3	28842176	28842899	724	*	2.92	3.8	0.27	3.52	0.00323	0.0191	ESC	yes	no	no	no	no	yes	no	no	no	no	no	no	no	no	no	no	no	no	no	yes	no	yes	no	no	no	no	yes	yes	no	no	no	no	no	yes	no	36739	ENSMUSG00000039221
chr4	46746565	46747511	947	*	3.31	4.12	1.27	2.85	0.00323	0.0191	ESC	yes	no	no	no	yes	no	no	no	no	no	no	no	no	no	no	no	no	no	no	yes	no	no	no	no	no	no	no	yes	no	no	no	no	no	no	no	96355	ENSMUSG00000039813
chr1	43094132	43094666	535	*	2.75	3.66	-0.32	3.98	0.00326	0.0193	ESC	yes	no	no	no	no	no	no	no	no	no	no	no	no	no	no	no	no	no	no	no	no	no	no	no	no	no	no	no	no	no	no	no	no	no	no	3970	ENSMUSG00000070939
chr15	6668511	6669143	633	*	2.75	3.66	-0.32	3.98	0.00326	0.0193	ESC	yes	no	no	no	no	no	no	no	no	no	no	no	no	no	no	no	no	no	no	no	no	no	no	no	no	no	yes	yes	no	no	no	no	no	no	no	39235	ENSMUSG00000050310
chr17	87664187	87664753	567	*	2.75	3.66	-0.32	3.98	0.00326	0.0193	ESC	yes	no	no	no	no	no	no	no	no	no	no	no	no	no	no	no	no	no	no	no	no	no	no	no	no	no	no	no	no	no	no	no	no	no	no	7576	ENSMUSG00000024151
chr14	92826537	92827181	645	*	4.11	4.82	2.68	2.13	0.00326	0.0193	ESC	yes	no	no	no	no	yes	no	no	no	no	no	no	no	no	no	no	no	no	yes	yes	no	no	no	no	no	yes	yes	yes	no	no	no	no	no	no	no	1063497	ENSMUSG00000055421
chr9	11940652	11941500	849	*	3.36	4.17	1.28	2.89	0.00327	0.0193	ESC	yes	no	no	no	no	yes	no	no	no	no	no	no	no	no	no	no	no	no	yes	yes	no	no	no	no	no	no	yes	yes	no	no	no	no	no	no	no	1035876	ENSMUSG00000039488
chr2	157418545	157419120	576	*	2.9	3.78	0.26	3.52	0.0033	0.0194	ESC	yes	no	no	no	yes	yes	no	no	no	no	no	no	no	no	no	no	no	no	yes	yes	yes	no	no	no	no	yes	yes	yes	no	no	no	no	no	yes	no	100	ENSMUSG00000027646
chr2	20209071	20209747	677	*	3.33	4.15	1.26	2.9	0.00335	0.0197	ESC	yes	no	no	no	no	yes	no	yes	no	no	no	no	no	no	no	no	no	no	no	yes	no	no	no	no	no	yes	yes	yes	no	no	no	no	no	yes	no	299290	ENSMUSG00000036617
chr2	135559155	135559794	640	*	2.77	3.69	-0.32	4	0.00339	0.0199	ESC	yes	no	no	no	yes	no	no	no	no	no	no	no	no	no	no	no	no	no	no	yes	yes	no	no	no	no	no	yes	yes	no	no	no	no	no	no	no	99216	ENSMUSG00000039943
chr9	3872016	3872569	554	*	2.77	3.69	-0.32	4	0.00339	0.0199	ESC	yes	no	no	no	no	yes	no	no	no	no	no	no	no	no	no	no	no	no	yes	no	no	no	no	no	no	yes	yes	yes	no	no	no	no	no	no	no	339237	ENSMUSG00000041624
chr4	149683694	149684358	665	*	2.89	3.77	0.26	3.51	0.0034	0.0199	ESC	yes	no	no	no	no	yes	no	no	no	no	no	no	no	no	no	no	no	no	no	yes	no	no	no	no	yes	yes	yes	yes	no	no	no	no	no	no	no	18212	ENSMUSG00000039936
chr11	19849742	19850276	535	*	2.91	3.79	0.26	3.53	0.0034	0.0199	ESC	yes	no	no	no	yes	yes	no	no	no	no	no	no	no	no	no	no	no	no	no	yes	no	no	no	no	yes	no	yes	yes	no	no	no	no	no	no	no	74098	ENSMUSG00000045671
chr12	106446663	106447519	857	*	3.72	4.48	2	2.48	0.00341	0.02	ESC	yes	no	no	no	yes	yes	no	no	no	no	no	no	no	no	no	no	no	no	no	yes	no	no	no	no	no	no	yes	yes	no	no	no	no	no	no	no	436434	ENSMUSG00000021115
chr16	13950973	13951665	693	*	2.74	3.66	-0.32	3.97	0.00342	0.02	ESC	yes	no	no	no	no	yes	no	no	no	no	no	no	no	no	no	no	no	no	no	yes	yes	no	no	no	no	no	yes	yes	no	no	no	no	no	no	no	34938	ENSMUSG00000044117
chr3	10759637	10760426	790	*	2.74	3.66	-0.32	3.97	0.00342	0.02	ESC	yes	no	no	no	no	yes	no	no	no	no	no	no	no	no	no	no	no	no	yes	no	no	no	no	no	no	no	yes	no	no	no	no	no	no	no	no	319534	ENSMUSG00000027534
chr5	65059680	65060181	502	*	2.74	3.66	-0.32	3.97	0.00342	0.02	ESC	yes	no	no	no	no	yes	no	no	no	no	no	no	no	no	no	no	no	no	no	no	no	no	no	no	no	yes	yes	yes	no	no	no	no	no	no	no	31950	ENSMUSG00000037913
chr13	29210607	29211138	532	*	3.07	3.93	0.69	3.23	0.00347	0.0202	ESC	yes	no	no	no	yes	no	no	no	no	no	no	no	no	no	no	no	no	no	no	yes	no	no	no	no	no	yes	no	yes	no	no	no	no	yes	yes	no	256893	ENSMUSG00000076431
chr11	83495306	83496017	712	*	4.75	5.37	3.63	1.74	0.0035	0.0204	ESC	yes	no	no	no	no	yes	no	no	no	no	no	no	no	no	no	no	no	no	no	yes	yes	no	no	no	no	yes	no	yes	no	no	no	no	no	yes	no	22219	ENSMUSG00000020680
chr6	122702421	122703631	1211	*	3.04	3.89	0.68	3.21	0.00351	0.0204	ESC	yes	no	no	no	no	yes	no	yes	no	no	no	no	no	no	no	no	no	no	yes	yes	no	yes	no	no	yes	no	yes	yes	no	no	no	no	no	yes	no	3857	ENSMUSG00000012396
chr1	11395224	11395964	741	*	3.53	4.34	1.48	2.86	0.00351	0.0204	ESC	yes	no	no	no	no	no	yes	no	no	no	no	no	no	no	no	no	no	no	yes	no	yes	no	no	no	no	yes	yes	yes	no	no	no	no	no	no	no	18140	ENSMUSG00000057715
chr4	86241792	86242740	949	*	4.06	4.77	2.58	2.19	0.00353	0.0204	ESC	yes	no	no	no	no	yes	no	no	no	no	no	no	no	no	no	no	no	no	no	no	no	no	no	no	no	no	no	yes	no	no	no	no	no	no	no	315587	ENSMUSG00000028492
chr18	61034680	61035216	537	*	3.05	3.9	0.67	3.23	0.00353	0.0204	ESC	yes	no	no	no	yes	no	no	no	no	no	no	no	no	no	no	no	no	no	no	yes	yes	no	no	no	no	no	yes	yes	no	no	no	no	no	yes	no	982	ENSMUSG00000024619
[truncated: 799 more rows]

## Sheet: Neuronal_signif_peaks_co-TFs
Sox2_peak												ChIP-Atlas_coTFs_overlaps														Proximal gene
[truncated: 863 more rows]
