# Supplementary material for: Genomic Rewiring of SOX2 Chromatin Interaction Network during Differentiation of ESCs to Postmitotic Neurons
Source: Cell Syst. 2020 Jun 24;10(6):480–494.e8. doi: 10.1016/j.cels.2020.05.003 (PMC7322528; doi:10.1016/j.cels.2020.05.003)
Supplement: Table S5. Manual Annotation of the SOX2 Interactors Identified in the ChIP-SICAP Experiment, Including Their Localization and Functional Classification, Related to Figure 5 and STAR Methods [file mmc6.xlsx]

## Sheet: Sheet1
Legend:		ProteinName	Interactor_type	Ratio to Sox2 in ES	Ratio to Sox2 in neurons	Ratio in Neurons/ES
Nuclear (bold)	*	Pou5f1	ES-only
Stem cell biology/reprogramming	*	Dnmt3l	ES-only
Epigenetic	*	Sall4	ES-only
Neuronal		Rif1	ES-only
* TF	#	Tle3	ES-only
# CoTF		Tcof1	ES-only
		Lbr	ES-only
	#	Hells	ES-only
	#	Ruvbl2	ES-only
	#	Tpr	ES-only
		Hirip3	ES-only
		Rsf1	ES-only
	*	Mta2	ES-only
		Hist1h3b;Hist1h3a;H3f3a	ES-only
	#	Sumo2	ES-only
	#	Sarnp	ES-only
		Fus	ES-only
		Rpl18	ES-only
		Rbm25	ES-only
		Ssb	ES-only
		Eif4h	ES-only
		Incenp	ES-only
		Isy1	ES-only
		Mcm3	ES-only
		Tpx2	ES-only
		Cdv3	ES-only
		Raly	ES-only
		Numa1	ES-only
		Cul4b	ES-only
		Pds5a	ES-only
		Srrm2	ES-only
		Smu1	ES-only
		Sf3b2	ES-only
		Mthfd1	ES-only
		Hist1h4a	ES-only
		Hist1h4a	ES-only
		TN-only	TN-only
		Fabp7	Neurons-only
		Fkbp4	Neurons-only
	#	Ctbp2	Neurons-only
	*	Smarcd1	Neurons-only
		Top2b	Neurons-only
	#	Hmgb1	Neurons-only
		Set	Neurons-only
		Mki67	Neurons-only
	*	Wiz	Neurons-only
		Hist1h1c	Neurons-only
		Hist1h1a	Neurons-only
		Hist1h1d	Neurons-only
		Uhrf1	Neurons-only
		Dhx9	Neurons-only
		Gapdh	Neurons-only
		Pcna	Neurons-only
	*	Gatad2a	Neurons-only
		Mocs3	Neurons-only
	*	Hnrnpk	Neurons-only
		Gm6793	Neurons-only
		Acin1	Neurons-only
		Hnrnph3	Neurons-only
	#	Sf1	Neurons-only
		Snrpa	Neurons-only
		Hnrnpl	Neurons-only
	*	Hoxa5	Neurons-only
		Ncl	Neurons-only
		Txn	Neurons-only
		Hspa5	Neurons-only
			Neurons-only
	*	Pcbp1	Neurons-only
	#	Sumo1	Neurons-only
		Srsf3	Neurons-only
		Top2a	Neurons-only
		Poldip3	Neurons-only
		Npm1	Neurons-only
			Neurons-only
	*	Zfp219	Neurons-only
		Mybbp1a	Neurons-only
		Ptbp1	Neurons-only
			Neurons-only
	#	Ccar2	Neurons-only
		Hnrnpr	Neurons-only
		Eif4a3	Neurons-only
		Ptbp2	Neurons-only
	*	Nono	Neurons-only
		Rbm10	Neurons-only
		Serbp1	Neurons-only
		Hnrnpm	Neurons-only
		Nop56	Neurons-only
		Eef1g	Neurons-only
		Dhx15	Common in ES and TN	0.00890592	0.00469723	0.527428
	*	Bclaf1	Common in ES and TN	0.0446005	0.0285218	0.639494
	#	Rbm39	Common in ES and TN	0.0359197	0.0248141	0.690821
	#	Thrap3	Common in ES and TN	0.0325973	0.0230531	0.707209
		Trim24	Common in ES and TN	0.00966469	0.00694349	0.71844
		Trim28	Common in ES and TN	0.620211	0.464132	0.748345
	*	Hmga1	Common in ES and TN	0.293248	0.22895	0.780737
	*	Atrx	Common in ES and TN	0.00669421	0.00551608	0.824007
	#	Supt16	Common in ES and TN	0.0158221	0.0138007	0.872246
		Sox2	Common in ES and TN	1	1	1
		Mcm7	Common in ES and TN	0.0202357	0.0237778	1.17504
	*	Dnmt1	Common in ES and TN	0.0127953	0.0151324	1.18265
		Ddx21	Common in ES and TN	0.0347832	0.0413867	1.18985
	*	Smarca5	Common in ES and TN	0.0171192	0.0205877	1.20261
		Msh6	Common in ES and TN	0.00515737	0.00638587	1.2382
		Lmnb2	Common in ES and TN	0.0220005	0.0293733	1.33512
		Nolc1	Common in ES and TN	0.0092508	0.0129779	1.40289
	#	Wdr5	Common in ES and TN	0.0712539	0.103689	1.4552
		Srsf7	Common in ES and TN	0.0769397	0.113369	1.47348
	*	Parp1	Common in ES and TN	0.0153082	0.0236406	1.54431
		Hist1h2bp	Common in ES and TN	42.8413	66.4093	1.55012
		Rsl1d1	Common in ES and TN	0.0114402	0.0179948	1.57294
		Prpf19	Common in ES and TN	0.0190494	0.0330472	1.73482
		Safb	Common in ES and TN	0.0166622	0.0304952	1.8302
	#	Snw1	Common in ES and TN	0.0151158	0.0308932	2.04376
	*	Adnp	Common in ES and TN	0.013454	0.0276545	2.05548
		Prpf8	Common in ES and TN	0.00563998	0.0120359	2.13403
		Rcc2	Common in ES and TN	0.0350786	0.0775161	2.20979
		Hist1h2ah;H2afj;Hist1h2ak;Hist1h2af;Hist3h2a;Hist1h2aa	Common in ES and TN	14.4602	32.2604	2.23097
		Chd4	Common in ES and TN	0.00601062	0.0134178	2.23235
		Hnrnpf	Common in ES and TN	0.158574	0.363787	2.29411
	#	Ehmt1	Common in ES and TN	0.00353519	0.00913568	2.58421
		Smc1a	Common in ES and TN	0.00616814	0.0165711	2.68656
		Npm3	Common in ES and TN	0.00604172	0.0171043	2.83103
		Srsf1	Common in ES and TN	0.13945	0.439846	3.15414
		Tmpo	Common in ES and TN	0.047173	0.150635	3.19325
		Erh	Common in ES and TN	1.35281	4.38429	3.24088
		Cdk1	Common in ES and TN	0.201719	0.657549	3.25973
	#	Ddx5	Common in ES and TN	0.333615	1.13398	3.39906
		Rbmxl1	Common in ES and TN	0.0204585	0.0720077	3.51969
		Srsf10	Common in ES and TN	0.00854862	0.0351121	4.10734
	*	Fubp1	Common in ES and TN	0.0439148	0.187217	4.26317
		Cpsf7	Common in ES and TN	0.0113355	0.0494712	4.36427
		Hist1h1b	Common in ES and TN	0.673092	3.01816	4.48402
	*	Khsrp	Common in ES and TN	0.0633231	0.293987	4.64265
		Hnrnpab	Common in ES and TN	0.042631	0.200137	4.69464
		Hnrnpu	Common in ES and TN	0.221241	1.0635	4.80699
	*	Sfpq	Common in ES and TN	0.185991	0.984209	5.29169
	*	Matr3	Common in ES and TN	0.0358082	0.211888	5.91731
		Srsf4	Common in ES and TN	0.00603831	0.0387964	6.42504
		Tardbp	Common in ES and TN	0.0646758	0.437008	6.7569
		Myef2	Common in ES and TN	0.0628934	0.439586	6.98939
		Hist1h1e	Common in ES and TN	0.735949	5.56056	7.55564
	#	Rbm14	Common in ES and TN	0.0152674	0.119374	7.81887
		H2afy2	Common in ES and TN	0.00957046	0.0768859	8.03367
	#	Ddx17	Common in ES and TN	0.022857	0.190861	8.3502
		Rbm3	Common in ES and TN	0.0170268	0.444077	26.081
