# Supplementary material for: Genomic Rewiring of SOX2 Chromatin Interaction Network during Differentiation of ESCs to Postmitotic Neurons
Source: Cell Syst. 2020 Jun 24;10(6):480–494.e8. doi: 10.1016/j.cels.2020.05.003 (PMC7322528; doi:10.1016/j.cels.2020.05.003)
Supplement: Table S6. Oligos Used for CRISPR-Cas9 Experiments and qRT-PCR Validations, Related to Figure 7 and STAR Methods [file mmc7.xlsx]

## Sheet: Sheet1
gRNA sequences for deletion of Sox2-Oct4 ESC-specific peaks (related to Figure S5G and 7F):
Name	gRNA sequence	cloning primer, fw	cloning primer, rev
Elavl4_Sox2-Oct4, right end	GACAAAGAGTTGAATGGTTC	CACCGACAAAGAGTTGAATGGTTC	AAACGAACCATTCAACTCTTTGTC
Elavl4_Sox2-Oct4, left end	TTATGTTTCAGAATTTAGGT	CACCgTTATGTTTCAGAATTTAGGT	AAACACCTAAATTCTGAAACATAAc
Ncoa1, right end	ACCATCAACCTCAGTGTTAC	CACCgACCATCAACCTCAGTGTTAC	AAACGTAACACTGAGGTTGATGGTc
Ncoa1, left end	CTTGGTCATAATGTTTGTGC	CACCgCTTGGTCATAATGTTTGTGC	AAACGCACAAACATTATGACCAAGc
Slc1a3_Sox2-Oct4, right end	GGACATGTAAAAGACCTCTC	CACCGGACATGTAAAAGACCTCTC	AAACGAGAGGTCTTTTACATGTCC
Slc1a3_Sox2-Oct4, left end	AAGATCTAAAGGATGTTAGG	CACCgAAGATCTAAAGGATGTTAGG	AAACCCTAACATCCTTTAGATCTTc
gRNA sequences for deletion of Sox2-Atrx and Atrx-only neuronal peaks (related to Figure 7E-F):
Name	gRNA sequence	cloning primer, fw	cloning primer, rev
Slc1a3_Sox2-Atrx right end	GGGCCAAGGGCTCCAACTGA	CACCGGGCCAAGGGCTCCAACTGA	AAACTCAGTTGGAGCCCTTGGCCC
Slc1a3_Sox2-Atrx, left end	TGCTTAGTCCTCGCAGTCTG	CACCgTGCTTAGTCCTCGCAGTCTG	AAACCAGACTGCGAGGACTAAGCAc
Slc1a3_Atrx-alone right end	TACCAAAGCTGGTGTCCAGG	CACCgTACCAAAGCTGGTGTCCAGG	AAACCCTGGACACCAGCTTTGGTA
Slc1a3_Atrx-alone left end	GAAACATTTCAAAGACTTGG	CACCGAAACATTTCAAAGACTTGG	AAACCCAAGTCTTTGAAATGTTTC
Sobp, right end	AGAGATGCAAGTGCCTCACA	CACCgAGAGATGCAAGTGCCTCACA	AAACTGTGAGGCACTTGCATCTCT
Sobp, left end	AAATATTAAGAAGAGCCAGC	CACCgAAATATTAAGAAGAGCCAGC	AAACGCTGGCTCTTCTTAATATTT
Npas3, right end	GTTTGTGAATAATCCCTGCA	CACCGTTTGTGAATAATCCCTGCA	AAACTGCAGGGATTATTCACAAAC
Npas3, left end	CGTGCCCAGAGCTCTATATG	CACCgCGTGCCCAGAGCTCTATATG	AAACCATATAGAGCTCTGGGCACG
Cdh11, right end	ACAATCAGTATTCTAGTAGG	CACCgACAATCAGTATTCTAGTAGG	AAACCCTACTAGAATACTGATTGT
Cdh11, left end	CATCTCAGGTTCTGTCAATG	CACCgCATCTCAGGTTCTGTCAATG	AAACCATTGACAGAACCTGAGATG
Elavl4, Sox2-Atrx, right end	CAATATATTTCAGGGGATTG	CACCgCAATATATTTCAGGGGATTG	AAACCAATCCCCTGAAATATATTGc
Elavl4, Sox2-Atrx, left end	TGCACGTACAATTTCACAGC	CACCgTGCACGTACAATTTCACAGC	AAACGCTGTGAAATTGTACGTGCAc
Screening primers used in qPCR/PCR genomic DNA validations of the clones, related to Figures S5 and 7:
Name	Primer, fw	Primer, rev
Ncoa1	CACTGAGTTCTTTCACAGGTTG	GGCAGAATGAAGGAACTAAGGAC
Slc1a3_Sox2-Oct4	GTTCCGAGAAAGAACAAGACCTAC	GTTTGCCCGAACTTCATTCTG
Elavl4_Sox2-Oct4	CGTATGATGCTGGAGACTGTG	GCATTCAAGCATCTAAAGGTCTAC
Slc1a3_Sox2-Atrx	TGAAGTGCAGAAGAGTAAACGAG	TTCAGCATTCTGGCAGTTAGG
Slc1a3_Atrx_alone	AGGTCACAGGTCATTCCACTG	CACCACACACTGTCCTCCAC
Sobp	CAAAAATTAGCCTCAGAGGTTTG	CATTCTAAAAGCCCCTGCTG
Npas3	TGTGTCAGGTGCTGTGCTAA	CAGCTTCCTGCTGGTTTGTT
Cdh11	AGAAACCAAGGCTCAAGGAG	ATCACCTGGCATGGAATTGT
Elavl4_Sox2-Atrx	AATCATTTGCAGAACCTACCAG	TGAGATGTGGATAGGGAAGTG
qPCR primers for RNA expression measurements, related to Figure 7E-F:
Name	Primer, fw	Primer, rev
Slc1a3_expression	CTTCCTCCCATCCCAGAGTC	CCTTGCGTGTCAGTGTCTTG
Rpl13_expression	ATGACAAGAAAAAGCGGATG	CTTTTCTGCCTGTTTCCGTA
Sobp_expression	AGATGAAGTGGGCAGGAATG	CAGGGTACATTGCATGGAGA
Npas3_expression	TGGTGCCACGTAGCTGAATA	ATAAGCCAGGCACTCAGGAA
Cdh11_expression	CAGGCACATTGGCATGATAG	GACATTGGACCGAGAGGAGA
Elavl4_expression	GGACTCAGACTCCAGACCAA	AGGTTAGCATCCCTGATCGAG
